# Supplementary material for: Effects of Trichoderma harzianum combined with Phanerochaete chrysosporium on lignin degradation and humification during chicken manure and rice husk composting
Source: Front Microbiol. 2025 Feb 28;16:1515931. doi: 10.3389/fmicb.2025.1515931 (PMC11906335; doi:10.3389/fmicb.2025.1515931)
Supplement: Supplementary file 1 [file Data_Sheet_1.zip]

Archive with 2,717 entries (2,483 files):
- 2.Feature_sequence/feature_table_relative.even.xls
- 2.Feature_sequence/feature-table.all.biom
- 2.Feature_sequence/feature-table.all.xls
- 2.Feature_sequence/feature-table.even.biom
- 2.Feature_sequence/feature-table.even.seq.xls
- 2.Feature_sequence/feature-table.even.xls
- 2.Feature_sequence/flower.pdf
- 2.Feature_sequence/flower.png
- 2.Feature_sequence/rep-seqs-all.fasta
- 2.Feature_sequence/rep-seqs-even.fasta
- 2.Feature_sequence/Sample_stats.xls
- 2.Feature_sequence/venn.pdf
- 2.Feature_sequence/venn.png
- 3.Alpha_diversity/ACE.boxplot.pdf
- 3.Alpha_diversity/ACE.boxplot.png
- 3.Alpha_diversity/Alpha_diff.xls
- 3.Alpha_diversity/alpha_stats.xls
- 3.Alpha_diversity/Chao1.boxplot.pdf
- 3.Alpha_diversity/Chao1.boxplot.png
- 3.Alpha_diversity/observed_otus_group.pdf
- 3.Alpha_diversity/observed_otus_group.png
- 3.Alpha_diversity/observed_otus_sample.pdf
- 3.Alpha_diversity/observed_otus_sample.png
- 3.Alpha_diversity/Pielou_e.boxplot.pdf
- 3.Alpha_diversity/Pielou_e.boxplot.png
- 3.Alpha_diversity/rank_abundance_group.pdf
- 3.Alpha_diversity/rank_abundance_group.png
- 3.Alpha_diversity/rank_abundance_sample.pdf
- 3.Alpha_diversity/rank_abundance_sample.png
- 3.Alpha_diversity/Shannon.boxplot.pdf
- 3.Alpha_diversity/Shannon.boxplot.png
- 3.Alpha_diversity/shannon_group.pdf
- 3.Alpha_diversity/shannon_group.png
- 3.Alpha_diversity/shannon_sample.pdf
- 3.Alpha_diversity/shannon_sample.png
- 3.Alpha_diversity/Simpson.boxplot.pdf
- 3.Alpha_diversity/Simpson.boxplot.png
- 3.Alpha_diversity/specaccum.pdf
- 3.Alpha_diversity/specaccum.png
- 4.Beta_diversity/Distance/
- 4.Beta_diversity/Distance/aitchison_distance_matrix/
- 4.Beta_diversity/Distance/aitchison_distance_matrix/distance-matrix.tsv
- 4.Beta_diversity/Distance/bray_curtis_distance_matrix/
- 4.Beta_diversity/Distance/bray_curtis_distance_matrix/distance-matrix.tsv
- 4.Beta_diversity/Distance/jaccard_distance_matrix/
- 4.Beta_diversity/Distance/jaccard_distance_matrix/distance-matrix.tsv
- 4.Beta_diversity/Distance/unweighted_unifrac_distance_matrix/
- 4.Beta_diversity/Distance/unweighted_unifrac_distance_matrix/distance-matrix.tsv
- 4.Beta_diversity/Distance/weighted_unifrac_distance_matrix/
- 4.Beta_diversity/Distance/weighted_unifrac_distance_matrix/distance-matrix.tsv
- 4.Beta_diversity/Heatmap/
- 4.Beta_diversity/Heatmap/aitchison_heatmap.pdf
- 4.Beta_diversity/Heatmap/aitchison_heatmap.png
- 4.Beta_diversity/Heatmap/bray_curtis_heatmap.pdf
- 4.Beta_diversity/Heatmap/bray_curtis_heatmap.png
- 4.Beta_diversity/Heatmap/jaccard_heatmap.pdf
- 4.Beta_diversity/Heatmap/jaccard_heatmap.png
- 4.Beta_diversity/Heatmap/unweighted_unifrac_heatmap.pdf
- 4.Beta_diversity/Heatmap/unweighted_unifrac_heatmap.png
- 4.Beta_diversity/Heatmap/weighted_unifrac_heatmap.pdf
- 4.Beta_diversity/Heatmap/weighted_unifrac_heatmap.png
- 4.Beta_diversity/NMDS/
- 4.Beta_diversity/NMDS/aitchison_NMDS.pdf
- 4.Beta_diversity/NMDS/aitchison_NMDS.png
- 4.Beta_diversity/NMDS/aitchison_NMDS.result.xls
- 4.Beta_diversity/NMDS/aitchison_NMDS_cluster.pdf
- 4.Beta_diversity/NMDS/aitchison_NMDS_cluster.png
- 4.Beta_diversity/NMDS/aitchison_NMDS_name.pdf
- 4.Beta_diversity/NMDS/aitchison_NMDS_name.png
- 4.Beta_diversity/NMDS/aitchison_NMDS_name_cluster.pdf
- 4.Beta_diversity/NMDS/aitchison_NMDS_name_cluster.png
- 4.Beta_diversity/NMDS/bray_curtis_NMDS.pdf
- 4.Beta_diversity/NMDS/bray_curtis_NMDS.png
- 4.Beta_diversity/NMDS/bray_curtis_NMDS.result.xls
- 4.Beta_diversity/NMDS/bray_curtis_NMDS_cluster.pdf
- 4.Beta_diversity/NMDS/bray_curtis_NMDS_cluster.png
- 4.Beta_diversity/NMDS/bray_curtis_NMDS_name.pdf
- 4.Beta_diversity/NMDS/bray_curtis_NMDS_name.png
- 4.Beta_diversity/NMDS/bray_curtis_NMDS_name_cluster.pdf
- 4.Beta_diversity/NMDS/bray_curtis_NMDS_name_cluster.png
- 4.Beta_diversity/NMDS/jaccard_NMDS.pdf
- 4.Beta_diversity/NMDS/jaccard_NMDS.png
- 4.Beta_diversity/NMDS/jaccard_NMDS.result.xls
- 4.Beta_diversity/NMDS/jaccard_NMDS_cluster.pdf
- 4.Beta_diversity/NMDS/jaccard_NMDS_cluster.png
- 4.Beta_diversity/NMDS/jaccard_NMDS_name.pdf
- 4.Beta_diversity/NMDS/jaccard_NMDS_name.png
- 4.Beta_diversity/NMDS/jaccard_NMDS_name_cluster.pdf
- 4.Beta_diversity/NMDS/jaccard_NMDS_name_cluster.png
- 4.Beta_diversity/NMDS/unweighted_unifrac_NMDS.pdf
- 4.Beta_diversity/NMDS/unweighted_unifrac_NMDS.png
- 4.Beta_diversity/NMDS/unweighted_unifrac_NMDS.result.xls
- 4.Beta_diversity/NMDS/unweighted_unifrac_NMDS_cluster.pdf
- 4.Beta_diversity/NMDS/unweighted_unifrac_NMDS_cluster.png
- 4.Beta_diversity/NMDS/unweighted_unifrac_NMDS_name.pdf
- 4.Beta_diversity/NMDS/unweighted_unifrac_NMDS_name.png
- 4.Beta_diversity/NMDS/unweighted_unifrac_NMDS_name_cluster.pdf
- 4.Beta_diversity/NMDS/unweighted_unifrac_NMDS_name_cluster.png
- 4.Beta_diversity/NMDS/weighted_unifrac_NMDS.pdf
- 4.Beta_diversity/NMDS/weighted_unifrac_NMDS.png
- 4.Beta_diversity/NMDS/weighted_unifrac_NMDS.result.xls
- 4.Beta_diversity/NMDS/weighted_unifrac_NMDS_cluster.pdf
- 4.Beta_diversity/NMDS/weighted_unifrac_NMDS_cluster.png
- 4.Beta_diversity/NMDS/weighted_unifrac_NMDS_name.pdf
- 4.Beta_diversity/NMDS/weighted_unifrac_NMDS_name.png
- 4.Beta_diversity/NMDS/weighted_unifrac_NMDS_name_cluster.pdf
- 4.Beta_diversity/NMDS/weighted_unifrac_NMDS_name_cluster.png
- 4.Beta_diversity/PCoA/
- 4.Beta_diversity/PCoA/aitchison.PCoA1.boxplot.pdf
- 4.Beta_diversity/PCoA/aitchison.PCoA1.boxplot.png
- 4.Beta_diversity/PCoA/aitchison.PCoA1_diff.xls
- 4.Beta_diversity/PCoA/aitchison.PCoA2.boxplot.pdf
- 4.Beta_diversity/PCoA/aitchison.PCoA2.boxplot.png
- 4.Beta_diversity/PCoA/aitchison.PCoA2_diff.xls
- 4.Beta_diversity/PCoA/aitchison_PCoA.pdf
- 4.Beta_diversity/PCoA/aitchison_PCoA.png
- 4.Beta_diversity/PCoA/aitchison_PCoA.result.xls
- 4.Beta_diversity/PCoA/aitchison_PCoA_cluster.pdf
- 4.Beta_diversity/PCoA/aitchison_PCoA_cluster.png
- 4.Beta_diversity/PCoA/aitchison_PCoA_name.pdf
- 4.Beta_diversity/PCoA/aitchison_PCoA_name.png
- 4.Beta_diversity/PCoA/aitchison_PCoA_name_cluster.pdf
- 4.Beta_diversity/PCoA/aitchison_PCoA_name_cluster.png
- 4.Beta_diversity/PCoA/bray_curtis.PCoA1.boxplot.pdf
- 4.Beta_diversity/PCoA/bray_curtis.PCoA1.boxplot.png
- 4.Beta_diversity/PCoA/bray_curtis.PCoA1_diff.xls
- 4.Beta_diversity/PCoA/bray_curtis.PCoA2.boxplot.pdf
- 4.Beta_diversity/PCoA/bray_curtis.PCoA2.boxplot.png
- 4.Beta_diversity/PCoA/bray_curtis.PCoA2_diff.xls
- 4.Beta_diversity/PCoA/bray_curtis_PCoA.pdf
- 4.Beta_diversity/PCoA/bray_curtis_PCoA.png
- 4.Beta_diversity/PCoA/bray_curtis_PCoA.result.xls
- 4.Beta_diversity/PCoA/bray_curtis_PCoA_cluster.pdf
- 4.Beta_diversity/PCoA/bray_curtis_PCoA_cluster.png
- 4.Beta_diversity/PCoA/bray_curtis_PCoA_name.pdf
- 4.Beta_diversity/PCoA/bray_curtis_PCoA_name.png
- 4.Beta_diversity/PCoA/bray_curtis_PCoA_name_cluster.pdf
- 4.Beta_diversity/PCoA/bray_curtis_PCoA_name_cluster.png
- 4.Beta_diversity/PCoA/jaccard.PCoA1.boxplot.pdf
- 4.Beta_diversity/PCoA/jaccard.PCoA1.boxplot.png
- 4.Beta_diversity/PCoA/jaccard.PCoA1_diff.xls
- 4.Beta_diversity/PCoA/jaccard.PCoA2.boxplot.pdf
- 4.Beta_diversity/PCoA/jaccard.PCoA2.boxplot.png
- 4.Beta_diversity/PCoA/jaccard.PCoA2_diff.xls
- 4.Beta_diversity/PCoA/jaccard_PCoA.pdf
- 4.Beta_diversity/PCoA/jaccard_PCoA.png
- 4.Beta_diversity/PCoA/jaccard_PCoA.result.xls
- 4.Beta_diversity/PCoA/jaccard_PCoA_cluster.pdf
- 4.Beta_diversity/PCoA/jaccard_PCoA_cluster.png
- 4.Beta_diversity/PCoA/jaccard_PCoA_name.pdf
- 4.Beta_diversity/PCoA/jaccard_PCoA_name.png
- 4.Beta_diversity/PCoA/jaccard_PCoA_name_cluster.pdf
- 4.Beta_diversity/PCoA/jaccard_PCoA_name_cluster.png
- 4.Beta_diversity/PCoA/unweighted_unifrac.PCoA1.boxplot.pdf
- 4.Beta_diversity/PCoA/unweighted_unifrac.PCoA1.boxplot.png
- 4.Beta_diversity/PCoA/unweighted_unifrac.PCoA1_diff.xls
- 4.Beta_diversity/PCoA/unweighted_unifrac.PCoA2.boxplot.pdf
- 4.Beta_diversity/PCoA/unweighted_unifrac.PCoA2.boxplot.png
- 4.Beta_diversity/PCoA/unweighted_unifrac.PCoA2_diff.xls
- 4.Beta_diversity/PCoA/unweighted_unifrac_PCoA.pdf
- 4.Beta_diversity/PCoA/unweighted_unifrac_PCoA.png
- 4.Beta_diversity/PCoA/unweighted_unifrac_PCoA.result.xls
- 4.Beta_diversity/PCoA/unweighted_unifrac_PCoA_cluster.pdf
- 4.Beta_diversity/PCoA/unweighted_unifrac_PCoA_cluster.png
- 4.Beta_diversity/PCoA/unweighted_unifrac_PCoA_name.pdf
- 4.Beta_diversity/PCoA/unweighted_unifrac_PCoA_name.png
- 4.Beta_diversity/PCoA/unweighted_unifrac_PCoA_name_cluster.pdf
- 4.Beta_diversity/PCoA/unweighted_unifrac_PCoA_name_cluster.png
- 4.Beta_diversity/PCoA/weighted_unifrac.PCoA1.boxplot.pdf
- 4.Beta_diversity/PCoA/weighted_unifrac.PCoA1.boxplot.png
- 4.Beta_diversity/PCoA/weighted_unifrac.PCoA1_diff.xls
- 4.Beta_diversity/PCoA/weighted_unifrac.PCoA2.boxplot.pdf
- 4.Beta_diversity/PCoA/weighted_unifrac.PCoA2.boxplot.png
- 4.Beta_diversity/PCoA/weighted_unifrac.PCoA2_diff.xls
- 4.Beta_diversity/PCoA/weighted_unifrac_PCoA.pdf
- 4.Beta_diversity/PCoA/weighted_unifrac_PCoA.png
- 4.Beta_diversity/PCoA/weighted_unifrac_PCoA.result.xls
- 4.Beta_diversity/PCoA/weighted_unifrac_PCoA_cluster.pdf
- 4.Beta_diversity/PCoA/weighted_unifrac_PCoA_cluster.png
- 4.Beta_diversity/PCoA/weighted_unifrac_PCoA_name.pdf
- 4.Beta_diversity/PCoA/weighted_unifrac_PCoA_name.png
- 4.Beta_diversity/PCoA/weighted_unifrac_PCoA_name_cluster.pdf
- 4.Beta_diversity/PCoA/weighted_unifrac_PCoA_name_cluster.png
- 4.Beta_diversity/UPGMA/
- 4.Beta_diversity/UPGMA/aitchison_UPGMA.pdf
- 4.Beta_diversity/UPGMA/aitchison_UPGMA.png
- 4.Beta_diversity/UPGMA/bray_curtis_UPGMA.pdf
- 4.Beta_diversity/UPGMA/bray_curtis_UPGMA.png
- 4.Beta_diversity/UPGMA/jaccard_UPGMA.pdf
- 4.Beta_diversity/UPGMA/jaccard_UPGMA.png
- 4.Beta_diversity/UPGMA/unweighted_unifrac_UPGMA.pdf
- 4.Beta_diversity/UPGMA/unweighted_unifrac_UPGMA.png
- 4.Beta_diversity/UPGMA/weighted_unifrac_UPGMA.pdf
- 4.Beta_diversity/UPGMA/weighted_unifrac_UPGMA.png
- 6.Function/All/
- 6.Function/All/FunGuild/
- 6.Function/All/FunGuild/l1/
- 6.Function/All/FunGuild/l1/anova_test.xls
- 6.Function/All/FunGuild/l1/barplot_group.pdf
- 6.Function/All/FunGuild/l1/barplot_group.png
- 6.Function/All/FunGuild/l1/barplot_sample.pdf
- 6.Function/All/FunGuild/l1/barplot_sample.png
- 6.Function/All/FunGuild/l1/cluster.pdf
- 6.Function/All/FunGuild/l1/cluster.png
- 6.Function/All/FunGuild/l1/diff_heatmap.sample.xls
- 6.Function/All/FunGuild/l1/Freq.0.01.barplot_group.pdf
- 6.Function/All/FunGuild/l1/Freq.0.01.barplot_group.png
- 6.Function/All/FunGuild/l1/Freq.0.01.barplot_sample.pdf
- 6.Function/All/FunGuild/l1/Freq.0.01.barplot_sample.png
- 6.Function/All/FunGuild/l1/FunGuild.l1.group.relative.txt
- 6.Function/All/FunGuild/l1/FunGuild.l1.group.txt
- 6.Function/All/FunGuild/l1/FunGuild.l1.sample.relative.txt
- 6.Function/All/FunGuild/l1/FunGuild.l1.sample.txt
- 6.Function/All/FunGuild/l1/heatmap_group.pdf
- 6.Function/All/FunGuild/l1/heatmap_group.png
- 6.Function/All/FunGuild/l1/heatmap_group.xls
- 6.Function/All/FunGuild/l1/heatmap_sample.pdf
- 6.Function/All/FunGuild/l1/heatmap_sample.png
- 6.Function/All/FunGuild/l1/heatmap_sample.xls
- 6.Function/All/FunGuild/l1/KW.All.xls
- 6.Function/All/FunGuild/l1/NMDS.pdf
- 6.Function/All/FunGuild/l1/NMDS.png
- 6.Function/All/FunGuild/l1/NMDS_with_name.pdf
- 6.Function/All/FunGuild/l1/NMDS_with_name.png
- 6.Function/All/FunGuild/l1/PCA.pdf
- 6.Function/All/FunGuild/l1/PCA.png
- 6.Function/All/FunGuild/l1/PCA_with_name.pdf
- 6.Function/All/FunGuild/l1/PCA_with_name.png
- 6.Function/All/FunGuild/l1/PCoA.pdf
- 6.Function/All/FunGuild/l1/PCoA.png
- 6.Function/All/FunGuild/l1/PCoA_with_name.pdf
- 6.Function/All/FunGuild/l1/PCoA_with_name.png
- 6.Function/All/FunGuild/l1/PLSDA-score.FunGuild_l1.All.pdf
- 6.Function/All/FunGuild/l1/PLSDA-score.FunGuild_l1.All.png
- 6.Function/All/FunGuild/l1/PLSDA-score.FunGuild_l1.All.xls
- 6.Function/All/FunGuild/l1/RandomForest/
- 6.Function/All/FunGuild/l1/taxo_relative_abundance.png
- 6.Function/All/FunGuild/l1/Ternary/
- 6.Function/All/FunGuild/l1/Ternary/BFF_BFHF_HF_Ternary.pdf
- 6.Function/All/FunGuild/l1/Ternary/BFF_BFHF_HF_Ternary.png
- 6.Function/All/FunGuild/l1/Ternary/BFF_BFHS_BFHF_Ternary.pdf
- 6.Function/All/FunGuild/l1/Ternary/BFF_BFHS_BFHF_Ternary.png
- 6.Function/All/FunGuild/l1/Ternary/BFF_BFHS_BFS_Ternary.pdf
- 6.Function/All/FunGuild/l1/Ternary/BFF_BFHS_BFS_Ternary.png
- 6.Function/All/FunGuild/l1/Ternary/BFF_BFHS_CK0_Ternary.pdf
- 6.Function/All/FunGuild/l1/Ternary/BFF_BFHS_CK0_Ternary.png
- 6.Function/All/FunGuild/l1/Ternary/BFF_BFHS_CKS_Ternary.pdf
- 6.Function/All/FunGuild/l1/Ternary/BFF_BFHS_CKS_Ternary.png
- 6.Function/All/FunGuild/l1/Ternary/BFF_BFHS_HF_Ternary.pdf
- 6.Function/All/FunGuild/l1/Ternary/BFF_BFHS_HF_Ternary.png
- 6.Function/All/FunGuild/l1/Ternary/BFF_BFS_BFHF_Ternary.pdf
- 6.Function/All/FunGuild/l1/Ternary/BFF_BFS_BFHF_Ternary.png
- 6.Function/All/FunGuild/l1/Ternary/BFF_BFS_CK0_Ternary.pdf
- 6.Function/All/FunGuild/l1/Ternary/BFF_BFS_CK0_Ternary.png
- 6.Function/All/FunGuild/l1/Ternary/BFF_BFS_CKS_Ternary.pdf
- 6.Function/All/FunGuild/l1/Ternary/BFF_BFS_CKS_Ternary.png
- 6.Function/All/FunGuild/l1/Ternary/BFF_BFS_HF_Ternary.pdf
- 6.Function/All/FunGuild/l1/Ternary/BFF_BFS_HF_Ternary.png
- 6.Function/All/FunGuild/l1/Ternary/BFF_CK0_BFHF_Ternary.pdf
- 6.Function/All/FunGuild/l1/Ternary/BFF_CK0_BFHF_Ternary.png
- 6.Function/All/FunGuild/l1/Ternary/BFF_CK0_CKS_Ternary.pdf
- 6.Function/All/FunGuild/l1/Ternary/BFF_CK0_CKS_Ternary.png
- 6.Function/All/FunGuild/l1/Ternary/BFF_CK0_HF_Ternary.pdf
- 6.Function/All/FunGuild/l1/Ternary/BFF_CK0_HF_Ternary.png
- 6.Function/All/FunGuild/l1/Ternary/BFF_CKS_BFHF_Ternary.pdf
- 6.Function/All/FunGuild/l1/Ternary/BFF_CKS_BFHF_Ternary.png
- 6.Function/All/FunGuild/l1/Ternary/BFF_CKS_HF_Ternary.pdf
- 6.Function/All/FunGuild/l1/Ternary/BFF_CKS_HF_Ternary.png
- 6.Function/All/FunGuild/l1/Ternary/BFF_HS_BFHF_Ternary.pdf
- 6.Function/All/FunGuild/l1/Ternary/BFF_HS_BFHF_Ternary.png
- 6.Function/All/FunGuild/l1/Ternary/BFF_HS_BFHS_Ternary.pdf
- 6.Function/All/FunGuild/l1/Ternary/BFF_HS_BFHS_Ternary.png
- 6.Function/All/FunGuild/l1/Ternary/BFF_HS_BFS_Ternary.pdf
- 6.Function/All/FunGuild/l1/Ternary/BFF_HS_BFS_Ternary.png
- 6.Function/All/FunGuild/l1/Ternary/BFF_HS_CK0_Ternary.pdf
- 6.Function/All/FunGuild/l1/Ternary/BFF_HS_CK0_Ternary.png
- 6.Function/All/FunGuild/l1/Ternary/BFF_HS_CKS_Ternary.pdf
- 6.Function/All/FunGuild/l1/Ternary/BFF_HS_CKS_Ternary.png
- 6.Function/All/FunGuild/l1/Ternary/BFF_HS_HF_Ternary.pdf
- 6.Function/All/FunGuild/l1/Ternary/BFF_HS_HF_Ternary.png
- 6.Function/All/FunGuild/l1/Ternary/BFHS_BFHF_HF_Ternary.pdf
- 6.Function/All/FunGuild/l1/Ternary/BFHS_BFHF_HF_Ternary.png
- 6.Function/All/FunGuild/l1/Ternary/BFHS_BFS_BFHF_Ternary.pdf
- 6.Function/All/FunGuild/l1/Ternary/BFHS_BFS_BFHF_Ternary.png
- 6.Function/All/FunGuild/l1/Ternary/BFHS_BFS_CK0_Ternary.pdf
- 6.Function/All/FunGuild/l1/Ternary/BFHS_BFS_CK0_Ternary.png
- 6.Function/All/FunGuild/l1/Ternary/BFHS_BFS_CKS_Ternary.pdf
- 6.Function/All/FunGuild/l1/Ternary/BFHS_BFS_CKS_Ternary.png
- 6.Function/All/FunGuild/l1/Ternary/BFHS_BFS_HF_Ternary.pdf
- 6.Function/All/FunGuild/l1/Ternary/BFHS_BFS_HF_Ternary.png
- 6.Function/All/FunGuild/l1/Ternary/BFHS_CK0_BFHF_Ternary.pdf
- 6.Function/All/FunGuild/l1/Ternary/BFHS_CK0_BFHF_Ternary.png
- 6.Function/All/FunGuild/l1/Ternary/BFHS_CK0_CKS_Ternary.pdf
- 6.Function/All/FunGuild/l1/Ternary/BFHS_CK0_CKS_Ternary.png
- 6.Function/All/FunGuild/l1/Ternary/BFHS_CK0_HF_Ternary.pdf
- 6.Function/All/FunGuild/l1/Ternary/BFHS_CK0_HF_Ternary.png
- 6.Function/All/FunGuild/l1/Ternary/BFHS_CKS_BFHF_Ternary.pdf
- 6.Function/All/FunGuild/l1/Ternary/BFHS_CKS_BFHF_Ternary.png
- 6.Function/All/FunGuild/l1/Ternary/BFHS_CKS_HF_Ternary.pdf
- 6.Function/All/FunGuild/l1/Ternary/BFHS_CKS_HF_Ternary.png
[truncated: 2,417 more entries]
