# Supplementary material for: Effects of Trichoderma harzianum combined with Phanerochaete chrysosporium on lignin degradation and humification during chicken manure and rice husk composting
Source: Front Microbiol. 2025 Feb 28;16:1515931. doi: 10.3389/fmicb.2025.1515931 (PMC11906335; doi:10.3389/fmicb.2025.1515931)
Supplement: Supplementary file 1 [file Data_Sheet_1.zip › 2.Feature_sequence/feature_table_relative.even.xls]

# Constructed from biom file
#OTU ID	CM0	CKD1	T1D1	T2D1	T3D1	CKD35	T1D35	T2D35	T3D35	taxonomy
b32c3ff62dd1e9136c80f7147d58ebff	0.288067814468044	0.367304422786811	0.0767223007111899	0.144225473527933	0.199109216733316	0	0.00282560283518115	0.0393189818251479	0	k__Fungi;p__Ascomycota;c__Saccharomycetes;o__Saccharomycetales;f__Saccharomycetaceae;g__Kazachstania;s__Kazachstania_bovina
f83ae4f7a882ee2ded9dee092f140df4	0.158760566078399	0.117717487608055	0.0413783194846867	0.0622590455209406	0.109192787529034	0	0.00172409664519528	0.0171212375182587	0	k__Fungi;p__Ascomycota;c__Saccharomycetes;o__Saccharomycetales;f__Saccharomycetaceae;g__Kazachstania;s__Kazachstania_bovina
09894f3cee036fe450b45bb908889fb7	0	0	0	0	0	0	0.014630875697421	0	0.388544335624147	k__Fungi
21670c7cee350ee92e1932750b72f653	0	0	0	0.292186489787122	0	0	0	0	0	k__Fungi;p__Ascomycota;c__Saccharomycetes;o__Saccharomycetales;f__Saccharomycetales_fam_Incertae_sedis;g__Diutina;s__Diutina_catenulata
26e1446f4d26a0b1acf91ff68f14bbf6	0	0	0	0.241732717128421	0	0	0	0	0	k__Fungi;p__Ascomycota;c__Saccharomycetes;o__Saccharomycetales;f__Saccharomycetales_fam_Incertae_sedis;g__Diutina;s__Diutina_catenulata
fcdce52ae68b17ba4459e197f35f33b5	0	0.000239457867388233	0	0	0	0	0.00965015205574579	0.000694427815425876	0.268528052489165	k__Fungi
e02e147cebe6623c7555c1b6a063c509	0.0675989559636982	0.0753813366538158	0.0225329853212327	0.0275376547496468	0.0602236536481406	0	0.000957831469552932	0.0104882545916046	0	k__Fungi;p__Ascomycota;c__Saccharomycetes;o__Saccharomycetales;f__Saccharomycetaceae;g__Kazachstania;s__Kazachstania_bovina
3b9dfd773825f87dcc7a064a7d25cbb6	0	0	0.181964033428318	0	0	0	0	0	0	k__Fungi;p__Ascomycota;c__Saccharomycetes;o__Saccharomycetales;f__Saccharomycetales_fam_Incertae_sedis;g__Diutina;s__Diutina_catenulata
d0d347e76cc0d3715e18607083064178	0	0	0	0	0	0	0.177701683388808	0.00993750149661167	0.0743277220373075	k__Fungi
0db168591f3ef3ff1cd69bf5691f3566	0	0	0	0	0	0	0.255932568664543	0	0	k__Fungi
90c95bb1b0b50eef976079debec2adcb	0	0	0.15485740283997	0	0	0	0	0	0	k__Fungi;p__Ascomycota;c__Saccharomycetes;o__Saccharomycetales;f__Saccharomycetales_fam_Incertae_sedis;g__Diutina;s__Diutina_catenulata
a6fefd128135ec96dfc5fb3f5f1d5735	0	0	0	0	0.174756351619932	0	0	0	0	k__Fungi;p__Ascomycota;c__Saccharomycetes;o__Saccharomycetales;f__Saccharomycetales_fam_Incertae_sedis;g__Diutina;s__Diutina_catenulata
d305ad6481706b9530a91098e1ee936d	0.0318000047891574	0.0729388664064558	0	0	0.0773927827398769	0	0	0.0205454850219104	0	k__Fungi;p__Basidiomycota;c__Ustilaginomycetes;o__Ustilaginales;f__Ustilaginaceae;g__Moesziomyces;s__Moesziomyces_parantarcticus
d6ad99088dae78bdcf6a6de87c05b15d	0	0	0	0	0.152175474725222	0	0	0	0	k__Fungi;p__Ascomycota;c__Saccharomycetes;o__Saccharomycetales;f__Saccharomycetales_fam_Incertae_sedis;g__Diutina;s__Diutina_catenulata
9d03f40913502e7cdc4ef0f712e35ba0	0.0279926246976844	0.0790450420248557	0.00280165704844233	0.0157802734608846	0.0113263571274634	0	0.000598644668470583	0.00366370537103997	0	k__Fungi;p__Ascomycota;c__Saccharomycetes;o__Saccharomycetales;f__Saccharomycetaceae;g__Kazachstania;s__Kazachstania_bovina
c13fa8601ce02184b47291c4625e0362	0	0	0	0	0	0.174133761164723	0.005962500897967	0	0	k__Fungi;p__Basidiomycota;c__Tremellomycetes;o__Cystofilobasidiales;f__Mrakiaceae;g__Tausonia;s__Tausonia_pullulans
87265aaf8667907352d9bef02224c112	0	0	0.093915375589665	0	0	0	0	0	0	k__Fungi
fbc512a33651bfc19ff67d9a19a26be2	0	0	0.0491367543880654	0.0423600967409784	0	0	0.00181987979215057	0	0.00035918680108235	k__Fungi;p__Basidiomycota;c__Ustilaginomycetes;o__Ustilaginales;f__Ustilaginaceae;g__Moesziomyces;s__Moesziomyces_parantarcticus
80d704c03c91aaa6d03930857aaafc90	0	0	0	0.0681257632719523	0	0	0	0	0	k__Fungi;p__Ascomycota;c__Saccharomycetes;o__Saccharomycetales;f__Saccharomycetales_fam_Incertae_sedis;g__Diutina;s__Diutina_catenulata
6d4df358340610cb9f6f5a87dc3f800d	0	0	0.0187734968032375	0.000454969948037643	0.00660903713991523	0	0.00014367472043294	0.0906826943799239	0.000167620507171763	k__Fungi;p__Ascomycota;c__Sordariomycetes;o__Hypocreales
81d4f2ba38664510d179647a8d0e9cef	0	0	0.0539977490960466	0	0	0	0	0	0	k__Fungi
8bb86432e2331c557ff5f6f7f264f08e	0	0	0	0	0	0.0771772706592275	0.00387921745168938	0	0	k__Fungi;p__Basidiomycota;c__Tremellomycetes;o__Cystofilobasidiales;f__Mrakiaceae;g__Tausonia;s__Tausonia_pullulans
08a4e34af94b270dbba4ff99a8c68233	0	0	0	0	0	0	0.00244247024735998	0	0.0446349464811666	k__Fungi
51f3bac2a358dd53589d308ac4fe9b9c	0.00141280141759057	0	0	0	0	0.045664615310936	0.00996144728335049	0	0.00330451856995762	k__Fungi;p__Mortierellomycota;c__Mortierellomycetes;o__Mortierellales;f__Mortierellaceae;g__Mortierella;s__Mortierella_elongata
08a65007072167141943caa9270bf176	0	0	0	0	0	0	0.000838102535858816	0	0.0418332894327243	k__Fungi;p__unidentified;c__unidentified;o__unidentified;f__unidentified;g__unidentified;s__unidentified
dfc5de797cf3c1b2482a3b3cb5b2bcc3	0.0422164220205455	0	0	0	0	0	0	0	0	k__Fungi
0b8913dd0066a764038feda3679a040b	0	0.0504777184454395	0	0	0	0	0	0	0	k__Fungi
cd650349865af2308f83be4a7c03b5ac	0	0	0.0303872033715668	0	0	0	0	0	0	k__Fungi
bee21e7cd602c35f3bd630173bb92ee8	0.00129307248389646	0	0	0	0	0.0528962429060607	0.00454969948037643	0	0	k__Fungi;p__Mortierellomycota;c__Mortierellomycetes;o__Mortierellales;f__Mortierellaceae;g__Mortierella;s__Mortierella_fatshederae
ca884c749b8975b4285cfeb93fe8a7e1	0	0	0	0	0.0362539211225785	0	0	0	0	k__Fungi;p__Ascomycota;c__Saccharomycetes;o__Saccharomycetales;f__Saccharomycetaceae;g__Issatchenkia;s__Issatchenkia_orientalis
a48ba41d04006e7f87c042a6f8e4b809	0	0	0.0287588898733268	0	0	0	0	0	0	k__Fungi;p__unidentified;c__unidentified;o__unidentified;f__unidentified;g__unidentified;s__unidentified
23e3338c8550610334ff4e6c5dd7284d	0	0	0	0	0.0340509087426067	0	0	0	0	k__Fungi;p__Ascomycota;c__Saccharomycetes;o__Saccharomycetales;f__Saccharomycetaceae;g__Issatchenkia;s__Issatchenkia_orientalis
47a52706549e241ada997441d1b5bf2a	0.0376906683269079	0	0	0	0	0	0	0	0	k__Fungi
b0ece6dc218d2821a9e6ccc768da978d	0	0	0	0.0282799741385503	0	0	0	0	0	k__Fungi;p__Ascomycota;c__Saccharomycetes;o__Saccharomycetales;f__Saccharomycetales_fam_Incertae_sedis;g__Diutina;s__Diutina_catenulata
2d6fbeb22c3ab6cca0a964db597d4b08	0.0367807284308326	0	0	0	0	0	0	0	0	k__Fungi
1536560df83c885ca7c1f890df55d844	0.0227006058284045	0.000981777256291755	0.00296927755561409	0.00126912669715764	0.00536385622949642	0	0	0.00220301237997174	0.000311295227604703	k__Fungi;p__Ascomycota;c__Saccharomycetes;o__Saccharomycetales;f__Debaryomycetaceae;g__Debaryomyces;s__Debaryomyces_udenii
9954fe91d8d9b0531d1059deed4262f4	0	0	0	0	0.0308182275328656	0	0	0	0	k__Fungi;p__Ascomycota;c__Saccharomycetes;o__Saccharomycetales
4205e79aab31c124f9115633956e2e67	0	0.039845789133402	0	0	0	0	0	0	0	k__Fungi
8f6d658e054bb86a7c2d4fa562797889	0	0	0	0	0.0297167213428797	0	0	0	0	k__Fungi;p__Ascomycota;c__Saccharomycetes;o__Saccharomycetales;f__Saccharomycetaceae;g__Issatchenkia;s__Issatchenkia_orientalis
f27c275298dc9ca3874399d51505caa1	0	0	0	0	0	0	0	0	0.0255022628768468	k__Fungi
2e16b8c53e6df8d45eb0b342e412e2f7	0	0.0309619022532985	0	0	0	0	0	0	0	k__Fungi
08d5de823e5c67f3ab5f4eb3370577f3	0	0	0	0	0	0.0367328368573549	0	0	0	k__Fungi;p__Ascomycota;c__Sordariomycetes;o__Sordariales
e5ec80fff6f1c580a3e6b9dd7fd3bdf3	0	0	0	0	0	0	0.0306745528124327	0	0	k__Fungi
be7d80f95eb0cf03538fe2491eda1aca	0	0	0	0	0	0	0.0290941308876703	0	7.18373602164699e-05	k__Fungi
4447f68adcbca65e5bd755fa48c768f4	0	0	0.0169057254376093	0	0	0	0	0	0	k__Fungi
e3e26a25b1bbe153e41195a56aaeeb8e	0	0.0266756064270492	0	0	0	0	0	0	0	k__Fungi
a46faf9171a2cae80af6317acb09a60d	0	0	0	0	0	0	0.0260769617585786	0	9.57831469552932e-05	k__Fungi
8849f08f85edeb76dcb3fdc276343372	0	0	0	0	0	0.0266277148535715	0.00308900648930821	0	0	k__Fungi;p__Mortierellomycota;c__Mortierellomycetes;o__Mortierellales;f__Mortierellaceae;g__Mortierella;s__Mortierella_fatshederae
e0b5e57434f3bbc1f54cb6da07799d84	0	0	0	0	0	0	0	0.0369722947247432	0	k__Fungi;p__Ascomycota;c__Saccharomycetes;o__Saccharomycetales;f__Saccharomycetales_fam_Incertae_sedis;g__Diutina;s__Diutina_catenulata
a16bfec8ed2727cc91961a49397ee0fa	0	0	0	0	0	0.0263403654127056	0.00167620507171763	0	0	k__Fungi;p__Basidiomycota;c__Tremellomycetes;o__Cystofilobasidiales;f__Mrakiaceae;g__Tausonia;s__Tausonia_pullulans
eac50cb2820f72dbc51d96ecf26f5cef	0.0182466894949834	0	0	0	0	0	0	0	0	k__Fungi
c08c253323250838d7560daeccc0c0f9	0	0	0	0	0	0	0	0.0339072340221738	0	k__Fungi
3496fd1d1a6c0622273595bc1808a3ae	0	0	0	0	0	0	0.000383132587821173	0	0.0165465386365269	k__Fungi
ce9aae152ad12ea531e12848b6aaa470	0	0	0	0	0	0.00581882617753406	0	0.0241373530327339	0	k__Fungi;p__Ascomycota;c__Sordariomycetes;o__Hypocreales;f__Hypocreales_fam_Incertae_sedis;g__Acremonium;s__Acremonium_exuviarum
1eb9d4590df4ead97043d790186f1123	0.00593855511122818	0.00478915734776466	0.00203539187279998	0.00371159694451761	0	0	0	0	0	k__Fungi;p__Ascomycota;c__Saccharomycetes;o__Saccharomycetales;f__Saccharomycetaceae;g__Kazachstania;s__Kazachstania_bovina
6a64f4dfe559bbeb5b658bc945f97b56	0	0	0	0	0	0	0	0.0300519623572232	0	k__Fungi;p__Ascomycota;c__Saccharomycetes;o__Saccharomycetales;f__Saccharomycetales_fam_Incertae_sedis;g__Diutina;s__Diutina_catenulata
f303356d7a114376a8418e55230f8385	0	0	0	0	0	0	0	0.0297646129163574	0	k__Fungi
8ede8f3928bf90b7107c2a1cc112d19d	0	0	0	0	0	0	0	0.0300519623572232	0	k__Fungi;p__Mortierellomycota;c__Mortierellomycetes;o__Mortierellales;f__Mortierellaceae;g__Mortierella;s__Mortierella_elongata
308baaafd5f26f58037a3405816fbd40	0	0	0	0	0	0	0.000550753094992936	0	0.0143195804698163	k__Fungi
a87e58e33ef03a3b27cd0706c2ce0f4f	0	0	0	0	0	0	0	0.0287828356600656	0	k__Fungi;p__Ascomycota;c__Saccharomycetes;o__Saccharomycetales;f__Saccharomycetales_fam_Incertae_sedis;g__Diutina;s__Diutina_catenulata
69476ac1bd1d316bad06309642dc394f	0	0	0	0	0	0	0.0183903642154163	0	0.00014367472043294	k__Fungi
78e3972e4f963d32de308d167da5fd5b	0	0	0	0	0	0.0209046718229927	0.00124518091041881	0.00014367472043294	0	k__Fungi;p__Basidiomycota;c__Tremellomycetes;o__Cystofilobasidiales;f__Mrakiaceae;g__Tausonia;s__Tausonia_pullulans
d9303298fb07ca63dd2eb272d37ff4b1	0	0	0	0	0	0	0	0.028184190991595	0	k__Fungi
4ddef4fa1a84cda6627598be756d92a3	0	0	0	0.0111587366202917	0	0	0	0	0	k__Fungi;p__unidentified;c__unidentified;o__unidentified;f__unidentified;g__unidentified;s__unidentified
57b78d6aedbc64186b2bb8f8b8348e33	0.0134575321472187	0	0	0	0	0	0	0	0	k__Fungi
b6b2585b642d1812d9986a86a32d2289	0	0	0	0	0	0	0.0176001532530351	0	0	k__Fungi
7c4d24da55b5f3fa38e9ed76e6503211	0	0.00028734944086588	0.00876415794640933	0.000526807308254113	0.00170015085845645	0	0.000119728933694117	0	0	k__Fungi;p__Ascomycota;c__Dothideomycetes;o__Pleosporales;f__Cucurbitariaceae;g__Pyrenochaetopsis;s__Pyrenochaetopsis_leptospora
3739d165ce35a1125aa6bf539fbd845b	0	0	0	0.0113263571274634	0	0	0	0	0	k__Fungi;p__Ascomycota;c__Saccharomycetes;o__Saccharomycetales;f__Saccharomycetales_fam_Incertae_sedis;g__Diutina;s__Diutina_catenulata
a48137189803114c27fdc2769d3f7280	0	0	0.0103445798711717	0	0	0	0	0	0	k__Fungi
2d70b5f7ae0be758c8138954d025ddfd	0	0	0.00184382557888939	0	0.000263403654127056	0	0.0135293695074352	0	0	k__Fungi;p__Mortierellomycota;c__Mortierellomycetes;o__Mortierellales;f__Mortierellaceae;g__Mortierella;s__Mortierella_elongata
e4e772bf021f209e40dd620828272587	0	0	0	0	0	0	0	0.0248317808481598	0	k__Fungi;p__Ascomycota;c__Saccharomycetes;o__Saccharomycetales;f__Saccharomycetales_fam_Incertae_sedis;g__Diutina;s__Diutina_catenulata
7dd21e7a64b1cd782d418f84da536698	0	0.0154210866598022	0	0	0	0	0	0	0	k__Fungi
ce95a5be23bc5de15a10b5a836bdd60d	0	0	0	0	0	0	0	0.0246402145542492	0	k__Fungi;p__Ascomycota;c__Sordariomycetes;o__Sordariales
3783caee9e0ea68327ff9cb4c81bf85f	0	0	0	0	0	0	0	0.0240415698857786	0	k__Fungi
0b812b0e37e618aea40c7d3a6b55e4f8	0	0	0	0	0	0	0	0.0235147625775245	0.000454969948037643	k__Fungi
ce73bf3d975cbabef611c71cbf185134	0	0	0	0	0	0	0	0.0238260578051292	0	k__Fungi
2b18941116a938ba616998ba151ac9f2	0	0.0147984962045928	0	0	0	0	0	0	0	k__Fungi
84e0b092b7b68a7fb61813d73c0ae688	0	0	0.00639352505926582	9.57831469552932e-05	0.000335241014343526	0.000191566293910586	0.000622590455209406	0.00426235003951055	0	k__Fungi;p__Ascomycota;c__Eurotiomycetes;o__Eurotiales;f__Aspergillaceae;g__Aspergillus;s__Aspergillus_penicillioides
596db44085ac4f04aa398ec756b857c1	0	0	0	0	0	0.0159000023945787	0.00186777136562822	0.000239457867388233	0	k__Fungi;p__Mortierellomycota;c__Mortierellomycetes;o__Mortierellales;f__Mortierellaceae;g__Mortierella;s__Mortierella_amoeboidea
aeed638ba80302b96065437aa7bef401	0	0	0	0	0	0	0	0	0.0120926223031058	k__Fungi
7fbb93d82e4abea98be2b43aa3e311fd	0.00035918680108235	0.000862048322597639	0.00395105481190585	0.000167620507171763	0.000383132587821173	0.00490888628145878	0.00191566293910586	0.00153253035128469	0	k__Fungi;p__Ascomycota;c__Dothideomycetes;o__Capnodiales
2478d9c43912c93848e329426aa12347	0	0	0	0	0	0.0167381049304375	0.000550753094992936	0	0	k__Fungi;p__Ascomycota;c__Sordariomycetes;o__Sordariales;f__Chaetomiaceae;g__Humicola;s__Humicola_nigrescens
3baaa1a55f67a004e5bdf88baecff544	0.000191566293910586	0	0	0	0.000502861521515289	0.0133378032135246	0.00155647613802351	0	0	k__Fungi;p__Ascomycota;c__Sordariomycetes;o__Hypocreales;f__Nectriaceae;g__Fusarium;s__Fusarium_sporotrichioides
4fa5716aee98d5a8f2f9ebd49b467871	0	0	0	0	0	0	0.0133138574267858	0	0	k__Fungi;p__Ascomycota;c__Pezizomycetes;o__Pezizales;f__Morchellaceae;g__Morchella;s__Morchella_sextelata
c3199b8234d1239b45421adfcf02aa79	0	0.013553315294174	0	0	0	0	0	0	0	k__Fungi;p__Ascomycota;c__Saccharomycetes;o__Saccharomycetales;f__Saccharomycetales_fam_Incertae_sedis;g__Diutina;s__Diutina_catenulata
331dbcfcb2f6712fdb711afc3abf3971	0	0	0	0	0.00988960992313402	0	0	0	0	k__Fungi;p__Ascomycota;c__Saccharomycetes;o__Saccharomycetales;f__Saccharomycetales_fam_Incertae_sedis;g__Diutina;s__Diutina_catenulata
61c08fee83fc6ae2ddf642c07a8967ad	0	0	0	0	0.00941069418835756	0	0	0	0	k__Fungi;p__Ascomycota;c__Saccharomycetes;o__Saccharomycetales;f__Saccharomycetales_fam_Incertae_sedis;g__Diutina;s__Diutina_catenulata
43f4c75ccd3722e2b164cfe562199782	0	0.0128588874787481	0	0	0	0	0	0	0	k__Fungi;p__Ascomycota;c__Saccharomycetes;o__Saccharomycetales;f__Saccharomycetales_fam_Incertae_sedis;g__Diutina;s__Diutina_catenulata
9090ce58c8fff619fe2b883ea2f99192	0	0	0.0069921697277364	0	0.000598644668470583	0	0	0.000407078374559996	0	k__Fungi;p__Ascomycota;c__Sordariomycetes;o__Trichosphaeriales;f__Trichosphaeriaceae;g__Nigrospora;s__Nigrospora_oryzae
fd855121ddd9d4656a78bf3a4c489a36	0	0	0.00763870596968463	0	0	0	0	0	0	k__Fungi;p__Basidiomycota;c__Tremellomycetes;o__Tremellales;f__Rhynchogastremataceae;g__Papiliotrema;s__Papiliotrema_fusca
21acde0b2f2858bcedcc20ba1d4c69ea	0	0	0	0	0	0	0	0	0.00996144728335049	k__Fungi;p__unidentified;c__unidentified;o__unidentified;f__unidentified;g__unidentified;s__unidentified
0bc21c02fad1a32e990fdd85d65c567d	0	0	0	0	0	0	0.012739158545054	0	0	k__Fungi;p__unidentified;c__unidentified;o__unidentified;f__unidentified;g__unidentified;s__unidentified
bde718847f41be286a85301fdf2cd739	0	0	0	0	0	0.0100093388568281	0.00141280141759057	0.00383132587821173	0	k__Fungi;p__Ascomycota;c__Sordariomycetes;o__Hypocreales;f__Nectriaceae;g__Fusarium
723d052a31629470eaa85060c8661ae7	0.010033284643567	0	0	0	0	0	0	0	0	k__Fungi;p__Ascomycota;c__Saccharomycetes;o__Saccharomycetales;f__Saccharomycetales_fam_Incertae_sedis;g__Diutina;s__Diutina_catenulata
cf6e8495bab4022dff9ff3be4ce30cad	0	0	0	0	0	0	0	0.0179593400541175	0	k__Fungi;p__Ascomycota;c__Dothideomycetes;o__Pleosporales;f__Sporormiaceae;g__Preussia;s__unidentified
45cfa55182dae2fb0ba935f5e155d7d5	0	0	0	0	0.00028734944086588	0	0	0.0175043701060798	0	k__Fungi;p__Ascomycota;c__Sordariomycetes;o__Microascales;f__Microascaceae;g__Microascus;s__Microascus_brevicaulis
dbce51be9cd1c1bb55b6b40c0d9cad64	0	0	0.00701611551447523	0	0	0	0	0	0	k__Fungi;p__Ascomycota;c__Eurotiomycetes;o__Eurotiales;f__Aspergillaceae;g__Aspergillus;s__Aspergillus_ruber
1661db946e7c48a1c80f76f79d62aef2	0.00897967002705874	0	0	0	0	0	0	0	0	k__Fungi;p__Ascomycota;c__Saccharomycetes;o__Saccharomycetales;f__Saccharomycetales_fam_Incertae_sedis;g__Diutina;s__Diutina_catenulata
55b4487ab38160b62d19362712782477	0.0020593376595388	0.00759081439620699	0	0.000885994109336462	0	0	0	0	0	k__Fungi;p__Ascomycota;c__Saccharomycetes;o__Saccharomycetales;f__Saccharomycetaceae;g__Kazachstania;s__Kazachstania_bovina
38030326924c49746c85e7cd6c470066	0.00885994109336462	0.00035918680108235	0	0	0	0	0	0	0	k__Fungi
92456f5b6010480f159a3daca791b60b	0.0088359953066258	0	0	0	0	0	0	0	0	k__Fungi;p__Ascomycota;c__Sordariomycetes;o__Hypocreales;f__Nectriaceae;g__Xenocylindrocladium;s__Xenocylindrocladium_subverticillatum
a39ba8b94eacb850e45f52b3b063a462	4.78915734776466e-05	0	0	0	0	0.0117813270755011	0.000742319388903522	0.000335241014343526	0	k__Fungi;p__Basidiomycota;c__Tremellomycetes;o__Filobasidiales;f__Piskurozymaceae;g__Solicoccozyma;s__Solicoccozyma_terrea
aef5f8af6102274ed6df877cc9bee08a	0	0	0.00234668710040468	0.000191566293910586	0	0	0.00227484974018821	0.00665692871339288	0.000119728933694117	k__Fungi;p__Ascomycota;c__Sordariomycetes;o__Hypocreales;f__Nectriaceae;g__Fusarium;s__Fusarium_sporotrichioides
4cc6fc72067e19638eabbd8444d0a2ce	0	0	0	0	0	0	0	0.0155647613802351	0	k__Fungi;p__Basidiomycota;c__Agaricomycetes;o__Polyporales;f__Ganodermataceae;g__Ganoderma;s__Ganoderma_australe
e04de4f76ad0d06cd0641379ab48ea48	0	0	0	0	0	0	0.0102487967242164	0	0	k__Fungi
6ffa76edf09e5aa6606f1884d49bf5c4	0	0	0.00404683795886114	0	0.0027777112617035	0	0	0	0	k__Fungi;p__Ascomycota;c__Saccharomycetes;o__Saccharomycetales;f__Saccharomycetales_fam_Incertae_sedis;g__Diutina;s__Diutina_catenulata
0b0a57df360475d0479348ade5c270c7	0	0	0.00620195876535524	0	0	0	0	0	0	k__Fungi
9d472617b3b5b28cf0d7356598a076e9	0.00845286271880463	0	0	0	0	0	0	0	0	k__Fungi
b179f72e946e24781d2702954fe88d80	0	0	0.006369579272527	0	0.000454969948037643	0	0	0	0	k__Fungi;p__Basidiomycota;c__Cystobasidiomycetes;o__unidentified;f__unidentified;g__unidentified;s__unidentified
600c0240058f41079f95b6bad1a7345f	0	0	0	0	0	0.0105122003783434	0.000814156749119992	0	0	k__Fungi;p__Ascomycota;c__Sordariomycetes;o__Hypocreales;f__Nectriaceae;g__Fusarium;s__Fusarium_sporotrichioides
2f1cb7219121953fab2d8620e30c9c73	0	0	0	0	0	0	0.0098656641363952	0	0	k__Fungi
a9079e6c26dee6a15231fa9f4704368d	0.00806973013098345	0	0	0	0	0	0	0	0	k__Fungi;p__Ascomycota;c__Sordariomycetes;o__Hypocreales;f__Clavicipitaceae;g__Metarhizium;s__Metarhizium_anisopliae
08d4d6888a300fa6ea7991e6d4341293	0.00783027226359522	0	0	0	0	0	0	0	0	k__Fungi
4bae0ab2637d7709616476c5311975b4	0	0	0.0011254519767247	0	0	0.00907545317401403	0.000383132587821173	0	0	k__Fungi;p__Ascomycota;c__Dothideomycetes;o__Capnodiales;f__Cladosporiaceae;g__Cladosporium;s__Cladosporium_sphaerospermum
6e55dd307036182f6c8657da9cc72d76	0	0	0	0	0	0	0	0.0137448815880846	0	k__Fungi;p__Basidiomycota;c__Agaricomycetes;o__Polyporales;f__Ganodermataceae;g__Ganoderma;s__Ganoderma_australe
dc1dcad78fa60838d090315f52b3aaa1	0	0	0	0.0056512056703623	0	0	0	0	0	k__Fungi;p__Ascomycota;c__Saccharomycetes;o__Saccharomycetales
b6cb29f8937ab1aa4319566054d99210	0	0	0	0.00603433825818347	0	0	0	0	0	k__Fungi
24e74d80a14c45a5cf5d90ec5a781cc7	0	0	0	0	0	0.0102009051507387	0.000718373602164699	0	0	k__Fungi;p__Ascomycota;c__Sordariomycetes;o__Hypocreales;f__Nectriaceae;g__Fusarium;s__Fusarium_solani
6ce7604e712f963bbd0ae0f6b7a3cf5e	0.000191566293910586	0.00114939776346352	0.000933885682814109	0	0	0.0035918680108235	0.00217906659323292	0.000885994109336462	0.000263403654127056	k__Fungi;p__Ascomycota;c__Dothideomycetes;o__Pleosporales;f__Pleosporaceae;g__Alternaria
1b45f181419e4ce794e817557e7a8a70	0.00689638658078111	0	0	0	0	0	0	0	0	k__Fungi;p__unidentified;c__unidentified;o__unidentified;f__unidentified;g__unidentified;s__unidentified
2d306ef1eb0713574c250a7b5e7dc1fa	0	0	0.00577093460405642	0	0	0	0	0	0	k__Fungi
2c891d0021d2fdf6a3aa966650ae8918	0	0	0	0	0	0	0	0.012739158545054	0	k__Fungi
a3b6daeacfb2a91b355a99eb884b4862	0.00665692871339288	0	0	0	0	0	0	0	0	k__Fungi
00cae67ff60c49dd514cc351940a8a46	0	0.0084289169320658	0	0	0	0	0	0	0	k__Fungi
a52c7264c7c964106cdf913221891a38	0	0	0.00517228993558583	0	0	0	0	0	0	k__Fungi;p__Ascomycota;c__Dothideomycetes;o__Pleosporales;f__Pleosporaceae;g__Exserohilum;s__Exserohilum_turcicum
36ddb3000225b6d7344b139183ff72a2	0	0	0	0	0	0	0	0.0128588874787481	0	k__Fungi;p__Ascomycota;c__Sordariomycetes;o__Sordariales;f__Cephalothecaceae;g__Phialemonium;s__Phialemonium_inflatum
bd18225507f670f03574ca782a28527c	0	0	0	0	0	0	0	0.0126673211848375	0	k__Fungi
c39afd5240c292a2e6528d302bf238c0	0	0	0	0	0	0.00907545317401403	0.00110150618998587	0	0	k__Fungi;p__Mortierellomycota;c__Mortierellomycetes;o__Mortierellales;f__Mortierellaceae;g__Mortierella;s__Mortierella_fatshederae
0117eec501a7505684af5a631352e7e6	0	0	0.000502861521515289	0.000742319388903522	0	0	0.00641747084600465	0	0	k__Fungi;p__Ascomycota;c__Saccharomycetes;o__Saccharomycetales;f__Saccharomycopsidaceae;g__Saccharomycopsis;s__Saccharomycopsis_fibuligera
e486d1c81647ae446a4e1b39c77e8602	0	0	0	0	0	0.00742319388903522	0.00210722923301645	0	0	k__Fungi;p__Mortierellomycota;c__Mortierellomycetes;o__Mortierellales;f__Mortierellaceae;g__Mortierella;s__Mortierella_indohii
1807c02c6e18b922a380782f3ec8fc5c	0	0	0	0	0	0	0.00845286271880463	0	0	k__Fungi
c8ff31e8b0149db4add704a90d8fe580	0	0	0	0	0	0	0	0.0118531644357175	0	k__Fungi;p__Ascomycota;c__Saccharomycetes;o__Saccharomycetales;f__Saccharomycetales_fam_Incertae_sedis;g__Diutina;s__Diutina_catenulata
f2fa1a8dd2782be8741c09f7571101f3	0.00672876607360935	0	0	0	0	0	0	0	0	k__Fungi;p__Mortierellomycota;c__Mortierellomycetes;o__Mortierellales;f__Mortierellaceae;g__Mortierella;s__Mortierella_gemmifera
ab7a83b354d6f2fc9eabe4781060ccd2	0	0	0	0	0	0	0.00768659754316228	0	0.000502861521515289	k__Fungi
5034e2aea6322a0807601cb4bfa5e52c	0	0	0	0	0	0.00976988098943991	0	0	0	k__Fungi;p__Basidiomycota;c__Tremellomycetes;o__Tremellales;f__Trimorphomycetaceae;g__Saitozyma;s__unidentified
bbc6b4f263adedd063cf85cffdb25721	0	0	0	0	0	0.00830918799837169	0.0011254519767247	0	0	k__Fungi;p__Ascomycota;c__Sordariomycetes;o__Hypocreales;f__Nectriaceae
16d3d213d168e5b8e4259f2b705aa3b3	0.00613012140513877	0	0	0	0	0	0	0	0	k__Fungi;p__unidentified;c__unidentified;o__unidentified;f__unidentified;g__unidentified;s__unidentified
fb2da2431bc169046161ede86bb8a607	0	0	0	0	0	0	0	0.0114460860611575	0	k__Fungi
31ff55e41b9f3148c27bb2479748f5d0	0	0	0	0	0	0	0.00014367472043294	0	0.00577093460405642	k__Fungi
65eaaf61acf5b84d3f2aed6a2400bb21	0.00105361461650823	0	0.0024664160340988	0.00035918680108235	0	0	0.00155647613802351	0	0	k__Fungi;p__Ascomycota;c__Eurotiomycetes;o__Eurotiales;f__Aspergillaceae;g__Aspergillus;s__Aspergillus_flavus
85d7ea90db7ef37a419f69816ef96532	0	0	0	0	0	0	0.00718373602164699	0	0.000550753094992936	k__Fungi
c56d08e9b7870a0b8f561283a3a40422	0	0	0	0	0	0	0	0.0107277124589928	0	k__Fungi;p__Basidiomycota;c__Agaricomycetes;o__Agaricales;f__Pleurotaceae;g__Pleurotus
8c6bf35e08e9ca1d3c27be2652f5fd87	0	0	0	0	0	0	0	0.0106798208855152	0	k__Fungi;p__Ascomycota;c__Saccharomycetes;o__Saccharomycetales;f__Saccharomycetales_fam_Incertae_sedis;g__Diutina;s__Diutina_catenulata
0870ac40dd3954b76f6b7c011d73a620	0	0	0	0	0	0	0	0.0108713871794258	0	k__Fungi
20076304e8615a8ffaf357483d88e4ef	0	0	0	0	0	0	0.00474126577428701	0	0.00217906659323292	k__Fungi
5be52921a84bba4f60385f492ff33a0b	0	0	0	0	0	0.00730346495534111	0.00141280141759057	0	0	k__Fungi;p__Ascomycota;c__Leotiomycetes;o__Thelebolales;f__Pseudeurotiaceae;g__Pseudeurotium;s__unidentified
f7a6fbebcc4cf4f811d1cce6ae58dc5c	0.00617801297861641	0	0	0	0	0	0	0	0	k__Fungi
28b67c469dc119965892eb881f71d419	0	0	0	0	0	0.00806973013098345	0	0	0	k__Fungi;p__Ascomycota;c__Archaeorhizomycetes;o__Archaeorhizomycetales;f__Archaeorhizomycetaceae;g__Archaeorhizomyces;s__unidentified
173f091d21a612e36de8dae8f92cfaeb	0.00560331409688465	0	0	0	0	0	0	0	0	k__Fungi
8953e5de5c06d6f2c39027f62d4b69fc	0	0	0	0	0	0	0.000239457867388233	0	0.0052441272958023	k__Fungi
e910bbdd2fdcbe760ad18f02f61d96ed	0.00608222983166112	0	0	0	0	0	0	0	0	k__Fungi
136904733e4093f9eec0b24654d51ecd	0	0	0	0	0	0	0	0.0101530135772611	0	k__Fungi
26305e5a9623c6e4ddab5ccf1fbdbf2f	0	0	0	0.00409472953233879	0	0	0	0	0	k__Fungi;p__unidentified;c__unidentified;o__unidentified;f__unidentified;g__unidentified;s__unidentified
322258465e429d6c84a45f2081262d63	0	0.000119728933694117	0.00239457867388233	0.00014367472043294	0.000431024161298819	0	0.0011254519767247	0.00134096405737411	0.000191566293910586	k__Fungi;p__Ascomycota;c__Eurotiomycetes;o__Eurotiales;f__Trichocomaceae;g__Talaromyces;s__Talaromyces_marneffei
6300fdad5b520ec9006bd619878f9131	0	0	0.000909939896075286	0.00304111491583056	0	0	0	0	0	k__Fungi
68b9debd3f948b9815092292f8a4e5ad	0	0	0	0	0	0	0.00670482028687052	0	0	k__Fungi;p__unidentified;c__unidentified;o__unidentified;f__unidentified;g__unidentified;s__unidentified
f9f9d2d168b34aaa215dbe60e4a1a301	0	0	0	0	0	0.00701611551447523	0.000694427815425876	0	0	k__Fungi
e4763c647da28daf9a9320b55ab707bf	0	0	0	0	0	0	0.00665692871339288	0	0	k__Fungi
f5710640c8d37a4a0319ec17d48c4151	0	0	0	0	0	0	0	0.00974593520270108	0	k__Fungi;p__Basidiomycota;c__Tremellomycetes;o__Trichosporonales;f__Trichosporonaceae;g__Cutaneotrichosporon;s__Cutaneotrichosporon_arboriformis
af5205d6a5239342cb93f250a6c44bfc	0.000383132587821173	0	2.39457867388233e-05	0	0	0.0024664160340988	0.000167620507171763	0.00160436771150116	0.00196355451258351	k__Fungi;p__Ascomycota;c__Sordariomycetes;o__Hypocreales;f__Hypocreales_fam_Incertae_sedis;g__Acremonium
1beeabe38136c08f2d79c28a21ad8e54	0	0	0	0	0.00440602475994349	0	0	0	0	k__Fungi;p__Ascomycota;c__Eurotiomycetes;o__Chaetothyriales;f__unidentified;g__unidentified;s__unidentified
6514aafca69357e18e8681eb5a91054b	0	0	0.00261009075453174	0	0.000167620507171763	0	0.000646536241948229	0.00117334355020234	0.00035918680108235	k__Fungi;p__Ascomycota;c__Dothideomycetes;o__Pleosporales;f__Phaeosphaeriaceae;g__Phaeosphaeria;s__Phaeosphaeria_oryzae
4eb3070ffeecfe813e02f1b931d9de07	0	0	0.0035918680108235	0.000119728933694117	0	0	0	0	0	k__Fungi
d84eadb1443392a48024120035ad65ca	0	0	0	0	0	0	0.00021551208064941	0	0.00476521156102584	k__Fungi
6578afd1d4a555a2306d3f51c4c352fd	0	0.00572304303057877	0	0	0	0	0	0	0	k__Fungi
da83b2ea2f013371ba34af40259b92c9	0	0	0	0	0	0	0	0.00912334474749168	0	k__Fungi;p__Basidiomycota;c__Agaricomycetes;o__Agaricales;f__Marasmiaceae;g__Marasmius;s__unidentified
64d93f763712536f9b0f185045a30d17	0	0	0.00375948851799526	0	0	0	0	0	0	k__Fungi;p__Ascomycota;c__Dothideomycetes;o__Pleosporales
d1917b7d138394ea19977fa51d0ba185	0	0	0	0	0	0	0.0053399104427576	0	0	k__Fungi
e27282f3f3474a28840584e5f501ba2e	0	0	0	0	0	0.00627379612557171	0.000646536241948229	0	0	k__Fungi;p__Mortierellomycota;c__Mortierellomycetes;o__Mortierellales;f__Mortierellaceae;g__Mortierella;s__Mortierella_fatshederae
8477293711ae769ad34a86f51ba4611b	0	0	0	0	0	0.00510045257536936	0.00122123512367999	0	0	k__Fungi;p__Ascomycota;c__Eurotiomycetes;o__Onygenales;f__Onygenales_fam_Incertae_sedis;g__Chrysosporium;s__Chrysosporium_synchronum
89ae398229bf3f7af0bca1cef8cc39ff	0.000239457867388233	0	0	0	0	0	0.00476521156102584	0.000742319388903522	0	k__Fungi;p__Basidiomycota
b091ba4b4efeb2b8b82780f46068d640	0	0	0	0	0	0	0.0053399104427576	0	0	k__Fungi
7435b667227763eda9ad7ea590d1e1c4	0	0	0	0	0	0.000167620507171763	0	0.00802183855750581	0	k__Fungi;p__Ascomycota;c__Sordariomycetes;o__Microascales;f__Microascaceae;g__Microascus;s__Microascus_brevicaulis
38ece514d826ed2571ab2785565254e6	0	0	0	0	0	0	0	0.00833313378511051	0	k__Fungi;p__Ascomycota;c__Sordariomycetes
0b1a6e5bfb67673596c5515fb5d44e4b	0	0	0	0	0.00414262110581643	0	0	0	0	k__Fungi;p__Ascomycota;c__Saccharomycetes;o__Saccharomycetales;f__Saccharomycetaceae;g__Issatchenkia;s__Issatchenkia_orientalis
33f6e18379110e36616af5679ac002f7	0	0	0	0	0	0	0.00411867531907761	0	0.000862048322597639	k__Fungi
f1c86cdebe5be802a962d38b6ae79c09	0	0	0	0	0	0	0.000167620507171763	0	0.00438207897320466	k__Fungi
7485da52a4845c230ec09fe870a6cda9	0	0	0.00301716912909174	0	0	0	0	0	0	k__Fungi
b0ca9633308000344807c05ed7143845	0	0	0	0	0	0	0.0049328320681976	0	0	k__Fungi;p__Basidiomycota;c__Agaricomycetes;o__Boletales;f__Boletaceae;g__Butyriboletus;s__Butyriboletus_roseoflavus
2696924af7b79f111cacc0119edfb5b6	0.00440602475994349	0	0	0	0	0	0	0	0	k__Fungi
714292a42b82f1c935580bd2de56b428	0.0024664160340988	2.39457867388233e-05	0	0	0	0.00227484974018821	0	0	0	k__Fungi;p__Mortierellomycota;c__Mortierellomycetes;o__Mortierellales;f__Mortierellaceae;g__Mortierella;s__Mortierella_humilis
31710f04c1d3def7bfea4ec1a43757f0	0.00134096405737411	0.00028734944086588	0	0	0	0.00035918680108235	0.00292138598213644	0	7.18373602164699e-05	k__Fungi;p__Ascomycota;c__Dothideomycetes;o__Capnodiales;f__Mycosphaerellaceae;g__Mycosphaerella;s__Mycosphaerella_tassiana
fde8d24a372699ea384058ce4465431f	0	0	0	0	0	0.00601039247144465	0	0	0	k__Fungi;p__Ascomycota;c__Sordariomycetes;o__Sordariales;f__Chaetomiaceae
74510e341c4b6ef1bcd619d2342e36c5	0.00411867531907761	0	0	0	0	0	0	0	0	k__Fungi;p__unidentified;c__unidentified;o__unidentified;f__unidentified;g__unidentified;s__unidentified
a650c7a2da3b2ad604065c3b2ad08940	0	0	0	0	0	0	0.0053399104427576	0	0	k__Fungi
d464d690ec337b73cd166868dc1822bf	0	0	0	0	0	0.00586671775101171	0	0	0	k__Fungi;p__Ascomycota;c__Eurotiomycetes;o__Onygenales;f__Onygenales_fam_Incertae_sedis;g__Chrysosporium;s__Chrysosporium_synchronum
4338c47a61dcaf5497a47bf00ab1a6a8	7.18373602164699e-05	0	0.00275376547496468	0	0	0	0	0	0	k__Fungi;p__Ascomycota;c__Eurotiomycetes;o__Eurotiales;f__Aspergillaceae;g__Aspergillus;s__Aspergillus_penicillioides
0ecc1abd9001f9deccf9ca205e6550a7	0	0	0.00304111491583056	0	0	0	0	0	0	k__Fungi;p__unidentified;c__unidentified;o__unidentified;f__unidentified;g__unidentified;s__unidentified
0518f75aad24092d9aeee209ef955c01	0	0	0.00299322334235291	0	0	0	0	0	0	k__Fungi;p__unidentified;c__unidentified;o__unidentified;f__unidentified;g__unidentified;s__unidentified
5fde778ff3100f8341ad77c236c1f063	0	0	0	0	0	0	0	0.00751897703599052	0	k__Fungi;p__Ascomycota;c__Sordariomycetes;o__Sordariales;f__Lasiosphaeriaceae;g__Podospora;s__Podospora_prolifica
55884debd9fe84b85de535dcd9b52428	0.00411867531907761	0	0	0	0	0	0	0	0	k__Fungi
27d345bd2561ad7333b4aaef7128b035	0	0	0	0	0	0.00615406719187759	0	0	0	k__Fungi;p__Ascomycota;c__Sordariomycetes;o__Hypocreales;f__Nectriaceae;g__Fusarium;s__Fusarium_sporotrichioides
50cb346256d973a3101abe06f5683eb7	4.78915734776466e-05	0	0.00141280141759057	0	0	0	0.00220301237997174	0.000239457867388233	0	k__Fungi;p__Ascomycota;c__Sordariomycetes;o__Hypocreales;f__Nectriaceae;g__Fusarium;s__Fusarium_sporotrichioides
de9320b6cbd64259798c89d20db4bbf8	0	0	0	0	0.00332846435669644	0.000239457867388233	0	0	0	k__Fungi;p__Ascomycota;c__Sordariomycetes;o__Hypocreales;f__Hypocreaceae;g__Trichoderma;s__Trichoderma_longibrachiatum
c78a9760de089c0448d7038c466d10a8	0.00426235003951055	7.18373602164699e-05	0	0	0	0	0	0	0	k__Fungi
d58e9dec98e80708f02620a41ff578ee	4.78915734776466e-05	0	0	0	0	0.00387921745168938	0.00134096405737411	0	0	k__Fungi;p__Ascomycota;c__Sordariomycetes;o__Microascales;f__Microascaceae;g__Lophotrichus;s__Lophotrichus_fimeti
68e6ee77f6d22aa6b210d1645b3e177e	0	0	0	0	0	0.00478915734776466	0.000311295227604703	0	0	k__Fungi;p__Mortierellomycota;c__Mortierellomycetes;o__Mortierellales;f__Mortierellaceae;g__Mortierella;s__Mortierella_fatshederae
11f205fbeffb7e25bf79de478809c979	0	0	0	0	0	0	0	0.0066808745001317	0	k__Fungi;p__Ascomycota;c__Sordariomycetes;o__Hypocreales;f__Hypocreales_fam_Incertae_sedis;g__Acremonium;s__Acremonium_exuviarum
c5ec8bcb96fc2d91b29fbfbb9e670fe1	0	0.00445391633342113	0	0	0	0	0	0	0	k__Fungi
c5a0feade834803954b6b24103835ddf	0.00366370537103997	0	0	0	0	0	0	0	0	k__Fungi
1a026d66f574c4f5998eb42594f8b1a3	0.00292138598213644	0	0.000742319388903522	0	0	0	0	0	0	k__Fungi;p__Ascomycota;c__Eurotiomycetes;o__Eurotiales;f__Aspergillaceae;g__Xeromyces;s__Xeromyces_bisporus
9b1b3322085b12314ff83c4afa69c471	0	0	0	0	0.00308900648930821	0	0	0	0	k__Fungi;p__Ascomycota;c__Saccharomycetes;o__Saccharomycetales;f__Saccharomycetaceae;g__Issatchenkia;s__Issatchenkia_orientalis
6baaf7cdd907d2bb2b6615cafdabb60b	0	0	0.00265798232800939	0	0	0	0	0	0	k__Fungi
baea88a71e00ef56ad86f81a931aceca	0	0	0	0	0	0.00464548262733172	0.000383132587821173	0	0	k__Fungi;p__Ascomycota;c__Leotiomycetes;o__Helotiales;f__Helotiaceae;g__Tetracladium;s__unidentified
3e865ab03be3daf772ecdee536cc1644	0	0	0	0.00251430760757645	0	0	0	0	0	k__Fungi
cc7eacfea684dea9a63789d33d869698	0	0	0	0	0	0.00514834414884701	0	0	0	k__Fungi;p__Ascomycota;c__Sordariomycetes;o__Hypocreales;f__Nectriaceae;g__Fusicolla;s__Fusicolla_aquaeductuum
1f481f72929dc7290fdc571ce75f0698	0.000407078374559996	0	0.00170015085845645	0.000478915734776466	0	0	0.000526807308254113	0	0	k__Fungi;p__Ascomycota;c__Dothideomycetes;o__Pleosporales;f__Phaeosphaeriaceae;g__Phaeosphaeria;s__Phaeosphaeria_oryzae
c90b220ad1d21f01df8b4bf8d24fa2f8	0	0	0	0	0	0	0.0042144584660329	0	0	k__Fungi
4b3c63151fea5aa544c9d4c3cac56ee3	0	0	0	0	0.00126912669715764	0	0	0.00361581379756232	0	k__Fungi;p__Ascomycota
b3c9fafac635633f4bfb25d74c678a14	0	0	0	0	0	0	0	0.00627379612557171	0	k__Fungi;p__Ascomycota;c__Saccharomycetes;o__Saccharomycetales;f__Saccharomycetales_fam_Incertae_sedis;g__Diutina;s__Diutina_catenulata
e27f434cb6393e13a66b71cb1d7beff7	0	0	0	0	0	0	0	0.00627379612557171	0	k__Fungi;p__Ascomycota;c__Sordariomycetes;o__Sordariales;f__Chaetomiaceae;g__Zopfiella;s__Zopfiella_marina
b2bdd97f5cd00203b4bca6e087aa5170	0	0	0	0	0	0.00387921745168938	0.000598644668470583	0.000263403654127056	0	k__Fungi;p__Ascomycota;c__Dothideomycetes;o__Pleosporales;f__Didymellaceae;g__Didymella;s__Didymella_exigua
5df306f629b8ce7089b5b394b23b6066	0.00352003065060703	0	0	0	0	0	0	0	0	k__Fungi
6cbba9d316021260dd22c784baafb356	0	0	0	0	0	0.0049328320681976	0	0	0	k__Fungi;p__Ascomycota;c__Saccharomycetes;o__Saccharomycetales;f__Saccharomycetales_fam_Incertae_sedis;g__Diutina;s__Diutina_catenulata
9472f012632452de3a11aaf4a8c3da82	0	0	0	0	0	0.00165225928497881	0	0.00397500059864467	0	k__Fungi;p__Ascomycota;c__Sordariomycetes;o__Hypocreales;f__Nectriaceae;g__Neocosmospora;s__Neocosmospora_falciformis
6d6a4dee13faa6aae84a271624d22831	0	0	0	0	0	0.000550753094992936	0.00217906659323292	0	0.00138885563085175	k__Fungi
c7825398e03a147e7fd2b1487ec80f4b	0	0	0	0	0.0028734944086588	0	0	0	0	k__Fungi;p__Ascomycota;c__Saccharomycetes;o__Saccharomycetales;f__Saccharomycetaceae;g__Issatchenkia;s__Issatchenkia_orientalis
fe2a23cba317b7f081053614bbb4d13d	0	0	0	0	0	0.00474126577428701	0	0	0	k__Fungi;p__Basidiomycota;c__Tremellomycetes;o__Holtermanniales;f__Holtermanniales_fam_Incertae_sedis;g__Holtermannia;s__unidentified
5b9b3b027e1c9f74229695f7c3212a56	0	0	0	0	0	0	0	0.00581882617753406	0	k__Fungi;p__Ascomycota;c__Sordariomycetes;o__Sordariales;f__Chaetomiaceae
9a1ee9dcee1be9f07e9d80386ab8c0e0	0	0	0	0	0	0	0	0.00574698881731759	0	k__Fungi;p__unidentified;c__unidentified;o__unidentified;f__unidentified;g__unidentified;s__unidentified
cc761f97043ea3a567c30e3350e62437	0	0	0	0	0	0.00375948851799526	0.000646536241948229	4.78915734776466e-05	0	k__Fungi;p__Ascomycota;c__Dothideomycetes
c978cfb9169cae531b3899352afc5078	0	0	0	0.00241852446062115	0	0	0	0	0	k__Fungi;p__Ascomycota;c__Saccharomycetes;o__Saccharomycetales
33f9523ede7a3ff9ec8f51f93f5e4c70	0	0	0.00241852446062115	0	0	0	0	0	0	k__Fungi;p__Ascomycota;c__Sordariomycetes;o__Hypocreales
ed9521b10b2a1d3973319fddfedcc870	0	0	0.00225090395344939	0	0	0	0	0	0	k__Fungi
793da478468b5405c26475d9567aab0c	0	0	0	0	0	0	0	0.00577093460405642	0	k__Fungi
4f5f94ee67bfcc8173d9478c82ec8447	0	0	0	0	0	0.00454969948037643	0	0	0	k__Fungi;p__Basidiomycota;c__Tremellomycetes;o__Holtermanniales;f__Holtermanniales_fam_Incertae_sedis;g__Holtermannia;s__unidentified
14237ee32b14d4d67d33e47c875586cc	0	0	0.00193960872584469	0	0	0	0	4.78915734776466e-05	0.000119728933694117	k__Fungi;p__Ascomycota;c__Eurotiomycetes;o__Eurotiales;f__Aspergillaceae;g__Penicillium;s__Penicillium_dierckxii
785dc05f500b10e1e336f42ea1142238	0	0.00035918680108235	0.00021551208064941	0	0.00172409664519528	0	0.000502861521515289	0	0.00014367472043294	k__Fungi;p__Ascomycota;c__Sordariomycetes;o__Hypocreales;f__Hypocreaceae;g__Trichoderma;s__unidentified
d73ae53364bb7c05a9558d34e6476e25	0	0	0.00196355451258351	0	0.00035918680108235	0	0.00014367472043294	0.000311295227604703	0	k__Fungi;p__Ascomycota;c__Dothideomycetes;o__Pleosporales;f__Phaeosphaeriaceae;g__Neosetophoma;s__Neosetophoma_rosigena
940c9de88758b367711b4a88af5dee18	0.00296927755561409	0	0	0	0	0	0	0	0	k__Fungi;p__Ascomycota;c__Saccharomycetes;o__Saccharomycetales
62fe7360262f5a44e17ba6e25c33e3cd	0	0	0	0	0	0	0	0.00538780201623524	0	k__Fungi;p__Ascomycota;c__Saccharomycetes;o__Saccharomycetales;f__Saccharomycetales_fam_Incertae_sedis;g__Diutina;s__Diutina_catenulata
d036d825df0ce27897f76c2770d41114	0	0	0	0	0	0.00435813318646584	0	0	0	k__Fungi;p__Basidiomycota
1cb18b5ec4b68a9d0b75c25aed76870b	0	0	0	0	0	0.00409472953233879	0	0	0	k__Fungi;p__Basidiomycota;c__Tremellomycetes;o__Cystofilobasidiales;f__Cystofilobasidiales_fam_Incertae_sedis;g__Mrakiella;s__Mrakiella_aquatica
45ec60684d53ca71f810f638c6c22456	0	0	0	0	0	0	0	0	0.00270587390148703	k__Fungi;p__unidentified;c__unidentified;o__unidentified;f__unidentified;g__unidentified;s__unidentified
1e7c0792449066f1328377664fe679d0	0	0	0	0	0	0.00464548262733172	0	0	0	k__Fungi;p__unidentified;c__unidentified;o__unidentified;f__unidentified;g__unidentified;s__unidentified
68c980da0beff94cfdc7d931c8a87854	0.00272981968822586	0	0	0	0	0	0	0	0	k__Fungi;p__Ascomycota;c__Saccharomycetes;o__Saccharomycetales
de3538a9d475972ed0cbc7c1705a11b4	0	0	0.00208328344627763	0	0	0	0	0	0	k__Fungi;p__Ascomycota;c__Eurotiomycetes;o__Eurotiales;f__Aspergillaceae;g__Aspergillus;s__Aspergillus_penicillioides
5b26410b2bd4026acd292eac44c4d7da	0	0	0.000119728933694117	0.00225090395344939	0	0	0	0	0	k__Fungi
ec710ba21086bde368b878cb1f754859	0	0	0	0	0	0	0	0	0.00272981968822586	k__Fungi
4b9afb33778486644ab95c3a2d7ddc2f	0	0	0.00210722923301645	0	0	0	0	0	0	k__Fungi
c9814545b841745664440a50f409c77b	0	0	0	0	0	0	0.00332846435669644	0	0	k__Fungi;p__Ascomycota;c__Saccharomycetes;o__Saccharomycetales;f__Saccharomycetales_fam_Incertae_sedis;g__Diutina;s__Diutina_catenulata
5eadbde6378fb031faf38f4533ebc3a3	0	0	0	0	0	0	0.00261009075453174	0	0.000670482028687053	k__Fungi
83581d5cbd2ad3ba334e8adf218a83db	0	0	0	0	0	0.00028734944086588	0	0.0046215368405929	0	k__Fungi;p__Ascomycota;c__Eurotiomycetes;o__Eurotiales;f__Aspergillaceae;g__Penicillium;s__Penicillium_sumatraense
0f31087c88618f54e0252e573ff2b4e6	0	0	0	0	0	0.00428629582624937	0	0	0	k__Fungi
8d99348818037a43353f418a4c1c1043	0	0	0	0	0	0	0	0	0.00265798232800939	k__Fungi;p__unidentified;c__unidentified;o__unidentified;f__unidentified;g__unidentified;s__unidentified
569ac68648665d60fc9ef738ea4a22b2	0	0	0	0	0	0.00361581379756232	0	0	0	k__Fungi;p__Ascomycota;c__Archaeorhizomycetes;o__Archaeorhizomycetales;f__Archaeorhizomycetaceae;g__Archaeorhizomyces;s__unidentified
8b4586a4ada9d55210029027ed2ceac4	0	0	0	0	0	0	0	0.00483704892124231	0	k__Fungi;p__Ascomycota;c__Saccharomycetes;o__Saccharomycetales;f__Saccharomycetaceae;g__Issatchenkia;s__Issatchenkia_orientalis
a39140690d4a99f3b7ba66ed6894e2a6	0	0	0.00193960872584469	0	0	0	0	0	0	k__Fungi
e04916c43df70e31f2da2f302fa448a6	0	0	0	0	0	0	0.00316084384952468	0	4.78915734776466e-05	k__Fungi
9adcaf41b2da34f265432b50ecf8017c	0	0.00313689806278585	0	0	0	0	0	0	0	k__Fungi
c2e18116f2f5ddadcadbf0495d8b6e16	0	0	0	0	0	0.00373554273125644	0	0	0	k__Fungi;p__Ascomycota;c__Leotiomycetes;o__Helotiales;f__Myxotrichaceae;g__Oidiodendron;s__unidentified
9a89c9dc59e33077ef0ce236206bdf42	0	0	0	0	0	0	0.0028734944086588	0	0	k__Fungi
bc084d3d2606c505952f0da9ff7bdfd5	0	0	0.0020593376595388	0	0	0	0	0	0	k__Fungi;p__Basidiomycota;c__Agaricomycetes;o__Agaricales;f__Schizophyllaceae;g__Schizophyllum;s__Schizophyllum_amplum
814b01f9295131de35b27565c2741f7a	0	0	0	0	0	0.00316084384952468	0.000311295227604703	0	0	k__Fungi;p__Ascomycota;c__Sordariomycetes;o__Sordariales;f__Chaetomiaceae;g__Chaetomium
19d18e566c2a0030f8e6bd46147be1d0	0.00258614496779292	0	2.39457867388233e-05	0	0	0	0	0	0	k__Fungi
9ad23d2b83b58fbad55b84aa8638100b	0	0	0	0	0	0.00301716912909174	0.000311295227604703	0.00028734944086588	0	k__Fungi;p__Ascomycota;c__Leotiomycetes;o__Thelebolales;f__Thelebolaceae;g__Thelebolus;s__Thelebolus_globosus
f781a2ec384e6ab1662ba49fcc9ae89e	0.000766265175642346	0	0	0	0.00136490984411293	0	0	0	0	k__Fungi;p__Ascomycota;c__Saccharomycetes;o__Saccharomycetales;f__Saccharomycetales_fam_Incertae_sedis;g__Diutina;s__Diutina_catenulata
278e92f40560e126b6a50cf020c64c8c	0.00177198821867292	0	0.000742319388903522	0	0	0	0	0	0	k__Fungi;p__Ascomycota;c__Leotiomycetes;o__Erysiphales;f__Erysiphaceae;g__Podosphaera;s__Podosphaera_tridactyla
f421d53c41bbf1e63c73773bf5b5087c	0	0	0	0	0	0.00344819329039056	0	0	0	k__Fungi;p__Ascomycota;c__Dothideomycetes;o__Pleosporales;f__Sporormiaceae;g__Preussia;s__unidentified
4df708ae9b022fdbe65420e1193c12e6	0	0	0	0	0	0.0031847896362635	0.000574698881731759	0	0	k__Fungi;p__Ascomycota;c__Leotiomycetes;o__Helotiales;f__Myxotrichaceae;g__Oidiodendron;s__unidentified
dbd3d9b179054275796d3c270f666e2f	0	0	0	0	0	0	0.00270587390148703	0	0	k__Fungi;p__unidentified;c__unidentified;o__unidentified;f__unidentified;g__unidentified;s__unidentified
a4d26940cf47d08b65403f3e0eac557e	0	0	0	0	0	0	0.000167620507171763	0	0.00208328344627763	k__Fungi
cd82e2f1662daf3eb46dce25dc474951	0	0	0	0	0	0	0.00141280141759057	0	0.00124518091041881	k__Fungi
6a1a8307cfcf96720d2c849e540f8539	0	0	0	0	0	0	0	0.00423840425277172	0	k__Fungi;p__Ascomycota;c__Saccharomycetes;o__Saccharomycetales;f__Saccharomycetaceae;g__Issatchenkia;s__Issatchenkia_orientalis
04521c9e9c6bb8c4f26456286b0bd208	0.000478915734776466	0.00213117501975527	0	0	0.00014367472043294	0	0	0	0	k__Fungi;p__Basidiomycota;c__Tremellomycetes;o__Tremellales;f__Tremellaceae;g__Cryptococcus;s__Cryptococcus_uniguttulatus
717710f3c1f5e27fe31bfe2b127cc36d	0	0	0	0	0	0.00344819329039056	0	0	0	k__Fungi;p__Ascomycota;c__Eurotiomycetes;o__Eurotiales;f__Trichocomaceae;g__Talaromyces;s__Talaromyces_marneffei
b12d58954a9ae9b901a19a181b557b41	0	0.00280165704844233	0	0	0	0	0	0	0	k__Fungi
a0790f8828056ad5e62073b61e686366	0	0	0	0	0	0.00323268120974115	0	0	0	k__Fungi;p__Chytridiomycota
a72cb1f37da7a6eb5211385ecc5a6a68	0.000646536241948229	0	0	0	0.00179593400541175	0	0	0	0	k__Fungi;p__Ascomycota;c__Saccharomycetes;o__Saccharomycetales;f__Saccharomycetaceae;g__Kazachstania;s__Kazachstania_bovina
c492a3faf99e051fd57eb7e031831072	0	0	0	0	0	0.00325662699647997	0	0	0	k__Fungi
a90f7820f8c8240177be68191aa0cab6	0	0	0	0	0	0.0027777112617035	0.000574698881731759	0	0	k__Fungi;p__Mortierellomycota;c__Mortierellomycetes;o__Mortierellales;f__Mortierellaceae;g__Mortierella;s__Mortierella_amoeboidea
02c16e5a5ee3fedfcf3e5d9520cf2297	0	0	0	0	0	0	0	0.00419051267929408	0	k__Fungi;p__Ascomycota;c__Dothideomycetes;o__Pleosporales;f__Cucurbitariaceae;g__Pyrenochaetopsis;s__Pyrenochaetopsis_leptospora
b67fce61beed39dfa8cad4228e1fbb08	0.0020593376595388	0	0	0	0	0	0	0	0	k__Fungi;p__unidentified;c__unidentified;o__unidentified;f__unidentified;g__unidentified;s__unidentified
1a571e6bf9b695948ed2b3f00afd5ba2	0	0	0	0	0	0	0.0028734944086588	0	0	k__Fungi;p__Ascomycota;c__Saccharomycetes;o__Saccharomycetales;f__Saccharomycetales_fam_Incertae_sedis;g__Diutina;s__Diutina_catenulata
c25a58cfeb11cb35faf4371d2b3dbc53	0	0	0.0017480424319341	0	0	0	0	0	0	k__Fungi;p__unidentified;c__unidentified;o__unidentified;f__unidentified;g__unidentified;s__unidentified
e3cfed8ce410bae133b1e3196df43a0b	0	0	0	0	0	0.00325662699647997	0	0	0	k__Fungi;p__Mortierellomycota;c__Mortierellomycetes;o__Mortierellales;f__Mortierellaceae;g__Mortierella;s__Mortierella_amoeboidea
5936e8e0dfcaab4a99ab944e50bbb739	0	0	0	0	0	0	0	0.00407078374559996	0	k__Fungi;p__Ascomycota;c__Sordariomycetes;o__Hypocreales;f__Hypocreales_fam_Incertae_sedis;g__Acremonium;s__Acremonium_exuviarum
984c151442fbaa6020a6765e5b6165e3	0	0	0	0	0	0	0	0.00397500059864467	0	k__Fungi;p__Ascomycota;c__Sordariomycetes;o__Microascales;f__Microascaceae;g__Microascus;s__Microascus_brevicaulis
2c7799af0c3d4dc54532c3d770b617e2	0	0	0.00170015085845645	0	0	0	0	0	0	k__Fungi;p__unidentified;c__unidentified;o__unidentified;f__unidentified;g__unidentified;s__unidentified
7ac52c3624304c5cc063931196553886	0	0	0	0	0	0	0	0.00399894638538349	0	k__Fungi;p__Ascomycota;c__Sordariomycetes;o__Hypocreales;f__Hypocreales_fam_Incertae_sedis;g__Acremonium;s__Acremonium_furcatum
14d6966d7abed74417364b1a97ddfe23	0	0.00265798232800939	0	0	0	0	0	0	0	k__Fungi
67c789fe9c84ce7d42cf6a1634eed074	0	0	0	0	0	0	0.00256219918105409	0	0	k__Fungi;p__Ascomycota;c__Saccharomycetes;o__Saccharomycetales;f__Saccharomycopsidaceae;g__Saccharomycopsis;s__Saccharomycopsis_fibuligera
e9763ae40d9ec6301290d6babb3b58b6	0	0	0	0	0	0.00289744019539762	0	0	0	k__Fungi
2d03229bb02056a677ec235bb68d8360	0	0	0.00138885563085175	0	0	0	0	0	0	k__Fungi
184bed87443fa695dd711a575d51516a	0	0	0.000622590455209406	0.00028734944086588	7.18373602164699e-05	0	0.000790210962381169	0	0	k__Fungi;p__Ascomycota;c__Eurotiomycetes;o__Eurotiales;f__Trichocomaceae;g__Talaromyces;s__Talaromyces_tiftonensis
6885e66739ee5ad0a079173604ad95b9	0	0	0	0	0	0.0031847896362635	0	0	0	k__Fungi
d2cdf10317bc08a1027e8edb52bbaa67	0	0	0	0	0	0	0	0.00368765115777879	0	k__Fungi
2bd54b9ee9545a58ae5d3dc2a5861d66	0.00232274131366586	0	0	0	0	0	0	0	0	k__Fungi;p__Mortierellomycota;c__Mortierellomycetes;o__Mortierellales;f__Mortierellaceae;g__Mortierella;s__Mortierella_fatshederae
5af42d0f6ff0b723f94ebb4a349a549f	0	0	0	0	0	0.00304111491583056	0	0	0	k__Fungi;p__Ascomycota;c__Saccharomycetes;o__Saccharomycetales;f__Saccharomycetales_fam_Incertae_sedis;g__Diutina;s__Diutina_catenulata
d7934e266a05498b3771db00f42dc599	0	0	0.00148463877780704	0	0	0	0	0	0	k__Fungi
9d4587658a209d99528b611612a40acc	0	0	0	0	0	0	0	0.00363975958430114	0	k__Fungi;p__Ascomycota;c__Eurotiomycetes;o__Eurotiales;f__Trichocomaceae;g__Thermomyces;s__Thermomyces_lanuginosus
de6573a489bcf2bda79e30b481a41e33	0	0	0	0	0.00210722923301645	0	0	0	0	k__Fungi;p__Ascomycota;c__Saccharomycetes;o__Saccharomycetales
87d4b0fb77ce63e2f8312f880b971800	0	0	0	0	0	0.00289744019539762	0	0	0	k__Fungi;p__Ascomycota;c__Sordariomycetes
3aec645025ebf4167d4daf29b70b8a27	0	0	0	0	0	0.00299322334235291	0	0	0	k__Fungi;p__Ascomycota;c__Sordariomycetes;o__Sordariales;f__Lasiosphaeriaceae;g__Schizothecium;s__Schizothecium_carpinicola
007c1fc69a33bc81bf88578257d48ff3	0	0.00220301237997174	0	0	0	0	0	0	0	k__Fungi
47b443b2958528f2927596d265e72854	0.00172409664519528	9.57831469552932e-05	0.00021551208064941	0	0	0	0	0	0	k__Fungi;p__Basidiomycota;c__Exobasidiomycetes;o__Golubeviales;f__Golubeviaceae;g__Golubevia;s__Golubevia_pallescens
b6a3de871697fb8c06a78533834d25fa	0	0	0	0.00138885563085175	0	0	0	0	0	k__Fungi;p__Ascomycota;c__Dothideomycetes;o__Pleosporales;f__Didymosphaeriaceae;g__Didymosphaeria;s__Didymosphaeria_variabile
dd6c8e45f0c1efa230af2a9cf75dca0e	0	0	0	0	0	0	0	0.00363975958430114	0	k__Fungi
895857f9d331dd4b63aacffc884eca01	0.00196355451258351	0	0	0	0	0	0	0	0	k__Fungi;p__Ascomycota;c__Sordariomycetes
a74076690f16572b3cbfcefb4cf65b5a	0	0	0	0	0	0	0	0	0.00213117501975527	k__Fungi
ba14b83d3509898c8d33ee1642f84354	0	0	0	0	0	0.00258614496779292	0	0	0	k__Fungi;p__Ascomycota;c__Sordariomycetes;o__Hypocreales;f__Hypocreaceae;g__Trichoderma
0627b5b61aa67304ce8596e631a36be6	0	0	0	0	0	0	0	0.00347213907712938	0	k__Fungi;p__Ascomycota;c__Sordariomycetes;o__Hypocreales;f__Hypocreales_fam_Incertae_sedis;g__Acremonium;s__Acremonium_furcatum
9835f17875b7c444a701e30435afcf4a	0	0	0	0	0	0.00292138598213644	0	0	0	k__Fungi;p__Basidiomycota;c__Agaricostilbomycetes;o__Agaricostilbales
ad97a0570f3d07262b1b4e5d7f591162	0	0	0	0	0	0.00299322334235291	0	0	0	k__Fungi;p__Mortierellomycota;c__Mortierellomycetes;o__Mortierellales;f__Mortierellaceae;g__Mortierella;s__Mortierella_fatshederae
01916fea0430d2d30ec8f70b8356b1b1	0	0	0.00141280141759057	0	0	0	0	0	0	k__Fungi;p__Basidiomycota;c__Cystobasidiomycetes;o__unidentified;f__unidentified;g__unidentified;s__unidentified
d273d4ca30db2a4c400244a54ce7e578	0	0	0	0	0	0.00275376547496468	9.57831469552932e-05	0	0	k__Fungi;p__Ascomycota;c__Sordariomycetes;o__Hypocreales;f__Nectriaceae
64de88b902dfd570c7d599c978bcb09b	0	0	0	0	0	0	0.00229879552692704	0	0	k__Fungi
07f5c2288ac50d19f06997426ac72585	0	0	0	0	0	0	0.000526807308254113	0	0.00134096405737411	k__Fungi
055abce098e229a5f98f6f053f44a72c	0	0	0	0.00134096405737411	0	0	0	0	0	k__Fungi
e771d66944cb4d36d2ae8432b09f9522	0	0	0	0	0	0	0	0.00337635593017409	0	k__Fungi
9a445fc5e89c376477b7d854cefa287b	0	0	0	0	0.00179593400541175	0	0	0.00021551208064941	0	k__Fungi;p__Ascomycota;c__Saccharomycetes;o__Saccharomycetales;f__Saccharomycetaceae;g__Issatchenkia;s__Issatchenkia_orientalis
5884fced771fdda976fe241d11cb9baf	0	0	0.00170015085845645	0	0	0	0	0	0	k__Fungi;p__Basidiomycota;c__Cystobasidiomycetes;o__Cystobasidiales;f__Cystobasidiaceae;g__Cystobasidium;s__Cystobasidium_slooffiae
df821fa60d5fb0cbf0e7f2ddde05f3af	0	0	0	0	0	0.00258614496779292	0	0	0	k__Fungi;p__Ascomycota;c__Sordariomycetes;o__Sordariales;f__Lasiosphaeriaceae;g__Schizothecium;s__Schizothecium_carpinicola
7ddeae42d91c877e3e5961f03a56a86d	0.00181987979215057	0	0	0	0	0	0	0	0	k__Fungi;p__Basidiomycota;c__Tremellomycetes;o__Tremellales;f__Trimorphomycetaceae;g__Saitozyma;s__unidentified
dbd18eb492afcd66bff990a0b8bb11e1	0	0	0	0	0	0.00244247024735998	0	0	0	k__Fungi;p__Basidiomycota;c__Agaricomycetes;o__Agaricales;f__Bolbitiaceae;g__Conocybe;s__Conocybe_pubescens
8923bcf80f17a2f9186337266b0e4c6f	0	0	0.00150858456454587	0	0	0	0	0	0	k__Fungi;p__Basidiomycota;c__Cystobasidiomycetes;o__Cystobasidiales;f__Cystobasidiaceae;g__Cystobasidium;s__Cystobasidium_slooffiae
7dc9449ef32252fff25caaca65762522	0	0	0	0	0	0.00241852446062115	0	0	0	k__Fungi;p__Ascomycota;c__Sordariomycetes;o__Hypocreales;f__Hypocreales_fam_Incertae_sedis;g__Acremonium;s__Acremonium_furcatum
90ca1ace04d1cd085c769258d07f45a1	0	0	0.000119728933694117	0.000191566293910586	2.39457867388233e-05	0.000502861521515289	0.0010296688297694	0	0	k__Fungi;p__Ascomycota;c__Eurotiomycetes;o__Eurotiales;f__Trichocomaceae;g__Thermomyces;s__Thermomyces_lanuginosus
db845faf7d9c98d69c7d22d86615015f	0	0	0	0	0.00165225928497881	0	0	0	0	k__Fungi;p__Ascomycota;c__Saccharomycetes;o__Saccharomycetales
352f2f301ef2da86d1accb85791de307	0	0	0	0	0	0.0020593376595388	0.00035918680108235	0	0	k__Fungi;p__Ascomycota;c__Eurotiomycetes;o__Onygenales;f__Onygenales_fam_Incertae_sedis;g__Malbranchea;s__Malbranchea_gypsea
3cd39a184781a626e4f70d7c7d0b7c10	0	0	0.00131701827063528	0	0	0	0	0	0	k__Fungi
8b146bcb7d5a525a619681ebb5269569	0.000526807308254113	0	0.000766265175642346	0	0	0	0	0.000431024161298819	0	k__Fungi;p__Ascomycota;c__Dothideomycetes;o__Capnodiales;f__Mycosphaerellaceae;g__Septoria;s__Septoria_cretae
945c412e756648f9a8fe35350232da99	0	0	0	0	0	0.00249036182083762	0	0	0	k__Fungi;p__Ascomycota;c__Sordariomycetes;o__Sordariales;f__Lasiosphaeriaceae;g__Schizothecium;s__Schizothecium_carpinicola
e866ed471669ebd8a74ae0e6b21765ae	0	0	0	0	0	0	0	0	0.00153253035128469	k__Fungi;p__Ascomycota;c__Saccharomycetes;o__Saccharomycetales;f__Saccharomycetales_fam_Incertae_sedis;g__Diutina;s__Diutina_catenulata
c7afc90e24978babd96521b849132a93	0.000383132587821173	0.000407078374559996	0	0.00035918680108235	0	0	0.000838102535858816	0	0	k__Fungi;p__Ascomycota;c__Eurotiomycetes;o__Eurotiales;f__Aspergillaceae
4e0101f05a30a15d1aaadd7583f765d9	0	0	0	0	0	0	0	0	0.00179593400541175	k__Fungi
b6a957f9fa201406e72bc4c179e07ed1	0	0.0021551208064941	0	0	0	0	0	0	0	k__Fungi
f1c657b5a5200e9b96859adb5fe85664	0.000478915734776466	0	0	0	0	0.000311295227604703	0.00122123512367999	0	0	k__Fungi;p__Ascomycota;c__Dothideomycetes;o__Pleosporales;f__Didymellaceae
d164a260e5716976a3f9288892f2adcc	0	0	0	0	0	0	0.00186777136562822	0	0	k__Fungi
74de78ab540fb09fd27643ada7380bb7	0	0	0	0	0	0.00239457867388233	0	0	0	k__Fungi
46f534dd5324aacf87316249b10e7c57	0	0	0	0.00117334355020234	0	0	0	0	0	k__Fungi;p__unidentified;c__unidentified;o__unidentified;f__unidentified;g__unidentified;s__unidentified
434208ae2b83a46d5aa18a49d16d972c	0	0	0	0	0	0	0	0.00311295227604703	0	k__Fungi;p__unidentified;c__unidentified;o__unidentified;f__unidentified;g__unidentified;s__unidentified
b93271b97699bdbf400e0eb32b000a45	0	0	0	0	0.000311295227604703	0	0	0.00239457867388233	0	k__Fungi;p__Ascomycota;c__Sordariomycetes;o__Hypocreales;f__Hypocreales_fam_Incertae_sedis;g__Sarocladium;s__Sarocladium_strictum
9b7de8bb4c7b2bf84e7b107f3e511394	0	0	0	0	0	0.0024664160340988	0	0	0	k__Fungi;p__Mortierellomycota;c__Mortierellomycetes;o__Mortierellales;f__Mortierellaceae;g__Mortierella;s__Mortierella_fatshederae
4ec3486e256133a073faaf51092e74d9	0	0	0	0	0	0.000766265175642346	0	0.00203539187279998	0	k__Fungi;p__Ascomycota;c__Eurotiomycetes;o__Eurotiales;f__Aspergillaceae;g__Penicillium
079240a1ba113328cf31bd0c39964cfb	0.00146069299106822	0	0	0	0	0.000407078374559996	0	0	0	k__Fungi;p__Mortierellomycota;c__Mortierellomycetes;o__Mortierellales;f__Mortierellaceae;g__Mortierella;s__Mortierella_humilis
f0ebae6e023d8a07851099a9dc497812	0	0	0	0	0	0	0.00186777136562822	0	0	k__Fungi;p__Ascomycota;c__Saccharomycetes;o__Saccharomycetales;f__Saccharomycetales_fam_Incertae_sedis;g__Diutina;s__Diutina_catenulata
44c65505c0ad4f61f5ecc2d062d73b32	0	0	0	0.00126912669715764	0	0	0	0	0	k__Fungi;p__Basidiomycota;c__Agaricomycetes;o__Agaricales;f__Psathyrellaceae;g__Coprinopsis;s__unidentified
203691431437687e66f6c45c1a944fb4	0	0	0	0	0	0.00239457867388233	0	0	0	k__Fungi;p__Chytridiomycota
126fd02576dac319e6494d422fb03cb9	0	0	0.00134096405737411	0	0	0	0	0	0	k__Fungi
6afa971eb2890b76ec66aeea167221d2	0	0	0	0	0	0	0.00191566293910586	0	0	k__Fungi;p__unidentified;c__unidentified;o__unidentified;f__unidentified;g__unidentified;s__unidentified
8b7f0dd5ce36f7bd2e5f349ee1fd89ca	0	0	0	0	0	0	0.00035918680108235	0	0.00129307248389646	k__Fungi;p__unidentified;c__unidentified;o__unidentified;f__unidentified;g__unidentified;s__unidentified
f21be63fe9452093aa6d49f34868a881	0	0	0	0	0	0.00229879552692704	0.000119728933694117	0	0	k__Fungi;p__Ascomycota;c__Sordariomycetes;o__Myrmecridiales;f__Myrmecridiaceae;g__Myrmecridium;s__Myrmecridium_phragmitis
652e915d58abd79ce7a980cd60f6e64c	0.0011254519767247	0	0.000431024161298819	0	0	0	0	0	0	k__Fungi;p__Ascomycota;c__Taphrinomycetes;o__Taphrinales;f__Taphrinaceae;g__Taphrina
641b74aed09ec4e28a1073524e427816	0	0	0	0	0	0	0	0.00306506070256938	0	k__Fungi;p__unidentified;c__unidentified;o__unidentified;f__unidentified;g__unidentified;s__unidentified
f5f605edcc665e8fc81c85e07db51d22	0	0	0	0	0	0	0	0	0.00131701827063528	k__Fungi
9039d0a098f53860aacab1b9704ccc5b	0	0	0	0	0	0	0	0.00296927755561409	0	k__Fungi;p__unidentified;c__unidentified;o__unidentified;f__unidentified;g__unidentified;s__unidentified
6e90e92b5bca734a766783c034565c9f	0	0	0	0	0	0.00249036182083762	0	0	0	k__Fungi;p__Ascomycota;c__Sordariomycetes;o__Microascales;f__Microascaceae;g__Lophotrichus;s__Lophotrichus_fimeti
66e0f19582b9978e89e4b6baa377eaef	0	0	0.0011254519767247	0	0	0	0	0	0	k__Fungi
3c86e80c7b679fe57b79f5a276ad43a5	0	0.00184382557888939	0	0	0	0	0	0	0	k__Fungi
a8e5120afaceb4f566ad6f6e7564a4ed	0	0	0.00136490984411293	0	0	0	0	0	0	k__Fungi;p__Ascomycota;c__Dothideomycetes;o__Pleosporales;f__Cucurbitariaceae;g__Pyrenochaetopsis;s__Pyrenochaetopsis_leptospora
4670e302c5b79f4389e695da10238c69	0	0	0.00119728933694117	0	0	0	0	0	0	k__Fungi;p__Ascomycota;c__Eurotiomycetes;o__Eurotiales;f__Aspergillaceae;g__Penicillium
04139e553c613668c177aa3b01a59153	0	0.00196355451258351	0	0	0	0	0	0	0	k__Fungi
cb96d6cbe8df71dea204ab2299ef649e	0	0	0	0	0	0.00232274131366586	0	0	0	k__Fungi;p__Ascomycota
fa9a6f961e7d12c6f4def6ccbbb611fd	0	0	0	0	0	0.00234668710040468	0	0	0	k__Fungi;p__Ascomycota;c__Dothideomycetes;o__Capnodiales
7f47172630e9df6acdf8aa7596343dad	0	0	0	0	0	0.00220301237997174	0	0	0	k__Fungi;p__Ascomycota;c__Archaeorhizomycetes;o__Archaeorhizomycetales;f__Archaeorhizomycetaceae;g__Archaeorhizomyces;s__unidentified
f9751dde39bd8e4fd4708cb825e623ce	0	0	0.00114939776346352	0	0	0	0	0	0	k__Fungi
a0611e8ca767db1f74ad6392498977d7	0	0	0	0	0	0	0.00186777136562822	0	0	k__Fungi
cb248bbf56fe5f093f9918702b548895	0	0	0	0	0	0	0	0.00284954862191997	0	k__Fungi;p__Ascomycota;c__Saccharomycetes;o__Saccharomycetales;f__Saccharomycetales_fam_Incertae_sedis;g__Diutina;s__Diutina_catenulata
5d36f04fef4239d36c3ef126755c861c	0	0	0.00117334355020234	0	0	0	0	0	0	k__Fungi
f3bf70620b0ba99decbdec3d27466183	0	0	0	0	0	0.00227484974018821	4.78915734776466e-05	0	0	k__Fungi;p__Ascomycota;c__Eurotiomycetes;o__Chaetothyriales;f__Herpotrichiellaceae
2f82560c89681b4bcbf8a2212d5c0db9	0	0	0.00124518091041881	0	0	0	0	0	0	k__Fungi;p__Basidiomycota;c__Cystobasidiomycetes;o__Cystobasidiales;f__Cystobasidiaceae;g__Cystobasidium;s__Cystobasidium_slooffiae
baf7b8771974e996dbe2ad60d1cc7216	0	0	0.000742319388903522	0	0	0	0.000526807308254113	0	0	k__Fungi;p__Ascomycota;c__Sordariomycetes;o__Trichosphaeriales;f__Trichosphaeriaceae;g__Nigrospora;s__Nigrospora_oryzae
a34ba74b4cd4dd8a513610642c516fb5	0.00138885563085175	0	0	0	0	0	0	0	0	k__Fungi;p__Ascomycota;c__Eurotiomycetes;o__Eurotiales;f__Aspergillaceae
fa2cf61a2b0929d0b5063cfff3221371	0	0	0	0	0	0.00208328344627763	0	0	0	k__Fungi
b14483c8d19a1292ab61ab9f68720a4c	0	0	0	0	0	0	0.00193960872584469	0	0	k__Fungi
9fe55d9d7d6629048bad0b74532dc6ab	0	0	0	0	0	0	0.00184382557888939	0	0	k__Fungi
2d9a19aea84d7ef54b878a1ae5fbe396	0	0	0	0	0	0	0	0	0.00148463877780704	k__Fungi;p__unidentified;c__unidentified;o__unidentified;f__unidentified;g__unidentified;s__unidentified
42193fb1466886333706908800272869	0.00136490984411293	0	0	0	0	0	0	0	0	k__Fungi
cf9eae4fd9f1b22106fbb34ed8dfe668	0	0	0.00126912669715764	0	0	0	0	0	0	k__Fungi;p__Ascomycota;c__Taphrinomycetes;o__Taphrinales;f__Taphrinaceae;g__Taphrina;s__Taphrina_sacchari
610f21726f2811c8bf3db6705ced3063	0	0	0.0010296688297694	0	0	0	0	0	0	k__Fungi
38b4e9aaa9dcb27db46e609ffd3697a2	0	0	0	0	0	0	0	0	0.00146069299106822	k__Fungi;p__unidentified;c__unidentified;o__unidentified;f__unidentified;g__unidentified;s__unidentified
5ce0acbc7df71e51e7016a9009200296	0	0	0.000933885682814109	0	0	0	0	9.57831469552932e-05	0	k__Fungi;p__Ascomycota;c__Dothideomycetes
02d9342a694d7242cb2f37cda3e68850	0	0	0	0	0	0	0.00193960872584469	0	0	k__Fungi;p__unidentified;c__unidentified;o__unidentified;f__unidentified;g__unidentified;s__unidentified
f626a77fcdc3600730d50831b36dd6f8	0	0.00014367472043294	0	0	0	0.0017480424319341	2.39457867388233e-05	0	0	k__Fungi;p__Basidiomycota;c__Tremellomycetes;o__Cystofilobasidiales;f__Mrakiaceae;g__Mrakia;s__Mrakia_frigida
843b90f62bcefc871eddeaab847d5e7c	0	0	0.000838102535858816	0	0	0	0	0	0	k__Fungi
11f304220847ab61f699bfc65d15b63e	0	0	0.000957831469552932	0	0	0	0	0	0	k__Fungi;p__Ascomycota;c__Eurotiomycetes;o__Eurotiales;f__Aspergillaceae;g__Penicillium;s__Penicillium_melanoconidium
cd17bb0c62ce6d02eda1cc8e2b8e89fe	0	0	0	0	0	0	0.00193960872584469	0	0	k__Fungi
befc0c1cbdbaab2746134345ff73f873	0	0	0	0	0	0	0.00177198821867292	0	0	k__Fungi;p__Ascomycota;c__Sordariomycetes;o__Hypocreales;f__Hypocreales_fam_Incertae_sedis;g__Sarocladium;s__Sarocladium_zeae
1da9d5443d61160c3d0b2b29fd1e60a8	0	0	0	0	0	0.0014367472043294	0.000454969948037643	0	0	k__Fungi;p__Ascomycota;c__Sordariomycetes;o__Glomerellales;f__Plectosphaerellaceae;g__Acrostalagmus;s__Acrostalagmus_luteoalbus
a1d25ffe5e2cbe5682ff294a4f6f4863	0.00138885563085175	0	0	0	0	0	0	0	0	k__Fungi
a0f453c8b89e330d10c1a941320fbf52	0	0	0.000909939896075286	0	0	0	0	0	0	k__Fungi;p__Ascomycota;c__Eurotiomycetes;o__Eurotiales;f__Aspergillaceae;g__Aspergillus;s__Aspergillus_penicillioides
fd7da74103dac3aa0121c45a4405fbc6	0	0	0	0	0.00114939776346352	0	0	0	0	k__Fungi;p__Ascomycota;c__Saccharomycetes;o__Saccharomycetales;f__Saccharomycetales_fam_Incertae_sedis;g__Diutina;s__Diutina_catenulata
51a230597f205215a30d047fbeb9b849	0	0	0.00110150618998587	0	0	0	0	0	0	k__Fungi
e5bef9b8fe13cf4ed3c34b6d19a85e04	0	0	0	0.000981777256291755	0	0	0	0	0	k__Fungi;p__Ascomycota;c__Saccharomycetes;o__Saccharomycetales;f__Saccharomycetales_fam_Incertae_sedis;g__Diutina;s__Diutina_catenulata
6baf83eefe9fee5692426866b3fa5ddb	0.00134096405737411	0	0	0	0	0	0	0	0	k__Fungi;p__Ascomycota;c__Archaeorhizomycetes;o__Archaeorhizomycetales;f__Archaeorhizomycetaceae;g__Archaeorhizomyces;s__unidentified
6c78706f38e4bf57ab3914c4e62ba67f	0.00138885563085175	0	2.39457867388233e-05	0	0	0	0	0	0	k__Fungi;p__Basidiomycota
567e18729ca823c53f6aa8a9aee95c98	0	0	0	0	0	0	0.00110150618998587	0.000814156749119992	0	k__Fungi;p__Ascomycota;c__Eurotiomycetes;o__Eurotiales;f__Aspergillaceae;g__Aspergillus;s__Aspergillus_fumigatus
9715b905e43f572a4f39b4219df6362b	0	0	0	0	0	0	0	0.00237063288714351	0	k__Fungi
211393bdb28e57199abbe07616b862af	0	0	0	0	0	0.00148463877780704	0.000502861521515289	0	0	k__Fungi;p__Ascomycota;c__Sordariomycetes;o__Sordariales;f__Chaetomiaceae;g__Thielavia;s__Thielavia_inaequalis
45cfd58e0aa8a1214cabb5ab06edad86	0	0	0.000933885682814109	0	0	0	0	0	0	k__Fungi
10382ce4e8d1fb053a7437a37b66cfc4	0	0	0	0	0	0	0.00129307248389646	0	0.00028734944086588	k__Fungi
31945408874c916cbeb950373c9aa9ad	0	0	0	0.0010296688297694	0	0	0.000119728933694117	0	0	k__Fungi;p__Ascomycota;c__Sordariomycetes;o__Hypocreales;f__Hypocreales_fam_Incertae_sedis;g__Trichothecium;s__Trichothecium_roseum
b8d02d6bc1e9ac69fab504d4aae90876	0	0	0	0	0	0	0	0.00241852446062115	0	k__Fungi;p__Ascomycota;c__Dothideomycetes;o__Pleosporales;f__Pleosporales_fam_Incertae_sedis;g__Phaeomycocentrospora;s__Phaeomycocentrospora_cantuariensis
8b24feff7199fb139330b891e9e9285b	0	0	0	0	0	0.0020593376595388	0	0	0	k__Fungi
083afdf538df0b6d725e85f8a3e2b106	0.00158042192476234	0	0	0	0	0	0	0	0	k__Fungi;p__Basidiomycota
c283d7cf5117dba2a9d1c487340dde8b	0	0	0	0	0	0	0	0.00237063288714351	0	k__Fungi;p__Ascomycota;c__Sordariomycetes;o__Microascales;f__Microascaceae;g__Acaulium;s__Acaulium_album
a16a6dbb4b372ea10ee36dba07d3c091	0	0.00167620507171763	0	0	0	0	0	0	0	k__Fungi
1648c1b485a8b0aff08013d7860014e1	0	0	0	0	0	0	0.00155647613802351	0	0	k__Fungi
f2b0f70ef4d66a76e804758b10dc03c3	0	0	0	0	0	0.00172409664519528	0	0	0	k__Fungi;p__Ascomycota;c__Sordariomycetes;o__Sordariales;f__Chaetomiaceae;g__Thielavia;s__Thielavia_inaequalis
32d32faac51a4cf39837c976a4c213ee	0	0	0	0	0	0	0.00153253035128469	0	0	k__Fungi
a699c073544726f3428a4ecec8fb7e5d	0	0	0	0	0	0	0.00162831349823998	0	0	k__Fungi
906fb4d1e066ef720c5c98054b8b9675	0	0	0	0	0	0.00162831349823998	0	0	0	k__Fungi;p__unidentified;c__unidentified;o__unidentified;f__unidentified;g__unidentified;s__unidentified
ed4abf7245fe2375bfb1b3c315d18407	0	0	0	0	0	0	0.00155647613802351	0	0	k__Fungi
d9628399bd44d0b1b5051fbbf1ff55f6	0	0.00170015085845645	0	0	0	0	0	0	0	k__Fungi;p__Ascomycota;c__Saccharomycetes;o__Saccharomycetales;f__Saccharomycetaceae;g__Kazachstania;s__Kazachstania_bovina
10351116e1ba0cd7c505f5d78ed5abd4	0.00131701827063528	0	0	0	0	0	0	0	0	k__Fungi;p__unidentified;c__unidentified;o__unidentified;f__unidentified;g__unidentified;s__unidentified
dc5a4ca1727f27b98712a176c3d2db0a	0	0	0	0	0	0	0	0.00225090395344939	0	k__Fungi;p__Basidiomycota;c__Microbotryomycetes;o__Microbotryomycetes_ord_Incertae_sedis;f__Chrysozymaceae;g__Sampaiozyma;s__Sampaiozyma_vanillica
86f24832d009fd4334153d611c700d01	0	0.00153253035128469	0	0	0	0	0	0	0	k__Fungi
fc4a5d7e90512d7424fb2e939f0d79dd	0	0	0	0	0	0.0017480424319341	0	0	0	k__Fungi;p__Basidiomycota;c__Tremellomycetes;o__Filobasidiales;f__Piskurozymaceae;g__Solicoccozyma;s__Solicoccozyma_terricola
5d6d6c05afdbb3cf368a2f0a0328a077	0	0	0.000694427815425876	0	0	0	0	0.00035918680108235	0	k__Fungi;p__Ascomycota;c__Dothideomycetes;o__Capnodiales;f__Cladosporiaceae;g__Cladosporium;s__Cladosporium_sphaerospermum
64ca79e88a4685a0e66914fcbae7dd90	0	0	0	0	0	0	0	0.00229879552692704	0	k__Fungi;p__Ascomycota;c__Dothideomycetes;o__Dothideomycetes_ord_Incertae_sedis;f__Eremomycetaceae;g__Arthrographis;s__Arthrographis_kalrae
4740ac8556d9433dff14c37d15ca1fda	4.78915734776466e-05	0	0	0	0	0.00172409664519528	0	0	0	k__Fungi;p__Ascomycota;c__Sordariomycetes;o__Chaetosphaeriales;f__Chaetosphaeriaceae;g__Chloridium;s__Chloridium_aseptatum
8132a0f838d4b5d034900059e893c26e	0	0	0.000790210962381169	0	0	0	0	0	0	k__Fungi
f275ff39688ddac4ddfada2270faff8c	0	0	0.000814156749119992	0	0.000263403654127056	0	0	0	0	k__Fungi;p__Ascomycota;c__Sordariomycetes
e67319612d844c891cddbd1dc91cb047	0	0	0	0	0	0	0	0.00229879552692704	0	k__Fungi;p__Basidiomycota;c__Tremellomycetes;o__Tremellales;f__Trimorphomycetaceae;g__Saitozyma;s__Saitozyma_flava
f96093f64eda664850bbb38ac0b6406c	0	0	0	0	0	0	0	0.00225090395344939	0	k__Fungi;p__Ascomycota;c__Saccharomycetes;o__Saccharomycetales;f__Saccharomycetales_fam_Incertae_sedis;g__Candida;s__Candida_metapsilosis
c98046446a4a1607bf27303292afc7ea	0	0	0.0010296688297694	0	0	0	0	0	0	k__Fungi;p__Basidiomycota;c__Tremellomycetes;o__Tremellales;f__Rhynchogastremataceae;g__Papiliotrema;s__Papiliotrema_taeanensis
f6f48c80acf0a28570ff807a00cac10d	0	0	0	0.000838102535858816	0	0	0	0	0	k__Fungi;p__Ascomycota;c__Saccharomycetes;o__Saccharomycetales;f__Saccharomycetales_fam_Incertae_sedis;g__Diutina;s__Diutina_catenulata
b7db62e922f9219d6b3e4c2c0a42c817	0.00114939776346352	0	0	0	0	0	0	0	0	k__Fungi
cc1d234cab58f43f2eb33cebfcbc081e	0	0	0	0	0	0	0	0.00227484974018821	0	k__Fungi;p__Ascomycota;c__Eurotiomycetes;o__Eurotiales;f__Aspergillaceae;g__Penicillium
a9da2ad31d51c93c49b1b6e1a11b104b	0	0	0	0	0	0	0	0.00220301237997174	0	k__Fungi;p__Ascomycota;c__Sordariomycetes
fbb2a14ee864bf7da519d3e3230d01aa	0	0	0	0	0	0	0	0	0.00134096405737411	k__Fungi
08b350feca0cdd7648392a9b7d369e66	0	0	0	0	0	0	0	0	0.00110150618998587	k__Fungi
e69eee3438301b318ca0847beecc9514	0	0	0	0	0	0	0	0	0.00124518091041881	k__Fungi
26f68c4d7c412690441c4a139d9d39d0	0.000454969948037643	0.000574698881731759	0.00028734944086588	0	0	0	0	0	0	k__Fungi;p__Ascomycota;c__Dothideomycetes;o__Pleosporales;f__Didymellaceae
bda3301a501edf3ecf6aff0c4cfc413f	0	0	0	0	0	0.00122123512367999	0.000335241014343526	0.000191566293910586	0	k__Fungi;p__Ascomycota;c__Leotiomycetes;o__Helotiales;f__Vibrisseaceae;g__Phialocephala;s__Phialocephala_fluminis
c630d171b7b1e4d537c35f64547fd82c	0.000933885682814109	0	0	0	0	0	0	0	0	k__Fungi
5fb7b1855c2177b5b3d1923ce073391d	0.00117334355020234	0	0	0	0	0	0	0	0	k__Fungi;p__Mucoromycota;c__Mucoromycetes;o__Mucorales;f__Rhizopodaceae;g__Rhizopus;s__Rhizopus_arrhizus
dd5bd6c46bf3d6c377664d896c66c781	0.0010296688297694	0	0	0	0	0	0	0	0	k__Fungi
1d7a2c3be69c4d3f51040291b2800363	0	0	0	0	0	0.00165225928497881	0	0	0	k__Fungi;p__Ascomycota;c__Sordariomycetes;o__Hypocreales;f__Nectriaceae;g__Fusarium;s__Fusarium_sporotrichioides
0124ae2012cb8731691cba5ee5fdc169	0.00117334355020234	0	0	0	0	0	0	0	0	k__Fungi
39703ba0fa11252105096997e67bf2f3	0	0	0	0	0	0	0.00131701827063528	0	0	k__Fungi
10edf6d3f2af96ce2ff0f8daaad25f49	0	0	0	0	0	0	0.00146069299106822	0	0	k__Fungi;p__Basidiomycota;c__Wallemiomycetes;o__Wallemiales;f__Wallemiaceae;g__Wallemia;s__Wallemia_muriae
c5c0345467915a1702cd72a7c47d4f79	0	0	0	0	0	0	0	0.00220301237997174	0	k__Fungi;p__unidentified;c__unidentified;o__unidentified;f__unidentified;g__unidentified;s__unidentified
91eee735d7767db13bb99a83da86fb2d	0	0	0	0	0	0.00177198821867292	0	0	0	k__Fungi;p__Basidiomycota;c__Agaricomycetes;o__Agaricales;f__Bolbitiaceae;g__Conocybe;s__Conocybe_pubescens
42e5c01200ef3de40d65080a84c6e257	0	0	0	0	0	0	0.0014367472043294	0	0	k__Fungi;p__Ascomycota;c__Saccharomycetes;o__Saccharomycetales;f__Saccharomycetaceae;g__Issatchenkia;s__Issatchenkia_orientalis
dea52c07ca124f7f2d71687258413b3f	0	0	0	0	0	0	0.00138885563085175	0	0	k__Fungi;p__Basidiomycota;c__Tremellomycetes;o__Tremellales;f__Trimorphomycetaceae;g__Saitozyma;s__unidentified
95ae7bae4afae3055c08307f865c7af5	0	0	0	0	0	0	0.00134096405737411	0	0	k__Fungi
ebcf2053b71d8599f7ce9453e8b11f2d	0	0	0	0	0	0.00179593400541175	0	0	0	k__Fungi;p__Ascomycota;c__Sordariomycetes;o__Sordariales;f__Chaetomiaceae;g__Humicola;s__Humicola_nigrescens
c0cf93f107cf64fab5af24b50b8087cc	0	0	0.000838102535858816	0	0	0	0	0	0	k__Fungi
6d3d31a404e1d33f2c64b43d13651eba	0.000933885682814109	0	0	0	0	0	0	0	0	k__Fungi;p__Ascomycota;c__Archaeorhizomycetes;o__Archaeorhizomycetales;f__Archaeorhizomycetaceae;g__Archaeorhizomyces;s__unidentified
8a89c87295c30f77611068ba9d7d04f3	0	0	0	0	0	0	0	0.00203539187279998	0	k__Fungi;p__Basidiomycota;c__Tremellomycetes;o__Tremellales;f__Bulleribasidiaceae;g__Hannaella;s__Hannaella_sinensis
a2a0d06086b78e70bca55c8d69971866	0	0	0	0	0	0	0	0	0.00107756040324705	k__Fungi
3f11a82f3b543086742e6756e5b9472c	0.000598644668470583	0.000383132587821173	0.00035918680108235	0	0	0	0	0	0	k__Fungi;p__Ascomycota;c__Saccharomycetes;o__Saccharomycetales;f__Debaryomycetaceae;g__Peterozyma;s__Peterozyma_toletana
bad2d12a9bfabf96bf0a6e9113f0ceb2	0.00114939776346352	0	0	0	0	0	0	0	0	k__Fungi;p__unidentified;c__unidentified;o__unidentified;f__unidentified;g__unidentified;s__unidentified
c8ecc0aae3ce5c82e0f58d64569c3626	0.00021551208064941	0	0.000478915734776466	0	0	0	0	0.000263403654127056	0	k__Fungi;p__Basidiomycota;c__Cystobasidiomycetes;o__Cystobasidiomycetes_ord_Incertae_sedis;f__Symmetrosporaceae;g__Symmetrospora;s__Symmetrospora_gracilis
7b7070ff84174e56b9836bda8bcab0f5	0	0	0	0	0	0	0.00119728933694117	0	0	k__Fungi
93adebe1a606d9b281c1606232ef5899	0	0	0	0	0.000957831469552932	0	0	0	0	k__Fungi;p__Ascomycota;c__Saccharomycetes;o__Saccharomycetales
1facfa416354f47c9304b712f3be25ad	0	0	0	0	0	0	0	0	0.000933885682814109	k__Fungi;p__Ascomycota;c__Saccharomycetes;o__Saccharomycetales;f__Saccharomycetales_fam_Incertae_sedis;g__Diutina;s__Diutina_catenulata
4807055b51e7e5d9639d7e1650af8c0e	0	0	0	0	0	0.00141280141759057	0.000191566293910586	0	0	k__Fungi;p__Ascomycota;c__Sordariomycetes;o__Hypocreales;f__Hypocreales_fam_Incertae_sedis;g__Acremonium
4a34ea0ecf207eaf13d132f9a199f7aa	0.00107756040324705	0	0	0	0	0	0	0	0	k__Fungi;p__Ascomycota;c__Saccharomycetes;o__Saccharomycetales;f__Saccharomycetaceae;g__Issatchenkia;s__Issatchenkia_orientalis
5ce63b2001e5ed864c47aef2c90abc20	0.00110150618998587	0	0	0	0	0	0	0	0	k__Fungi;p__Ascomycota;c__Sordariomycetes;o__Chaetosphaeriales;f__Chaetosphaeriaceae
d7aa4b969109ed464333c60e5291f57d	0	0	0.000790210962381169	0	0	0	0	0	0	k__Fungi;p__unidentified;c__unidentified;o__unidentified;f__unidentified;g__unidentified;s__unidentified
504fb2dc4f9a647822acfa5680ef29bc	0	0	0	0	0	0	0	0	0.0011254519767247	k__Fungi;p__unidentified;c__unidentified;o__unidentified;f__unidentified;g__unidentified;s__unidentified
8328886c8e0ce974d8f671fa6ce309c4	0	4.78915734776466e-05	0	0	0	0	0.00014367472043294	0.00165225928497881	2.39457867388233e-05	k__Fungi
b22f6d2e9170c0fae5b25259c68f4394	0	0	0	0	0	0.0014367472043294	0	0	0	k__Fungi;p__Ascomycota;c__Sordariomycetes;o__Sordariales;f__Lasiosphaeriaceae
b88a5bbae68ba0c7767dd9e98b3412ae	0	0	0	0	0	0.0011254519767247	0.00021551208064941	0	0	k__Fungi;p__Ascomycota;c__Eurotiomycetes;o__Chaetothyriales;f__unidentified;g__unidentified;s__unidentified
ac35b0cb8561b769c55e16435f8aafe0	0	0	0	0	0	0.00141280141759057	0.000191566293910586	0	0	k__Fungi;p__Ascomycota;c__Sordariomycetes;o__Sordariales;f__Chaetomiaceae;g__Trichocladium;s__Trichocladium_opacum
a98972c9a3f41bb498e8017824a9393a	0	0	0.000502861521515289	0	0	0.000502861521515289	0	0	0.00014367472043294	k__Fungi;p__Ascomycota;c__Sordariomycetes;o__Microascales;f__Microascaceae;g__Microascus;s__Microascus_senegalensis
810c3588834105b5b40cae40d860c077	0.00110150618998587	0	0	0	0	0	0	0	0	k__Fungi;p__Basidiomycota;c__Agaricomycetes;o__Polyporales;f__Meripilaceae;g__unidentified;s__unidentified
e2a9cf85e2180b6582f91cbe08176f07	0	0	0	0	0	0	0.0014367472043294	0	0	k__Fungi;p__Ascomycota;c__Eurotiomycetes;o__Eurotiales;f__Aspergillaceae;g__Aspergillus;s__Aspergillus_ruber
64ed768058a6ac85052904b5db716300	0	0	0	0	0	0	0.00107756040324705	0	0	k__Fungi;p__Ascomycota;c__Saccharomycetes;o__Saccharomycetales;f__Dipodascaceae;g__Geotrichum;s__Geotrichum_klebahnii
f4d0ab67f0507c5f4558741b971df5cc	0	0	0	0	0	0.00153253035128469	0	0	0	k__Fungi;p__Ascomycota;c__Sordariomycetes;o__Sordariales;f__Cephalothecaceae;g__Phialemonium;s__Phialemonium_inflatum
e633dd4efd3397f7cf1f7b56abe03ae7	0	0	0	0	0	0.00126912669715764	0.000191566293910586	0	0	k__Fungi;p__Ascomycota;c__Sordariomycetes;o__Hypocreales
7547830dce9e4236320eaae76468efe1	0.00100572304303058	0	0	0	0	0	0	0	0	k__Fungi;p__Basidiomycota;c__Tremellomycetes;o__Trichosporonales;f__Trichosporonaceae
fd31abe52a6511fd0c7ece236cd28a5e	0.00105361461650823	0	0	0	0	0	0	0	0	k__Fungi
8b1f8a48e652a658afd1206cdeb4fcc5	0	0.00122123512367999	0	0	0	0	0	0	0	k__Fungi;p__Ascomycota;c__Saccharomycetes;o__Saccharomycetales;f__Saccharomycetaceae;g__Kazachstania;s__Kazachstania_bovina
be88ef09a6047eaedf8784e7d4a60078	0	0	0	0	0	0.00162831349823998	0	0	0	k__Fungi;p__Ascomycota;c__Sordariomycetes;o__Hypocreales;f__Nectriaceae
0b379bb09c690e5d619fc2436b7db40a	0	0	0.000718373602164699	0	0	0	0	0	0	k__Fungi
b67c3a1cdacb3116ddc84336a5ff4a71	0	0	0.000598644668470583	0	0	0	0	0	0	k__Fungi
d10166a92a56cfec20e94cd6393789b8	0	0.00131701827063528	0	0	0	0	0	0	0	k__Fungi
a9d81e29a19079fe8d41e5bb9093550f	0	0	0.000167620507171763	0	0.00028734944086588	0.000454969948037643	0.000383132587821173	0	0	k__Fungi;p__Ascomycota;c__Eurotiomycetes;o__Eurotiales;f__Aspergillaceae;g__Penicillium
bdf6ae2b3022ae45711d72b847825e4d	0	0	0	0	0.00107756040324705	0	0	0	0	k__Fungi;p__Ascomycota;c__Saccharomycetes;o__Saccharomycetales;f__Saccharomycetales_fam_Incertae_sedis;g__Diutina;s__Diutina_catenulata
6347ba8115b7b5f9362be7892fe2bf77	0.000981777256291755	0	0	0	0	0	0	0	0	k__Fungi
35782d409bab65a65c2db3ab63380687	0	0	0	0	0	0	0.00122123512367999	0	0	k__Fungi
2263f782f83521726c38fbdef4a98868	0	0	0	0	0	0	0	0	0.00107756040324705	k__Fungi
173e917b1fb1e0f1ad812053dd375370	0.000957831469552932	0	0	0	0	0	0	0	0	k__Fungi;p__unidentified;c__unidentified;o__unidentified;f__unidentified;g__unidentified;s__unidentified
5ec9b2d042a26d22f798312d2eaa61ad	0	0	0.000742319388903522	0	0	0	0	0	0	k__Fungi
d4d9ccf9f4306121187e9417999dab4e	0	0	0	0	0	0	0	0.00177198821867292	0	k__Fungi;p__Ascomycota;c__Sordariomycetes;o__Hypocreales;f__Bionectriaceae;g__Paracylindrocarpon;s__Paracylindrocarpon_aloicola
bb1e61c55e71c7cbf8d2f179ff464b30	0	0	0	0	0	0	0	0	0.000814156749119992	k__Fungi;p__unidentified;c__unidentified;o__unidentified;f__unidentified;g__unidentified;s__unidentified
9836f969a56133172cecad7df9626860	0	0	0	0	0	0.00150858456454587	0	0	0	k__Fungi;p__Ascomycota;c__Leotiomycetes;o__Thelebolales;f__Pseudeurotiaceae;g__Pseudogymnoascus;s__Pseudogymnoascus_roseus
95949d56546056d34e5887d9e6637efd	0	0	0	0	0	0.0014367472043294	0	0	0	k__Fungi;p__Mortierellomycota;c__Mortierellomycetes;o__Mortierellales;f__Mortierellaceae;g__Mortierella;s__Mortierella_gemmifera
6eb810291154d011cf88d093f22146ec	0.00110150618998587	0	0	0	0	0	0	0	0	k__Fungi
d0fd350d4fd3fafb9e763b84f97607ed	0	0	0.000742319388903522	0	0	0	0	0	0	k__Fungi;p__Basidiomycota;c__Tremellomycetes;o__Tremellales;f__Bulleraceae;g__Bullera;s__Bullera_unica
f1496e0d54b0e007b791ce7035f7719e	0.00114939776346352	0	0	0	0	0	0	0	0	k__Fungi;p__Ascomycota;c__Sordariomycetes;o__Hypocreales;f__Hypocreaceae;g__Trichoderma
773c5f7277ffd9d67187907a7a47d1e2	0	0	0.000885994109336462	0	0	0	0	0	0	k__Fungi;p__Ascomycota;c__Sordariomycetes
7fd7b22ad668f0e43b02dc185abf8116	0	0	0.000838102535858816	0	0	0	0	0	0	k__Fungi
e6b40f633896d6f49c869d2c7150d5bf	0	0	0	0.000742319388903522	0	0	0	0	0	k__Fungi
cdfec72c6f180be531577d14828c649f	0	0	0	0	0	0	0	0.00181987979215057	0	k__Fungi;p__unidentified;c__unidentified;o__unidentified;f__unidentified;g__unidentified;s__unidentified
ac688d3089687b9f572bbb51a0ddf304	0	0	0	0	0	0	0	0	0.0010296688297694	k__Fungi;p__unidentified;c__unidentified;o__unidentified;f__unidentified;g__unidentified;s__unidentified
ae48f67d898eb59c27f6c17919e6530d	0	0	0	0	0	0	0	0	0.00107756040324705	k__Fungi
e7955f59f6e048dc3cbd2d5b2bddf1c8	0	0	0	0	0	0.0011254519767247	0.00028734944086588	0	0	k__Fungi;p__Ascomycota;c__Sordariomycetes;o__Xylariales;f__Microdochiaceae;g__Microdochium;s__Microdochium_neoqueenslandicum
ace71dd82a75271cee0d153aa043d410	0	0	0	0	0	0.000933885682814109	0.000167620507171763	0.000311295227604703	0	k__Fungi;p__Ascomycota;c__Eurotiomycetes;o__Eurotiales;f__Trichocomaceae;g__Talaromyces;s__Talaromyces_marneffei
ab029fa59ad64fbbcf84aa41e8e53966	0.00124518091041881	0	0	0	0	0	0	0	0	k__Fungi;p__Ascomycota;c__Sordariomycetes;o__Hypocreales;f__Hypocreaceae;g__Trichoderma;s__unidentified
8d94a81019d975945fdda46f2e352fa1	0	0	0.000598644668470583	0.000167620507171763	0	0	0	0	0	k__Fungi
052c02ca3da025279e712004fe3081b5	0	0	0	0	0	0	0	0.0017480424319341	0	k__Fungi;p__Mortierellomycota;c__Mortierellomycetes;o__Mortierellales;f__Mortierellaceae;g__Mortierella;s__Mortierella_elongata
7a18456d5ac0ac5ae62047ac7d3f7323	0	0	0	0	0	0.00146069299106822	0	0	0	k__Fungi;p__Ascomycota;c__Sordariomycetes
dbb74da70791a6a02c49172e428d70c3	0	0	0	0	0	0.00150858456454587	0	0	0	k__Fungi;p__Ascomycota;c__Eurotiomycetes;o__Eurotiales;f__Aspergillaceae;g__Penicillium;s__Penicillium_simplicissimum
2c661f5f31d161813af0e8477ff83edc	0	0	0	0	0	0.000622590455209406	0.000431024161298819	0	7.18373602164699e-05	k__Fungi;p__Chytridiomycota
facd0f3bd4ed5853b8c0cfc6530c01fb	0.000957831469552932	0	0	0	0	0	0	0	0	k__Fungi
6005aaeb38c7758707bb64d52bf9e08b	0	0	0	0	0	0	0.000862048322597639	0	0.000167620507171763	k__Fungi
7c6a1931854867d40734e4e8333fe7c5	0	0	0	0.000598644668470583	0	0	0	0	0	k__Fungi;p__Ascomycota;c__Saccharomycetes;o__Saccharomycetales
9a697c39698feb822c9b675f85c3fa98	0	0	0	0.00014367472043294	0.000718373602164699	0	0	0	0	k__Fungi;p__Ascomycota;c__Sordariomycetes;o__Hypocreales;f__Hypocreaceae;g__Trichoderma;s__unidentified
b63e646122059e6b337798baed28127f	0	0	0.000598644668470583	0	0	0	0	0	0	k__Fungi;p__Ascomycota;c__Dothideomycetes;o__Pleosporales;f__Phaeosphaeriaceae;g__Neosetophoma;s__Neosetophoma_rosigena
bb3451f69011a03bdc85d5c3233ec160	0	0	0	0	0	0	0.00110150618998587	0	0	k__Fungi;p__unidentified;c__unidentified;o__unidentified;f__unidentified;g__unidentified;s__unidentified
20453236ea16a2f78b71f8610e08a0dd	0	0	0	0	0	0	0	0.00170015085845645	0	k__Fungi;p__Ascomycota;c__Sordariomycetes;o__Sordariales
f15431d5502bfecff00cb6cbe31827a2	0	0	0	0	0	0.00136490984411293	0	0	0	k__Fungi;p__Ascomycota;c__Sordariomycetes;o__Microascales;f__Microascaceae;g__Lophotrichus;s__Lophotrichus_fimeti
339c1db7318ad11737bca65f6007f981	7.18373602164699e-05	0	0	0.00035918680108235	0	0	0.000311295227604703	0	0	k__Fungi;p__Ascomycota;c__Eurotiomycetes;o__Eurotiales;f__Aspergillaceae;g__Monascus;s__Monascus_purpureus
aeea586ba4ae5172ad2f7319ac6b5cd7	0	0	0.000598644668470583	0	0	0	0	0	0	k__Fungi;p__unidentified;c__unidentified;o__unidentified;f__unidentified;g__unidentified;s__unidentified
03a6aa9c7991faf7532cb45500b8d66b	0	0	0	0	0	0	0	0.00167620507171763	0	k__Fungi;p__Glomeromycota;c__Glomeromycetes;o__Glomerales;f__Glomeraceae;g__Glomus;s__Glomus_indicum
b8b5681b8b81b7ee2ad27fbedf20c511	0	0	0	0	0	0.0011254519767247	0	0	0	k__Fungi;p__Ascomycota;c__Eurotiomycetes;o__Eurotiales;f__Aspergillaceae;g__Penicillium;s__Penicillium_melinii
348d55e8f0c9148e67da4414a2e1bd1f	0	0	0	0	0	0.00126912669715764	0	0	0	k__Fungi;p__Basidiomycota;c__Agaricomycetes;o__Trechisporales;f__unidentified;g__unidentified;s__unidentified
df6b25fb14bff9432eed7db70a99a9b8	0	0	0	0	0	0.00146069299106822	0	0	0	k__Fungi;p__unidentified;c__unidentified;o__unidentified;f__unidentified;g__unidentified;s__unidentified
42492eede57cf66b826a622aff761d73	0	0	0.000670482028687053	0	0	0	0	0	0	k__Fungi
d22c510661807354cbeadcd4f79cf291	0	0	0.000694427815425876	0	0	0	0	0	0	k__Fungi;p__Basidiomycota;c__Agaricomycetes;o__Polyporales;f__Polyporaceae;g__Funalia;s__Funalia_floccosa
cc22d14d1df044646949ffaa92f95cc5	0	0	0	0	0	0	0.00131701827063528	0	0	k__Fungi
d092b2df3d21b98cef7c2a64a4d9bb78	0.000862048322597639	0	0	0	0	0	0	0	0	k__Fungi;p__Ascomycota;c__Saccharomycetes;o__Saccharomycetales;f__Saccharomycetaceae;g__Kazachstania;s__Kazachstania_bovina
7f02911d1ffa091eceeee04dfc679c96	0	0	0.000694427815425876	0	0	0	0	0	0	k__Fungi
823a5fc3135529fe2a15b243189fdf73	0	0	0	0	0	0	0.00114939776346352	0	0	k__Fungi
85cfc427db1e56c10937c8ab74d278be	0	0	0	0	0	0	0	0.00167620507171763	0	k__Fungi;p__unidentified;c__unidentified;o__unidentified;f__unidentified;g__unidentified;s__unidentified
7fc95c52a5bef4b41a95fbbc7ffa41f8	0	0	0	0	0	0.00124518091041881	0	0	0	k__Fungi
b16d78a78637ab7f8ea7442e1b6ecebe	0	0	0	0	0	0.00136490984411293	0	0	0	k__Fungi;p__Ascomycota;c__Sordariomycetes;o__Hypocreales;f__Hypocreales_fam_Incertae_sedis;g__Acremonium;s__Acremonium_pinkertoniae
d74647adedc9f373d39a0dd9c126a4a8	9.57831469552932e-05	0	0	0	0	0.00105361461650823	0	0	0	k__Fungi;p__Ascomycota;c__Sordariomycetes;o__Hypocreales;f__Hypocreales_fam_Incertae_sedis;g__Sarocladium;s__Sarocladium_zeae
0ab8183eb53f4c4ee1fe972e6719ea78	0	0	0	0	0	0.00110150618998587	0.00014367472043294	0	0	k__Fungi
13134ae1392dd01f8db58bd85ff033eb	0	0	7.18373602164699e-05	0	0	0.000981777256291755	0	0	0	k__Fungi;p__Ascomycota;c__Sordariomycetes;o__Sordariales;f__Chaetomiaceae;g__Myceliophthora;s__Myceliophthora_thermophila
4280783eb21519e0b64fd3597c146bee	0	0	0.000718373602164699	0	0	0	0	0	0	k__Fungi
1741cb12e2fb204d45f4c0617c107e47	0	0	0.000574698881731759	0	0	0	0	0	0	k__Fungi;p__Basidiomycota;c__Tremellomycetes;o__Tremellales;f__Bulleribasidiaceae;g__Hannaella;s__Hannaella_sinensis
e47603dfbfbefad82ba16050801802a9	0	0	0	0	0	0	0	0	0.000909939896075286	k__Fungi;p__Ascomycota;c__Eurotiomycetes;o__Eurotiales;f__Aspergillaceae;g__Penicillium;s__Penicillium_jiangxiense
5788d4c4a9b58710dea4e9e2930b1765	0	0.000885994109336462	4.78915734776466e-05	0	0	0	0.000239457867388233	0	0	k__Fungi
77ea13ef5c3851730817eee5f7ad3ee3	0	0	0	0	0	0.00100572304303058	9.57831469552932e-05	0	0	k__Fungi;p__Ascomycota;c__Eurotiomycetes;o__Onygenales;f__Onygenales_fam_Incertae_sedis;g__Chrysosporium;s__Chrysosporium_lobatum
a87d8c5108b83d344caa175c0ddc533f	0	0	0.000718373602164699	0	0	0	0	0	0	k__Fungi;p__Ascomycota;c__Dothideomycetes;o__Pleosporales;f__Massarinaceae;g__Stagonospora;s__Stagonospora_neglecta
ec0bf992f130dbf4f1396c750b3a8f64	0	0	0	0	0	0	0	0.00160436771150116	0	k__Fungi;p__Ascomycota;c__Eurotiomycetes;o__Eurotiales;f__Aspergillaceae;g__Aspergillus;s__Aspergillus_penicillioides
bbc52cc99b14d35b15d9212feb081afc	0	0	0	0	0	0	0	0	0.000790210962381169	k__Fungi;p__unidentified;c__unidentified;o__unidentified;f__unidentified;g__unidentified;s__unidentified
c8aa0ea55e657097ab04d2f8b8bcf403	0	0	0.000814156749119992	0	0	0	0	0	0	k__Fungi;p__unidentified;c__unidentified;o__unidentified;f__unidentified;g__unidentified;s__unidentified
834f051531df6ab75680980d8a86bf75	0	0.000790210962381169	0	0	0	0	0.000191566293910586	0	0	k__Fungi;p__Basidiomycota;c__Cystobasidiomycetes;o__Erythrobasidiales;f__Erythrobasidiaceae;g__Erythrobasidium;s__Erythrobasidium_hasegawianum
8755f3775df545d92422936dd828ec75	0	0	0	0	0	0.00126912669715764	0	0	0	k__Fungi;p__Ascomycota;c__Dothideomycetes;o__Pleosporales;f__Phaeosphaeriaceae;g__Neosetophoma;s__Neosetophoma_rosigena
7498b037321f2706fc09f1b942da6d87	0	0	0	0	0	0.0010296688297694	0.00014367472043294	0	0	k__Fungi;p__Ascomycota;c__Sordariomycetes;o__Xylariales;f__Apiosporaceae;g__Arthrinium;s__Arthrinium_pseudosinense
1544187a04720d23a926035eff72b38b	0.000718373602164699	0	0	0	0	0	0	0	0	k__Fungi;p__Ascomycota;c__Saccharomycetes;o__Saccharomycetales;f__Saccharomycetaceae;g__Issatchenkia;s__Issatchenkia_orientalis
ed185ba8432d55ae1d8cc8afbef4f578	0	0	0	0	0	0	0.000909939896075286	0	0	k__Fungi
4e842d16127f400f62e2bee23a5ad942	0	0	0	0	0	0	0	0	0.000862048322597639	k__Fungi
397aba0a9132a54e7a4503a178696f96	0.000909939896075286	0	0	0	0	0	0	0	0	k__Fungi
2c5cae319ab55197d0a6282befeb8cb8	0	0	0.000622590455209406	0	0	0	0	0	0	k__Fungi;p__Ascomycota;c__Sordariomycetes;o__Hypocreales;f__Hypocreaceae;g__Monocillium;s__Monocillium_ligusticum
a12a2cfd3d93ed942c0abfbe068f8109	0	0	0.000885994109336462	0	0	0	0	0	0	k__Fungi;p__Ascomycota;c__Leotiomycetes;o__Erysiphales;f__Erysiphaceae;g__Podosphaera;s__Podosphaera_tridactyla
7c58d071b72381023c8192e3c946a7df	0	0	0	0	0	0	0.00105361461650823	0	0	k__Fungi
3f73613f80e7b995b8b19c5075d0ef50	0	0	0	0	0	0	0.000454969948037643	0	0.000335241014343526	k__Fungi
c5e9217b0cea988bb31b70e6ba9905cf	0	0	0	0	0	0	0	0	0.000814156749119992	k__Fungi
2c5b4ffa97c8699f17976309c3bab5e7	0	0.00014367472043294	0.00035918680108235	0	0.000263403654127056	0	0	0	0	k__Fungi;p__Basidiomycota;c__Cystobasidiomycetes;o__Cystobasidiales;f__Cystobasidiaceae;g__Occultifur;s__Occultifur_externus
226b5f21c469197bfe873e94cb3bd75d	0.000790210962381169	0	0	0	0	0	0	0	0	k__Fungi
cc147ad871902a388bbecd11fbf2ea39	0	0	0	0	0	0	0.00105361461650823	0	0	k__Fungi
0aecbfc0f4ba0436519a58aaa6b6383c	0	0	0	0	0	0	0.00119728933694117	0	0	k__Fungi
70287112784482bfc634444ce689a9ca	0	0	0	0	0	0	0.000742319388903522	0	0.00021551208064941	k__Fungi;p__unidentified;c__unidentified;o__unidentified;f__unidentified;g__unidentified;s__unidentified
9e1958c26b8423fde7cf88cb64fef5cf	0	0	0	0	0	0.00119728933694117	0	0	0	k__Fungi;p__Ascomycota;c__Sordariomycetes;o__Hypocreales;f__Bionectriaceae;g__Clonostachys;s__Clonostachys_rosea
acdd17db6ee987a6abb9d8f0f94c9957	0	0	0	0	0	0.00122123512367999	0	0	0	k__Fungi;p__unidentified;c__unidentified;o__unidentified;f__unidentified;g__unidentified;s__unidentified
7f430f04d4d0efe268c9879ce706f164	0	0	0	0	0	0.00105361461650823	0	0	0	k__Fungi;p__Ascomycota;c__Sordariomycetes;o__Hypocreales;f__Hypocreaceae;g__Trichoderma;s__unidentified
97f1e59f2e91709dfceb7fae695689f9	0	0	0	0	0	0.00126912669715764	0	0	0	k__Fungi;p__Ascomycota;c__Archaeorhizomycetes;o__Archaeorhizomycetales;f__Archaeorhizomycetaceae;g__Archaeorhizomyces;s__unidentified
8664f5ac6ae8ce2f2706fb949b1a24d1	0	0	0	0	0	0	0.000909939896075286	0	0	k__Fungi
bfce1a277e1961cff3e0d80b87a34289	0	0	0	0	0	0	0.000909939896075286	0	0	k__Fungi
c9b5667869f1e2796eff46a60e9b566b	0	0	0	0	0	0	0.000885994109336462	0	0	k__Fungi
ec15136311caafba3d3e1b9f91caeffd	0	0	0	0	0	0.000909939896075286	0	0	0	k__Fungi;p__Ascomycota;c__Leotiomycetes;o__Helotiales;f__Helotiaceae;g__Hymenoscyphus;s__Hymenoscyphus_aurantiacus
8f8b1b396404a2b74950ce0008c565c4	0	0	0	0	0	0	0.00107756040324705	0	0	k__Fungi
40f346aa09dcb202b5966a8c0a1c38ae	0	0	0	0	0	0.0011254519767247	0	0	0	k__Fungi;p__Ascomycota;c__Leotiomycetes;o__Thelebolales;f__Pseudeurotiaceae;g__Pseudogymnoascus;s__Pseudogymnoascus_roseus
a444cf3c7d015f13678b02dce696373d	0	0	0	0	0	0.0011254519767247	0	0	0	k__Fungi;p__Ascomycota;c__Eurotiomycetes;o__Onygenales;f__unidentified;g__unidentified;s__unidentified
741eb4ed6cf8324386743856e9096351	0	0	0	0	0	0.0010296688297694	0	0	0	k__Fungi;p__Ascomycota;c__Leotiomycetes;o__Helotiales;f__Hyaloscyphaceae;g__Hyphodiscus;s__Hyphodiscus_hymeniophilus
4ee0ab68cdd3bbe4296d50369795cfe3	0	0	0.000598644668470583	0	0	0	0	0	0	k__Fungi
309c92f4038160af7191b8c0789c2dfa	0	0	0.000478915734776466	0	0	0	0	0	0	k__Fungi;p__unidentified;c__unidentified;o__unidentified;f__unidentified;g__unidentified;s__unidentified
1c7fb11c103dc6ad8d7cdc02103f528e	0	0	0	0	0	0	0	0.00141280141759057	0	k__Fungi;p__Ascomycota;c__Dothideomycetes;o__Capnodiales;f__Cladosporiaceae;g__unidentified;s__unidentified
626167eee37d4b0041084935ad8dd82d	0	0	0	0	0.000790210962381169	0	0	0	0	k__Fungi
620ffb9fd9c384cfa5e07b1070453eb7	0	0	0	0	0	0	0	0	0.000814156749119992	k__Fungi;p__unidentified;c__unidentified;o__unidentified;f__unidentified;g__unidentified;s__unidentified
f9e6c2e90cd54eed887bda741e41d270	0	0	0	0	0	0.000718373602164699	0.000263403654127056	0	7.18373602164699e-05	k__Fungi;p__Ascomycota;c__Sordariomycetes;o__Hypocreales;f__Hypocreaceae;g__Trichoderma
28bf2061d75b8580bc1d6d326f0ce72f	0.000885994109336462	0	0	0	0	0	0	0	0	k__Fungi;p__Basidiomycota;c__Agaricomycetes
2a895ec046dd554fab73ecfbb82d328f	0	0	0	0	0	0	0.000766265175642346	0	0	k__Fungi
b4740a93f271df27de1a3f4626048da4	0	0	0	0	0	0.00100572304303058	0	0	0	k__Fungi;p__Ascomycota;c__Archaeorhizomycetes;o__Archaeorhizomycetales;f__Archaeorhizomycetaceae;g__Archaeorhizomyces;s__unidentified
0836b50bab18821480c369f4c01635d4	0	0	0	0	0	0	0.00114939776346352	0	0	k__Fungi;p__unidentified;c__unidentified;o__unidentified;f__unidentified;g__unidentified;s__unidentified
8d8ff16517e80d68a73024d9c7ee43a5	0	0	0	0	0	0	0.000957831469552932	0	0	k__Fungi
2e5b33147f614c897db3d1cc70ee9349	0	0	0	0	0	0	0.000981777256291755	0	0	k__Fungi
07668bd3df4744fdce165982714fd014	0	0	0.000574698881731759	0	0	0	0	0	0	k__Fungi;p__Ascomycota;c__Saccharomycetes;o__Saccharomycetales;f__Saccharomycetaceae;g__Kazachstania;s__Kazachstania_exigua
bf13446fb52b1d1de4db56e2c9a04727	0	0	0	0	0	0	0	0.00141280141759057	0	k__Fungi;p__Ascomycota;c__Saccharomycetes;o__Saccharomycetales;f__Saccharomycetales_fam_Incertae_sedis;g__Candida;s__Candida_parapsilosis
3729d4f61750fc4d52ffce85c24f0816	0	0	0	0	0	0	0	0	0.000574698881731759	k__Fungi
1d90a80973344026250c45781e9a9966	0	0	0	0	0	0.00114939776346352	0	0	0	k__Fungi
e09054c89038ebe2ccffacd06e07339d	0	0	0	0	0	0.000431024161298819	0.000502861521515289	0	0	k__Fungi;p__Mortierellomycota;c__Mortierellomycetes;o__Mortierellales;f__Mortierellaceae;g__Mortierella;s__Mortierella_indohii
bd6253f82a1767254b9cf1893c39af15	0.000814156749119992	0	0	0	0	0	0	0	0	k__Fungi;p__Ascomycota;c__Sordariomycetes;o__Hypocreales
265e97bba58e223d69ac2a19083672f3	0	0	0.000766265175642346	0	0	0	0	0	0	k__Fungi;p__unidentified;c__unidentified;o__unidentified;f__unidentified;g__unidentified;s__unidentified
00e809bb6eee11fbbd8d4db31aa4e86f	0	0	0.000478915734776466	0	0	0	0	0	0	k__Fungi
bc5e7bd7cf709acf61ebda9b26e3abf7	0	0	0.000694427815425876	0	0	0	0	0	0	k__Fungi;p__Ascomycota;c__Saccharomycetes;o__Saccharomycetales;f__Saccharomycetales_fam_Incertae_sedis;g__Diutina;s__Diutina_catenulata
54dbb6f8dba686b9c2477cf042dd9afa	0	0	0	0	0	0	0.000862048322597639	0	0	k__Fungi;p__unidentified;c__unidentified;o__unidentified;f__unidentified;g__unidentified;s__unidentified
e31b26d26841faaaa978b8171c0f2c74	0	0	0	0	0	0	0.000957831469552932	0	0	k__Fungi
5478081e3f7b8f39ee62c1bcfc29250a	0	0	0	0	0	0	0	0.00122123512367999	0	k__Fungi;p__Basidiomycota;c__Wallemiomycetes;o__Wallemiales;f__Wallemiaceae;g__Wallemia;s__Wallemia_muriae
8611eedace56b8c4d4312bdf71dd9a4d	0.000790210962381169	0	0	0	0	0	0	0	0	k__Fungi;p__unidentified;c__unidentified;o__unidentified;f__unidentified;g__unidentified;s__unidentified
ed42bf09180209e5aec17e7821d38572	0	0	0.000383132587821173	0	0	0	0	0	0	k__Fungi
1c115136d71723d8f96da35ec2a9c031	0	0	0	0	0	0	0.000885994109336462	0	0	k__Fungi;p__Ascomycota;c__Saccharomycetes;o__Saccharomycetales;f__Saccharomycetales_fam_Incertae_sedis;g__Diutina;s__Diutina_catenulata
d3382d177fc5e07bb6646402c3e1ce97	0	0	0	0	0	0	0.000383132587821173	0	0.000407078374559996	k__Fungi
de02e184979966a0570321585d98436f	0	0	0	0	0	0.000957831469552932	0	0	0	k__Fungi;p__Ascomycota;c__Archaeorhizomycetes;o__Archaeorhizomycetales;f__Archaeorhizomycetaceae;g__Archaeorhizomyces;s__unidentified
04c37d838140a147e7d7d1186ce37b08	0.000670482028687053	0	0	0	0	0	0	0	0	k__Fungi;p__Basidiomycota;c__Tremellomycetes;o__Tremellales;f__Bulleribasidiaceae;g__Hannaella;s__Hannaella_sinensis
67f029a42c052785b2759360b8321948	0	0	0.000407078374559996	0	0	0	0.00028734944086588	0	0	k__Fungi;p__Ascomycota;c__Dothideomycetes;o__Pleosporales
1088102e2814a9616b0138558727b109	0	0	0	0	0	0	0.000862048322597639	0	0	k__Fungi
9ea8174d3d09dd2c75463f2f30b2a1ef	0	0	0	0	0	0	0.00110150618998587	0	0	k__Fungi
9b0f2c850146ef273a5098d77fb9c658	0	0	0	0	0	0	0	0.00131701827063528	0	k__Fungi
aecc84f9098aafb48853e07aab007f35	0	0	0	0	0.000622590455209406	0	0	0	0	k__Fungi;p__Ascomycota;c__Eurotiomycetes;o__Chaetothyriales
8e794fd6bd5d1329c5726a2bb4bf0e1f	0	0	0	0	0	0	0	0	0.000526807308254113	k__Fungi
bf401f220339e3096b5b7195d5da323a	0	0	0	0	0	0.00107756040324705	7.18373602164699e-05	0	0	k__Fungi;p__Ascomycota;c__Sordariomycetes;o__Chaetosphaeriales;f__Chaetosphaeriaceae;g__unidentified;s__unidentified
9bc9e11a64d2c011b69496586ebb6511	0.000167620507171763	0	0	0	0	0.000191566293910586	0	0.000742319388903522	0	k__Fungi;p__Ascomycota;c__Dothideomycetes;o__Pleosporales;f__Didymellaceae;g__Didymella;s__Didymella_exigua
5dd22ba1973a3bf2f4702fbd1d0da048	0	0	0	0	0	0	0.000885994109336462	0	0	k__Fungi;p__unidentified;c__unidentified;o__unidentified;f__unidentified;g__unidentified;s__unidentified
092777f64aeb44a9f0d89df6d05796a1	0	0	0	0	0	0	0	0.00129307248389646	0	k__Fungi
dcfa5660cf15353c63c0af82364b9174	0	0	0	0	0	0.00105361461650823	0	0	0	k__Fungi
2e6c1b17ea4af1b1a207252e0a96039b	0.000766265175642346	0	0	0	0	0	0	0	0	k__Fungi;p__Basidiomycota;c__Tremellomycetes;o__Trichosporonales;f__Trichosporonaceae;g__Trichosporon;s__Trichosporon_ovoides
2d0f87718e8e3ea4fbf9ca458894aacf	0	0	0	0	0	0	0.000862048322597639	0	0	k__Fungi;p__unidentified;c__unidentified;o__unidentified;f__unidentified;g__unidentified;s__unidentified
92b7070983a81c9f987bacafac20daa3	0	0	0	0	0	0	0.000814156749119992	0	0	k__Fungi
5df09c9fa99f4c8c088d4df759fee06b	0	0	0	0	0	0	0	0.00129307248389646	0	k__Fungi;p__Ascomycota;c__Saccharomycetes;o__Saccharomycetales;f__Saccharomycetaceae;g__Issatchenkia;s__Issatchenkia_orientalis
d113a7ace3c113135bdc058ffe548784	0.00021551208064941	0	0.000311295227604703	0	0	0.000191566293910586	0	0	0	k__Fungi;p__Basidiomycota;c__Microbotryomycetes;o__Sporidiobolales;f__Sporidiobolaceae;g__Sporobolomyces;s__Sporobolomyces_ruberrimus
c18a5e892202b9ca686e5446b8a1bc87	0.000742319388903522	0	0	0	0	0	0	0	0	k__Fungi
541756d7263223a9a76e925fc902dc10	0	0	0	0	0	0.00100572304303058	0	0	0	k__Fungi;p__Ascomycota;c__Archaeorhizomycetes;o__Archaeorhizomycetales;f__Archaeorhizomycetaceae;g__Archaeorhizomyces;s__unidentified
efd96c711ecb3ab00856cb1ca3989228	0.000670482028687053	0	0	0	0	0	0	0	0	k__Fungi;p__Ascomycota;c__Saccharomycetes;o__Saccharomycetales;f__Saccharomycetaceae;g__Kazachstania;s__Kazachstania_bovina
3ab881fe6bd0c60cee0d00aeac476e65	0	0	0.000526807308254113	0	0	0	0	0	0	k__Fungi
baeceecfa24713666ed6a0fe1c372e4f	0	0	0	0	0	0	0.000742319388903522	0	0	k__Fungi;p__unidentified;c__unidentified;o__unidentified;f__unidentified;g__unidentified;s__unidentified
1e1227bcd52ea7c4c41d724b07ded48d	0	0	0	0	0	0	0	0.00119728933694117	0	k__Fungi
333982aa74568f05f6d411c6af8d063f	0	0	0	0	0	0	0	0.00122123512367999	0	k__Fungi;p__unidentified;c__unidentified;o__unidentified;f__unidentified;g__unidentified;s__unidentified
de3b2974677f04df485a0f48c437d184	0	0	0	0	0	0.000981777256291755	0	0	0	k__Fungi
b8e05790a232e3386561dce28365827d	0	0	0	0	0	0.000909939896075286	0	0	0	k__Fungi;p__Ascomycota;c__Sordariomycetes;o__Sordariales;f__Chaetomiaceae
40b4734caa8e4a23435c45c3cae39d11	0.000766265175642346	0	0	0	0	0	0	0	0	k__Fungi;p__unidentified;c__unidentified;o__unidentified;f__unidentified;g__unidentified;s__unidentified
1a38d28b11fe69630fc78825644f6c7e	0	0	0	0.00014367472043294	0	0	0.000526807308254113	0	0	k__Fungi;p__Ascomycota;c__Saccharomycetes;o__Saccharomycetales;f__Saccharomycetales_fam_Incertae_sedis;g__Candida;s__Candida_tropicalis
c16c92144c19d29399873fb67e0204b1	0	0	0	0	0	0	0	0	0.000550753094992936	k__Fungi;p__unidentified;c__unidentified;o__unidentified;f__unidentified;g__unidentified;s__unidentified
6f5a5b7eb528d608e2ef282401c0f29f	0	0	0	0	0	0.000814156749119992	0	0	0	k__Fungi;p__Ascomycota;c__Leotiomycetes;o__Helotiales
cde228c4def6b9f5625e8a4bc313bc91	0.000454969948037643	0	0	0	0	0	0	0	0	k__Fungi;p__unidentified;c__unidentified;o__unidentified;f__unidentified;g__unidentified;s__unidentified
a18e769988e700a03dffa0e00c6f10ff	0.000718373602164699	0	0	0	0	0	0	0	0	k__Fungi
39d4295a53fa8a8228b799c94728e9f4	0	0	0.000526807308254113	0	0	0	0	0	0	k__Fungi;p__Ascomycota;c__Saccharomycetes;o__Saccharomycetales;f__Saccharomycetales_fam_Incertae_sedis;g__Diutina;s__Diutina_catenulata
8f0de958b6a5246dfe2df8fa944ab266	0	0	0	0	0	0	2.39457867388233e-05	0	0.000622590455209406	k__Fungi
4f3f641eb56e662b0974db052f4479d8	0.000766265175642346	0	0	0	0	0	0	0	0	k__Fungi
9e58d3597e7fb02a744f7f7925b160b9	0	0	0.000454969948037643	0	0	0	0	0	0	k__Fungi;p__Ascomycota;c__Saccharomycetes;o__Saccharomycetales;f__Saccharomycetales_fam_Incertae_sedis;g__Diutina;s__Diutina_catenulata
0990b329f72df0f9c1d3febae3a23eaa	0	0	0.000478915734776466	0	0	0	7.18373602164699e-05	0	0	k__Fungi;p__Basidiomycota;c__Tremellomycetes;o__Tremellales;f__Bulleribasidiaceae;g__Dioszegia;s__Dioszegia_hungarica
1daf76f7a54b94d99878bf468eb05ebb	0	0	0	0	0	0	0.000790210962381169	0	0	k__Fungi
9331c450ccf12ec33b9ff4d9a2b5c504	0	0	0	0	0	0	0	0.00117334355020234	0	k__Fungi;p__Ascomycota;c__Eurotiomycetes;o__Eurotiales;f__Aspergillaceae;g__Aspergillus
8176ea69c6569c84cf33b11952c8bfe7	0	0	0	0	0	0	0	0	0.000766265175642346	k__Fungi;p__unidentified;c__unidentified;o__unidentified;f__unidentified;g__unidentified;s__unidentified
54828378b7aa6f869dc16f99cd76a682	0	0	0	0	0	0	0	0	0.000574698881731759	k__Fungi
2f716c4edc39b1668d4cec97f1a605f6	0	0	0	0	0	0.000862048322597639	0	0	0	k__Fungi;p__Ascomycota;c__Sordariomycetes;o__Sordariales;f__Lasiosphaeriaceae;g__Schizothecium;s__Schizothecium_carpinicola
e2cb1e2a0d121d3aad0b55acd0fe3bb2	0	0	0	0	0	0.000957831469552932	0	0	0	k__Fungi;p__Basidiomycota;c__Tremellomycetes;o__Cystofilobasidiales;f__Mrakiaceae
c6e00ca1189fbb62bc142f701f86635d	0	0	0	0	0	0.000885994109336462	0	0	0	k__Fungi;p__Rozellomycota;c__unidentified;o__unidentified;f__unidentified;g__unidentified;s__unidentified
ddc4a4e176b890d8a2f9f7df573811cf	0	0	0	0	0	0.000814156749119992	0	0	0	k__Fungi;p__Ascomycota;c__Sordariomycetes;o__Hypocreales;f__Hypocreales_fam_Incertae_sedis;g__Acremonium;s__Acremonium_furcatum
8eb4960cdec2f4e4de40ab5e934c5e5a	0	0	0	0	0	0.000885994109336462	0	0	0	k__Fungi;p__unidentified;c__unidentified;o__unidentified;f__unidentified;g__unidentified;s__unidentified
4ea8848ec8a6b6b6c7ae298c6588411a	0.000646536241948229	0	0	0	0	0	0	0	0	k__Fungi
883eacae7181933908ea90e0d772026e	0.000478915734776466	0	0	0	0	0	0	0	0	k__Fungi
f2f0d3946b58a5d0936dc6d813ae0b41	0	0	0.000478915734776466	0	0	0	0	0	0	k__Fungi;p__Basidiomycota;c__Wallemiomycetes;o__Wallemiales;f__Wallemiaceae;g__Wallemia;s__Wallemia_muriae
9fff452b3c43f6ae398e69bbda69c14e	0	0	0	0	0	0	0.000862048322597639	0	0	k__Fungi
546120793768a70e442d99160cd0d79f	0	0	0	0.000407078374559996	0	0	0	0	0	k__Fungi;p__Ascomycota;c__Eurotiomycetes;o__Eurotiales;f__Thermoascaceae;g__Thermoascus;s__Thermoascus_aurantiacus
4a7d5d7b8c745f07dff1dcc78a7362e2	0	0	0	0	0.000670482028687053	0	0	0	0	k__Fungi;p__Ascomycota;c__Saccharomycetes;o__Saccharomycetales;f__Saccharomycetaceae;g__Issatchenkia;s__Issatchenkia_orientalis
fb57c31417d3e58e7c0a7b1e349b36de	0	0	0	0	0	0	0	0	0.000574698881731759	k__Fungi
e1f706b637942d7eae25cf344fb3e7bc	0	0	0	0	0	0	0	0	0.000550753094992936	k__Fungi;p__Ascomycota;c__Eurotiomycetes;o__Eurotiales;f__Aspergillaceae;g__Penicillium
ca4d00398839bdc098860ee6d45f964d	0	0	0	0	0	0	0	0	0.000814156749119992	k__Fungi
47a7ae06f5a459ef43c7edca50cd84b3	0	0	0	0	0	0.000909939896075286	0	0	0	k__Fungi;p__Ascomycota;c__Sordariomycetes;o__Hypocreales
301f01060bdb2d3400fb7f864d2535e5	0	0	0	0	0	0.000885994109336462	0	0	0	k__Fungi;p__Ascomycota;c__Sordariomycetes;o__Xylariales;f__Microdochiaceae;g__Microdochium;s__Microdochium_colombiense
97ff13871efdaa81b519eb4bfb3d47c7	0	0	0	0	0	0.000790210962381169	0	0	0	k__Fungi;p__Ascomycota;c__Dothideomycetes;o__Pleosporales
045ca74e7337ba50cac176351fb51553	0	0	0	0	0	0.000862048322597639	4.78915734776466e-05	0	0	k__Fungi;p__Ascomycota;c__Eurotiomycetes;o__Eurotiales;f__Aspergillaceae;g__Aspergillus;s__Aspergillus_caninus
b87e4fecd6f0ba242433ad2837ba7a7f	0.000718373602164699	0	0	0	0	0	0	0	0	k__Fungi;p__Basidiomycota;c__Tremellomycetes;o__Tremellales;f__Rhynchogastremataceae;g__Papiliotrema;s__Papiliotrema_fusca
46d59f49c7285d2d76223cc75cef6491	0	0	0.000478915734776466	0	0	0	0	0	0	k__Fungi
1b3f42260e70a17ac6ffb1627437a331	0	0	0.000574698881731759	0	0	0	0	0	0	k__Fungi;p__Ascomycota;c__Eurotiomycetes;o__Eurotiales;f__Aspergillaceae
52c1872e6dd77f610900058fb890bd68	0	0	0	0	0	0	0.000622590455209406	0	0	k__Fungi
aee540b50e6b69904a8474b4597e5a08	0	0	0	0	0	0	0.000885994109336462	0	0	k__Fungi;p__unidentified;c__unidentified;o__unidentified;f__unidentified;g__unidentified;s__unidentified
b04aae0faf9ecdfee8b358b699b1748c	0	0	0	0	0	0	0.000670482028687053	0	0	k__Fungi
3e3d666c9a434a3167e48e87ab163dab	0	0	0	0	0	0	0.000622590455209406	0	0	k__Fungi
2a185f7900ce125594f95bf205580579	0	0	0	0.000454969948037643	0	0	0	0	0	k__Fungi;p__Ascomycota;c__Eurotiomycetes;o__Eurotiales;f__Aspergillaceae;g__Aspergillus;s__Aspergillus_flavus
f0243a9616e50dda1b5e8b30f3e09a55	0	0	0	0	0	0	0	0.00107756040324705	0	k__Fungi;p__Ascomycota;c__Saccharomycetes;o__Saccharomycetales;f__Saccharomycetaceae;g__Issatchenkia;s__Issatchenkia_orientalis
70790914666ff1939c114a56e6595803	0	0	0	0	0	0	0	0	0.000670482028687053	k__Fungi;p__Ascomycota;c__Saccharomycetes;o__Saccharomycetales;f__Dipodascaceae;g__Geotrichum;s__Geotrichum_klebahnii
bacaa0c934412a21e1459913e643a0ac	0	0	0	0	0	0	0	0	0.000431024161298819	k__Fungi
32f64436bf7893be75930e8e89a59ac9	0	0	0	0	0	0.000981777256291755	0	0	0	k__Fungi
ec97e61ea65ff53c7ee448ac00e72173	0.000598644668470583	0	0	0	0	0	0	0	0	k__Fungi;p__Basidiomycota
1d86b069f82ba435369593601ee738a3	0	0	0	0	0	0	0.000646536241948229	0	0	k__Fungi;p__unidentified;c__unidentified;o__unidentified;f__unidentified;g__unidentified;s__unidentified
9fbdb96af360002d716347efcfd7857f	0	0	0	0	0	0	0	0.00105361461650823	0	k__Fungi;p__Ascomycota;c__Eurotiomycetes;o__Chaetothyriales;f__Herpotrichiellaceae;g__Phialophora;s__Phialophora_mustea
a3bddf45aa95e629ee96e0643a0b1b84	0	0	0	0	0	0	0	0.0011254519767247	0	k__Fungi;p__Ascomycota;c__Eurotiomycetes;o__Chaetothyriales;f__Herpotrichiellaceae;g__Phialophora;s__Phialophora_mustea
6ccff1735a6d083f009cf5de18f90e8d	0	0	0	0	0	0.000933885682814109	0	0	0	k__Fungi;p__Ascomycota;c__Eurotiomycetes;o__Eurotiales;f__Trichocomaceae;g__Talaromyces;s__Talaromyces_marneffei
65f0418c14bb28b24e98dd641830046f	0	0	0	0	0	0.000814156749119992	0	0	0	k__Fungi;p__Ascomycota;c__Sordariomycetes;o__Sordariales;f__Chaetomiaceae
5df88103cdf16b5d87d5749015f1a9fe	0	0	0	0	0	0.000862048322597639	0	0	0	k__Fungi;p__Ascomycota;c__Sordariomycetes;o__Hypocreales;f__Hypocreales_fam_Incertae_sedis;g__Acremonium;s__Acremonium_persicinum
0922e524696baf9f3e31f405bad4667b	0	0	0	0	0	0.000742319388903522	0	0	0	k__Fungi;p__Ascomycota;c__Leotiomycetes;o__Thelebolales;f__Pseudeurotiaceae;g__Pseudogymnoascus;s__Pseudogymnoascus_roseus
348e482c3aab5567e05fc0f0d0a6a508	0	0	0	0	0	0.000814156749119992	0.000119728933694117	0	0	k__Fungi;p__Ascomycota;c__Sordariomycetes;o__Conioscyphales;f__Conioscyphaceae;g__Conioscypha;s__Conioscypha_pleiomorpha
9012b42b3326f8d4fc83f917f1412429	0	0	0	0	0	0.000598644668470583	0.000119728933694117	0	0	k__Fungi;p__Ascomycota;c__Eurotiomycetes;o__Eurotiales;f__Trichocomaceae;g__Talaromyces;s__Talaromyces_tiftonensis
9c8f583227d1871007416bf45a0b5e30	0	0	0	0	0	0.000670482028687053	0.000191566293910586	0	0	k__Fungi;p__Ascomycota;c__Sordariomycetes;o__Hypocreales;f__Hypocreaceae;g__Monocillium;s__Monocillium_mucidum
32eb41c1fca34821b06e85c2b7c54b79	0	0	0.000550753094992936	0	0	0	0	0	0	k__Fungi;p__Ascomycota;c__Eurotiomycetes;o__Chaetothyriales;f__Herpotrichiellaceae
93d4a1b14cfe828095e5b78d60e6793a	0	0	0	0	0	0	0.000742319388903522	0	0	k__Fungi;p__unidentified;c__unidentified;o__unidentified;f__unidentified;g__unidentified;s__unidentified
9071145e53598ee4e7b0af0c3cba507c	0	0	0	0	0	0	0.000933885682814109	0	0	k__Fungi;p__unidentified;c__unidentified;o__unidentified;f__unidentified;g__unidentified;s__unidentified
32656d7d277e5f10ca7bf8d961df997f	0	0	0	0	0	0	0.000718373602164699	0	0	k__Fungi
69a0c3ca29d4105883bfc5a59e731a90	0	0	0	0	0	0	0	0.00105361461650823	0	k__Fungi;p__Ascomycota;c__Sordariomycetes;o__Hypocreales;f__Hypocreales_fam_Incertae_sedis;g__Sarocladium
203e711f44351007163827888de1435a	0	0	0	0	0	0	0	0.00107756040324705	0	k__Fungi;p__Basidiomycota;c__Agaricomycetes;o__Cantharellales;f__Ceratobasidiaceae
41e82c5a29c51fc7700628e125b62526	0	0.000622590455209406	0	0	0	0	0	0	0	k__Fungi;p__unidentified;c__unidentified;o__unidentified;f__unidentified;g__unidentified;s__unidentified
7d42286227626191e3894cc26d80f596	0	0.000526807308254113	0	0	0	0	0	0	0	k__Fungi;p__Basidiomycota;c__Cystobasidiomycetes
545d80204e87b94c7c385c0db0a60098	0	0.000239457867388233	0	0	0	0	0.000263403654127056	0	0	k__Fungi;p__Ascomycota;c__Dothideomycetes;o__Capnodiales;f__Mycosphaerellaceae;g__Mycosphaerella;s__Mycosphaerella_tumulosa
cce3a3a05615beb35aae8041d87a2531	0	0	0	0	0	0.000766265175642346	0	0	0	k__Fungi;p__Ascomycota;c__Sordariomycetes;o__Sordariales
5bf1c16ac0c5db2065a496f3c3b43b00	0	0	0	0	0	0.000838102535858816	0	0	0	k__Fungi;p__Ascomycota;c__Sordariomycetes;o__Hypocreales;f__Nectriaceae;g__Cosmospora;s__Cosmospora_gigas
d4bed0b0351944db4e80f8d44b3c242e	0.000502861521515289	0	0	0	0	0	0	0	0	k__Fungi
0c895848bf8d105b92405e30ce440a00	0	0	0.000526807308254113	0	0	0	0	0	0	k__Fungi;p__unidentified;c__unidentified;o__unidentified;f__unidentified;g__unidentified;s__unidentified
6f2d8623c29a633e85bd2ca6a8e04098	0	0	7.18373602164699e-05	0	0	0	0	0.000838102535858816	0	k__Fungi;p__Ascomycota;c__Eurotiomycetes;o__Eurotiales;f__Aspergillaceae;g__Aspergillus
3680a56a3de444eddba1f3bdb433564e	0	0	0	0	0	0	0.000694427815425876	0	0	k__Fungi;p__Ascomycota;c__Eurotiomycetes;o__Eurotiales;f__Trichocomaceae;g__Talaromyces;s__Talaromyces_marneffei
5be8befcfbd5c0d7028dc180ec44b393	0	0	0	0	0	0	0.000670482028687053	0	2.39457867388233e-05	k__Fungi
a97aa02971e317bfd751bde6819dc2af	0	0	0	0	0	0	0	0	0.000622590455209406	k__Fungi
410bf873171a194a16c622782523cfad	0	0	0	0	0	0.000766265175642346	0	0	0	k__Fungi;p__Basidiomycota;c__Geminibasidiomycetes;o__Geminibasidiales;f__Geminibasidiaceae;g__Geminibasidium;s__unidentified
3c6b39c08998518e8ef96dac88cbfd43	0.000167620507171763	0	0	0	0	0.000622590455209406	0	0	0	k__Fungi;p__Ascomycota;c__Sordariomycetes;o__Hypocreales;f__Nectriaceae
9d9513821b701e7948b6d8847be305f0	0.000167620507171763	0	0	0	0.00021551208064941	0	0	0.000191566293910586	0	k__Fungi;p__Basidiomycota;c__Cystobasidiomycetes;o__unidentified;f__unidentified;g__unidentified;s__unidentified
8b33a19db68f9515b3b1b329fb2f78e7	0	0	0.000407078374559996	0	0	0	0	0	0	k__Fungi
b86f99fe3b184c5472c9eed8de8c4055	0	0	0	0	0	0	0.000622590455209406	0	0	k__Fungi;p__unidentified;c__unidentified;o__unidentified;f__unidentified;g__unidentified;s__unidentified
2ddcd490d0d1bc69c6bbff5a74d49cf0	0	0	0	0	0	0	0.000718373602164699	0	0	k__Fungi
49d88a78254a36d86c228f5b381b9d70	0	0	0	0	0	0	0.000335241014343526	0	0.00021551208064941	k__Fungi
0d91d3f523cc3042e29f27d02fd26f84	0	0	0	0	0	0	0	0	0.000454969948037643	k__Fungi;p__Ascomycota;c__Saccharomycetes;o__Saccharomycetales;f__Metschnikowiaceae;g__Metschnikowia
6ce69bf05188c7d788f4ee8a0315f709	0	0	0	0	0	0	0	0	0.000526807308254113	k__Fungi
1d98184e7bc29284bea8fd5573d8f18f	0	0	0	0	0	0	0	0	0.000478915734776466	k__Fungi;p__Ascomycota;c__Saccharomycetes;o__Saccharomycetales;f__Dipodascaceae;g__Geotrichum;s__Geotrichum_klebahnii
b10234444e6a2905ecd12ca47b349b91	0	0	0	0	0	0.000790210962381169	0	0	0	k__Fungi;p__Basidiomycota
d0fe2145df5494086cf4bd406a1a07c6	0	0	0	0	0	0.000814156749119992	0	0	0	k__Fungi;p__Ascomycota;c__Sordariomycetes;o__Glomerellales;f__Glomerellaceae;g__Colletotrichum;s__Colletotrichum_xanthorrhoeae
54bcaccf965751fefc91ada3ba1e9658	0.000646536241948229	0	0	0	0	0	0	0	0	k__Fungi
8e2861dc9bafd9938b5335c171bd0978	0	0	0.000478915734776466	0	0	0	0	0	0	k__Fungi;p__Chytridiomycota;c__unidentified;o__unidentified;f__unidentified;g__unidentified;s__unidentified
7aa561002a625840b47269a9e4a6057d	0	0	0.00028734944086588	0	0	0	0	0	0	k__Fungi
8cd34ab8ca04d28b8b2b7fda8d6f0412	0	0	0	0	0	0	0.000670482028687053	0	0	k__Fungi
e4f57c50ec7307defcf50f522bf7d393	0	0	0	0.000239457867388233	0	0	0	0	0	k__Fungi
d1b2f0158d540e0688abb0b30f84b078	0	0	0	0	0	0	0	0.000981777256291755	0	k__Fungi
003a1ce29249264980bbda1647cbe147	0	0	0	0	0	0	0	0.0010296688297694	0	k__Fungi;p__Ascomycota;c__Pezizomycetes;o__Pezizales;f__Pyronemataceae;g__unidentified;s__unidentified
d04608cfa03295a6fc50916d011cd714	0	0	0	0	0	0	0	0	0.000502861521515289	k__Fungi
2830bc00aa87c1f044596fa3ce66c191	0	0.000646536241948229	0	0	0	0	0	0	0	k__Fungi
8849467cb89f16505d6b5c4c9d972bed	0	0	0	0	0	0.000814156749119992	0	0	0	k__Fungi;p__Mortierellomycota;c__Mortierellomycetes;o__Mortierellales;f__Mortierellaceae;g__Mortierella;s__Mortierella_fatshederae
4f982847195ab67f4210df0afaf75069	0	0	0	0	0	0.000838102535858816	0	0	0	k__Fungi;p__Ascomycota;c__Eurotiomycetes;o__Chaetothyriales;f__Herpotrichiellaceae;g__Exophiala;s__Exophiala_equina
ca01799d101dd1da98c1f16916416544	0	0	0	0	0	0.000574698881731759	0.000191566293910586	0	0	k__Fungi;p__Ascomycota;c__Sordariomycetes
2fee45b5c447504851d5844831e5a844	0	0	0.000311295227604703	0	0	0	0	0	0	k__Fungi;p__Ascomycota
467ead4a25504b27fe67570b963b2f28	0	0	0	0	0	0	0.000694427815425876	0	0	k__Fungi
6354ed7e4ac42b2293bd440ea3aa5ba1	0	0	0	0.000383132587821173	0	0	0	0	0	k__Fungi;p__Ascomycota;c__Saccharomycetes;o__Saccharomycetales;f__Saccharomycetales_fam_Incertae_sedis;g__Diutina;s__Diutina_catenulata
2348b4ec94c4c7a90530b4d0fa7b95d8	0	0.000622590455209406	0	0	0	0	0	0	0	k__Fungi
5e5840989c1b762bab0a3633fdac3a59	0	0	0	0	0	0.000718373602164699	0	0	0	k__Fungi;p__Ascomycota;c__Sordariomycetes;o__Hypocreales;f__Hypocreaceae;g__Trichoderma;s__Trichoderma_virens
5efbf381f1a278893306b0b4a641a0f7	0	0	0	0	0	0.000790210962381169	0	0	0	k__Fungi;p__Ascomycota;c__Sordariomycetes;o__Xylariales;f__Microdochiaceae;g__Microdochium
1f6a2d9f3898284dd9db5f74595339aa	0	0	0	0	0	0.000742319388903522	0	0	0	k__Fungi;p__Ascomycota;c__Eurotiomycetes;o__Chaetothyriales;f__Herpotrichiellaceae;g__Cladophialophora;s__unidentified
881fd1405c6415be5f132bd8a81691bb	0	0	0.000431024161298819	0	0	0	0	0	0	k__Fungi
c18153b7bd988321a4977eddc58261ba	0	0	0.000407078374559996	0	0	0	0	0	0	k__Fungi
c0ab67a2729bf74db086a98e54079f63	0	0	0	0	0	0	0.000526807308254113	0	0	k__Fungi;p__unidentified;c__unidentified;o__unidentified;f__unidentified;g__unidentified;s__unidentified
4001fad599e09b17212983b274b9165b	0	0	0	0	0	0	0	0.000909939896075286	0	k__Fungi;p__Ascomycota;c__Saccharomycetes;o__Saccharomycetales;f__Trichomonascaceae;g__Trichomonascus;s__Trichomonascus_ciferrii
6319908986b22f00ddb31ead6b15cdc9	0	0	0	0	0	0.000718373602164699	0	0	0	k__Fungi;p__Ascomycota;c__Dothideomycetes;o__Pleosporales;f__Phaeosphaeriaceae;g__Phaeosphaeria;s__Phaeosphaeria_oryzae
535601946e481307f0be69f9da9656de	0	0	0	0	0	0.000766265175642346	0	0	0	k__Fungi
aa3a344fb632f9199fe2adaeb67a5f9a	0	0	0	0	0	0.000814156749119992	0	0	0	k__Fungi
8150261c77d39519d7d1c1534c410b0b	0	0	0	0	0	0.000526807308254113	0.00014367472043294	0	0	k__Fungi;p__Ascomycota;c__Sordariomycetes;o__Sordariales;f__Sordariales_fam_Incertae_sedis;g__Remersonia;s__Remersonia_thermophila
e030da96f4615bd704e12855eb280e30	0.000383132587821173	0	0	0	0	0	0	0	0	k__Fungi
a940056a1941793652b00066fbd61ffd	0.000407078374559996	0	0	0	0	0	0	0	0	k__Fungi;p__Ascomycota;c__Eurotiomycetes;o__Eurotiales;f__Aspergillaceae;g__Penicillium
404813bd3baa80f9d73f3e02890b9a25	0	0	0	0	0	0	0.000670482028687053	0	0	k__Fungi
6af16b0dbfb351e35b14a698eb6ae04b	0	0	0	0	0	0	0.000526807308254113	0	0	k__Fungi
c277586794a4256feb625713383b6a3f	0	0	0	0	0	0	0.000670482028687053	0	0	k__Fungi
80211e6fd9603d3fdcbd70c143145a58	0	0	0	0	0	0	0.000670482028687053	0	0	k__Fungi
8d78ecd8524e1cac282319feb2af49e1	0	0	0	0	0	0	0.000598644668470583	0	0	k__Fungi;p__Ascomycota;c__Leotiomycetes;o__Helotiales;f__Sclerotiniaceae
a110bc21241b0a1766dab0fa295cb1fc	0	0	0	0	0	0	0.000718373602164699	0	0	k__Fungi;p__Ascomycota;c__Saccharomycetes;o__Saccharomycetales;f__Saccharomycetales_fam_Incertae_sedis;g__Diutina;s__Diutina_catenulata
da238361155d5d990302ea4e4f18fd65	0	0	0	0	0	0	0	0.000909939896075286	0	k__Fungi;p__Ascomycota;c__Eurotiomycetes;o__Chaetothyriales;f__Herpotrichiellaceae;g__Phialophora;s__Phialophora_mustea
d5d97ff6d02723fe8007cdd5cafd2c82	0	0	0	0	0.000646536241948229	0	0	0	0	k__Fungi
41f64962b12b03e013ea5ac41aca704f	0	0	0	0	0	0.000694427815425876	0	0	0	k__Fungi;p__Ascomycota;c__Archaeorhizomycetes;o__Archaeorhizomycetales;f__Archaeorhizomycetaceae;g__Archaeorhizomyces;s__unidentified
09b43a58c1aef41274d284b8a8f5ebc8	0	0	0	0	0	0.000718373602164699	0	0	0	k__Fungi;p__unidentified;c__unidentified;o__unidentified;f__unidentified;g__unidentified;s__unidentified
e9fec62b07893a25dfc8099c4ac1b236	0	0	0	0	0	0.000670482028687053	9.57831469552932e-05	0	0	k__Fungi;p__Ascomycota
d02075ff579e55a8124efb276d184182	0	0	0.000550753094992936	0	0	0	0	0	0	k__Fungi
14dcede8391969bff667b9fb3184b840	0	0	0.000263403654127056	0	0	0	0.00014367472043294	0	0	k__Fungi;p__Ascomycota;c__Saccharomycetes;o__Saccharomycetales;f__Debaryomycetaceae;g__Meyerozyma;s__Meyerozyma_athensensis
65b4793b42590e386cedb015547ff4c6	0	0	0	0	0	0	0.000431024161298819	0	0	k__Fungi
27a61d0aad9310ab38ad87833756797d	0	0	0	0	0	0	0.000646536241948229	0	0	k__Fungi;p__Basidiomycota;c__Microbotryomycetes;o__Sporidiobolales;f__Sporidiobolaceae;g__Sporobolomyces;s__Sporobolomyces_roseus
bf90fa671dd7548ff3f1751bf11ca405	0	0	0	0	0	0	0.000502861521515289	0	0	k__Fungi;p__Mortierellomycota;c__Mortierellomycetes;o__Mortierellales;f__Mortierellaceae;g__Mortierella;s__Mortierella_amoeboidea
d297b81b845b6251af5ac5b91c477c99	0	0	0	0	0	0	0.000167620507171763	0	0.00028734944086588	k__Fungi
9031cfe6312a7f1e17fe3de364e6cc5e	0	0	0	0	0	0.000742319388903522	0	0	0	k__Fungi;p__unidentified;c__unidentified;o__unidentified;f__unidentified;g__unidentified;s__unidentified
740d68dd670e1ae45723fc0376d088d3	0	0	0.000431024161298819	0	0	0	0	0	0	k__Fungi;p__Ascomycota;c__Saccharomycetes;o__Saccharomycetales;f__Saccharomycetales_fam_Incertae_sedis;g__Diutina;s__Diutina_catenulata
251023aae15740971bf3a704bfa71b83	0	0	0	0	0	0	0.000478915734776466	0	0	k__Fungi;p__unidentified;c__unidentified;o__unidentified;f__unidentified;g__unidentified;s__unidentified
7743602daf10b3cf6f8881a52af873da	0	0	0	0	0	0	0	0.000838102535858816	0	k__Fungi;p__Ascomycota;c__Saccharomycetes;o__Saccharomycetales;f__Saccharomycetaceae;g__Issatchenkia;s__Issatchenkia_orientalis
ab87ab4c800b0ac47796c02047284dd1	0	0	0	0	0.00021551208064941	0	0	0	0	k__Fungi;p__Ascomycota;c__Saccharomycetes;o__Saccharomycetales;f__Saccharomycetales_fam_Incertae_sedis;g__Diutina;s__Diutina_catenulata
8fcce8751553a612eacaabdd4788117b	0	0	0	0	0.000431024161298819	0	0	0	0	k__Fungi;p__Ascomycota;c__Eurotiomycetes
4a1b16d1b0e9348d3f1f68b06771ba59	0	0	0	0	0	0.000598644668470583	0	0	0	k__Fungi
53fc6e77a9d78597c82da5cfd7514f52	0	0	0	0	0	0.000478915734776466	0.000119728933694117	0	0	k__Fungi;p__Basidiomycota;c__Agaricomycetes;o__Agaricales;f__Schizophyllaceae;g__Schizophyllum;s__Schizophyllum_amplum
ccfe93677444992df5ad94f7e45f06d8	0	0	0	0	0	0.000550753094992936	7.18373602164699e-05	0	0	k__Fungi;p__Ascomycota;c__Eurotiomycetes;o__Chaetothyriales;f__Herpotrichiellaceae;g__Cladophialophora;s__Cladophialophora_minutissima
9f1a2e4202010a6cb0965ef0016a902f	0	0	0.00035918680108235	0	0	0	0	0	0	k__Fungi;p__unidentified;c__unidentified;o__unidentified;f__unidentified;g__unidentified;s__unidentified
7902a69089f69b1838947eac2af665ce	0	0	0.000263403654127056	0	0	0	0	0	0	k__Fungi;p__Basidiomycota;c__Malasseziomycetes;o__Malasseziales;f__Malasseziaceae;g__Malassezia;s__Malassezia_restricta
371a6abc5f798247386cde7b3637836d	0	0	0	0	0	0	0.000574698881731759	0	0	k__Fungi;p__unidentified;c__unidentified;o__unidentified;f__unidentified;g__unidentified;s__unidentified
260e2f1589f0c707a9e9ae43a4b3be8d	0	0	0	0	0	0	0.000598644668470583	0	0	k__Fungi;p__unidentified;c__unidentified;o__unidentified;f__unidentified;g__unidentified;s__unidentified
7c6a2bf31ff77c0836e684700336a56b	0	0	0	0	0	0	0.000574698881731759	0	0	k__Fungi;p__Ascomycota;c__Eurotiomycetes;o__Eurotiales;f__Aspergillaceae;g__Aspergillus
f4552a1d35c797773acc3abca234cff8	0	0	0	0	0	0	0.000526807308254113	0	0	k__Fungi
a5996bcb46f2d9543a1fe4e6b8ecbe6d	0	0	0	0	0	0	0.000478915734776466	0	0	k__Fungi
2df7554606a133464f2bca0006fb2852	0	0	0	0	0	0	0.000550753094992936	0	0	k__Fungi
0e30cfc712250a03c827c26f737c56c0	0	0	0	0	0	0	0.000574698881731759	0	0	k__Fungi;p__Basidiomycota;c__Tremellomycetes;o__Tremellales;f__Bulleribasidiaceae;g__Bulleribasidium;s__Bulleribasidium_variabile
d705763bf4fd8e2104ba8508ad03037c	0	0	0	0	0	0	0	0.000862048322597639	0	k__Fungi;p__Ascomycota;c__Saccharomycetes;o__Saccharomycetales;f__Metschnikowiaceae;g__Kodamaea;s__Kodamaea_ohmeri
9e3e5866eb080674e78037c0735c1194	0	0	0	0	0	0	0	0.000838102535858816	0	k__Fungi;p__Basidiomycota;c__Cystobasidiomycetes;o__Cystobasidiales;f__Cystobasidiaceae;g__Occultifur;s__Occultifur_externus
7dafde275042307aa77c2230cce903ad	0	0	0	0	0	0.000622590455209406	0	0	0	k__Fungi;p__Ascomycota;c__Eurotiomycetes;o__Chaetothyriales;f__Herpotrichiellaceae;g__Exophiala;s__Exophiala_equina
9b7c2f2538b2b0ab27f087b6465638a0	0	0	0	0	0	0.000670482028687053	0	0	0	k__Fungi;p__Ascomycota;c__Leotiomycetes;o__Phacidiales;f__Phacidiaceae;g__Gremmenia;s__Gremmenia_infestans
6004e721cc4121e0dc920d314c33b69d	0.000598644668470583	0	0	0	0	0	0	0	0	k__Fungi
8acd2f860401b2c1555ec5c3c44152eb	0	0	0.000311295227604703	0	0	0	0	0	0	k__Fungi
55a3a537d2d756bab69fd9e4d1057e11	0	0	0.000454969948037643	0	0	0	0	0	0	k__Fungi;p__unidentified;c__unidentified;o__unidentified;f__unidentified;g__unidentified;s__unidentified
67daadc971e21789535ea6c9d5df7b20	0	0	0.000454969948037643	0	0	0	0	0	0	k__Fungi
43f11d4a409f8ce82b3ee717c2743dcd	0	0	0.000311295227604703	0	0	0	0	0	0	k__Fungi;p__Ascomycota;c__Saccharomycetes;o__Saccharomycetales;f__Saccharomycetales_fam_Incertae_sedis;g__Diutina;s__Diutina_catenulata
e695da7ebbac42b62ac365fc960a9754	0	0	0	0	0	0	0.000550753094992936	0	0	k__Fungi
422373a3c29a9c58f162c239ed6fdc89	0	0	0	0	0	0	0.000502861521515289	0	0	k__Fungi
126a509258c29a93c4e3146589c39e07	0	0	0	0	0	0	0.000526807308254113	0	0	k__Fungi;p__Ascomycota;c__Sordariomycetes;o__Hypocreales;f__Bionectriaceae;g__Clonostachys;s__Clonostachys_phyllophila
91bac64d3ac705420e477e6bc7c855c1	0	0	0	0	0	0	0.000598644668470583	0	0	k__Fungi;p__unidentified;c__unidentified;o__unidentified;f__unidentified;g__unidentified;s__unidentified
903ec6b03eb1965cf0175d094489bade	0	0	0	0	0	0	0.000598644668470583	0	0	k__Fungi
c16d38106a86f76a9e591963848db3e3	0	0	0	0	0	0	0.000622590455209406	0	0	k__Fungi
baf816622ebb87e3567e56f2d04ce973	0	0	0	0	0	0	0	0	0.000526807308254113	k__Fungi;p__unidentified;c__unidentified;o__unidentified;f__unidentified;g__unidentified;s__unidentified
b8da529bdb2ee550161ee4d5670d53ac	0	0	0	0	0	0.000694427815425876	0	0	0	k__Fungi;p__Ascomycota;c__Eurotiomycetes;o__Eurotiales;f__Trichocomaceae;g__Talaromyces;s__Talaromyces_marneffei
e78a81d433567cd2453578f5c4800b55	0	0	0	0	0	0.000526807308254113	0	0	0	k__Fungi;p__unidentified;c__unidentified;o__unidentified;f__unidentified;g__unidentified;s__unidentified
598a21f8a4aedb6ae58c4d1693425c46	0	0	0	0	0	0.000622590455209406	0	0	0	k__Fungi;p__Ascomycota
3e3fa99279b64d978270a352f136b4ea	0.000454969948037643	0	0	0	0	0	0	0	0	k__Fungi
6c41d258c238a5edb41202d5825f27a2	0.000526807308254113	0	0	0	0	0	0	0	0	k__Fungi
e6139dd5c35b904fef557a223817ef85	0	0	0.000263403654127056	0	0	0	0	0	0	k__Fungi;p__Ascomycota;c__Saccharomycetes;o__Saccharomycetales;f__Saccharomycetales_fam_Incertae_sedis;g__Diutina;s__Diutina_catenulata
f584e035a3c03e64391257a73523b709	0	0	0	0	0	0	0.000574698881731759	0	0	k__Fungi
7c787a7f481d4650761e08fed41ed079	0	0	0	0	0	0	0.000742319388903522	0	0	k__Fungi
3674fce8197909150650a759a1f39682	0	0	0	0	0	0	0.000670482028687053	0	0	k__Fungi;p__Ascomycota;c__Saccharomycetes;o__Saccharomycetales;f__Saccharomycetales_fam_Incertae_sedis;g__Diutina;s__Diutina_catenulata
acdecd808a8deca6069da032c742c477	0	0	0	0	0	0	0	0	0.000431024161298819	k__Fungi;p__unidentified;c__unidentified;o__unidentified;f__unidentified;g__unidentified;s__unidentified
98a679140515168ca67e0b264d731655	0	0.000526807308254113	0	0	0	0	0	0	0	k__Fungi
33e4deb8b0f22ff6d909ae4c62024f91	0	0.000550753094992936	0	0	0	0	0	0	0	k__Fungi
a0c88a5edb708f0ff3cbd8019d758296	0	0	0	0	0	0.000526807308254113	0	0	0	k__Fungi;p__Ascomycota;c__Leotiomycetes;o__Thelebolales;f__Pseudeurotiaceae;g__Pseudogymnoascus;s__Pseudogymnoascus_roseus
064642f9e4c057e772ba11e2673bbfb8	0	0	0	0	0	0.000478915734776466	0	0	0	k__Fungi;p__Basidiomycota;c__Agaricomycetes;o__Agaricales;f__Clavariaceae;g__Clavulinopsis
9b3554e2db2181ba36098b68041dc77e	0	0	0	0	0	0.000646536241948229	0	0	0	k__Fungi;p__Ascomycota;c__Sordariomycetes;o__Glomerellales;f__Glomerellaceae;g__Colletotrichum;s__Colletotrichum_gloeosporioides
80dcd1a13d0e40b34982d85bb338708d	0	0	0	0	0	0.000622590455209406	7.18373602164699e-05	0	0	k__Fungi;p__Ascomycota;c__Sordariomycetes;o__Hypocreales;f__Stachybotryaceae;g__Striatibotrys;s__Striatibotrys_eucylindrospora
c27c8370641b5f21bc4fa4f781595b6d	0	0	0	0	0	0.000431024161298819	0	0.00021551208064941	0	k__Fungi;p__Ascomycota;c__Dothideomycetes;o__Pleosporales;f__Pleosporaceae;g__Bipolaris;s__Bipolaris_sorokiniana
8cfa0e18b6aff067c0915f88ba51eed3	0	0	0.000239457867388233	0	0	0	0	0	0	k__Fungi;p__Ascomycota;c__Saccharomycetes;o__Saccharomycetales;f__Saccharomycetales_fam_Incertae_sedis;g__Diutina;s__Diutina_catenulata
828f2dce4ccaf6737a4d35313a76c151	0	0	0.000431024161298819	0	0	0	0	0	0	k__Fungi;p__Ascomycota;c__Dothideomycetes;o__Pleosporales;f__Pleosporaceae;g__Exserohilum;s__Exserohilum_rostratum
cf35ff90c026529bf7a569dcad992e66	0	0	0.000311295227604703	0	0	0	0	0	0	k__Fungi;p__unidentified;c__unidentified;o__unidentified;f__unidentified;g__unidentified;s__unidentified
d7c1a94527956ee5ce0862c7c0b137b7	0	0	0	0	0	0	0.000526807308254113	0	0	k__Fungi
df3a402cca791aeaa386466accc55c4b	0	0	0	0	0	0	0.000598644668470583	0	0	k__Fungi
3c248bfb7cfb006e670d18b7c06ff102	0	0	0	0	0	0	0.000574698881731759	0	0	k__Fungi
8a345e7de0f1832ca3e2ef4018beae39	0	0	0	0	0	0	0.000454969948037643	0	0	k__Fungi;p__unidentified;c__unidentified;o__unidentified;f__unidentified;g__unidentified;s__unidentified
d170fca77c3b937479cce226c8c7b4f4	0	0	0	0	0	0	0.000574698881731759	0	0	k__Fungi;p__Basidiomycota;c__Tremellomycetes;o__Tremellales;f__Tremellaceae;g__Cryptococcus;s__Cryptococcus_aspenensis
b454f7bb4022bfd3f87ef614e47cc2c0	0	0	0	0	0	0	0.000550753094992936	0	0	k__Fungi;p__unidentified;c__unidentified;o__unidentified;f__unidentified;g__unidentified;s__unidentified
dafd5c665d771b7f8108191030861199	0	0	0	0	0	0	0.000191566293910586	0.000478915734776466	0	k__Fungi
49aa5aebd785ddd405ed85033ebbccd9	0	0	0	0	0.000383132587821173	0	0	0	0	k__Fungi;p__Ascomycota;c__Eurotiomycetes;o__Chaetothyriales;f__Herpotrichiellaceae;g__Coniosporium;s__unidentified
0fc36b50bce31196b911e2d652718f4f	0	0.000383132587821173	0	0	0	0	0	0	0	k__Fungi
876780f2092b0fc77588c1bd10d0da13	0	0	0	0	0	0.000622590455209406	0	0	0	k__Fungi;p__Ascomycota;c__Sordariomycetes;o__Hypocreales;f__Clavicipitaceae;g__Metarhizium;s__Metarhizium_marquandii
a70f8928b4dd4935ef251423c8926732	0	0	0	0	0	0.000718373602164699	0	0	0	k__Fungi;p__Ascomycota;c__Sordariomycetes;o__Glomerellales;f__Plectosphaerellaceae;g__unidentified;s__unidentified
b0973f7efe72b20c5cccd8bea0c04422	0.000454969948037643	0	0	0	0	0	0	0	0	k__Fungi
b060f15e9cdfa8f8101697a5974a638d	0.000407078374559996	0	0	0	0	0	0	0	0	k__Fungi;p__Ascomycota;c__Archaeorhizomycetes;o__Archaeorhizomycetales;f__Archaeorhizomycetaceae;g__Archaeorhizomyces;s__unidentified
d45aefb4cac2014fcc1da5e5c2c433c5	0	0	0.00035918680108235	0	0	0	0	0	0	k__Fungi;p__unidentified;c__unidentified;o__unidentified;f__unidentified;g__unidentified;s__unidentified
7a0ad5800346187b1f44b28ddbd516bf	0	0	0.000383132587821173	0	0	0	0	0	0	k__Fungi;p__unidentified;c__unidentified;o__unidentified;f__unidentified;g__unidentified;s__unidentified
f532f68631b0576c0e6ba20db7132c1b	0	0	0	0	0	0	0.000383132587821173	0	0	k__Fungi;p__unidentified;c__unidentified;o__unidentified;f__unidentified;g__unidentified;s__unidentified
7bdaa2a5a81815e79b1d308241639766	0	0	0	0	0	0	0.000407078374559996	0	0	k__Fungi;p__unidentified;c__unidentified;o__unidentified;f__unidentified;g__unidentified;s__unidentified
75d93757e5b4ead0a91f3f0c1b19e0f0	0	0	0	0	0	0	0.000383132587821173	0	0	k__Fungi;p__Basidiomycota;c__Tremellomycetes;o__Tremellales;f__Rhynchogastremataceae;g__Papiliotrema;s__Papiliotrema_fusca
a66e8a5527c15052c6ace9086afbc699	0	0	0	0	0	0	0.000550753094992936	0	0	k__Fungi
abea8f93d1b914f652e22299d6d8b0c5	0	0	0	0	0	0	0.000502861521515289	0	0	k__Fungi;p__Ascomycota;c__Saccharomycetes;o__Saccharomycetales;f__Saccharomycetales_fam_Incertae_sedis;g__Diutina;s__Diutina_catenulata
cc2bcb21d938a9979335ca49dbc17f95	0	0	0	0	0	0	4.78915734776466e-05	0	0.000454969948037643	k__Fungi
a052ce486397ec3beae9580defb78c64	0	0	0	0	0	0.000622590455209406	0	0	0	k__Fungi;p__Ascomycota;c__Sordariomycetes;o__Hypocreales
d4df57e5adae383c312626f3ced9c3b2	0	0	0	0	0	0.000454969948037643	0	0	0	k__Fungi;p__Mortierellomycota;c__Mortierellomycetes;o__Mortierellales;f__Mortierellaceae;g__Mortierella;s__Mortierella_amoeboidea
f681fb6fa9b5950fe566bf22ed58c55b	0.00035918680108235	0	0	0	0	0	0	0	0	k__Fungi;p__Ascomycota;c__Sordariomycetes
e002529be6df686e7f53a72ed6596c41	0	0	0.000311295227604703	0	0	0	0	0	0	k__Fungi;p__Ascomycota
8c2d0f3e9bc846c933442994ddad6401	0	0	0.00035918680108235	0	0	0	0	0	0	k__Fungi
a3e986cb60a2d60c5bcf570ebf096d4a	0	0	0	0	0	0	0.000478915734776466	0	0	k__Fungi;p__unidentified;c__unidentified;o__unidentified;f__unidentified;g__unidentified;s__unidentified
860892bc558ede837479b8068e754054	0	0	0	0	0	0	0.000598644668470583	0	0	k__Fungi
75ab77239a84c8e7922d607eb4a1334d	0	0	0	0	0	0	0.000502861521515289	0	0	k__Fungi;p__Ascomycota;c__Eurotiomycetes;o__Eurotiales;f__Aspergillaceae;g__Penicillium;s__Penicillium_daejeonium
7c8c0f03e06082cf6c74c74ce3ee23e0	0	0	0	0	0	0	0.000478915734776466	0	0	k__Fungi;p__unidentified;c__unidentified;o__unidentified;f__unidentified;g__unidentified;s__unidentified
4666d4dc639157f95cfcc7967bcd3bef	0	0	0	0	0	0	0	0.000670482028687053	0	k__Fungi;p__unidentified;c__unidentified;o__unidentified;f__unidentified;g__unidentified;s__unidentified
a7fe5d5dcede6216fb6e25f70012f5ff	0	0	0	0	0	0	0	0.000766265175642346	0	k__Fungi;p__Ascomycota;c__Dothideomycetes;o__Pleosporales;f__Didymellaceae;g__Phoma;s__unidentified
daea69be45dcc663b80adc182462defc	0	0	0	0	0	0	0	0	0.000478915734776466	k__Fungi;p__unidentified;c__unidentified;o__unidentified;f__unidentified;g__unidentified;s__unidentified
5128b99028551ebabbaa8c24d9caeb96	0	0	0	0	0	0	0	0	0.000311295227604703	k__Fungi
828ab9b7d289116e1c87179a0ae93ba8	0	0	0	0	0	0.000526807308254113	0	0	0	k__Fungi;p__Ascomycota
478f388855d6c4f29f2cd9adb36a9f23	0	0	0	0	0	0.000622590455209406	0	0	0	k__Fungi
8908d3b3da576607cfbc714ca1dfccc8	0	0	0	0	0	0.000646536241948229	0	0	0	k__Fungi
752fc0523d92afa3d4b580a82798ec81	0	0	0	0	0	0.000550753094992936	0	0	0	k__Fungi;p__Ascomycota;c__Sordariomycetes;o__Microascales;f__Microascaceae;g__Gamsia;s__Gamsia_simplex
a5dda06cd9dea283aaa35a8245a8c0c2	0	0	0	0	0	0.000526807308254113	9.57831469552932e-05	0	0	k__Fungi;p__Ascomycota;c__Sordariomycetes;o__Microascales;f__Microascaceae;g__Acaulium;s__unidentified
ecddaa37ca6b46dcad8ca3d386b27dba	0	0	0	0	0	0.000431024161298819	2.39457867388233e-05	0	0	k__Fungi;p__Ascomycota;c__Sordariomycetes;o__Hypocreales;f__Hypocreales_fam_Incertae_sedis;g__Acremonium;s__Acremonium_furcatum
0617bb4131327a15a9a94a0ad692bc99	0.00035918680108235	0	0	0	0	0	0	0	0	k__Fungi
cfd76ea28d1a9b8bc73d951435b66dc7	0	0	0.000263403654127056	0	0	0	0	0	0	k__Fungi;p__Basidiomycota;c__Tremellomycetes;o__Tremellales;f__Rhynchogastremataceae;g__Papiliotrema;s__Papiliotrema_aurea
9001c524186624557ec8373749e79d03	0	0	0.000335241014343526	0	0	0	0	0	0	k__Fungi;p__unidentified;c__unidentified;o__unidentified;f__unidentified;g__unidentified;s__unidentified
868debccfb59d0c6dce647a30f390a1a	0	0	0.000263403654127056	0	0	0	0	0	0	k__Fungi;p__unidentified;c__unidentified;o__unidentified;f__unidentified;g__unidentified;s__unidentified
b3f1001f513ef69942d17eb1af592826	0	0	0	0	0	0	0.000407078374559996	0	0	k__Fungi
be7b4228043d99d61b11599aad67dea1	0	0	0	0	0	0	0.000622590455209406	0	0	k__Fungi
fc393e5f3e1bcca918dfb76f3dd1abbd	0	0	0	0	0.000407078374559996	0	0	0	0	k__Fungi;p__Basidiomycota;c__Tremellomycetes;o__Tremellales;f__Trimorphomycetaceae;g__Saitozyma;s__unidentified
bcabee8cdc06184edda88c83d2ed310c	0	0	0	0	0	0	0	0	0.000431024161298819	k__Fungi;p__unidentified;c__unidentified;o__unidentified;f__unidentified;g__unidentified;s__unidentified
0ce92c12340ba0b47d08239ecb9e242a	0	0	0	0	0	0.000526807308254113	0	0	0	k__Fungi;p__Ascomycota;c__Sordariomycetes;o__Branch06;f__unidentified;g__unidentified;s__unidentified
b17b157a167d1ebccb4f6090e5201299	0	0	0	0	0	0.000574698881731759	0	0	0	k__Fungi;p__Ascomycota;c__Archaeorhizomycetes;o__Archaeorhizomycetales;f__Archaeorhizomycetaceae;g__Archaeorhizomyces;s__unidentified
e75c1d0acc280eec39b67e2a5139c6b2	0.000383132587821173	0	0	0	0	0	0	0	0	k__Fungi;p__Rozellomycota;c__unidentified;o__unidentified;f__unidentified;g__unidentified;s__unidentified
76599dac0dc4f88bebd361084990b53a	0.000478915734776466	0	0	0	0	0	0	0	0	k__Fungi
7ea94e4c56b24744211eccccb00809d1	0	0	0.00035918680108235	0	0	0	0	0	0	k__Fungi
c36c8cb9eba2cab7597331e73762bd7d	0	0	0.000191566293910586	0	0	0	0	0	0	k__Fungi
12bae1fa1d94bde328125f5cf73e6215	0	0	0	0	0	0	0.000431024161298819	0	0	k__Fungi
f2c94da4e399015f61d4e587cf47da53	0	0	0	0	0	0	0	0.000694427815425876	0	k__Fungi;p__Basidiomycota;c__Malasseziomycetes;o__Malasseziales;f__Malasseziaceae;g__Malassezia;s__Malassezia_globosa
ae6782ed547282b1d44d042b428d15cc	0	0	0	0	0.000335241014343526	0	0	0	0	k__Fungi
7d842545406f70cc3467d94071c96779	0	0	0	0	0.000167620507171763	0	0	0	0	k__Fungi;p__Ascomycota;c__Eurotiomycetes;o__Eurotiales;f__Aspergillaceae;g__Penicillium;s__Penicillium_melanoconidium
fdea93e996646c8142b7965ddabe68c6	0	0	0	0	0.00035918680108235	0	0	0	0	k__Fungi
8e42d08ea7c9a31fa816c93be6f68139	0	0.000407078374559996	0	0	0	0	0	0	0	k__Fungi;p__Basidiomycota;c__Tremellomycetes;o__Tremellales;f__Bulleraceae;g__Genolevuria;s__Genolevuria_amylolytica
fdea03e77f3a2f82532d72467f190e7d	0	0	0	0	0	0.000598644668470583	0	0	0	k__Fungi
6c20e55dc5631973c2d3ae6645f5518e	0	0	0	0	0	0.00028734944086588	0.000239457867388233	0	0	k__Fungi;p__Ascomycota;c__Dothideomycetes;o__Pleosporales
aa097daf3cd78e1c182718f282936664	0.00035918680108235	0	0	0	0	0	0	0	0	k__Fungi
309466ba72d2ed047c36bab13ff2f663	0.000383132587821173	0	0	0	0	0	0	0	0	k__Fungi;p__Basidiomycota;c__Agaricomycetes;o__Polyporales;f__Ganodermataceae
c29c8e9374efa5ae73d11bcde95d126d	0.000311295227604703	0	0	0	0	0	0	0	0	k__Fungi;p__unidentified;c__unidentified;o__unidentified;f__unidentified;g__unidentified;s__unidentified
9c97b78d527325566ffcb3b3801332c9	0	0	0.00028734944086588	0	0	0	0	0	0	k__Fungi;p__Basidiomycota;c__Agaricomycetes
f59741179abdbb37bacc12af0a6ce8dc	0	0	0	0	0	0	0.00035918680108235	0	0	k__Fungi
5b0712519d38d0b8c61656f13c5e19e9	0	0	0	0	0	0	0.000454969948037643	0	0	k__Fungi
07175859197dba94b735e7160c72f769	0	0	0	0	0	0	0.000431024161298819	0	0	k__Fungi
c9f002c82cdb21718dea5857e5b8fe7f	0	0	0	0	0	0	0.000407078374559996	0	0	k__Fungi;p__unidentified;c__unidentified;o__unidentified;f__unidentified;g__unidentified;s__unidentified
9fe41935a8e884d6674cfc18c56dda0d	0	0	0	0.000239457867388233	0	0	0	0	0	k__Fungi
a6556046b85b41da09546fca23042720	0	0	0	0	0	0	0	0	0.00028734944086588	k__Fungi
6485c5ea2986dc54f992f773a479ff13	0	0	0	0	0	0.000526807308254113	0	0	0	k__Fungi;p__Chytridiomycota;c__Spizellomycetes;o__Spizellomycetales;f__unidentified;g__unidentified;s__unidentified
6439e0035c15450e25507680d21a5064	0	0	0	0	0	0.000526807308254113	0	0	0	k__Fungi;p__Ascomycota;c__Sordariomycetes;o__Sordariales;f__Lasiosphaeriaceae;g__Cladorrhinum;s__Cladorrhinum_brunnescens
8d935a6ca29b6150e5ff91645c5d532c	0	0	0	0	0	0.000502861521515289	0	0	0	k__Fungi
4a8cd02565ab843305206cb380f3687f	0	0	0	0	0	0.000478915734776466	0	0	0	k__Fungi;p__Ascomycota;c__Leotiomycetes;o__Helotiales
d322d8eee98d7dea325d78f590998b93	0.000383132587821173	0	0	0	0	4.78915734776466e-05	0	0	0	k__Fungi;p__Ascomycota;c__Saccharomycetes;o__Saccharomycetales;f__Debaryomycetaceae;g__Meyerozyma;s__Meyerozyma_athensensis
c7fdd4d96720a0cb791d154ca289ead5	0.00028734944086588	0	0	0	4.78915734776466e-05	0	0	0	0	k__Fungi;p__Basidiomycota;c__Microbotryomycetes;o__Sporidiobolales;f__Sporidiobolaceae;g__Rhodotorula;s__Rhodotorula_mucilaginosa
3ee1ee7057cc5be6f3b5509fcb888dab	0	0	9.57831469552932e-05	9.57831469552932e-05	0	0	0	0	0	k__Fungi
f92717883d7a52990bad9f126b6b9613	0	0	0	0	0	0	0.000431024161298819	0	0	k__Fungi
5e40efeee41c8816c67081681d02b44b	0	0	0	0	0	0	0.000454969948037643	0	0	k__Fungi
22cd69367f9e57d43aba6d8e0d8f6fa2	0	0	0	0	0	0	0.000407078374559996	0	0	k__Fungi;p__Basidiomycota;c__Tremellomycetes;o__Tremellales;f__Rhynchogastremataceae;g__Papiliotrema;s__Papiliotrema_aurea
00fabcf013d8aec3e63cafdae991e5ee	0	0	0	0	0	0	0.000383132587821173	0	0	k__Fungi;p__unidentified;c__unidentified;o__unidentified;f__unidentified;g__unidentified;s__unidentified
209a6e8baa4bf332abbcab2a300115e5	0	0	0	0	0	0	0.000407078374559996	0	0	k__Fungi;p__Ascomycota;c__Eurotiomycetes;o__Eurotiales;f__Aspergillaceae;g__Penicillium;s__Penicillium_melinii
88689572f1df771a142e1bc3c3260187	0	0	0	0	0	0	0.000574698881731759	0	0	k__Fungi;p__Basidiomycota;c__Tremellomycetes;o__Tremellales;f__Tremellaceae;g__Cryptococcus
74e049d1a124f573171bf4798f5e8ee3	0	0	0	0	0	0	0.00035918680108235	0	0	k__Fungi;p__Basidiomycota;c__Tremellomycetes;o__Trichosporonales;f__Trichosporonaceae;g__Vanrija;s__Vanrija_humicola
f17183153429e05948ebfff3b0543157	0	0	0	0	0	0	0	0.000622590455209406	0	k__Fungi;p__Ascomycota;c__Saccharomycetes;o__Saccharomycetales;f__Saccharomycetales_fam_Incertae_sedis;g__Candida;s__Candida_metapsilosis
958973e4e50cea3ed83fd09f5c7d9428	0	0	0	0	0	0	0	0.000670482028687053	0	k__Fungi;p__Ascomycota;c__Sordariomycetes;o__Microascales;f__Microascaceae;g__Scopulariopsis;s__Scopulariopsis_acremonium
ddadaf0bee1ce7c85b73e0ef58a28d17	0	0	0	0	0	0	0	0	0.000191566293910586	k__Fungi
8d6db8c8533340406aa8f1be4f12e096	0	0	0	0	0	0	0	0	0.000335241014343526	k__Fungi
6042b43dad5a943e9556c759990f2d73	0	0.000431024161298819	0	0	0	0	0	0	0	k__Fungi
3b67d3c5722b39be1ebe9f2a2e8aca9c	0	0	0	0	0	0.000550753094992936	0	0	0	k__Fungi
730e914d5661daed78a83d1cb0c2249f	0	0	0	0	0	0.000478915734776466	0	0	0	k__Fungi;p__Ascomycota;c__Sordariomycetes;o__Sordariales;f__Chaetomiaceae
1eb8a4b7dee5fcdf22b9442ef9b86624	0	0	0	0	0	0.000454969948037643	0	0	0	k__Fungi;p__Ascomycota;c__Leotiomycetes;o__Helotiales
3d514a0beb56365997a9c2879ad6f3a1	0.000263403654127056	0	0	0	0	0	0	0	0	k__Fungi
ecfed4ed448c412970e5dfeef71342ff	0	0	0.00028734944086588	0	0	0	0	0	0	k__Fungi;p__Ascomycota;c__Dothideomycetes;o__Dothideales;f__Aureobasidiaceae;g__Aureobasidium;s__Aureobasidium_pullulans
72af84f2b11cd0f1cdb204838f7821be	0	0	0	0	0	0	0.000335241014343526	0	0	k__Fungi
d8c84c82791cfe29a8b635d70196a0cf	0	0	0	0.00028734944086588	0	0	0	0	0	k__Fungi
01770f5a250f1f457fd63a3d4b427603	0	0	0	0	0	0	0	0.000622590455209406	0	k__Fungi;p__Basidiomycota;c__Tremellomycetes;o__Tremellales;f__Bulleribasidiaceae;g__Hannaella;s__Hannaella_oryzae
0c1570d4b87aee93a05f31faf263f428	0	0	0	0	0.00028734944086588	0	0	0	0	k__Fungi;p__Basidiomycota;c__Agaricostilbomycetes;o__Agaricostilbales
51ee533fd79f3e5500c55d5e0009aac7	0	0	0	0	0	0	0	0	0.00028734944086588	k__Fungi;p__unidentified;c__unidentified;o__unidentified;f__unidentified;g__unidentified;s__unidentified
809790efa54839c8bfae52ae0c7f251f	0	0.000383132587821173	0	0	0	0	0	0	0	k__Fungi
19dffac4fee45a531883d113176be4a7	0	0.000407078374559996	0	0	0	0	0	0	0	k__Fungi;p__unidentified;c__unidentified;o__unidentified;f__unidentified;g__unidentified;s__unidentified
3f0efe923a9ec856580034eaa77e854d	0	0	0	0	0	0.000431024161298819	0	0	0	k__Fungi;p__unidentified;c__unidentified;o__unidentified;f__unidentified;g__unidentified;s__unidentified
aa639fe6b92a4f7aba92ce2640dc371b	0	0	0	0	0	0.000478915734776466	0	0	0	k__Fungi;p__unidentified;c__unidentified;o__unidentified;f__unidentified;g__unidentified;s__unidentified
fb6c587e901e059f5d07d8b90680fd90	0.000335241014343526	0	0	0	0	0	0	0	0	k__Fungi;p__Ascomycota;c__Sordariomycetes;o__Hypocreales;f__Hypocreaceae;g__Trichoderma
4ceeb3b7307502a6a78ad595a7e9efcd	0	0	0.000191566293910586	0	0	0	0	0	0	k__Fungi
6b1052fdbd0308ede7287af6d1d7a85d	0	0	0.00028734944086588	0	0	0	0	0	0	k__Fungi
013c92158dd24f1692270dba015b5b51	0	0	0.00028734944086588	0	0	0	0	0	0	k__Fungi;p__Ascomycota;c__Dothideomycetes;o__Capnodiales;f__Mycosphaerellaceae;g__Phaeophleospora;s__Phaeophleospora_eugeniicola
73de305cc01d956907807de871aab7b1	0	0	0.00014367472043294	0	0	0	0	0	0	k__Fungi;p__Basidiomycota;c__Cystobasidiomycetes;o__Erythrobasidiales;f__Erythrobasidiaceae;g__Erythrobasidium;s__Erythrobasidium_hasegawianum
80b1ccfd844a400d38f601bda9dd4662	0	0	0	0	0	0	0.000407078374559996	0	0	k__Fungi;p__unidentified;c__unidentified;o__unidentified;f__unidentified;g__unidentified;s__unidentified
6b78b32bfef91cb6cecd43d0ca522d52	0	0	0	0	0	0	0.000478915734776466	0	0	k__Fungi
5ccbc43f7ccc3cefcfcfbe992d79e911	0	0	0	0	0	0	0.000383132587821173	0	0	k__Fungi
c52f9a3f625fda75c11ce9b3dfbaa9c7	0	0	0	0	0	0	0.000383132587821173	0	0	k__Fungi;p__unidentified;c__unidentified;o__unidentified;f__unidentified;g__unidentified;s__unidentified
1f5689eeda5c14b58a85ca6b8dc54f82	0	0	0	0	0	0	0.000431024161298819	0	0	k__Fungi
801f0c192386b4d84c4dd3907278a187	0	0	0	0	0	0	0.00028734944086588	0	0	k__Fungi
3d17e16b6718b5bfc5365e3926fb43dd	0	0	0	0	0	0	9.57831469552932e-05	0	0.00028734944086588	k__Fungi
9c8babe652b3c58db6ad1f1e17382acc	0	0	0	0.000239457867388233	0	0	0	0	0	k__Fungi;p__unidentified;c__unidentified;o__unidentified;f__unidentified;g__unidentified;s__unidentified
6e58769e2d21741c2fb89a5260301834	0	0	0	0.00021551208064941	0	0	0	0	0	k__Fungi
7ab221fe55acfd3418d57fba0552470e	0	0	0	0	0	0	0	0.000598644668470583	0	k__Fungi;p__Ascomycota;c__Sordariomycetes;o__Xylariales;f__Microdochiaceae;g__Microdochium;s__Microdochium_neoqueenslandicum
01eebbf5d1257e453ef562adf2b640e5	0	0	0	0	0.000263403654127056	0	0	0	0	k__Fungi;p__Basidiomycota;c__Agaricomycetes;o__Cantharellales;f__Ceratobasidiaceae
90f6687f9c25a22e1bea5ebb6dd5e86d	0	0	0	0	0	0	0	0	0.00028734944086588	k__Fungi
9d340ed20225f7c3a2231147225d1f5d	0	0	0	0	0	0	0	0	0.000335241014343526	k__Fungi
fbf57a16bbb6e5e43457703477c93c18	0	0	0	0	0	0.000478915734776466	0	0	0	k__Fungi;p__Ascomycota;c__Dothideomycetes;o__Pleosporales;f__Leptosphaeriaceae;g__Leptosphaeria;s__Leptosphaeria_sclerotioides
bd47f6966e4fc6116c410e2c5bc36579	0	0	0	0	0	0.000478915734776466	0	0	0	k__Fungi;p__Basidiomycota;c__Tremellomycetes;o__Trichosporonales;f__Trichosporonaceae;g__Cutaneotrichosporon
a0c1c90e0f02ce860812a4bdb2935ce5	0	0	0	0	0	0.000454969948037643	7.18373602164699e-05	0	0	k__Fungi;p__Ascomycota
a0e2587184378ecd3d6e34641646aa43	0	0	0.000119728933694117	0	0	0.00021551208064941	0	0	0	k__Fungi;p__Ascomycota;c__Dothideomycetes;o__Pleosporales;f__Pleosporaceae;g__Curvularia;s__Curvularia_brachyspora
873492bf6d1576c7d0cdb64194324428	0.000335241014343526	0	0	0	0	0	0	0	0	k__Fungi;p__Ascomycota;c__Archaeorhizomycetes;o__Archaeorhizomycetales;f__Archaeorhizomycetaceae;g__Archaeorhizomyces;s__unidentified
3a5d316d75c8db1fee676c22c6f73a46	0.000407078374559996	0	0	0	0	0	0	0	0	k__Fungi
01e1e482ef8fd3a80a85b36b9fe518e4	0	0	0.00021551208064941	0	0	0	0	0	0	k__Fungi;p__Basidiomycota
a334991283665562263b45fe750bc384	0	0	0.00014367472043294	0	0	0	0	0	0	k__Fungi;p__unidentified;c__unidentified;o__unidentified;f__unidentified;g__unidentified;s__unidentified
2a7415fbe7cda07a7736d3b120ba399b	0	0	0.000239457867388233	0	0	0	0	0	0	k__Fungi
ad008da544a5dda6528b66b020dd6d7c	0	0	0.000239457867388233	0	0	0	0	0	0	k__Fungi;p__unidentified;c__unidentified;o__unidentified;f__unidentified;g__unidentified;s__unidentified
18c831daebae3c4ce6e4f1c52b6521e2	0	0	0	0	0	0	0.000431024161298819	0	0	k__Fungi
7fb38eaaa0c1a2ff0b91b6996a8649ff	0	0	0	0	0	0	0.00035918680108235	0	0	k__Fungi
61b27cbeec4371216d30ffe10814e864	0	0	0	0	0	0	0.00014367472043294	0	0.00014367472043294	k__Fungi
1e5f4a16f83978fe4ca8149093453237	0	0	0	0.00028734944086588	0	0	0	0	0	k__Fungi;p__Ascomycota;c__Saccharomycetes;o__Saccharomycetales;f__Phaffomycetaceae;g__Wickerhamomyces;s__Wickerhamomyces_anomalus
0b4ce64fbc1c8c96999fcc2bf2b0d96d	0	0	0	0	0	0	0	0.000598644668470583	0	k__Fungi;p__Ascomycota;c__Pezizomycetes;o__Pezizales;f__Pezizaceae;g__Iodophanus;s__Iodophanus_testaceus
871b75832f8512466d8e4ae95bc9660e	0	0.000383132587821173	0	0	0	0	0	0	0	k__Fungi;p__Basidiomycota;c__Tremellomycetes;o__Tremellales;f__Tremellaceae;g__Cryptococcus;s__unidentified
9cf5be24b0fffcef38d669360c5cfacc	0	2.39457867388233e-05	0.00021551208064941	0	2.39457867388233e-05	0	0	0	0	k__Fungi;p__Basidiomycota;c__Cystobasidiomycetes;o__Erythrobasidiales;f__Erythrobasidiaceae;g__Erythrobasidium;s__unidentified
ee3301596353115d984dc0c9664e878c	0	0	0	0	0	0.00035918680108235	0	0	0	k__Fungi;p__Mortierellomycota;c__Mortierellomycetes;o__Mortierellales;f__Mortierellaceae;g__Mortierella;s__Mortierella_amoeboidea
89af401ccac137c51ab2869e76c416c0	0	0	0	0	0	0.000431024161298819	0	0	0	k__Fungi;p__Ascomycota;c__Eurotiomycetes;o__Chaetothyriales;f__Herpotrichiellaceae;g__Cladophialophora;s__Cladophialophora_chaetospira
5af20c15055711213c44a79941be588b	0.000311295227604703	0	0	0	0	0	0	0	0	k__Fungi;p__Basidiomycota;c__Malasseziomycetes;o__Malasseziales;f__Malasseziaceae;g__Malassezia;s__Malassezia_restricta
1cf42c643dbba04d8e9f0427c557135d	0.00035918680108235	0	0	0	0	0	0	0	0	k__Fungi
c0bf1c8537b10d830e67779dce643f8e	0	0	0.000191566293910586	0	0	0	0	0	0	k__Fungi
037f6ef658bf128f38c8326fb0ddeeef	0	0	0.00028734944086588	0	0	0	0	0	0	k__Fungi;p__Ascomycota;c__Saccharomycetes;o__Saccharomycetales;f__Saccharomycetales_fam_Incertae_sedis;g__Diutina;s__Diutina_catenulata
6173e443e6391141b512db70cb6bb107	0	0	0	0	0	0	0.000502861521515289	0	0	k__Fungi
8229fe99f73d68b63916f815b7db9969	0	0	0	0	0	0	0.000431024161298819	0	0	k__Fungi
ffe0b42de71b94b6e5fdb2ba660047b7	0	0	0	0	0	0	0.000454969948037643	0	0	k__Fungi;p__unidentified;c__unidentified;o__unidentified;f__unidentified;g__unidentified;s__unidentified
7c3957a90551ff94520c82bc8851978d	0	0	0	0	0	0	0.000335241014343526	0	0	k__Fungi
4127afac66774feae70b0e01d71006b4	0	0	0	0	0	0	0.000383132587821173	0	0	k__Fungi;p__Basidiomycota;c__Tremellomycetes;o__Holtermanniales;f__Holtermanniales_fam_Incertae_sedis;g__Holtermannia;s__unidentified
f68066f58bb04718053a3fa29231522f	0	0	0	0.00021551208064941	0	0	0	0	0	k__Fungi
dbd90b89b29b7e8435edfae44f300945	0	0	0	0.000191566293910586	0	0	0	0	0	k__Fungi
1095cc69acdd3e5a35a5ff326aa04c62	0	0	0	0	0	0	0	0.000550753094992936	0	k__Fungi
f86f52da95c6d190f278f17d7aaae2d2	0	0	0	0	0.000239457867388233	0	0	0	0	k__Fungi;p__Ascomycota;c__Eurotiomycetes;o__Chaetothyriales;f__Herpotrichiellaceae;g__Cladophialophora;s__unidentified
decf6dd64a70a9903169f0d394dc9369	0	0	0	0	0	0.000454969948037643	0	0	0	k__Fungi;p__Ascomycota;c__Sordariomycetes;o__Hypocreales;f__Hypocreaceae;g__Monocillium;s__Monocillium_griseo-ochraceum
4ebedcfd34453b34f52ba8d3c38d716d	0	0	0	0	0	0.000502861521515289	0	0	0	k__Fungi;p__Glomeromycota;c__Glomeromycetes;o__Glomerales;f__Claroideoglomeraceae;g__unidentified;s__unidentified
b0e90e64b7a29c7d1924e2e518a7b18f	0	0	0	0	0	0.000502861521515289	0	0	0	k__Fungi;p__Ascomycota;c__Sordariomycetes;o__Hypocreales
ebc79d85b30bbe0d7414f906bf76d20c	0	0	0	0	0	0.000454969948037643	0	0	0	k__Fungi;p__Ascomycota;c__Sordariomycetes;o__Hypocreales
c7067fa488aa8b6214774d847d123502	0	0	0	0	0	0.000335241014343526	0	0	0	k__Fungi;p__Glomeromycota;c__Glomeromycetes;o__Glomerales;f__Glomeraceae
b68adc065da781742f8a9c444538e935	0	0	0	0	0	0.000550753094992936	0	0	0	k__Fungi;p__Basidiomycota;c__Geminibasidiomycetes;o__Geminibasidiales;f__Geminibasidiaceae;g__Geminibasidium;s__unidentified
d69432b1ed645386be99580e29bac1b9	0.000263403654127056	0	0	0	0	0	0	0	0	k__Fungi;p__unidentified;c__unidentified;o__unidentified;f__unidentified;g__unidentified;s__unidentified
f382277f4dfe0d37ce9203416793b52b	0	0	0.000167620507171763	0	0	0	0	0	0	k__Fungi;p__Ascomycota;c__Dothideomycetes;o__Capnodiales;f__Mycosphaerellaceae;g__Mycosphaerella;s__Mycosphaerella_tumulosa
04e6f011998124c9dfb00edc330d5036	0	0	0.000119728933694117	0	0	0	0	0	0	k__Fungi
0b79db6260392d562685cfbf8896358e	0	0	0.000239457867388233	0	0	0	0	0	0	k__Fungi;p__Ascomycota;c__Sordariomycetes;o__Hypocreales;f__Stachybotryaceae;g__Achroiostachys;s__Achroiostachys_saccharicola
5207b77a0ab63841961bb441fd35f561	0	0	0.000191566293910586	0	0	0	0	0	0	k__Fungi;p__Chytridiomycota;c__unidentified;o__unidentified;f__unidentified;g__unidentified;s__unidentified
5e0f526cad0c37efe17c69b7634f5030	0	0	0	0	0	0	0.000383132587821173	0	0	k__Fungi;p__Basidiomycota;c__Tremellomycetes;o__Tremellales;f__Bulleribasidiaceae;g__Bulleribasidium;s__Bulleribasidium_variabile
825ab87c03088f277bd20f676f4223fa	0	0	0	0	0	0	0.000335241014343526	0	0	k__Fungi;p__unidentified;c__unidentified;o__unidentified;f__unidentified;g__unidentified;s__unidentified
eead5c9110a755147da30b73ccefab4d	0	0	0	0	0	0	0.00028734944086588	0	0	k__Fungi
f3c35ba4036032181da9c3e83067cf0a	0	0	0	0	0	0	0.000383132587821173	0	0	k__Fungi
0e936f3c8649e7246743b3961cc9e9d3	0	0	0	0	0	0	0.00014367472043294	0	0.000119728933694117	k__Fungi
73fff0dce9941886c80067b405a8d056	0	0	0	0	0	0	0	0.000526807308254113	0	k__Fungi;p__Mortierellomycota;c__Mortierellomycetes;o__Mortierellales;f__Mortierellaceae;g__Mortierella;s__Mortierella_amoeboidea
2a1b8a036f08eb45380cce91ac364231	0	0	0	0	0	0	0	0.000550753094992936	0	k__Fungi;p__Glomeromycota;c__Glomeromycetes;o__Glomerales;f__Glomeraceae;g__Funneliformis;s__Funneliformis_mosseae
0746c88dc969764973c14f8624e68304	0	0	0	0	0	0	0	0	0.000311295227604703	k__Fungi
e82d1f0b2bd170d18c505e89beeaca7b	0	0.00028734944086588	0	0	0	0	0	0	0	k__Fungi
da571e2b8889b4b34b70682459a2c862	0	0	0	0	0	0.000335241014343526	0	0	0	k__Fungi;p__Basidiomycota;c__Agaricomycetes;o__Auriculariales;f__Exidiaceae;g__Heterochaete;s__Heterochaete_shearii
17c929ec64bfe11114d6406f3c21131f	0	0	0	0	0	0.000407078374559996	0	0	0	k__Fungi;p__Basidiomycota;c__Tremellomycetes;o__Filobasidiales;f__Piskurozymaceae;g__Solicoccozyma;s__Solicoccozyma_terrea
9c793d44c13c15c8bbb060d27dadbca5	0	0	0	0	0	0.000383132587821173	0	0	0	k__Fungi;p__Ascomycota;c__Sordariomycetes;o__Branch06;f__unidentified;g__unidentified;s__unidentified
80c2903f410aed672a3ebe3bfd621c81	0	0	0	0	0	0.000311295227604703	0	0	0	k__Fungi;p__Ascomycota;c__Sordariomycetes;o__Hypocreales
375a8fa652bb59d61cbcd01077bcf2b1	0	0	0	0	0	0.000454969948037643	0	0	0	k__Fungi;p__unidentified;c__unidentified;o__unidentified;f__unidentified;g__unidentified;s__unidentified
08f603d37d81d7985f39279c757d8000	0	0	0	0	0	0.00035918680108235	0	0	0	k__Fungi;p__Ascomycota;c__Sordariomycetes;o__Hypocreales;f__Nectriaceae;g__Xenocylindrocladium;s__Xenocylindrocladium_subverticillatum
c3dfafb6e8c0d8e8b4f03771a37ff536	0	0	0	0	0	0.000335241014343526	0	0	0	k__Fungi;p__Ascomycota;c__Dothideomycetes;o__Capnodiales
eb9ad72e63b73df397c1555c376f4cbf	0.000335241014343526	0	0	0	0	0	0	0	0	k__Fungi;p__Basidiomycota;c__Malasseziomycetes;o__Malasseziales;f__Malasseziaceae;g__Malassezia;s__Malassezia_japonica
37a4dd3d3f665f5b2ea008d428aebf5c	0.00028734944086588	0	0	0	0	0	0	0	0	k__Fungi;p__Ascomycota;c__Saccharomycetes;o__Saccharomycetales;f__Debaryomycetaceae;g__Debaryomyces;s__Debaryomyces_udenii
bdd4f0265b47830097c455080bc25374	0.000263403654127056	0	0	0	0	0	0	0	0	k__Fungi;p__unidentified;c__unidentified;o__unidentified;f__unidentified;g__unidentified;s__unidentified
73da7a01adadb958cbdc012d58935420	0	0	0.000239457867388233	0	0	0	0	0	0	k__Fungi;p__unidentified;c__unidentified;o__unidentified;f__unidentified;g__unidentified;s__unidentified
9b3d51c71094674abc42bbef5f1b4bdf	0	0	0.000167620507171763	0	0	0	0	0	0	k__Fungi
92241729b3d75ae62621d82619c8aa46	0	0	0.000263403654127056	0	0	0	0	0	0	k__Fungi
8bc20d8e5ffc768342a97df742ba8481	0	0	0.000119728933694117	0	0	0	0	0	0	k__Fungi;p__Ascomycota;c__Sordariomycetes;o__Hypocreales;f__Stachybotryaceae;g__Achroiostachys
b11ec292fa28a4fb27114e8976c1840c	0	0	0.000191566293910586	0	0	0	0	0	0	k__Fungi
65baf6644a9bf07c1a2cafe4739f909a	0	0	0	0	0	0	0.00028734944086588	0	0	k__Fungi
96a8d891113b6e6b62c5814f670c81f5	0	0	0	0	0	0	0.000407078374559996	0	0	k__Fungi
8d5972b8a16a07df066bc2a3bfaa0870	0	0	0	0	0	0	0.00028734944086588	0	0	k__Fungi
82353510eaab3ccabc0105d3ac11197e	0	0	0	0	0	0	0.00035918680108235	0	0	k__Fungi
6a926481d9b664368c4cffc4cd3bbb7d	0	0	0	0	0	0	0.000119728933694117	0	0.000191566293910586	k__Fungi
49faad54375b2cf25c1908bc61fde695	0	0	0	0	0	0	0	0.000478915734776466	0	k__Fungi;p__Ascomycota;c__Saccharomycetes;o__Saccharomycetales;f__Saccharomycetales_fam_Incertae_sedis;g__Candida;s__Candida_zeylanoides
b172ab8418d54d631c8bad3c3c6fff7f	0	0	0	0	0	0	0	0.000478915734776466	0	k__Fungi;p__Basidiomycota;c__Tremellomycetes;o__Filobasidiales;f__Filobasidiaceae;g__Naganishia;s__Naganishia_albida
fb3b316f95d89e771902660f4e68883d	0	0	0	0	0.000263403654127056	0	0	0	0	k__Fungi;p__Ascomycota;c__Saccharomycetes;o__Saccharomycetales;f__Saccharomycetales_fam_Incertae_sedis;g__Diutina;s__Diutina_catenulata
3456ec7ab8f2e6e6571b016bd7a08f7d	0	0	0	0	0	0	0	0	0.00035918680108235	k__Fungi
c46a358c2e47c720f942e0953fb47f87	0	0	0	0	0	0.000454969948037643	0	0	0	k__Fungi
39219b3971b4a41b889a664aebebd8ab	0	0	0	0	0	0.000383132587821173	0	0	0	k__Fungi;p__Basidiomycota;c__Agaricomycetes;o__Agaricales;f__Hygrophoraceae;g__Hygrocybe;s__Hygrocybe_nigrescens
6512374c2b93becb00cee62b8a20115e	0	0	0	0	0	0.000407078374559996	0	0	0	k__Fungi
e17314fe27156f33a0b2c05aa07aa78a	0	0	0	0	0	0.000383132587821173	0	0	0	k__Fungi
3eaa8d80421fcd25c08d8e4d1163acbd	0	0	0	0	0	0.000239457867388233	7.18373602164699e-05	0	0	k__Fungi;p__Ascomycota;c__Sordariomycetes;o__Sordariales
b2e3c59edb735c9f9d4c3f7809600fa9	0.00028734944086588	0	0	0	0	0	0	0	0	k__Fungi
c1325d7f410e50e2814f6046ac644c92	0	0	0.000119728933694117	0	0	0	0	0	0	k__Fungi
070365ce5a39fe46d5a3131b1ef29426	0	0	0.000167620507171763	0	0	0	0	0	0	k__Fungi;p__unidentified;c__unidentified;o__unidentified;f__unidentified;g__unidentified;s__unidentified
c2eedd9c4416993e2a3c48fc2cb7766f	0	0	0.00021551208064941	0	0	0	0	0	0	k__Fungi
e589a2779e0d218756419818cbf77b68	0	0	0.00014367472043294	0	0.00014367472043294	0	0	0	0	k__Fungi;p__Ascomycota;c__Dothideomycetes;o__Pleosporales;f__Phaeosphaeriaceae;g__Ophiosphaerella;s__Ophiosphaerella_aquatica
ab277ee03233a3b1c8c6a0995776fc38	0	0	0	0	0	0	0.00021551208064941	0	0	k__Fungi
8c77362fa0d00a5a19eeac06f15eb523	0	0	0	0	0	0	0.000407078374559996	0	0	k__Fungi;p__Ascomycota;c__Leotiomycetes;o__Erysiphales;f__Erysiphaceae;g__Erysiphe;s__Erysiphe_necator
2e25fb820a08a1abeeaf7a191cc94677	0	0	0	0	0	0	0.000263403654127056	0	0	k__Fungi
bd0e22d0ca2af284ccd5cc6a3fa62555	0	0	0	0	0	0	0.000335241014343526	0	0	k__Fungi;p__unidentified;c__unidentified;o__unidentified;f__unidentified;g__unidentified;s__unidentified
6da13a4008b91f4d96753028ba5c6831	0	0	0	0.000191566293910586	0	0	0	0	0	k__Fungi;p__Basidiomycota;c__Cystobasidiomycetes;o__Cystobasidiales;f__Cystobasidiaceae;g__Cystobasidium;s__Cystobasidium_slooffiae
841a87fa895672a7c4e3e4b6e68c45ef	0	0	0	4.78915734776466e-05	0.000119728933694117	0	0	0	0	k__Fungi;p__Ascomycota;c__Dothideomycetes;o__Venturiales;f__Sympoventuriaceae;g__Scolecobasidium;s__unidentified
e7fff961246b0deec97ae44b799f3d96	0	0	0	0	0	0	0	0.000502861521515289	0	k__Fungi;p__Basidiomycota;c__Tremellomycetes;o__Tremellales;f__Rhynchogastremataceae;g__Papiliotrema;s__Papiliotrema_odontotermitis
4c5f963364f4d40c79eb882c6aef8e2a	0	0	0	0	0	0	0	0.000502861521515289	0	k__Fungi
fd59492afcc33e75aded26dec4834d8c	0	0	0	0	0	0	0	0.000478915734776466	0	k__Fungi;p__Basidiomycota;c__Malasseziomycetes;o__Malasseziales;f__Malasseziaceae;g__Malassezia;s__unidentified
f223b84a6afa0e5a54d0958a5ca53b91	0	0	0	0	0	0	0	0.000502861521515289	0	k__Fungi;p__Ascomycota;c__Sordariomycetes;o__Magnaporthales;f__Magnaporthaceae;g__Slopeiomyces;s__Slopeiomyces_cylindrosporus
bf4cbdfece242a784b02e13349de3cce	0	0	0	0	0	0	0	0.000502861521515289	0	k__Fungi;p__Ascomycota;c__Sordariomycetes;o__Sordariales
ee0edf160e0ba81bb5f72979c406c0c4	0	0	0	0	0	0	0	0.000478915734776466	0	k__Fungi;p__Ascomycota;c__Sordariomycetes;o__Branch06;f__unidentified;g__unidentified;s__unidentified
94dfd7064f8da4cd9f2adcc0e7691b53	0	0	0	0	0	0	0	0.000478915734776466	0	k__Fungi
43ae9e8a43fd3fe3b03f443725ae58b0	0	0	0	0	0	0	0	0	0.000239457867388233	k__Fungi
46894b806204a19588bcb9774bf0cf47	0	0	0	0	0	0	0	0	0.000167620507171763	k__Fungi;p__unidentified;c__unidentified;o__unidentified;f__unidentified;g__unidentified;s__unidentified
95c457ff01bd885f4005828dd079d6a8	0	0	0	0	0	0.000311295227604703	0	0	0	k__Fungi
98f1f3d4a850cfbb10a08382edadf2db	0	0	0	0	0	0.000431024161298819	0	0	0	k__Fungi;p__Ascomycota;c__Pezizomycetes;o__Pezizales;f__Ascobolaceae;g__Ascobolus;s__Ascobolus_lineolatus
d69d7e17ba667e344cdba0b3bb6f7236	0	0	0	0	0	0.00035918680108235	0	0	0	k__Fungi;p__Ascomycota;c__Sordariomycetes;o__Sordariales;f__unidentified;g__unidentified;s__unidentified
f3f063a528d09b0d16fc254621889057	0	0	0	0	0	0.000431024161298819	0	0	0	k__Fungi
3d5505feb027f2a6f4fe7fa07165c563	0.00021551208064941	0	0	0	0	0	0	0	0	k__Fungi;p__Ascomycota;c__Sordariomycetes
e42e02e5e3fe89273ed7670210d13e23	0.000335241014343526	0	0	0	0	0	0	0	0	k__Fungi;p__Ascomycota;c__Sordariomycetes;o__Xylariales
9fc2ac6bc7cc5fe7535ee8869411def9	0.000167620507171763	0	0	0	0	0	0	0	0	k__Fungi;p__Ascomycota;c__Sordariomycetes;o__Hypocreales;f__Clavicipitaceae;g__Metarhizium;s__Metarhizium_anisopliae
526e5c5ef59931a7a417050e46988240	0.000239457867388233	0	0	0	0	0	0	0	0	k__Fungi;p__unidentified;c__unidentified;o__unidentified;f__unidentified;g__unidentified;s__unidentified
c2af4efc1bf8eeaa08e01a8592dd337b	0	0	0.00021551208064941	0	0	0	0	0	0	k__Fungi
32191ecab2f0ff4a3d53164fa6724de5	0	0	9.57831469552932e-05	0	0	0	0	0	0	k__Fungi;p__Ascomycota;c__Sordariomycetes;o__Hypocreales
312523068729c76723ebf63f9a5d9479	0	0	0.000263403654127056	0	0	0	0	0	0	k__Fungi
ec8a65caade8a031d4d43681cc0b2fd2	0	0	0.000191566293910586	0	0	0	0	0	0	k__Fungi;p__unidentified;c__unidentified;o__unidentified;f__unidentified;g__unidentified;s__unidentified
8ba161aed4ff2ca0ca5d31ff2dadc427	0	0	0.000167620507171763	0	0	0	0	0	0	k__Fungi;p__unidentified;c__unidentified;o__unidentified;f__unidentified;g__unidentified;s__unidentified
95c057d64fa244a554d5193e7b74bdfc	0	0	0.000167620507171763	0	0	0	0	0	0	k__Fungi
14918fcca14f675c05b9e0cf8e110df5	0	0	0	0	0	0	0.000335241014343526	0	0	k__Fungi;p__unidentified;c__unidentified;o__unidentified;f__unidentified;g__unidentified;s__unidentified
0421b58e3bc6af355d01ee35705b0e58	0	0	0	0	0	0	0.000311295227604703	0	0	k__Fungi;p__unidentified;c__unidentified;o__unidentified;f__unidentified;g__unidentified;s__unidentified
916e99864f6bfb1cef2322b067c2d3fc	0	0	0	0	0	0	0.000407078374559996	0	0	k__Fungi;p__unidentified;c__unidentified;o__unidentified;f__unidentified;g__unidentified;s__unidentified
44c282c4a1ea5c7f3a4808ea978b2b21	0	0	0	0	0	0	0.000407078374559996	0	0	k__Fungi
c1e4756d2cd3b2299fa79c1db19f244f	0	0	0	0	0	0	0.00021551208064941	0	0	k__Fungi
09094442af15b1854cd0f7184e0ca728	0	0	0	0	0	0	0	0.000478915734776466	0	k__Fungi;p__Ascomycota;c__Eurotiomycetes;o__Eurotiales;f__Aspergillaceae;g__Aspergillus
8fe54c1d1d9723544ebcd3782eec8d35	0	0	0	0	0.000263403654127056	0	0	0	0	k__Fungi;p__Basidiomycota;c__Cystobasidiomycetes;o__Erythrobasidiales;f__Erythrobasidiales_fam_Incertae_sedis;g__Sakaguchia;s__unidentified
843da6d1c52e107165db55a39aa6f5f5	0	0	0	0	0	0	0	0	0.000239457867388233	k__Fungi
36bf20ac6cd04e0edcc22b027327ba9d	0	0.000335241014343526	0	0	0	0	0	0	0	k__Fungi
8af305126dc1f0cf3306aec3ba2b740c	0	0	0	0	0	0.000335241014343526	0	0	0	k__Fungi;p__Ascomycota
6567278dc518e24eb313cfc693e9618a	0	0	0	0	0	0.00035918680108235	0	0	0	k__Fungi;p__Ascomycota;c__Archaeorhizomycetes;o__Archaeorhizomycetales;f__Archaeorhizomycetaceae;g__Archaeorhizomyces;s__unidentified
60c72cc6ea967ae97b72c86c5e595a27	0	0	0	0	0	0.00035918680108235	0	0	0	k__Fungi;p__Ascomycota;c__Leotiomycetes;o__Helotiales;f__Leotiaceae
ffbbcc236e64e00f8314f36440ca58a1	0	0	0	0	0	0.000407078374559996	0	0	0	k__Fungi;p__Ascomycota;c__Sordariomycetes;o__Hypocreales;f__Stachybotryaceae;g__Albifimbria;s__Albifimbria_verrucaria
ad53a87bcccc45b59fecc2e4f7bcfa2b	0	0	0	0	0	0.00028734944086588	0	0	0	k__Fungi;p__Ascomycota;c__Leotiomycetes;o__Helotiales
72663d62ecae66bc948aa3ebfe803a1f	0	0	0	0	0	0.00035918680108235	0	0	0	k__Fungi
8d66fa9a32dbbbd447cd5908bba2814f	0	0	0	0	0	0.00035918680108235	0	0	0	k__Fungi;p__Basidiomycota;c__Agaricomycetes;o__Agaricales;f__Pluteaceae;g__Volvariella;s__Volvariella_taylorii
0143418fa6c2a76061480b51a0457c09	0	0	0	0	0	0.00028734944086588	4.78915734776466e-05	0	0	k__Fungi;p__Ascomycota;c__Sordariomycetes;o__Hypocreales;f__Hypocreales_fam_Incertae_sedis;g__Hapsidospora;s__Hapsidospora_irregularis
7e640fca9a505158187969cbcbdf6ae5	0	0	0	0	0	0.000239457867388233	4.78915734776466e-05	0	0	k__Fungi
5ea1b995169a3aed43920b9bae49d2be	0.000311295227604703	0	0	0	0	0	0	0	0	k__Fungi;p__Ascomycota;c__Sordariomycetes;o__Hypocreales
3e14d9d1e49a0f598d5439606d825742	0.000263403654127056	0	0	0	0	0	0	0	0	k__Fungi;p__unidentified;c__unidentified;o__unidentified;f__unidentified;g__unidentified;s__unidentified
169b0290a41e6acea1f03c24c6e8081e	0.000263403654127056	0	0	0	0	0	0	0	0	k__Fungi;p__Ascomycota;c__Dothideomycetes;o__Capnodiales;f__Mycosphaerellaceae;g__Coremiopassalora;s__Coremiopassalora_leptophlebae
640ccc5c8268707bbc434ccaa6550e3d	0.000263403654127056	0	0	0	0	0	0	0	0	k__Fungi
6d78a33c4ac6dfc5e267c329b5fbc3ed	0	0	0	0	0	0	0.000263403654127056	0	0	k__Fungi
9edd40cd74b03189552fa0038947111f	0	0	0	0	0	0	0.000335241014343526	0	0	k__Fungi
841944e55c855f9a7ed191cd11b8e6e9	0	0	0	0	0	0	0.000311295227604703	0	0	k__Fungi;p__unidentified;c__unidentified;o__unidentified;f__unidentified;g__unidentified;s__unidentified
a93ff78d56c0f114f040fd0c6ff7c49b	0	0	0	0	0	0	0.00028734944086588	0	0	k__Fungi;p__Basidiomycota;c__Agaricostilbomycetes;o__Agaricostilbales;f__Chionosphaeraceae;g__Ballistosporomyces
9615038cd6ca4e2a05a10c33f0d27bcd	0	0	0	0	0	0	0	0.000454969948037643	0	k__Fungi
a81cf80c33ae12af424b3433235f0282	0	0	0	0	0	0	0	0.000431024161298819	0	k__Fungi;p__Basidiomycota
d516428906b18863774f6dd7b11a1036	0	0	0	0	0.00021551208064941	0	0	0	0	k__Fungi;p__Ascomycota;c__Eurotiomycetes;o__Eurotiales;f__Aspergillaceae
160cd59f589a72cf99babeaa2ec5c37f	0	0	0	0	0	0	0	0	0.00021551208064941	k__Fungi
af8e810aca697f44ddbeedb7dd4a567f	0	0	0	0	0	0	0	0	0.00028734944086588	k__Fungi;p__unidentified;c__unidentified;o__unidentified;f__unidentified;g__unidentified;s__unidentified
4e2244482b9ee5bf3adb7598d865b7fe	0	0.000311295227604703	0	0	0	0	0	0	0	k__Fungi;p__unidentified;c__unidentified;o__unidentified;f__unidentified;g__unidentified;s__unidentified
27710e36b6778f21fd5ec34ef494bf59	0	0.000263403654127056	0	0	0	0	0	0	0	k__Fungi
2ff3e5061d81c3f218b3d822e9f0e31b	0	0.000167620507171763	0	0	0	0	0.000119728933694117	0	0	k__Fungi;p__Ascomycota;c__Saccharomycetes;o__Saccharomycetales;f__Saccharomycetales_fam_Incertae_sedis;g__Candida;s__Candida_albicans
ff300b298df527da1f81fb3a0c4206dd	0	0	0	0	0	0.000383132587821173	0	0	0	k__Fungi
a03f19a4b61a5a6a8435b7e66c41d22f	0	0	0	0	0	0.000335241014343526	0	0	0	k__Fungi;p__Ascomycota;c__Sordariomycetes;o__Hypocreales;f__Hypocreales_fam_Incertae_sedis;g__Myxocephala;s__Myxocephala_albida
3c22c2f89a4d22d22f7ab75ae5bcdcc8	0	0	0	0	0	0.00028734944086588	0	0	0	k__Fungi;p__Glomeromycota;c__Glomeromycetes;o__Glomerales;f__Glomeraceae;g__Septoglomus;s__Septoglomus_viscosum
6aced38af33157a44fc5af7dd8acd7ce	0	0	0	0	0	0.00028734944086588	0	0	0	k__Fungi;p__Ascomycota;c__Leotiomycetes;o__Helotiales
34522fb5a132ab20aced606b233d555c	0	0	0	0	0	0.000407078374559996	0	0	0	k__Fungi;p__Ascomycota;c__Sordariomycetes;o__Hypocreales;f__Clavicipitaceae;g__unidentified;s__unidentified
21394a3ea39b1ff90f09b4beb473a0b9	0	0	0	0	0	0.00028734944086588	0	0	0	k__Fungi
13b56d515b34ff2aed9bceecb46198b6	0	0	0	0	0	0.00028734944086588	0	0	0	k__Fungi
191e424623d0bcab9b26622ecfd5ea8d	0.000191566293910586	0	2.39457867388233e-05	0	0	0	0	0	0	k__Fungi;p__Ascomycota;c__Eurotiomycetes;o__Chaetothyriales;f__Trichomeriaceae;g__Trichomerium;s__Trichomerium_dioscoreae
e6dc60a75fdf6ab53cc09bcba2ee13a1	0	0	0.00014367472043294	0	0	0	0	0	0	k__Fungi;p__Ascomycota;c__Dothideomycetes;o__Capnodiales;f__Mycosphaerellaceae
5a69db678022023ed20588d67bb71b1d	0	0	0.000119728933694117	0	0	0	0	0	0	k__Fungi
6311a30cb83bdfcc67bf259d3b1f466b	0	0	0	0	0	0	0.000167620507171763	0	0	k__Fungi;p__unidentified;c__unidentified;o__unidentified;f__unidentified;g__unidentified;s__unidentified
4f269ff0e3dfa282310fd10d6d4b873c	0	0	0	0	0	0	0.000311295227604703	0	0	k__Fungi;p__unidentified;c__unidentified;o__unidentified;f__unidentified;g__unidentified;s__unidentified
2b6a45cdb3d3b40973a2c91071044bad	0	0	0	0	0	0	0.00021551208064941	0	0	k__Fungi;p__unidentified;c__unidentified;o__unidentified;f__unidentified;g__unidentified;s__unidentified
fe5b5211fb7c2a2b09b75bce9d8aca45	0	0	0	0	0	0	0.000311295227604703	0	0	k__Fungi;p__unidentified;c__unidentified;o__unidentified;f__unidentified;g__unidentified;s__unidentified
319d96b86174449da86a5324fd1b88e1	0	0	0	0	0	0	0.00028734944086588	0	0	k__Fungi;p__unidentified;c__unidentified;o__unidentified;f__unidentified;g__unidentified;s__unidentified
55d5a1e99c54f778571ed76a62022821	0	0	0	0	0	0	0.000239457867388233	0	0	k__Fungi;p__unidentified;c__unidentified;o__unidentified;f__unidentified;g__unidentified;s__unidentified
506d13ec07c76d8109b08276d2c652a6	0	0	0	0	0	0	2.39457867388233e-05	0	0.000191566293910586	k__Fungi
d9a6938129551daf771a1f6464c507d1	0	0	0	0.00028734944086588	0	0	0	0	0	k__Fungi;p__unidentified;c__unidentified;o__unidentified;f__unidentified;g__unidentified;s__unidentified
bed567843b30e9931e524a318579c895	0	0	0	7.18373602164699e-05	0	0	0	0	0	k__Fungi;p__Ascomycota;c__Dothideomycetes;o__Pleosporales;f__Didymellaceae;g__Phoma;s__unidentified
6df8cbbaa3bb7f55916be99d0d5e4e9d	0	0	0	0	0	0	0	0	0.00021551208064941	k__Fungi;p__Ascomycota;c__Sordariomycetes;o__Hypocreales;f__Hypocreales_fam_Incertae_sedis;g__Acremonium;s__Acremonium_furcatum
6e117962aa6fdb2e34727dd514f07b10	0	0	0	0	0	0	0	0	0.00021551208064941	k__Fungi;p__unidentified;c__unidentified;o__unidentified;f__unidentified;g__unidentified;s__unidentified
4b97e4fc15656d306eaaa882e2f6e3bd	0	0	0	0	0	0	0	0	0.00014367472043294	k__Fungi
74d86630a2189227fb740c45f55d52bf	0	0.000311295227604703	0	0	0	0	0	0	0	k__Fungi
077a85dd4039a8fadd370dd5db55e623	0	0.000191566293910586	0	0	0	0	0	0	0	k__Fungi
5e3833b1631cce883a48e16dd15341ef	0	0.00035918680108235	0	0	0	0	0	0	0	k__Fungi
d255d4f94371613bc90f473c9546d290	0	0.000263403654127056	0	0	0	0	0	0	0	k__Fungi
ed191c2cc19b4bbf522acd90788d126c	0	0	0	0	0	0.00035918680108235	0	0	0	k__Fungi;p__Ascomycota;c__Sordariomycetes;o__Hypocreales;f__Clavicipitaceae;g__Metarhizium;s__Metarhizium_marquandii
11ea90024b6f4bf84840f91b84c0e1ce	0	0	0	0	0	0.000191566293910586	0	0	0	k__Fungi;p__Ascomycota;c__Eurotiomycetes;o__Eurotiales;f__Aspergillaceae;g__Aspergillus;s__Aspergillus_ustus
a0bfbf39a4d4f96e7482041c0604fd87	0	0	0	0	0	0.00035918680108235	0	0	0	k__Fungi;p__Basidiomycota;c__Wallemiomycetes;o__Wallemiales;f__Wallemiaceae;g__Wallemia
7cb9676e010b1574768fbe0fcb63351f	0	0	0	0	0	0.00028734944086588	0	0	0	k__Fungi;p__Ascomycota;c__Archaeorhizomycetes;o__Archaeorhizomycetales;f__Archaeorhizomycetaceae;g__Archaeorhizomyces;s__unidentified
8b76c0b1bab225f17b49f933c623518c	0	0	0	0	0	0.000383132587821173	0	0	0	k__Fungi;p__Ascomycota;c__Eurotiomycetes;o__Eurotiales;f__Aspergillaceae;g__Aspergillus;s__Aspergillus_chlamydosporus
d41761cb3dbb77d3aea90bc9c7b6bf30	0	0	0	0	0	0.00028734944086588	0	0	0	k__Fungi
13fadaad073a50c0efce943682796993	0	0	0	0	0	0.000383132587821173	0	0	0	k__Fungi;p__unidentified;c__unidentified;o__unidentified;f__unidentified;g__unidentified;s__unidentified
0dddae38eaf645d1f49648321e4dd071	0.00021551208064941	0	0	0	0	0	0	0	0	k__Fungi
7cf6240948ace5456a5c10d28482967f	0.000191566293910586	0	0	0	0	0	0	0	0	k__Fungi;p__Ascomycota;c__Sordariomycetes
d1ec54f0d0f34aea74ee251793781c2d	0.000239457867388233	0	0	0	0	0	0	0	0	k__Fungi;p__Mucoromycota;c__Umbelopsidomycetes;o__Umbelopsidales;f__Umbelopsidaceae;g__Umbelopsis;s__Umbelopsis_dimorpha
439d33fcf8b9013bb19dad18567ac6d6	0.000191566293910586	0	0	0	0	0	0	0	0	k__Fungi;p__unidentified;c__unidentified;o__unidentified;f__unidentified;g__unidentified;s__unidentified
f4bc810ad5523ad29176b685cff82936	0	0	0.000263403654127056	0	0	0	0	0	0	k__Fungi
b796146f6289c06f23c055d537ed081c	0	0	0	0	0	0	0.00028734944086588	0	0	k__Fungi;p__unidentified;c__unidentified;o__unidentified;f__unidentified;g__unidentified;s__unidentified
d6b96d8f2f3ec61eed0b2a5776dd89a6	0	0	0	0	0	0	0.000239457867388233	0	0	k__Fungi
94a6d641b09492e975b3f22da4ef831d	0	0	0	0	0	0	0.00028734944086588	0	0	k__Fungi
1d2001be91ea2199e2dc0dd33aeffce8	0	0	0	0	0	0	0.00028734944086588	0	0	k__Fungi;p__unidentified;c__unidentified;o__unidentified;f__unidentified;g__unidentified;s__unidentified
3f904cfc1c437fbaf897da1bc343d7eb	0	0	0	0	0	0	0.000191566293910586	0	0	k__Fungi;p__Mortierellomycota;c__Mortierellomycetes;o__Mortierellales;f__Mortierellaceae;g__Mortierella;s__Mortierella_fatshederae
0b1959fec61c6c3fadf0d11ded58a855	0	0	0	0	0	0	0.000239457867388233	0	0	k__Fungi
41f6e9168f279a1ebe41133c5b8bd7a7	0	0	0	0.000191566293910586	0	0	0	0	0	k__Fungi;p__unidentified;c__unidentified;o__unidentified;f__unidentified;g__unidentified;s__unidentified
fb9b74d8cca67939cfcc55efcd847538	0	0	0	0	0	0	0	0.000383132587821173	0	k__Fungi;p__unidentified;c__unidentified;o__unidentified;f__unidentified;g__unidentified;s__unidentified
77f71c26f8a0ae6c4b8ea10f4111d8ab	0	0	0	0	0	0	0	0.000407078374559996	0	k__Fungi;p__Basidiomycota;c__Agaricomycetes;o__Agaricales;f__Stephanosporaceae;g__Lindtneria;s__unidentified
859e24014aa1a58c8584067eb00c8a87	0	0	0	0	0	0	0	0.000383132587821173	0	k__Fungi;p__Ascomycota;c__Sordariomycetes;o__Hypocreales;f__Nectriaceae;g__Fusarium
dbbea1d09a869be749c2a21e5595b4b7	0	0	0	0	0	0	0	0.000407078374559996	0	k__Fungi;p__unidentified;c__unidentified;o__unidentified;f__unidentified;g__unidentified;s__unidentified
bf54d8b41ddc97031cc8663c693e7351	0	0	0	0	0	0	0	0.000383132587821173	0	k__Fungi;p__Rozellomycota;c__Rozellomycotina_cls_Incertae_sedis;o__GS05;f__unidentified;g__unidentified;s__unidentified
e345fc2b2d335c11189faed8799d6c5a	0	0	0	0	0	0	0	0.000383132587821173	0	k__Fungi
e0a567981c80490840a0fa3268f8e7e7	0	0	0	0	0	0	0	0	0.00028734944086588	k__Fungi
7d039d8d6220e8513cbf5b46a7b341ac	0	0	0	0	0	0	0	0	0.000239457867388233	k__Fungi;p__unidentified;c__unidentified;o__unidentified;f__unidentified;g__unidentified;s__unidentified
5568a6db7aa0cbe915d6f83af5fb99bb	0	0.00021551208064941	0	0	0	0	0	0	0	k__Fungi
ec0c1e34668e9fc275969a0f833fd524	0	0.00021551208064941	0	0	0	0	0	0	0	k__Fungi
bd15ba58baaa439a6b75b686ff8b1021	0	0.000263403654127056	0	0	0	0	0	0	0	k__Fungi
473ac8028186bbf34ff1832fc2c8e482	0	0	0	0	0	0.000263403654127056	0	0	0	k__Fungi;p__Ascomycota;c__Sordariomycetes;o__Sordariales;f__Chaetomiaceae
bf165d38d147a3f686d2e13c7a39b1c9	0	0	0	0	0	0.000239457867388233	0	0	0	k__Fungi;p__Ascomycota;c__Sordariomycetes;o__Hypocreales;f__Nectriaceae
c35a752a9e691dcbfda165605bcfea95	0	0	0	0	0	0.000239457867388233	0	0	0	k__Fungi;p__Ascomycota;c__Eurotiomycetes;o__Chaetothyriales;f__Herpotrichiellaceae;g__Cladophialophora;s__Cladophialophora_minutissima
d74355954aa3ca37ba14db712996abbf	0	0	0	0	0	0.000335241014343526	0	0	0	k__Fungi;p__Ascomycota;c__Sordariomycetes;o__Hypocreales;f__Ophiocordycipitaceae;g__Hirsutella;s__Hirsutella_vermicola
400e95355b71e4d4abb3e3802453d3f2	0	0	0	0	0	0.000335241014343526	0	0	0	k__Fungi;p__Ascomycota;c__Sordariomycetes;o__Hypocreales
1106254bd083eb4b59dba8bc41a3ce9e	0	0	0	0	0	0.00028734944086588	0	0	0	k__Fungi;p__Ascomycota;c__Saccharomycetes;o__Saccharomycetales;f__Saccharomycetales_fam_Incertae_sedis;g__Candida;s__Candida_friedrichii
ba654e1015377bb1c81a1be272c2d614	0	0	0	0	0	0.00035918680108235	0	0	0	k__Fungi;p__Ascomycota;c__Sordariomycetes;o__Hypocreales
246b7b8b2a33e201f3ce1da3d70e9b8f	0.000239457867388233	0	0	0	0	0	0	0	0	k__Fungi;p__Ascomycota;c__Eurotiomycetes;o__Eurotiales;f__Aspergillaceae;g__Aspergillus;s__Aspergillus_sydowii
7f332b4f573f5f1e888ca6e2e4f3e248	0.000191566293910586	0	0	0	0	0	0	0	0	k__Fungi
f78469ac3036165bbeb7c31962c8b8f2	0.00021551208064941	0	0	0	0	0	0	0	0	k__Fungi;p__Ascomycota;c__Dothideomycetes;o__Capnodiales;f__Mycosphaerellaceae;g__unidentified;s__unidentified
214d187e875ffbf9e7cddb193288e803	0.00021551208064941	0	0	0	0	0	0	0	0	k__Fungi
d7c4c6a69a9dc7bf3097ebc4e165377f	0	0	7.18373602164699e-05	0	0	0	0	0	0	k__Fungi;p__unidentified;c__unidentified;o__unidentified;f__unidentified;g__unidentified;s__unidentified
b8b62b132ccf26234fdadc5ab903e679	0	0	0.000167620507171763	0	0	0	0	0	0	k__Fungi;p__unidentified;c__unidentified;o__unidentified;f__unidentified;g__unidentified;s__unidentified
8e275c2f0c98383c3521afbd6438bf74	0	0	0.00014367472043294	0	0	0	0	0	0	k__Fungi
3317b8173b820e8b0fc85eba2c74a0c4	0	0	0	0	0	0	0.000191566293910586	0	0	k__Fungi;p__unidentified;c__unidentified;o__unidentified;f__unidentified;g__unidentified;s__unidentified
afb80df8a5c61bfd9f4339fa3821723d	0	0	0	0	0	0	0.000263403654127056	0	0	k__Fungi;p__unidentified;c__unidentified;o__unidentified;f__unidentified;g__unidentified;s__unidentified
70dc4c1aee2538f04dba58255ca4dce0	0	0	0	0	0	0	0.000239457867388233	0	0	k__Fungi
168e5f21659a2fb7a36186bf9b71effa	0	0	0	0	0	0	0.000263403654127056	0	0	k__Fungi;p__unidentified;c__unidentified;o__unidentified;f__unidentified;g__unidentified;s__unidentified
b8b24cca6d8c478a9fc59397d7668ff8	0	0	0	0	0	0	0.000263403654127056	0	0	k__Fungi;p__unidentified;c__unidentified;o__unidentified;f__unidentified;g__unidentified;s__unidentified
f8a7246a62527d42ee1d7f30564147e2	0	0	0	0	0	0	0.000239457867388233	0	0	k__Fungi
8ba56bd0866c307e87a55aaa78b528d0	0	0	0	0.000191566293910586	0	0	0	0	0	k__Fungi
2f9bb2a3969a19b80628c510926a7615	0	0	0	0.000167620507171763	0	0	0	0	0	k__Fungi
21144801a26e073b25a9f9bb62c4de8d	0	0	0	0.000167620507171763	0	0	0	0	0	k__Fungi;p__unidentified;c__unidentified;o__unidentified;f__unidentified;g__unidentified;s__unidentified
c98cf0375402e325750abd55d554a4cb	0	0	0	0	0.00021551208064941	0	0	0	0	k__Fungi
7e8d3196991b2ecefd4415fa611bdc09	0	0	0	0	0.000119728933694117	0	0	0	0	k__Fungi;p__Ascomycota;c__Saccharomycetes;o__Saccharomycetales;f__Saccharomycetales_fam_Incertae_sedis;g__Diutina;s__Diutina_catenulata
eb6597cb08cac49c9f96cd213980d692	0	0	0	0	0	0	0	0	0.000167620507171763	k__Fungi;p__unidentified;c__unidentified;o__unidentified;f__unidentified;g__unidentified;s__unidentified
17adfdedd3e7263519db9a97bf06847b	0	0	0	0	0	0	0	0	0.000263403654127056	k__Fungi
07cc3eb35c5e7f750fd0eb3c90f921ba	0	0	0	0	0	0	0	0	0.000167620507171763	k__Fungi
a96fbc92aa94620de7f48bd97d905d46	0	0	0	0	0	0	0	0	0.000263403654127056	k__Fungi
3df245f562300bae4594305930a6dfa8	0	0	0	0	0	0.00028734944086588	0	0	0	k__Fungi;p__Ascomycota;c__Sordariomycetes;o__Chaetosphaeriales;f__Chaetosphaeriaceae;g__Chaetosphaeria;s__unidentified
6acfddcb94f16ad5150fb68f97495508	0	0	0	0	0	0.000263403654127056	0	0	0	k__Fungi;p__Ascomycota;c__Sordariomycetes;o__Xylariales;f__Sporocadaceae;g__Neopestalotiopsis;s__Neopestalotiopsis_steyaertii
66c3299b99be5a7b295b0bb97c4314b7	0	0	0	0	0	0.00028734944086588	0	0	0	k__Fungi;p__unidentified;c__unidentified;o__unidentified;f__unidentified;g__unidentified;s__unidentified
928d5f0baf7bedc84c766f39b9ad2b26	0	0	0	0	0	0.000263403654127056	0	0	0	k__Fungi;p__Ascomycota;c__Sordariomycetes;o__Hypocreales;f__Stachybotryaceae;g__Striaticonidium;s__Striaticonidium_brachysporum
c0bd5bae226e3221d76cab885b6802d0	0	0	0	0	0	0.000263403654127056	0	0	0	k__Fungi;p__Ascomycota;c__Eurotiomycetes;o__Chaetothyriales;f__unidentified;g__unidentified;s__unidentified
c02215c3ba75beeaf277d143a8fc9003	0	0	0	0	0	0.00028734944086588	0	0	0	k__Fungi;p__Ascomycota;c__Sordariomycetes;o__Hypocreales;f__Stachybotryaceae
b374a6288ed46df6f6829d2640586317	0	0	0	0	0	0.000239457867388233	0	0	0	k__Fungi
981f13a99ea07de1dd60333f21fa1397	0.00021551208064941	0	0	0	0	0	0	0	0	k__Fungi;p__Ascomycota;c__Dothideomycetes;o__Capnodiales;f__Mycosphaerellaceae
2463972da1489b04fb1eb5faf7acbdb0	0.000191566293910586	0	0	0	0	0	0	0	0	k__Fungi;p__Basidiomycota;c__Agaricomycetes;o__Agaricales;f__Psathyrellaceae;g__Psathyrella;s__Psathyrella_littoralis
8c9f714cfd429cad82a21234f1a57c60	0.00021551208064941	0	0	0	0	0	0	0	0	k__Fungi;p__Basidiomycota;c__Agaricomycetes;o__Cantharellales;f__Botryobasidiaceae
7ffc9e5d85eb00213910ae1a51de764e	0.000239457867388233	0	0	0	0	0	0	0	0	k__Fungi
0fe3e7ce3f95630758b371ac94e6e2e5	7.18373602164699e-05	0	0	0	0	0	0	0	0	k__Fungi;p__Ascomycota;c__Leotiomycetes;o__Helotiales
96dbff1ec76d6f4cc3aba4489809ddd2	0	0	9.57831469552932e-05	0	0	0	0	0	0	k__Fungi
a51a09894d05c30cd4e67e066704f0cc	0	0	4.78915734776466e-05	0	0	0	0	0	0	k__Fungi
c8dabd4aca9c0b83e355bf19f0c4c646	0	0	0.000167620507171763	0	0	0	0	0	0	k__Fungi;p__unidentified;c__unidentified;o__unidentified;f__unidentified;g__unidentified;s__unidentified
2e4f434bc50d164df90605a9c454d287	0	0	0	0	0	0	0.000191566293910586	0	0	k__Fungi;p__Ascomycota;c__Eurotiomycetes;o__Eurotiales;f__Aspergillaceae;g__Penicillium;s__Penicillium_atrosanguineum
b09f88eaa9fd5ccbcee349c525f365fb	0	0	0	0	0	0	0.000191566293910586	0	0	k__Fungi
bf6edc12540028a37f0ec0b30bbcf976	0	0	0	0	0	0	0.000263403654127056	0	0	k__Fungi
53e1fe19ecd2704f7dfe8b635e185e6a	0	0	0	0	0	0	0.000239457867388233	0	0	k__Fungi
5e7c3a3d040c5fb429a826fcbbf95264	0	0	0	0	0	0	0.000239457867388233	0	0	k__Fungi
c6462bec356d13ebdae0134637fc739d	0	0	0	0	0	0	0.000263403654127056	0	0	k__Fungi
12cc02d44cbd31c645106ecc84726242	0	0	0	0	0	0	0.00021551208064941	0	0	k__Fungi;p__unidentified;c__unidentified;o__unidentified;f__unidentified;g__unidentified;s__unidentified
326f426eb529e6099bbdba7180281153	0	0	0	0	0	0	0.000239457867388233	0	0	k__Fungi;p__Basidiomycota;c__Tremellomycetes;o__Trichosporonales;f__Trichosporonaceae;g__Cutaneotrichosporon;s__Cutaneotrichosporon_cyanovorans
9bba31f5a0f50635941941e6057a48a7	0	0	0	0	0	0	0.000191566293910586	0	0	k__Fungi;p__Ascomycota;c__Saccharomycetes;o__Saccharomycetales
c254e9a330a727c4a156589a5411941f	0	0	0	0.000167620507171763	0	0	0	0	0	k__Fungi
512ee29ebca4c871485b5f98391d127b	0	0	0	0	0	0	0	0.000311295227604703	0	k__Fungi;p__unidentified;c__unidentified;o__unidentified;f__unidentified;g__unidentified;s__unidentified
56df455429a1e6396f3c6fc717c54fb1	0	0	0	0	0	0	0	0.000311295227604703	0	k__Fungi;p__unidentified;c__unidentified;o__unidentified;f__unidentified;g__unidentified;s__unidentified
a9c24d5331c251e912858f2407c356b7	0	0	0	0	0	0	0	0	0.000119728933694117	k__Fungi
1c28df0a62358e10bdd1977ea7f03790	0	0	0	0	0	0	0	0	0.000167620507171763	k__Fungi;p__unidentified;c__unidentified;o__unidentified;f__unidentified;g__unidentified;s__unidentified
7fa878e7b4fc881c29c153b83fbc5b32	0	0	0	0	0	0	0	0	0.000263403654127056	k__Fungi;p__unidentified;c__unidentified;o__unidentified;f__unidentified;g__unidentified;s__unidentified
7f039f27d37e208353a4d5b161df57b0	0	0.000191566293910586	0	0	0	0	0	0	0	k__Fungi
0f556ceb94a7fe867226e775b207a9eb	0	0	0	0	0	0.000239457867388233	0	0	0	k__Fungi;p__Mortierellomycota;c__Mortierellomycetes;o__Mortierellales;f__Mortierellaceae;g__Mortierella;s__Mortierella_indohii
9bf70beb22a50b3e6c79a251ceed830e	0	0	0	0	0	0.000311295227604703	0	0	0	k__Fungi;p__Basidiomycota;c__Agaricomycetes;o__Agaricales;f__Bolbitiaceae;g__Conocybe;s__Conocybe_velutipes
dc45df6e64930ab9a06223428783dfda	0	0	0	0	0	0.000263403654127056	0	0	0	k__Fungi;p__Ascomycota
5bf414ed5e75e17018d8d21cfa5aba01	0	0	0	0	0	0.000263403654127056	0	0	0	k__Fungi;p__Glomeromycota;c__Glomeromycetes;o__Glomerales;f__Glomeraceae;g__unidentified;s__unidentified
67f83148980739ecf7c0ac8a64edf682	0	0	0	0	0	0.000239457867388233	0	0	0	k__Fungi;p__Basidiomycota;c__Tremellomycetes;o__Filobasidiales;f__Filobasidiaceae;g__Naganishia;s__Naganishia_cerealis
53ecacb8bab3edc52aff8b23f9d71e18	0.000191566293910586	0	0	0	0	0	0	0	0	k__Fungi;p__Ascomycota;c__Archaeorhizomycetes;o__Archaeorhizomycetales;f__Archaeorhizomycetaceae;g__Archaeorhizomyces;s__unidentified
4ab4c64664e737db92d8f1b169d1a7a6	0.000167620507171763	0	0	0	0	0	0	0	0	k__Fungi;p__Ascomycota;c__Dothideomycetes;o__Pleosporales;f__Didymellaceae;g__Phoma;s__unidentified
e40d250539b01518425077739271faf0	0.00021551208064941	0	0	0	0	0	0	0	0	k__Fungi;p__Ascomycota;c__Archaeorhizomycetes;o__Archaeorhizomycetales;f__Archaeorhizomycetaceae;g__Archaeorhizomyces;s__unidentified
3bcbe9e70e2d9fccd0be5671d9437006	0.00014367472043294	0	0	0	0	0	0	0	0	k__Fungi;p__Basidiomycota;c__Agaricostilbomycetes;o__Agaricostilbales;f__Agaricostilbaceae;g__Sterigmatomyces;s__Sterigmatomyces_halophilus
8d210bbaa830ed592413c6c578dde590	0.000191566293910586	0	0	0	0	0	0	0	0	k__Fungi
9200322fd33779f56f79ba28ca2d236b	0.000191566293910586	0	0	0	0	0	0	0	0	k__Fungi;p__Basidiomycota;c__Agaricomycetes;o__Agaricales;f__Entolomataceae;g__Clitopilus
2752732befb9b51f432c1fadbee2909c	0.00021551208064941	0	0	0	0	0	0	0	0	k__Fungi;p__unidentified;c__unidentified;o__unidentified;f__unidentified;g__unidentified;s__unidentified
e11c7710dbb3541d2206a75a97ece0dd	0.000191566293910586	0	0	0	0	0	0	0	0	k__Fungi
ad2e217af438fd85ce12bfc54b80ddcd	9.57831469552932e-05	0	0	0	0	0	0	0	0	k__Fungi;p__Basidiomycota;c__Tremellomycetes;o__Trichosporonales;f__Trichosporonaceae;g__Cutaneotrichosporon;s__Cutaneotrichosporon_cyanovorans
8aae49883f7572318ea63428beeee224	0	0	0.000167620507171763	0	0	0	0	0	0	k__Fungi;p__Ascomycota;c__Leotiomycetes;o__Erysiphales;f__Erysiphaceae;g__Golovinomyces;s__Golovinomyces_orontii
7d2c523c9e1f7eca6170a58cebc754c1	0	0	0.000167620507171763	0	0	0	0	0	0	k__Fungi;p__Ascomycota;c__Sordariomycetes;o__Xylariales;f__Microdochiaceae;g__Microdochium
3e24b0f7141719debb37aa6aed0f5755	0	0	0.00014367472043294	0	0	0	0	0	0	k__Fungi;p__unidentified;c__unidentified;o__unidentified;f__unidentified;g__unidentified;s__unidentified
22be697d5ef39c9ded4b424d6f979536	0	0	0.00014367472043294	0	0	0	0	0	0	k__Fungi;p__unidentified;c__unidentified;o__unidentified;f__unidentified;g__unidentified;s__unidentified
017f9c7efe7af3dedc77d1bfc08040d0	0	0	0	0	0	0	0.000191566293910586	0	0	k__Fungi
84e90223fd8717fb789231807bd3fb79	0	0	0	0	0	0	0.000167620507171763	0	0	k__Fungi;p__unidentified;c__unidentified;o__unidentified;f__unidentified;g__unidentified;s__unidentified
a1fde7b88e43da9bd703bbb076573ccc	0	0	0	0	0	0	0.000311295227604703	0	0	k__Fungi
7b252e9621000a2e0ec024abf515f3e6	0	0	0	0	0	0	9.57831469552932e-05	0	0	k__Fungi
22f3679b66d6b710c05ba47579c0a83b	0	0	0	0	0	0	0.00021551208064941	0	0	k__Fungi
ce7ae84c4266b2fa551b95d64d4e8799	0	0	0	0	0	0	0.00021551208064941	0	0	k__Fungi
b4a8d4b3cfc616023e6383c581ca2dc8	0	0	0	0	0	0	0.000263403654127056	0	0	k__Fungi;p__unidentified;c__unidentified;o__unidentified;f__unidentified;g__unidentified;s__unidentified
764ad5816fa40b2a029bd60960012ee8	0	0	0	0	0	0	0.000191566293910586	0	0	k__Fungi;p__Basidiomycota;c__Agaricomycetes;o__Agaricales
e019fe64d95b9478d98d4331881dd2b9	0	0	0	0	0	0	0.000191566293910586	0	0	k__Fungi
58004505260d4e1cd7f781ded2d29ee5	0	0	0	0	0	0	0	0.000311295227604703	0	k__Fungi
c121331bd72b41f05282726f57dce61c	0	0	0	0	0	0	0	0.000335241014343526	0	k__Fungi;p__Ascomycota;c__Archaeorhizomycetes;o__Archaeorhizomycetales;f__Archaeorhizomycetaceae;g__Archaeorhizomyces;s__unidentified
5c1932d97107b14fddd6519e5baff4dc	0	0	0	0	0	0	0	0.000311295227604703	0	k__Fungi;p__Basidiomycota;c__Agaricomycetes;o__Polyporales;f__Irpicaceae;g__Irpex;s__Irpex_hydnoides
5d966e02d6932f4489bbc9f1d7e9d904	0	0	0	0	0	0	0	0.00028734944086588	0	k__Fungi;p__Ascomycota;c__Dothideomycetes;o__Pleosporales;f__Phaeosphaeriaceae;g__Paraphoma;s__Paraphoma_rhaphiolepidis
28dfe3ea8d59c9df4a7c89609db28208	0	0	0	0	0.00014367472043294	0	0	0	0	k__Fungi;p__Ascomycota;c__Sordariomycetes
118df3121771b00783a1d2da7d14aeab	0	0	0	0	0	0	0	0	0.000191566293910586	k__Fungi
0c0fc5ccd104f0335f58f1ac432b35ac	0	0	0	0	0	0	0	0	0.000119728933694117	k__Fungi
210855d34c22c05dd1e0914013f41fec	0	0.00014367472043294	0	0	0	0	0	0	0	k__Fungi;p__Basidiomycota;c__Tremellomycetes;o__Tremellales;f__Rhynchogastremataceae;g__Papiliotrema;s__Papiliotrema_aurea
8adb8c82363063d90e701a6198191538	0	0	0	0	0	0.000191566293910586	0	0	0	k__Fungi
9ce971d6f075d894aa678f54e02e21a6	0	0	0	0	0	0.000263403654127056	0	0	0	k__Fungi;p__Ascomycota;c__Saccharomycetes;o__Saccharomycetales;f__Saccharomycetales_fam_Incertae_sedis;g__Nadsonia;s__Nadsonia_starkeyi-henricii
8f4810df07d9a9222f1b10d59fe409c5	0	0	0	0	0	0.00028734944086588	0	0	0	k__Fungi
d1d35c7a4ac153f73912db1ad35c3f78	0	0	0	0	0	0.000239457867388233	0	0	0	k__Fungi
390820516e9c710c5c5649f509c42dfd	0	0	0	0	0	0.000239457867388233	0	0	0	k__Fungi;p__Ascomycota;c__Eurotiomycetes;o__Eurotiales;f__Aspergillaceae;g__Aspergillus
a43ef6e81eff4dc7545c41246f14eb67	0	0	0	0	0	0.000311295227604703	0	0	0	k__Fungi;p__Ascomycota;c__Eurotiomycetes;o__Chaetothyriales;f__unidentified;g__unidentified;s__unidentified
bba660b3e9a1f61bad829e32c050bc61	0	0	0	0	0	0.000239457867388233	0	0	0	k__Fungi;p__Mortierellomycota;c__Mortierellomycetes;o__Mortierellales;f__Mortierellaceae;g__Mortierella;s__Mortierella_globulifera
0cb68d9ed762ecf53c427d839c0af40c	0	0	0	0	0	0.000239457867388233	0	0	0	k__Fungi;p__Ascomycota
8e64dd332db66ca47b6e9c9a4ac3bb5d	0.000167620507171763	0	0	0	0	0	0	0	0	k__Fungi;p__Chytridiomycota;c__Rhizophydiomycetes;o__Rhizophydiales;f__Terramycetaceae;g__Boothiomyces;s__unidentified
13e7b8a06495a2a02960d987f52945c4	0.000167620507171763	0	0	0	0	0	0	0	0	k__Fungi;p__Ascomycota;c__Dothideomycetes;o__Dothideales;f__Aureobasidiaceae;g__Aureobasidium;s__Aureobasidium_pullulans
da1c1f9067b004ee40b355ecc3ad7045	9.57831469552932e-05	0	0	0	0	0	0	0	0	k__Fungi;p__Ascomycota;c__Archaeorhizomycetes;o__Archaeorhizomycetales;f__Archaeorhizomycetaceae;g__Archaeorhizomyces;s__unidentified
9e71ab7f0190d77f018005f3bfd84213	0.00021551208064941	0	0	0	0	0	0	0	0	k__Fungi;p__unidentified;c__unidentified;o__unidentified;f__unidentified;g__unidentified;s__unidentified
cbaa70fbceb2415be94dc8223ca1541b	0.00021551208064941	0	0	0	0	0	0	0	0	k__Fungi;p__unidentified;c__unidentified;o__unidentified;f__unidentified;g__unidentified;s__unidentified
b6b3cb65441ae842d9b415da6097b3d4	0.00021551208064941	0	0	0	0	0	0	0	0	k__Fungi;p__Basidiomycota;c__Agaricomycetes;o__Tremellodendropsidales;f__unidentified;g__unidentified;s__unidentified
d7d6fcd84d740a1425f00c4965b13a03	0.000119728933694117	0	0	0	0	0	0	0	0	k__Fungi;p__Ascomycota;c__Archaeorhizomycetes;o__Archaeorhizomycetales;f__Archaeorhizomycetaceae;g__Archaeorhizomyces;s__unidentified
5b61b8d9a6a42383dc6e6c148dc2c799	0	0	7.18373602164699e-05	0	0	0	0	0	0	k__Fungi
c483166d2dc885d30c7f9fe6479755a1	0	0	0.00014367472043294	0	0	0	0	0	0	k__Fungi;p__unidentified;c__unidentified;o__unidentified;f__unidentified;g__unidentified;s__unidentified
5a4a1aa9f37c6d0ca9a5eb1837497df2	0	0	0.00014367472043294	0	0	0	0	0	0	k__Fungi
34ef1e75efcd1ff4738cd696f84be048	0	0	0.000119728933694117	0	0	0	0	0	0	k__Fungi
e023322ae1c78c272c6b1134b0364450	0	0	0.00014367472043294	0	0	0	0	0	0	k__Fungi;p__Basidiomycota;c__Tremellomycetes;o__Tremellales;f__Bulleribasidiaceae;g__Bulleribasidium;s__Bulleribasidium_variabile
5bd60f53dd4bd76fb450509c74f76bf6	0	0	0	0	0	0	0.00021551208064941	0	0	k__Fungi
011dba0a2aaafbbfd17f9ad8b420922e	0	0	0	0	0	0	0.000167620507171763	0	0	k__Fungi
3af54528f7e8dde71f72d07f276bfa88	0	0	0	0	0	0	0.000239457867388233	0	0	k__Fungi;p__unidentified;c__unidentified;o__unidentified;f__unidentified;g__unidentified;s__unidentified
1729ade88e404f086ee01ab191f7b059	0	0	0	0	0	0	0.00021551208064941	0	0	k__Fungi
b4e88d0b3199ece14de7c782f0ab52bf	0	0	0	0	0	0	0.000191566293910586	0	0	k__Fungi
1a3e0436b8b2403a30dba5e011b33f36	0	0	0	0	0	0	0.00014367472043294	0	0	k__Fungi;p__unidentified;c__unidentified;o__unidentified;f__unidentified;g__unidentified;s__unidentified
504f57e0f5381eeb81f8a77bb6e6fd23	0	0	0	0	0	0	0.00021551208064941	0	0	k__Fungi
c948691ae798d8d51f890cdaa918b6a0	0	0	0	0	0	0	0.000239457867388233	0	0	k__Fungi
5b59d4ad6951855b487767b920dd1bca	0	0	0	0	0	0	0.00014367472043294	0	0	k__Fungi
cd29194a3ad959c35be68ef2bd1d0d2c	0	0	0	0	0	0	0.000167620507171763	0	0	k__Fungi
14e4ecdca32082ec6949f6e95f5d0ea4	0	0	0	0	0	0	0.000263403654127056	0	0	k__Fungi;p__unidentified;c__unidentified;o__unidentified;f__unidentified;g__unidentified;s__unidentified
cebe48422427e004e5ce08ba61653ead	0	0	0	0	0	0	0.000167620507171763	0	0	k__Fungi;p__Basidiomycota;c__Tremellomycetes;o__Cystofilobasidiales;f__Cystofilobasidiaceae;g__Cystofilobasidium;s__Cystofilobasidium_macerans
86c743aa7256565b27121ebc8010c800	0	0	0	0	0	0	0.000239457867388233	0	0	k__Fungi;p__Basidiomycota;c__Geminibasidiomycetes;o__Geminibasidiales;f__Geminibasidiaceae;g__Geminibasidium;s__unidentified
728969fff4f69809c2849073a74aacff	0	0	0	0	0	0	0.000191566293910586	0	0	k__Fungi;p__Ascomycota;c__Leotiomycetes;o__Thelebolales;f__Pseudeurotiaceae;g__Pseudogymnoascus;s__Pseudogymnoascus_roseus
a8c1ffda3fb84ce52c61befef9b71612	0	0	0	9.57831469552932e-05	0	0	0	0	0	k__Fungi;p__Ascomycota;c__Saccharomycetes;o__Saccharomycetales;f__Saccharomycetales_fam_Incertae_sedis;g__Candida;s__Candida_albicans
c61d3709c6c648663ede036ee8314d8b	0	0	0	0	0	0	0	0.000263403654127056	0	k__Fungi
b6f1a6ab900f088816341b03eb759101	0	0	0	0	0	0	0	0.000263403654127056	0	k__Fungi
8ac267a507553f0405e5ffa9c10fa673	0	0	0	0	9.57831469552932e-05	0	0	0	0	k__Fungi
7580645d828a4255b33aebd743397dcb	0	0	0	0	0	0	0	0	7.18373602164699e-05	k__Fungi
5f7029f0970d693e0d91d3be95ed5fee	0	0	0	0	0	0	0	0	0.000167620507171763	k__Fungi
fa3943ae46e159c6c0e3305f8604c68b	0	0	0	0	0	0	0	0	0.00014367472043294	k__Fungi;p__unidentified;c__unidentified;o__unidentified;f__unidentified;g__unidentified;s__unidentified
a743ccf13a403dfee090feb47068f05a	0	0	0	0	0	0	0	0	0.00021551208064941	k__Fungi
cf48e562717454c9b683ba5befddeec5	0	0	0	0	0	0	0	0	0.00014367472043294	k__Fungi;p__unidentified;c__unidentified;o__unidentified;f__unidentified;g__unidentified;s__unidentified
01aae274d0ade6c6a66a3893e46a728e	0	7.18373602164699e-05	0	0	0	0	0	0	0	k__Fungi
4c59a440b7b08d8631e000901ec76f58	0	0.000263403654127056	0	0	0	0	0	0	0	k__Fungi;p__unidentified;c__unidentified;o__unidentified;f__unidentified;g__unidentified;s__unidentified
e32f60828c9a38ba8dc8a5633b94031d	0	0.000263403654127056	0	0	0	0	0	0	0	k__Fungi;p__Ascomycota;c__Saccharomycetes;o__Saccharomycetales;f__Saccharomycetales_fam_Incertae_sedis;g__Diutina;s__Diutina_catenulata
b1458eba941870c80b78d5c4ff81bd4c	0	0	0	0	0	0.00021551208064941	0	0	0	k__Fungi
dce2486db3966e633a5aa491a1ec022f	0	0	0	0	0	0.000263403654127056	0	0	0	k__Fungi;p__Mortierellomycota;c__Mortierellomycetes;o__Mortierellales
a2d736e997870a28da3fe9ff73752899	0	0	0	0	0	0.000191566293910586	0	0	0	k__Fungi
c3a5117ccbcdc4cda75b5ea818828d59	0	0	0	0	0	0.000191566293910586	0	0	0	k__Fungi;p__Ascomycota;c__Archaeorhizomycetes;o__Archaeorhizomycetales;f__Archaeorhizomycetaceae;g__Archaeorhizomyces;s__unidentified
bed9b86377172a56b969823b760dc8f7	0	0	0	0	0	0.00021551208064941	0	0	0	k__Fungi;p__Ascomycota;c__Sordariomycetes;o__Hypocreales;f__Hypocreales_fam_Incertae_sedis;g__Acremonium;s__Acremonium_furcatum
a080206018aa2c814f937f6177565a1a	0	0	0	0	0	0.000263403654127056	0	0	0	k__Fungi;p__Ascomycota;c__Sordariomycetes;o__Sordariales;f__Cephalothecaceae;g__Phialemonium;s__Phialemonium_atrogriseum
62321e11ac330a0826eff04de17c32f1	0	0	0	0	0	0.000239457867388233	0	0	0	k__Fungi;p__Ascomycota;c__Leotiomycetes;o__Helotiales;f__Helotiales_fam_Incertae_sedis;g__Satchmopsis;s__Satchmopsis_brasiliensis
1679253371b983e1825690190f7d8aba	0	0	0	0	0	0.000239457867388233	0	0	0	k__Fungi;p__Ascomycota;c__Dothideomycetes;o__Pleosporales;f__Phaeosphaeriaceae;g__Paraphoma;s__Paraphoma_rhaphiolepidis
0359fde862048526057d10925194727f	0	0	0	0	0	0.000167620507171763	0	0	0	k__Fungi;p__Ascomycota;c__Sordariomycetes;o__Hypocreales;f__Nectriaceae;g__Penicillifer;s__Penicillifer_diparietisporus
9296ceee870e4af84dc4abf960583b4c	0	0	0	0	0	0.000239457867388233	0	0	0	k__Fungi;p__Ascomycota;c__Leotiomycetes;o__Helotiales
08a8d5a94546274f86e319c5505aba2e	0.00014367472043294	0	0	0	0	0	0	0	0	k__Fungi;p__Glomeromycota;c__Archaeosporomycetes;o__Archaeosporales;f__Archaeosporaceae;g__Archaeospora;s__unidentified
3af259f16452c2239c2b4958a464bc2f	0.000191566293910586	0	0	0	0	0	0	0	0	k__Fungi;p__Ascomycota;c__Sordariomycetes;o__Hypocreales;f__Nectriaceae
0330b8af6d4bdc9deb02fded345c0364	0	0	7.18373602164699e-05	0	0	0	0	0	0	k__Fungi;p__unidentified;c__unidentified;o__unidentified;f__unidentified;g__unidentified;s__unidentified
6c5e867efe708d89cff245e27a392cd4	0	0	0.000119728933694117	0	0	0	0	0	0	k__Fungi
ff5372886fad1f8d1dbf3e88a413d397	0	0	9.57831469552932e-05	0	0	0	0	0	0	k__Fungi
7d4d1aa5fd32b32cc22f6d3cb5a8d26d	0	0	7.18373602164699e-05	0	0	0	0	0	0	k__Fungi;p__unidentified;c__unidentified;o__unidentified;f__unidentified;g__unidentified;s__unidentified
04377061e929a7338cb5d2525a75abb3	0	0	0	0	0	0	0.000167620507171763	0	0	k__Fungi;p__unidentified;c__unidentified;o__unidentified;f__unidentified;g__unidentified;s__unidentified
c52907fc80a4364109ea7e359d3afff1	0	0	0	0	0	0	0.00021551208064941	0	0	k__Fungi;p__unidentified;c__unidentified;o__unidentified;f__unidentified;g__unidentified;s__unidentified
1f983cccc89f2cb0c7a02069b1dab8ac	0	0	0	0	0	0	0.000191566293910586	0	0	k__Fungi
1f0bf99154ac7488df0f8dc9ad26cc31	0	0	0	0	0	0	0.000167620507171763	0	0	k__Fungi;p__unidentified;c__unidentified;o__unidentified;f__unidentified;g__unidentified;s__unidentified
e5053dc3313bee843cdd5806faa0cb24	0	0	0	0	0	0	0.00021551208064941	0	0	k__Fungi
17ee1a809868e4ee598c6148737a37b7	0	0	0	0	0	0	0.00014367472043294	0	0	k__Fungi
fad686355bfd53b8f55a65c9962a1c82	0	0	0	0	0	0	0.000191566293910586	0	0	k__Fungi;p__unidentified;c__unidentified;o__unidentified;f__unidentified;g__unidentified;s__unidentified
3c282682536e4b7ac1920f4c95041fbd	0	0	0	0	0	0	0.000239457867388233	0	0	k__Fungi
6bbe8e00f6e09884875a9a35775f786b	0	0	0	0	0	0	0.000239457867388233	0	0	k__Fungi;p__Ascomycota;c__Eurotiomycetes;o__Eurotiales;f__Aspergillaceae;g__Aspergillus;s__Aspergillus_sydowii
8558c2e250466f5e878854a7b3822dfd	0	0	0	0.000119728933694117	0	0	0	0	0	k__Fungi;p__Ascomycota;c__Saccharomycetes;o__Saccharomycetales
3f11ef87dec24aa85b2cd779eda1e66c	0	0	0	9.57831469552932e-05	0	0	0	0	0	k__Fungi;p__Basidiomycota
50262d5b8d6d77a963835ae400e497e6	0	0	0	0.000167620507171763	0	0	0	0	0	k__Fungi
6227f8f6e144f2d17425d4e78888e629	0	0	0	0	0	0	0	0.00028734944086588	0	k__Fungi
46af3d5fc3306953f075d221e3007bb3	0	0	0	0	0	0	0	0.00028734944086588	0	k__Fungi;p__unidentified;c__unidentified;o__unidentified;f__unidentified;g__unidentified;s__unidentified
beb6dc672fc0f639974152b3f305e0dd	0	0	0	0	0.000119728933694117	0	0	0	0	k__Fungi;p__Ascomycota;c__Dothideomycetes;o__Pleosporales;f__Cucurbitariaceae;g__Pyrenochaetopsis;s__Pyrenochaetopsis_leptospora
4efe5d41e6ade8a07613be6cffc7ddb0	0	0	0	0	0.000167620507171763	0	0	0	0	k__Fungi
268d77c130bd918d4b0c60f7944f7977	0	0	0	0	0	0	0	0	0.00014367472043294	k__Fungi
879acaf32456451a83aa3b2b23fc4e28	0	0.000191566293910586	0	0	0	0	0	0	0	k__Fungi
664ffb1deea3e4d535935adecc04ce97	0	0.000191566293910586	0	0	0	0	0	0	0	k__Fungi
2a5b5bd216be2454f839e06bf53045df	0	0.00014367472043294	0	0	0	0	0	0	0	k__Fungi
c85437a9809cb0af5606160cea84c7d0	0	0.000167620507171763	0	0	0	0	0	0	0	k__Fungi;p__Ascomycota
6a1044d225a4929cbffdf96d467c97b9	0	7.18373602164699e-05	0	0	0	0	0	0	0	k__Fungi
998d3197cbc99f36c00397ec20b56147	0	0	0	0	0	0.00021551208064941	0	0	0	k__Fungi;p__Ascomycota;c__Eurotiomycetes;o__Chaetothyriales;f__Trichomeriaceae;g__unidentified;s__unidentified
1d0de92f918767dc1143ce9ca5154b63	0	0	0	0	0	0.000239457867388233	0	0	0	k__Fungi;p__Ascomycota;c__Sordariomycetes;o__Microascales;f__Microascaceae
acfde80fcedb94796302d34a6a817350	0	0	0	0	0	0.000239457867388233	0	0	0	k__Fungi;p__Ascomycota;c__Sordariomycetes;o__Microascales;f__Microascaceae;g__Scopulariopsis;s__Scopulariopsis_acremonium
06afa4704d760ec27451f0376d3d9c54	0	0	0	0	0	0.00021551208064941	0	0	0	k__Fungi;p__Mucoromycota;c__Mucoromycotina_cls_Incertae_sedis;o__Mucoromycotina_ord_Incertae_sedis;f__Mucoromycotina_fam_Incertae_sedis;g__Bifiguratus;s__Bifiguratus_adelaidae
c942be54674e8cf9578c1c4c7ef8737e	0	0	0	0	0	0.00021551208064941	0	0	0	k__Fungi;p__Ascomycota;c__Leotiomycetes;o__Helotiales;f__Helotiaceae;g__Scytalidium;s__unidentified
74abdfae3d2aa7a869b824b4661cdc8f	0	0	0	0	0	0.00021551208064941	0	0	0	k__Fungi;p__Glomeromycota;c__Glomeromycetes;o__Glomerales;f__Glomeraceae;g__Glomus;s__Glomus_indicum
5348e7d49ae9f2f2b29fe40b23d5ba33	0	0	0	0	0	0.000191566293910586	0	0	0	k__Fungi;p__unidentified;c__unidentified;o__unidentified;f__unidentified;g__unidentified;s__unidentified
e0234407ddbaa389996d90db02a36dff	0	0	0	0	0	0.00021551208064941	0	0	0	k__Fungi
10aff108282a6c1847dc1c968c276bb8	0	0	0	0	0	0.000191566293910586	0	0	0	k__Fungi;p__Basidiomycota
ae8fcca1114955615662c5c89d26743c	0	0	0	0	0	0.000239457867388233	0	0	0	k__Fungi;p__Basidiomycota;c__Agaricomycetes;o__Polyporales;f__Polyporaceae;g__Trametes;s__unidentified
68d8c840c063969cb96d737d7e900929	0	0	0	0	0	0.00021551208064941	0	0	0	k__Fungi;p__Ascomycota;c__Sordariomycetes;o__Xylariales;f__Apiosporaceae;g__Arthrinium;s__Arthrinium_pseudospegazzinii
4c7f796bb347b8f7bee28b293a06964c	0	0	0	0	0	0.000191566293910586	0	0	0	k__Fungi;p__Ascomycota;c__Eurotiomycetes;o__Eurotiales;f__Aspergillaceae;g__Penicillium;s__Penicillium_melanoconidium
2345ad2e58ce08435ad9df3a5ec1aeaa	0	0	0	0	0	0.00021551208064941	0	0	0	k__Fungi;p__unidentified;c__unidentified;o__unidentified;f__unidentified;g__unidentified;s__unidentified
c6176f53efacf63c83a4f8e9335fe52f	0	0	0	0	0	0.000191566293910586	0	0	0	k__Fungi;p__Ascomycota;c__Dothideomycetes;o__Pleosporales
4eadf7bcfbedd5d122338360bdddb11c	0	0	0	0	0	0.00021551208064941	0	0	0	k__Fungi;p__Ascomycota;c__Leotiomycetes;o__Helotiales
103f1abfbf35c9702ed9fdb6378b295f	0	0	0	0	0	0.000167620507171763	0	0	0	k__Fungi;p__Ascomycota;c__Sordariomycetes;o__Trichosphaeriales;f__Trichosphaeriaceae;g__Nigrospora;s__Nigrospora_oryzae
4e2e53980195fdd2392b5238dab4ba3c	0	0	0	0	0	0.000239457867388233	0	0	0	k__Fungi;p__Ascomycota;c__Sordariomycetes;o__Chaetosphaeriales;f__Chaetosphaeriaceae;g__unidentified;s__unidentified
a92d1abe9e2ec0e1b48f778b428eb816	0	0	0	0	0	0.000119728933694117	4.78915734776466e-05	0	0	k__Fungi;p__Ascomycota;c__Dothideomycetes;o__Pleosporales;f__Leptosphaeriaceae;g__Leptosphaeria
c3a38dd0822bae8f14b22b2df0b743f4	0.000119728933694117	0	0	0	0	0	0	0	0	k__Fungi
16d3a6d32e5145041416a27ee3532add	0.000167620507171763	0	0	0	0	0	0	0	0	k__Fungi;p__Ascomycota;c__Sordariomycetes;o__Ophiostomatales;f__Ophiostomataceae
f2f7c8fcc67c9d2b035f001528134634	0.000167620507171763	0	0	0	0	0	0	0	0	k__Fungi;p__Ascomycota;c__Dothideomycetes;o__Botryosphaeriales;f__Botryosphaeriaceae;g__Neodeightonia;s__Neodeightonia_palmicola
82ee1f8bc216c1354f0f681feda32450	9.57831469552932e-05	0	0	0	0	0	0	0	0	k__Fungi;p__Ascomycota;c__Leotiomycetes;o__Helotiales
1aead36d2bccba1db12fcc0674f35e46	0.000119728933694117	0	0	0	0	0	0	0	0	k__Fungi;p__Basidiomycota;c__Ustilaginomycetes;o__Ustilaginales;f__Ustilaginaceae;g__Moesziomyces;s__Moesziomyces_parantarcticus
1fcc7e4a0593d8b7faad73b850d70074	0.000167620507171763	0	0	0	0	0	0	0	0	k__Fungi
3009529fdd49b6b5f820e2c1ecfb4d87	0.00014367472043294	0	0	0	0	0	0	0	0	k__Fungi;p__Ascomycota;c__Saccharomycetes;o__Saccharomycetales
b1679b4ccdd79a9751717859b015c05a	0.00014367472043294	0	0	0	0	0	0	0	0	k__Fungi
a2de4bf0a25a98fa97dd985cb403ca83	0.000119728933694117	0	0	0	0	0	0	0	0	k__Fungi;p__unidentified;c__unidentified;o__unidentified;f__unidentified;g__unidentified;s__unidentified
8d3e0fa2ba1d81c2d5f4690376148c1d	9.57831469552932e-05	0	0	0	0	0	0	0	0	k__Fungi
600ab5493c4796031dcaf02c4e1b251f	0	0	0.000119728933694117	0	0	0	0	0	0	k__Fungi
9f5144b9f2446b0628af15e23bf6f20a	0	0	7.18373602164699e-05	0	0	0	0	0	0	k__Fungi;p__unidentified;c__unidentified;o__unidentified;f__unidentified;g__unidentified;s__unidentified
fc8fcb6eba0ffde6b67ad408a9c0aa48	0	0	9.57831469552932e-05	0	0	0	0	0	0	k__Fungi
2f2589ef474ac1073f57a3defef08b28	0	0	2.39457867388233e-05	0	0	0	0	0	0	k__Fungi
ebd7b37c0d63ec2dac79e802342b93ff	0	0	0	0	0	0	0.000167620507171763	0	0	k__Fungi;p__unidentified;c__unidentified;o__unidentified;f__unidentified;g__unidentified;s__unidentified
9f9a77be6ce0e69ef9c278d3d12b73b6	0	0	0	0	0	0	0.000119728933694117	0	0	k__Fungi;p__unidentified;c__unidentified;o__unidentified;f__unidentified;g__unidentified;s__unidentified
0e680d655b1675fa3bd5dfc4088313b7	0	0	0	0	0	0	0.000167620507171763	0	0	k__Fungi
d98c3312eb9b00390f34ae8dcbb07730	0	0	0	0	0	0	0.000191566293910586	0	0	k__Fungi
f4dafd961d9b7fc337cd07e04622b664	0	0	0	0	0	0	0.00014367472043294	0	0	k__Fungi
aae9863e46a8fb8fedf9ee9fce1ba391	0	0	0	0	0	0	0.000119728933694117	0	0	k__Fungi;p__unidentified;c__unidentified;o__unidentified;f__unidentified;g__unidentified;s__unidentified
34ebf3ecbd2a9655d1150787859bf33a	0	0	0	0	0	0	0.000191566293910586	0	0	k__Fungi
2c57a058cdff9bd5ddb916cd0410f4eb	0	0	0	0	0	0	0.000191566293910586	0	0	k__Fungi
61bce06aba38690ae27dad84df5e315d	0	0	0	0	0	0	0.000191566293910586	0	0	k__Fungi;p__unidentified;c__unidentified;o__unidentified;f__unidentified;g__unidentified;s__unidentified
47b400d39e610e9a505aeb0815307477	0	0	0	0	0	0	0.000191566293910586	0	0	k__Fungi
352c8ea3acc4c6976bc74e289a7070a9	0	0	0	0	0	0	0.000119728933694117	0	0	k__Fungi
78e850a5e7d46ea29fe863d5c49d8b3b	0	0	0	0	0	0	0.00014367472043294	0	0	k__Fungi
af11b14b6e7063d2053e245ac3e4c820	0	0	0	0	0	0	0.00021551208064941	0	0	k__Fungi;p__Basidiomycota;c__Tremellomycetes;o__Tremellales;f__Bulleraceae;g__Bullera;s__Bullera_unica
3d026b3153f95e923d1a508f37ec9d5f	0	0	0	0	0	0	0.00014367472043294	0	0	k__Fungi;p__Basidiomycota;c__Tremellomycetes;o__Cystofilobasidiales;f__Cystofilobasidiaceae;g__Cystofilobasidium;s__Cystofilobasidium_macerans
13ff568c8d14624a93d971d2c00a2712	0	0	0	0.000119728933694117	0	0	0	0	0	k__Fungi
f067e1f980c13d38e65c1b9522f09798	0	0	0	0.000191566293910586	0	0	0	0	0	k__Fungi
fd9fbd32c28d4f5e729bf5c060806348	0	0	0	0	0	0	0	0.000239457867388233	0	k__Fungi;p__Ascomycota;c__Dothideomycetes;o__Pleosporales;f__Sporormiaceae;g__Preussia;s__unidentified
28dfe26d03e98f2e14ff2f04616b78b1	0	0	0	0	0	0	0	0.000191566293910586	0	k__Fungi;p__Basidiomycota;c__Agaricomycetes;o__Agaricales
d319bfc7f9b176eddfac43a6a530f198	0	0	0	0	0	0	0	0.000239457867388233	0	k__Fungi
1ec5430e4345ab555dd70257200f58cf	0	0	0	0	0	0	0	0.000239457867388233	0	k__Fungi;p__Basidiomycota;c__Tremellomycetes;o__Tremellales;f__Rhynchogastremataceae;g__Papiliotrema;s__Papiliotrema_fusca
e1028c7f0118431f970fd0557ab6c5e4	0	0	0	0	0	0	0	0.000263403654127056	0	k__Fungi
3611bd1b164fc4676613c77c73fa7baa	0	0	0	0	0.000167620507171763	0	0	0	0	k__Fungi;p__Ascomycota;c__Sordariomycetes;o__Hypocreales;f__Hypocreales_fam_Incertae_sedis;g__Sarocladium
1bf7a6fd98526651ad8133e6de99cbd6	0	0	0	0	0	0	0	0	9.57831469552932e-05	k__Fungi
1a95d77cb72561dec2ce339ca012318d	0	0	0	0	0	0	0	0	0.00021551208064941	k__Fungi
248c18f0b4d351fc98aa27f330cca36a	0	0	0	0	0	0	0	0	9.57831469552932e-05	k__Fungi
7e4a5bd48d6291ce59532d015a86bbdc	0	0	0	0	0	0	0	0	0.000167620507171763	k__Fungi;p__unidentified;c__unidentified;o__unidentified;f__unidentified;g__unidentified;s__unidentified
fe8c303c09f468d0f4b783e208751c92	0	0	0	0	0	0	0	0	0.00014367472043294	k__Fungi
07e07890a1e73fea8c37024e55124729	0	0	0	0	0	0	0	0	0.000167620507171763	k__Fungi
d384d3bf959b6cd4370d547b814b73ef	0	0	0	0	0	0	0	0	9.57831469552932e-05	k__Fungi;p__unidentified;c__unidentified;o__unidentified;f__unidentified;g__unidentified;s__unidentified
3cea5377946a5a79b05949861f2ad60f	0	0	0	0	0	0.00021551208064941	0	0	0	k__Fungi;p__Mortierellomycota;c__Mortierellomycetes;o__Mortierellales;f__Mortierellaceae;g__Mortierella;s__Mortierella_fatshederae
7c10bfe7797c2d39716fa2fdce1f8202	0	0	0	0	0	0.000191566293910586	0	0	0	k__Fungi;p__unidentified;c__unidentified;o__unidentified;f__unidentified;g__unidentified;s__unidentified
6ea8ecc1eaea2f870bb2935af8d6b31f	0	0	0	0	0	0.000167620507171763	0	0	0	k__Fungi
fad8b6df315277198bb3bca4c361896d	0	0	0	0	0	0.00021551208064941	0	0	0	k__Fungi;p__Ascomycota;c__Sordariomycetes;o__Xylariales;f__Apiosporaceae;g__Arthrinium;s__Arthrinium_pseudosinense
4dc7965fc1f60553cbd114ecfc9e8ae0	0	0	0	0	0	0.000191566293910586	0	0	0	k__Fungi;p__Ascomycota;c__Sordariomycetes;o__Hypocreales;f__Hypocreaceae;g__Monocillium;s__Monocillium_griseo-ochraceum
40832419273264c6a9eb2211dff8fbd3	0	0	0	0	0	0.000191566293910586	0	0	0	k__Fungi;p__Ascomycota;c__Saccharomycetes;o__Saccharomycetales;f__Phaffomycetaceae;g__Barnettozyma;s__unidentified
f725af3e0616cde07f039109767e50bd	0	0	0	0	0	0.000191566293910586	0	0	0	k__Fungi
c06f1b28fb338d4b7de6d57175cda9fb	0	0	0	0	0	0.000239457867388233	0	0	0	k__Fungi;p__Ascomycota;c__Sordariomycetes;o__Xylariales
694cd8863a4d652bd55bc09ad786a630	0	0	0	0	0	0.000191566293910586	0	0	0	k__Fungi;p__Ascomycota;c__Sordariomycetes;o__Hypocreales;f__Nectriaceae;g__Gliocladiopsis;s__Gliocladiopsis_elghollii
16d6006a621eb82b5554f4e1096f28e1	0	0	0	0	0	0.000119728933694117	0	0	0	k__Fungi;p__Ascomycota;c__Sordariomycetes;o__Sordariales;f__Sordariaceae;g__Neurospora;s__Neurospora_terricola
b9408f53a994c37d9d0f10943c504585	0	0	0	0	0	0.000167620507171763	0	0	0	k__Fungi;p__Ascomycota;c__Leotiomycetes;o__Helotiales;f__Helotiaceae;g__Scytalidium;s__unidentified
b712a97771c7aac5b1c9e76a3563f1d8	0	0	0	0	0	0.00021551208064941	0	0	0	k__Fungi;p__Ascomycota;c__Eurotiomycetes;o__Eurotiales;f__Aspergillaceae
06139930394ce6c677ef7b6ffda5849a	0	0	0	0	0	0.000167620507171763	0	0	0	k__Fungi;p__Ascomycota;c__Sordariomycetes;o__Hypocreales;f__Nectriaceae
88896799adf68abf87cc9d70ac46d541	0	0	0	0	0	0.00021551208064941	0	0	0	k__Fungi;p__Ascomycota;c__Pezizomycetes;o__Pezizales;f__Pezizaceae;g__unidentified;s__unidentified
231bd712c7f0d053e7304cebd78aa65c	9.57831469552932e-05	0	0	0	0	0	0	0	0	k__Fungi
df39ecb14f2927c19d74dc7f04ab37b9	0.000167620507171763	0	0	0	0	0	0	0	0	k__Fungi
9c4d1aa292046159d5baae40f8bf6128	0.00014367472043294	0	0	0	0	0	0	0	0	k__Fungi
49824228d80f6a38aa982146f7d1c8d2	9.57831469552932e-05	0	0	0	0	0	0	0	0	k__Fungi;p__Basidiomycota;c__Tremellomycetes;o__Tremellales;f__Bulleribasidiaceae;g__Bulleribasidium;s__Bulleribasidium_variabile
6430dc37fa9a062bd9c630f2b4da51b8	9.57831469552932e-05	0	0	0	0	0	0	0	0	k__Fungi;p__unidentified;c__unidentified;o__unidentified;f__unidentified;g__unidentified;s__unidentified
f1faf8adf9803b62ec3daa649eacbef1	0.000167620507171763	0	0	0	0	0	0	0	0	k__Fungi;p__unidentified;c__unidentified;o__unidentified;f__unidentified;g__unidentified;s__unidentified
74ff5050e168bfc79414e46229c1fea2	0.000119728933694117	0	0	0	0	0	0	0	0	k__Fungi
21171122ea1dac2e418a03f0e3f7192d	0.000167620507171763	0	0	0	0	0	0	0	0	k__Fungi;p__Ascomycota;c__Eurotiomycetes;o__Eurotiales;f__Aspergillaceae;g__Aspergillus;s__Aspergillus_insolitus
e26c2d49dce1ea919802c8d02aa2bd20	0	0	0.000119728933694117	0	0	0	0	0	0	k__Fungi
ddcecf0d01f0b4f101d75e430f7468d8	0	0	0.000119728933694117	0	0	0	0	0	0	k__Fungi
6f3ee3b5730785a97c50bcf27369e009	0	0	7.18373602164699e-05	0	0	0	0	0	0	k__Fungi
83d14742f90ef3ba1f45ffd6d8812b4b	0	0	9.57831469552932e-05	0	0	0	0	0	0	k__Fungi;p__Basidiomycota;c__Tremellomycetes;o__Tremellales;f__Bulleribasidiaceae;g__Bulleribasidium;s__Bulleribasidium_variabile
54bdfb74255168403b81758f966f2e7f	0	0	0.000119728933694117	0	0	0	0	0	0	k__Fungi;p__unidentified;c__unidentified;o__unidentified;f__unidentified;g__unidentified;s__unidentified
23f19bd50446a1be1c5be1b7025c8a38	0	0	7.18373602164699e-05	0	0	0	0	0	0	k__Fungi
be847a895d35a8cc616d9efc6d5abf0f	0	0	0.00014367472043294	0	0	0	0	0	0	k__Fungi;p__unidentified;c__unidentified;o__unidentified;f__unidentified;g__unidentified;s__unidentified
81abf281cbd7ca2577ffa23863b37339	0	0	4.78915734776466e-05	0	0	0	0	0	0	k__Fungi
b36ccce8eed73fd4ecf1720594772631	0	0	0	0	0	0	0.00014367472043294	0	0	k__Fungi;p__unidentified;c__unidentified;o__unidentified;f__unidentified;g__unidentified;s__unidentified
b02fec7b07cf79de68c5e4687dc6e56e	0	0	0	0	0	0	0.000119728933694117	0	0	k__Fungi
c7c6be2caf8194e6c0407adf77479239	0	0	0	0	0	0	0.00021551208064941	0	0	k__Fungi;p__Basidiomycota;c__Tremellomycetes;o__Trichosporonales;f__Trichosporonaceae;g__Trichosporon;s__Trichosporon_ovoides
43b2e78951d374deff2001e7b293e1ed	0	0	0	0	0	0	0.000167620507171763	0	0	k__Fungi
926211ed6ad14ebbded525d6112ef695	0	0	0	0	0	0	0.000167620507171763	0	0	k__Fungi;p__unidentified;c__unidentified;o__unidentified;f__unidentified;g__unidentified;s__unidentified
be08895744103b0d85a229bcc24f33c2	0	0	0	0	0	0	0.00014367472043294	0	0	k__Fungi
8e8363a748a903d74992755e58a7d7ae	0	0	0	0	0	0	0.000191566293910586	0	0	k__Fungi;p__unidentified;c__unidentified;o__unidentified;f__unidentified;g__unidentified;s__unidentified
739e185de89fd535c6837b839e7da82d	0	0	0	0	0	0	0.00014367472043294	0	0	k__Fungi;p__unidentified;c__unidentified;o__unidentified;f__unidentified;g__unidentified;s__unidentified
8def2a1670f003110f0d352a417c0a1e	0	0	0	0	0	0	0.000119728933694117	0	0	k__Fungi
9e0a2b0c81e0959844bc312e76fc41f1	0	0	0	0	0	0	0.000167620507171763	0	0	k__Fungi;p__unidentified;c__unidentified;o__unidentified;f__unidentified;g__unidentified;s__unidentified
b9af747fa2908c3682980ec212767efa	0	0	0	0	0	0	0.000191566293910586	0	0	k__Fungi
623373954b579310d6791e1529c4eaaf	0	0	0	0	0	0	0.00014367472043294	0	0	k__Fungi
464562c59286f4ff711be8bfb9d4d4e8	0	0	0	0	0	0	0.00014367472043294	0	0	k__Fungi;p__unidentified;c__unidentified;o__unidentified;f__unidentified;g__unidentified;s__unidentified
5b72fe2d333145681f3d3c8a01d8f6f1	0	0	0	0	0	0	0.000167620507171763	0	0	k__Fungi;p__unidentified;c__unidentified;o__unidentified;f__unidentified;g__unidentified;s__unidentified
0ccfc6764d9823e254367db63bff3b2f	0	0	0	0	0	0	0.000191566293910586	0	0	k__Fungi;p__unidentified;c__unidentified;o__unidentified;f__unidentified;g__unidentified;s__unidentified
561273ba6971c543f4ad0f2988fbe956	0	0	0	0	0	0	0.000119728933694117	0	0	k__Fungi
ef275a2f4246acdef88a0c068a9fde0d	0	0	0	0	0	0	0.00014367472043294	0	0	k__Fungi;p__unidentified;c__unidentified;o__unidentified;f__unidentified;g__unidentified;s__unidentified
9251d7a01950a4a7c20ad39c9ac27abe	0	0	0	0	0	0	0.000191566293910586	0	0	k__Fungi;p__Ascomycota;c__Saccharomycetes;o__Saccharomycetales;f__Saccharomycetales_fam_Incertae_sedis;g__Diutina;s__Diutina_catenulata
42e01296b4aba42853a9cf5910fec69f	0	0	0	0	0	0	0.00014367472043294	0	0	k__Fungi;p__unidentified;c__unidentified;o__unidentified;f__unidentified;g__unidentified;s__unidentified
456ca5205c179af9602a5aa2a207fd8e	0	0	0	0	0	0	0.00014367472043294	0	0	k__Fungi;p__unidentified;c__unidentified;o__unidentified;f__unidentified;g__unidentified;s__unidentified
7af6a55a6541baf89beb4125d01a7c75	0	0	0	0	0	0	0.000167620507171763	0	0	k__Fungi;p__Rozellomycota;c__unidentified;o__unidentified;f__unidentified;g__unidentified;s__unidentified
9b76c6f0ff2ea5defd4a0b7ef70e8e87	0	0	0	0	0	0	0.00014367472043294	0	0	k__Fungi;p__unidentified;c__unidentified;o__unidentified;f__unidentified;g__unidentified;s__unidentified
74cb9570bc6bfbe93fde266fde67ccc9	0	0	0	0	0	0	9.57831469552932e-05	0	0	k__Fungi;p__Ascomycota;c__Leotiomycetes;o__Helotiales
bfd7e9bbc1c8395317bd955e07cd40b4	0	0	0	0	0	0	0.000167620507171763	0	0	k__Fungi;p__Basidiomycota;c__Tremellomycetes;o__Tremellales;f__Bulleraceae;g__Genolevuria;s__Genolevuria_amylolytica
40562272acb5e36129d6bd4a72ea9fdf	0	0	0	7.18373602164699e-05	0	0	0	0	0	k__Fungi
36006f238bf5d1cf6fc7b663aa1cf105	0	0	0	0.000119728933694117	0	0	0	0	0	k__Fungi
123e871b387ed335182307722c19974e	0	0	0	0.00014367472043294	0	0	0	0	0	k__Fungi;p__Ascomycota;c__Saccharomycetes;o__Saccharomycetales;f__Saccharomycetales_fam_Incertae_sedis;g__Diutina;s__Diutina_catenulata
a45e3a411be10779fb0360d2c4626cc1	0	0	0	9.57831469552932e-05	0	0	0	0	0	k__Fungi;p__unidentified;c__unidentified;o__unidentified;f__unidentified;g__unidentified;s__unidentified
830e825bc7e83c55e88253f738ee7350	0	0	0	9.57831469552932e-05	0	0	0	0	0	k__Fungi;p__unidentified;c__unidentified;o__unidentified;f__unidentified;g__unidentified;s__unidentified
a5a154a5f199d6fae76544c528fb494d	0	0	0	0	0	0	0	0.000239457867388233	0	k__Fungi
f3f083e5b53962c6d4c17c6f45f16374	0	0	0	0	0	0	0	0.000239457867388233	0	k__Fungi;p__Ascomycota;c__Dothideomycetes;o__Pleosporales;f__Lentitheciaceae;g__Darksidea;s__Darksidea_epsilon
c31a7b267f87b1cb3469ca5d55819248	0	0	0	0	0	0	0	0.00021551208064941	0	k__Fungi;p__Ascomycota;c__Sordariomycetes;o__Hypocreales;f__Hypocreaceae;g__Trichoderma;s__Trichoderma_longibrachiatum
ab309cf0083331c72ceca04ce475a41e	0	0	0	0	4.78915734776466e-05	0	0	0	0	k__Fungi;p__Ascomycota;c__Eurotiomycetes;o__Eurotiales;f__Aspergillaceae
6bbc5b4addc252e9e2e101eb71985f87	0	0	0	0	0	0	0	0	9.57831469552932e-05	k__Fungi;p__unidentified;c__unidentified;o__unidentified;f__unidentified;g__unidentified;s__unidentified
b63bcca6bf2673487ad8b1f98b620870	0	0	0	0	0	0	0	0	7.18373602164699e-05	k__Fungi
0683da16974227157479e8b5c6e20d2e	0	0	0	0	0	0	0	0	4.78915734776466e-05	k__Fungi
1cd7e3fdb431972a335f12937b61e293	0	0	0	0	0	0	0	0	0.00014367472043294	k__Fungi
bf19e83608c4ba64ceb0e482851c98bc	0	0	0	0	0	0	0	0	0.000119728933694117	k__Fungi
b20faf7e6a74162de2f9fd5f102a4e04	0	0	0	0	0	0	0	0	0.00014367472043294	k__Fungi
94106184ef65f4634e9d318e3dff0b4d	0	0	0	0	0	0	0	0	0.00014367472043294	k__Fungi
d615f454addec953e42f06a8214a29b0	0	0.00014367472043294	0	0	0	0	0	0	0	k__Fungi;p__Ascomycota;c__Dothideomycetes;o__Pleosporales;f__Phaeosphaeriaceae
bec8752a5171f6d1a7518780b113b815	0	0.00014367472043294	0	0	0	0	0	0	0	k__Fungi;p__Basidiomycota;c__Tremellomycetes;o__Filobasidiales;f__Filobasidiaceae;g__Filobasidium;s__Filobasidium_wieringae
915d4e9049239f1bbc0dbe5108faa7dc	0	0	0	0	0	0.000119728933694117	0	0	0	k__Fungi;p__unidentified;c__unidentified;o__unidentified;f__unidentified;g__unidentified;s__unidentified
2bcf3ffbca9db8caa62af6a041010b9c	0	0	0	0	0	0.000167620507171763	0	0	0	k__Fungi;p__Ascomycota;c__Sordariomycetes;o__Hypocreales
db6223b122689d58ce9db59e98866fbb	0	0	0	0	0	0.000167620507171763	0	0	0	k__Fungi;p__Ascomycota;c__Leotiomycetes;o__Helotiales;f__Helotiaceae;g__Tetracladium;s__unidentified
a66248cc3b669b6f98ad16d97a220f2a	0	0	0	0	0	0.000167620507171763	0	0	0	k__Fungi;p__Basidiomycota;c__Agaricomycetes;o__Agaricales;f__Clavariaceae;g__Ramariopsis;s__unidentified
87a0d60b78957f70c4bb86a3eb6e71a6	0	0	0	0	0	0.000167620507171763	0	0	0	k__Fungi;p__Mortierellomycota;c__Mortierellomycetes;o__Mortierellales;f__Mortierellaceae;g__Mortierella;s__Mortierella_fatshederae
a5c11986af9c234bf930cbef9b4eacf4	0	0	0	0	0	0.00014367472043294	0	0	0	k__Fungi;p__Ascomycota;c__Archaeorhizomycetes;o__Archaeorhizomycetales;f__Archaeorhizomycetaceae;g__Archaeorhizomyces;s__unidentified
b910eadf229d8ceb67596dce7b5d9bf1	0	0	0	0	0	0.00014367472043294	0	0	0	k__Fungi;p__Ascomycota;c__Sordariomycetes;o__Xylariales;f__Xylariales_fam_Incertae_sedis;g__Robillarda;s__Robillarda_sessilis
6b9c9fda9cbc4e05d046b56d90efa0a6	0	0	0	0	0	0.000167620507171763	0	0	0	k__Fungi
d474b4b9ce3cb457507aaa377c684b00	0	0	0	0	0	0.00021551208064941	0	0	0	k__Fungi;p__Ascomycota;c__Eurotiomycetes;o__Chaetothyriales;f__unidentified;g__unidentified;s__unidentified
7c2974a61d9c18d95872e0e38be2640e	0	0	0	0	0	0.000191566293910586	0	0	0	k__Fungi;p__Ascomycota;c__Leotiomycetes;o__Helotiales
d7b54bb7ff8d684e8230c8b64cb3b27c	0	0	0	0	0	0.000167620507171763	0	0	0	k__Fungi;p__unidentified;c__unidentified;o__unidentified;f__unidentified;g__unidentified;s__unidentified
750a17bb891441fdc58d6974016bd60f	0	0	0	0	0	0.00014367472043294	0	0	0	k__Fungi;p__Ascomycota;c__Sordariomycetes;o__Hypocreales;f__Hypocreales_fam_Incertae_sedis;g__Acremonium;s__Acremonium_furcatum
ea74225a334c1739f631831cf35be7ce	0	0	0	0	0	0.000119728933694117	0	0	0	k__Fungi;p__Ascomycota;c__Dothideomycetes;o__Pleosporales;f__Torulaceae;g__Dendryphion;s__Dendryphion_europaeum
45cc70bb94edd971a5c90cfefdd779dd	0	0	0	0	0	0.000167620507171763	0	0	0	k__Fungi;p__Ascomycota;c__Sordariomycetes;o__Sordariales;f__Chaetomiaceae;g__Dichotomopilus;s__Dichotomopilus_erectus
9c4c732c1d9807176980ec7265d62400	0	0	0	0	0	0.00014367472043294	0	0	0	k__Fungi;p__Mortierellomycota;c__Mortierellomycetes;o__Mortierellales;f__Mortierellaceae;g__Mortierella;s__Mortierella_fatshederae
df98884703f599a502468a12d5c31c61	0	0	0	0	0	0.00014367472043294	0	0	0	k__Fungi;p__Ascomycota;c__Sordariomycetes;o__Hypocreales;f__Nectriaceae
63aee26b8e1bdb40eb98de1afe4af4df	0	0	0	0	0	0.000167620507171763	0	0	0	k__Fungi;p__Ascomycota;c__Leotiomycetes;o__Helotiales
4576bb115acc00f78c29261c9e5fe398	0	0	0	0	0	0.00014367472043294	0	0	0	k__Fungi;p__Ascomycota;c__Sordariomycetes;o__Hypocreales
2026b8d3579d5f59f9087ac53fbcdbd4	0	0	0	0	0	7.18373602164699e-05	0	7.18373602164699e-05	0	k__Fungi
55133f63989b82e65393adecbfd0b97e	0.000119728933694117	0	0	0	0	0	0	0	0	k__Fungi;p__Basidiomycota;c__Tremellomycetes;o__Tremellales;f__Rhynchogastremataceae;g__Papiliotrema
7f29f7f193bffdf6b983502d1ed3ff09	9.57831469552932e-05	0	0	0	0	0	0	0	0	k__Fungi;p__Ascomycota;c__Eurotiomycetes;o__Chaetothyriales;f__Chaetothyriaceae;g__Camptophora;s__Camptophora_hylomeconis
c518a8dab1ea69f91cfdfd1cbd0053e2	0.00014367472043294	0	0	0	0	0	0	0	0	k__Fungi;p__unidentified;c__unidentified;o__unidentified;f__unidentified;g__unidentified;s__unidentified
a58cd9c0f71c3328c3b04b1fe9added9	4.78915734776466e-05	0	0	0	0	0	0	0	0	k__Fungi;p__Ascomycota;c__Sordariomycetes;o__Chaetosphaeriales;f__Chaetosphaeriaceae
2f2756a138e048c73cc1b48ff55a0cd9	9.57831469552932e-05	0	0	0	0	0	0	0	0	k__Fungi;p__Ascomycota;c__Sordariomycetes;o__Sordariales;f__Sordariales_fam_Incertae_sedis;g__Ramophialophora;s__Ramophialophora_humicola
242f970dd9089dc7cfa8dde172422c1d	0.000119728933694117	0	0	0	0	0	0	0	0	k__Fungi;p__Ascomycota
509566818293dbaa878617a9851c96e9	7.18373602164699e-05	0	0	0	0	0	0	0	0	k__Fungi;p__Ascomycota;c__Sordariomycetes;o__Hypocreales;f__Clavicipitaceae;g__Metarhizium;s__Metarhizium_anisopliae
806031a8a1f601a053cb1fc7caaa57c9	4.78915734776466e-05	0	0	0	0	0	0	0	0	k__Fungi
516e4533e6d7710b0779fd9b6aa5cb5a	7.18373602164699e-05	0	0	0	0	0	0	0	0	k__Fungi
7a17c030221338015ccc529bb64b2784	7.18373602164699e-05	0	0	0	0	0	0	0	0	k__Fungi
bb50fa2e508d01f1530aac869cefb8ed	9.57831469552932e-05	0	0	0	0	0	0	0	0	k__Fungi
0e1b28368f21cfcd0c9e5c22f6da3d8d	0.00014367472043294	0	0	0	0	0	0	0	0	k__Fungi
a4b852390937b2a82e447b4204f4e573	9.57831469552932e-05	0	0	0	0	0	0	0	0	k__Fungi;p__Ascomycota;c__Lecanoromycetes;o__Trapeliales;f__Trapeliaceae;g__Placynthiella;s__Placynthiella_dasaea
fad7654b1916c156acfe72dab4dc770f	7.18373602164699e-05	0	0	0	0	0	0	0	0	k__Fungi
13299e38d0d09ed733d755a8416f3157	9.57831469552932e-05	0	0	0	0	0	0	0	0	k__Fungi
94c7f8ecfe3dee34914d2d1ccc28cb7a	9.57831469552932e-05	0	0	0	0	0	0	0	0	k__Fungi;p__Basidiomycota;c__Malasseziomycetes;o__Malasseziales;f__Malasseziaceae;g__Malassezia;s__unidentified
7460a3b622ce1329e7a5ef1dd57c7b31	7.18373602164699e-05	0	0	0	0	0	0	0	0	k__Fungi
d8252c9e266122cbe3ed2bb139e1cbf9	0.000167620507171763	0	0	0	0	0	0	0	0	k__Fungi;p__Ascomycota;c__Sordariomycetes;o__Hypocreales;f__Hypocreales_fam_Incertae_sedis;g__Myxocephala;s__Myxocephala_albida
5344447dc53b595d11f4be62b6bbd861	0.00014367472043294	0	0	0	0	0	0	0	0	k__Fungi
49815b2534fb36a8463e42197989d3d9	7.18373602164699e-05	0	0	0	0	0	0	0	0	k__Fungi;p__Basidiomycota;c__Microbotryomycetes;o__Sporidiobolales;f__Sporidiobolaceae;g__Rhodotorula;s__Rhodotorula_toruloides
aa8f1548ea7b5e84a510b537282d187c	0.000119728933694117	0	0	0	0	0	0	0	0	k__Fungi;p__Basidiomycota;c__Tremellomycetes;o__Tremellales;f__Trimorphomycetaceae;g__Saitozyma;s__unidentified
6e079e2f5c0fafb28b0e801e35cecf76	7.18373602164699e-05	0	0	4.78915734776466e-05	0	0	0	0	0	k__Fungi
180b99bb2ad99d37ff4ccdb3e0b6a2dc	0	0	4.78915734776466e-05	0	0	0	0	0	0	k__Fungi
6643cb013143df3bd2aeddc0c6e8c889	0	0	4.78915734776466e-05	0	0	0	0	0	0	k__Fungi;p__Ascomycota;c__Saccharomycetes;o__Saccharomycetales;f__Saccharomycetales_fam_Incertae_sedis;g__Diutina;s__Diutina_catenulata
a837f10380e5b3099206e014e714e7bf	0	0	7.18373602164699e-05	0	0	0	0	0	0	k__Fungi
a76facd82df0eba098ec339df9282909	0	0	9.57831469552932e-05	0	0	0	0	0	0	k__Fungi
6018edf8fc2508b486ea14feb26d6832	0	0	4.78915734776466e-05	0	0	0	0	0	0	k__Fungi;p__Ascomycota
5339f8a2e60e7f897d215d584e3e0d97	0	0	4.78915734776466e-05	0	0	0	0	0	0	k__Fungi
d94afc5fec36a3a166c5a10e0d402dec	0	0	7.18373602164699e-05	0	0	0	0	0	0	k__Fungi
469d71de5644e082da1b408954c16236	0	0	0	0	0	0	0.000119728933694117	0	0	k__Fungi
c7168972df2e929b34ea6294533e0b75	0	0	0	0	0	0	9.57831469552932e-05	0	0	k__Fungi
4a5e1b01657730df638832771d00244a	0	0	0	0	0	0	0.000119728933694117	0	0	k__Fungi;p__unidentified;c__unidentified;o__unidentified;f__unidentified;g__unidentified;s__unidentified
e4a0557883b7d17076460114cffb2de3	0	0	0	0	0	0	0.00014367472043294	0	0	k__Fungi;p__unidentified;c__unidentified;o__unidentified;f__unidentified;g__unidentified;s__unidentified
9faace26dc2b143a0a284a292c29df76	0	0	0	0	0	0	0.00014367472043294	0	0	k__Fungi
03700543ae81c4f658706578d4ecc8f9	0	0	0	0	0	0	0.000119728933694117	0	0	k__Fungi
f439b7a3eb4a068da03c62774cc03cc1	0	0	0	0	0	0	0.000191566293910586	0	0	k__Fungi;p__unidentified;c__unidentified;o__unidentified;f__unidentified;g__unidentified;s__unidentified
cb67470a3866a396e8c19b8b1b8aaee0	0	0	0	0	0	0	9.57831469552932e-05	0	0	k__Fungi;p__Ascomycota;c__Sordariomycetes;o__Hypocreales;f__Nectriaceae;g__Paracremonium;s__Paracremonium_inflatum
00a5c85c479691a700524317b2a6ce1e	0	0	0	0	0	0	0.00014367472043294	0	0	k__Fungi;p__unidentified;c__unidentified;o__unidentified;f__unidentified;g__unidentified;s__unidentified
c0fb9fd92daf99cd631389aabaec171a	0	0	0	0	0	0	9.57831469552932e-05	0	0	k__Fungi
515370e8085977e1e30990c3ee1d8a1a	0	0	0	0	0	0	0.000119728933694117	0	0	k__Fungi;p__unidentified;c__unidentified;o__unidentified;f__unidentified;g__unidentified;s__unidentified
7dd6f151f0b77c5abe34cefee7923dc3	0	0	0	0	0	0	0.00014367472043294	0	0	k__Fungi
5781cf2339673a794fec2240d9960e54	0	0	0	0	0	0	0.000191566293910586	0	0	k__Fungi;p__unidentified;c__unidentified;o__unidentified;f__unidentified;g__unidentified;s__unidentified
cf246dc223046a51732cdf6adbc3c4c1	0	0	0	0	0	0	0.000119728933694117	0	0	k__Fungi
7d906314c348945f2f9bbb9837904a40	0	0	0	0	0	0	0.00014367472043294	0	0	k__Fungi
b9911e4ca2539dcf8cb7a890df79b7bc	0	0	0	0	0	0	0.00014367472043294	0	0	k__Fungi
69f18af98f0856257310addc4e75e5ed	0	0	0	0	0	0	9.57831469552932e-05	0	0	k__Fungi;p__unidentified;c__unidentified;o__unidentified;f__unidentified;g__unidentified;s__unidentified
1cf0911a5580dc523ab63e2f88efbffe	0	0	0	0	0	0	0.00014367472043294	0	0	k__Fungi;p__unidentified;c__unidentified;o__unidentified;f__unidentified;g__unidentified;s__unidentified
ab1b00f8af3919c7884fb4bf59cd5201	0	0	0	0	0	0	9.57831469552932e-05	0	0	k__Fungi
f5420976d4d227b69e505bc412ada191	0	0	0	0	0	0	0.000119728933694117	0	0	k__Fungi;p__Ascomycota;c__Eurotiomycetes;o__Eurotiales;f__Aspergillaceae;g__Penicillium
c0f6278d71150306b3927b4d662e8fde	0	0	0	0	0	0	0.00014367472043294	0	0	k__Fungi;p__Ascomycota;c__Sordariomycetes;o__Hypocreales
0af5820bcb403fce634431d81a07e750	0	0	0	0	0	0	0.000167620507171763	0	0	k__Fungi;p__Ascomycota;c__Saccharomycetes;o__Saccharomycetales;f__Dipodascaceae;g__Geotrichum;s__Geotrichum_klebahnii
dba491f968f41369d0f8f1e7bab61f12	0	0	0	0	0	0	0.000167620507171763	0	0	k__Fungi;p__Ascomycota;c__Sordariomycetes;o__Hypocreales;f__Hypocreaceae;g__Trichoderma
3bad4882873eb003c008a64299216682	0	0	0	0	0	0	9.57831469552932e-05	0	0	k__Fungi;p__Basidiomycota;c__Tremellomycetes;o__Tremellales;f__Rhynchogastremataceae;g__Papiliotrema;s__Papiliotrema_aurea
6b94181b86adcd4142af27ed3a6264c3	0	0	0	0.00014367472043294	0	0	0	0	0	k__Fungi;p__Ascomycota;c__Saccharomycetes;o__Saccharomycetales;f__Saccharomycetaceae;g__Kazachstania;s__Kazachstania_bovina
760648b158f9ff2dbbc4d3d4edccdfb6	0	0	0	4.78915734776466e-05	0	0	0	0	0	k__Fungi;p__Ascomycota;c__Saccharomycetes;o__Saccharomycetales
0ddd3d5bbd82d867aeb67443367b58a8	0	0	0	7.18373602164699e-05	0	0	0	0	0	k__Fungi
aea743a073290c698ea47ca08682efc0	0	0	0	9.57831469552932e-05	0	0	0	0	0	k__Fungi
19c5ae9699d467e456dc83c9f1bf9db6	0	0	0	0	0	0	0	0.00021551208064941	0	k__Fungi;p__Ascomycota;c__Dothideomycetes;o__Pleosporales;f__Morosphaeriaceae;g__Acrocalymma;s__Acrocalymma_fici
0ff3606e6d441fe5f3f14d4194bf46d2	0	0	0	0	0	0	0	0.00021551208064941	0	k__Fungi;p__Ascomycota;c__Sordariomycetes
2d72cbbecf0e965abfd982f4ed42e42d	0	0	0	0	0.000119728933694117	0	0	0	0	k__Fungi;p__Ascomycota;c__Dothideomycetes;o__Pleosporales;f__Didymosphaeriaceae;g__Paraphaeosphaeria;s__Paraphaeosphaeria_angularis
3821f1e7eee88346a42ebf91049c87ac	0	0	0	0	0	0	0	0	7.18373602164699e-05	k__Fungi;p__Ascomycota;c__Dothideomycetes;o__Pleosporales
387f3d4bdfe64cdf59eecc796debe218	0	0	0	0	0	0	0	0	0.000119728933694117	k__Fungi
f9b9a0777c9cb21124f40bb5ed123922	0	0	0	0	0	0	0	0	0.000119728933694117	k__Fungi
55e9f4d456f59056ff967edfeda0fb17	0	0	0	0	0	0	0	0	0.000119728933694117	k__Fungi;p__unidentified;c__unidentified;o__unidentified;f__unidentified;g__unidentified;s__unidentified
fe4ab989f1cf3d6d64b680cf870aa95d	0	0	0	0	0	0	0	0	0.000167620507171763	k__Fungi
13f15e5a3e8c63c42e13596b52080644	0	0	0	0	0	0	0	0	0.000167620507171763	k__Fungi
f613a48dab04aaf95b4242422f3046e3	0	0	0	0	0	0	0	0	0.00014367472043294	k__Fungi;p__unidentified;c__unidentified;o__unidentified;f__unidentified;g__unidentified;s__unidentified
9f2ad710f0fe140d43c0ab6196f1cec8	0	0	0	0	0	0	0	0	0.000119728933694117	k__Fungi
c127d7b17b375de2a7ebf5ba03771d7d	0	0	0	0	0	0	0	0	0.000119728933694117	k__Fungi
8f072a7fe604bea53c01c450a021be37	0	0	0	0	0	0	0	0	0.000119728933694117	k__Fungi
b37c55691f7a2c5c1022729f50a91fe2	0	0	0	0	0	0	0	0	7.18373602164699e-05	k__Fungi
0ff76e3702693cebc762c8c8a575978c	0	0	0	0	0	0	0	0	0.000167620507171763	k__Fungi;p__unidentified;c__unidentified;o__unidentified;f__unidentified;g__unidentified;s__unidentified
549caf3e3ba3dd0310789d3219f70e9f	0	0.000167620507171763	0	0	0	0	0	0	0	k__Fungi
f82ecab392ac5ff87d0344a705219832	0	7.18373602164699e-05	0	0	0	0	0	0	0	k__Fungi
41334a08eba267aec6ee4501465f4ad3	0	9.57831469552932e-05	0	0	0	0	0	0	0	k__Fungi;p__Ascomycota;c__Archaeorhizomycetes;o__Archaeorhizomycetales;f__Archaeorhizomycetaceae;g__Archaeorhizomyces;s__unidentified
f893c00b0f34c65599852e030b1ee35a	0	4.78915734776466e-05	0	0	0	0	0	0	0	k__Fungi
62f87d093ac68eafa9a08543b8afb4d3	0	0	0	0	0	7.18373602164699e-05	0	0	0	k__Fungi;p__Ascomycota;c__Sordariomycetes;o__Xylariales;f__Xylariaceae;g__Xylaria;s__unidentified
3b3124b4b49606e66e001a15743b2514	0	0	0	0	0	0.000119728933694117	0	0	0	k__Fungi
62a6d9b3ebbb003b3dd1753b7516389f	0	0	0	0	0	0.00014367472043294	0	0	0	k__Fungi;p__Ascomycota;c__Dothideomycetes;o__Pleosporales;f__Tetraplosphaeriaceae;g__Tetraplosphaeria;s__Tetraplosphaeria_sasicola
a70df2f07c8a28c031f39b3216f6b4c0	0	0	0	0	0	0.000119728933694117	0	0	0	k__Fungi;p__Basidiomycota;c__Agaricomycetes;o__Agaricales;f__Entolomataceae;g__Entoloma;s__Entoloma_neglectum
57e881ae7485ac4d4369b709373ed057	0	0	0	0	0	0.000167620507171763	0	0	0	k__Fungi;p__Basidiomycota;c__Agaricomycetes;o__Auriculariales;f__Exidiaceae;g__Basidiodendron;s__Basidiodendron_eyrei
2cb10d694a581d401b7cf9a813ac39ec	0	0	0	0	0	0.00014367472043294	0	0	0	k__Fungi;p__Basidiomycota;c__Agaricomycetes;o__Phallales;f__Phallaceae;g__Phallus;s__Phallus_rugulosus
cf5a1a621fe2d6fd91b01fb75d231981	0	0	0	0	0	0.000167620507171763	0	0	0	k__Fungi;p__Basidiomycota;c__Agaricomycetes;o__Agaricales;f__Tricholomataceae;g__Lepista;s__Lepista_tarda
eafa6c44d38a41cb545b28c5db5e4933	0	0	0	0	0	0.000119728933694117	0	0	0	k__Fungi
4ad8f67f1a52e9e5fb08bf48e2a04aa1	0	0	0	0	0	9.57831469552932e-05	0	0	0	k__Fungi;p__Ascomycota;c__Sordariomycetes;o__Hypocreales;f__Nectriaceae;g__Fusarium;s__Fusarium_sporotrichioides
ba2c0bb2157c5df61731db3f7ca1a835	0	0	0	0	0	0.000119728933694117	0	0	0	k__Fungi
60bfa4dcd61ea751961ed3bff9ae562c	0	0	0	0	0	0.000119728933694117	0	0	0	k__Fungi;p__Basidiomycota;c__Agaricomycetes;o__Agaricales;f__Clavariaceae;g__Clavaria;s__Clavaria_echino-olivacea
a17e31cdda4f024cfc4664f6c039e26d	0	0	0	0	0	0.00014367472043294	0	0	0	k__Fungi;p__Chytridiomycota;c__unidentified;o__unidentified;f__unidentified;g__unidentified;s__unidentified
76233da322f03f12fcd3eb5638835a1a	0	0	0	0	0	0.00014367472043294	0	0	0	k__Fungi;p__Ascomycota;c__Archaeorhizomycetes;o__Archaeorhizomycetales;f__Archaeorhizomycetaceae;g__Archaeorhizomyces;s__unidentified
e3e44bd7d42625f83a00f92594c506d9	0	0	0	0	0	0.000167620507171763	0	0	0	k__Fungi;p__Ascomycota;c__Sordariomycetes;o__Sordariales;f__Chaetomiaceae;g__Dichotomopilus;s__Dichotomopilus_indicus
5ebf9b145763c12657b3afaf459dcb29	0	0	0	0	0	0.000191566293910586	0	0	0	k__Fungi
1bfaad58034e7a1fd692e303c1b7bdba	0.00014367472043294	0	0	0	0	0	0	0	0	k__Fungi
7e545a7f894d10d667d9bd2ab2edadec	0.000119728933694117	0	0	0	0	0	0	0	0	k__Fungi
138b1629c92fd339236e6e3581408039	9.57831469552932e-05	0	0	0	0	0	0	0	0	k__Fungi
e5b7169f9c7ba848066ac9cf610ecd73	7.18373602164699e-05	0	0	0	0	0	0	0	0	k__Fungi;p__unidentified;c__unidentified;o__unidentified;f__unidentified;g__unidentified;s__unidentified
560dfbc2d2300e47f0ad24326d17d309	7.18373602164699e-05	0	0	0	0	0	0	0	0	k__Fungi;p__Ascomycota;c__Eurotiomycetes;o__Chaetothyriales;f__Herpotrichiellaceae;g__Cladophialophora;s__unidentified
74fba7742f309c7555598bb12c0b25f3	9.57831469552932e-05	0	0	0	0	0	0	0	0	k__Fungi;p__unidentified;c__unidentified;o__unidentified;f__unidentified;g__unidentified;s__unidentified
0f14f6016ebeda77e7ae925200180bd1	7.18373602164699e-05	0	0	0	0	0	0	0	0	k__Fungi
6d67d336a0d274e305b94020248a1916	0.000119728933694117	0	0	0	0	0	0	0	0	k__Fungi
d09ff2696bfa2f6aa4a50a97875d2a30	0.000119728933694117	0	0	0	0	0	0	0	0	k__Fungi
74b3c873e64069ce9e0e723110adf517	7.18373602164699e-05	0	0	0	0	0	0	0	0	k__Fungi;p__Basidiomycota;c__Microbotryomycetes;o__Sporidiobolales;f__Sporidiobolaceae;g__Rhodosporidiobolus;s__Rhodosporidiobolus_fluvialis
cc193d9ecf425b62b3495b1279288b34	0.000119728933694117	0	0	0	0	0	0	0	0	k__Fungi;p__Basidiomycota;c__Agaricomycetes
c3e4770e8e4d4928febd1b26b595244d	4.78915734776466e-05	0	0	0	0	0	0	0	0	k__Fungi;p__unidentified;c__unidentified;o__unidentified;f__unidentified;g__unidentified;s__unidentified
59f1b5fce819002b320655ef370fe428	7.18373602164699e-05	0	0	0	0	0	0	0	0	k__Fungi;p__Ascomycota;c__Saccharomycetes;o__Saccharomycetales
2cb9a95d0cf9b5a937c8ad8f7a67efb6	9.57831469552932e-05	0	0	0	0	0	0	0	0	k__Fungi;p__Ascomycota;c__Leotiomycetes;o__Helotiales
d15fc7121b1aa8d0ed0c16f8edb61b4e	0.00014367472043294	0	0	0	0	0	0	0	0	k__Fungi;p__Basidiomycota;c__Microbotryomycetes;o__Microbotryomycetes_ord_Incertae_sedis;f__Chrysozymaceae;g__Sampaiozyma;s__Sampaiozyma_vanillica
1dbe853768f436946efd1aed8231839d	7.18373602164699e-05	0	0	0	0	0	0	0	0	k__Fungi;p__Ascomycota;c__Sordariomycetes;o__Hypocreales;f__Hypocreaceae;g__Trichoderma;s__Trichoderma_longibrachiatum
cffe356bc216af32962fbd6e6912542b	0	0	4.78915734776466e-05	0	0	0	0	0	0	k__Fungi
75bcbc5ec0b0b77a798194e52cc8b261	0	0	4.78915734776466e-05	0	0	0	0	0	0	k__Fungi
8ffd4503ce1de815688e97c5366c78b4	0	0	4.78915734776466e-05	0	0	0	0	0	0	k__Fungi;p__unidentified;c__unidentified;o__unidentified;f__unidentified;g__unidentified;s__unidentified
802d44c67ca7959f98fba65d6bfb3da6	0	0	9.57831469552932e-05	0	0	0	0	0	0	k__Fungi;p__unidentified;c__unidentified;o__unidentified;f__unidentified;g__unidentified;s__unidentified
0fef5c0201741f11f243378aa14618f6	0	0	0.000119728933694117	0	0	0	0	0	0	k__Fungi;p__unidentified;c__unidentified;o__unidentified;f__unidentified;g__unidentified;s__unidentified
9d1b97e9807ea501e5c7aacd21761420	0	0	7.18373602164699e-05	0	0	0	0	0	0	k__Fungi;p__unidentified;c__unidentified;o__unidentified;f__unidentified;g__unidentified;s__unidentified
1f608cbaf65f31632947f6a1db8b3db4	0	0	0.000119728933694117	0	0	0	0	0	0	k__Fungi;p__Basidiomycota;c__Tremellomycetes;o__Tremellales
9318e628a71cfc56d276832cbe1bcb4e	0	0	7.18373602164699e-05	0	0	0	0	0	0	k__Fungi
d4f2d1b9511b34f2b2773cfba2dcc0b5	0	0	0	0	0	0	9.57831469552932e-05	0	0	k__Fungi
9761d0e4b052d751e2775b22e71c9e62	0	0	0	0	0	0	0.000167620507171763	0	0	k__Fungi;p__unidentified;c__unidentified;o__unidentified;f__unidentified;g__unidentified;s__unidentified
284b5f85e9909896bb549734242902fa	0	0	0	0	0	0	0.000167620507171763	0	0	k__Fungi;p__unidentified;c__unidentified;o__unidentified;f__unidentified;g__unidentified;s__unidentified
47b67822c733f939b815aec8965fe215	0	0	0	0	0	0	0.000119728933694117	0	0	k__Fungi
c78312dbf2784e9c3f3eb466d763dda4	0	0	0	0	0	0	0.000191566293910586	0	0	k__Fungi
5db6468ccff84e43a18db0c074c6d9ec	0	0	0	0	0	0	0.000167620507171763	0	0	k__Fungi;p__Ascomycota;c__Sordariomycetes;o__Hypocreales
1f517b27af32e4177e0b9a2e178bad77	0	0	0	0	0	0	0.000119728933694117	0	0	k__Fungi
676ec980b3046ab35d1c1390f64499ed	0	0	0	0	0	0	0.000167620507171763	0	0	k__Fungi
fb04d4aa0a9b22ca194f45f6e68f1e34	0	0	0	0	0	0	7.18373602164699e-05	0	0	k__Fungi
8a62d40b6fb445ef62a009586001feb9	0	0	0	0	0	0	9.57831469552932e-05	0	0	k__Fungi;p__unidentified;c__unidentified;o__unidentified;f__unidentified;g__unidentified;s__unidentified
2360e83a092c33167f065a1a7c651df2	0	0	0	0	0	0	0.00014367472043294	0	0	k__Fungi
246133f5a51b7e05f24912df52edda45	0	0	0	0	0	0	9.57831469552932e-05	0	0	k__Fungi
6f7e77d87836bc884c0e6891f62cda9b	0	0	0	0	0	0	9.57831469552932e-05	0	0	k__Fungi
710959f742bf32c2e79a84b02bef053f	0	0	0	0	0	0	0.000119728933694117	0	0	k__Fungi;p__unidentified;c__unidentified;o__unidentified;f__unidentified;g__unidentified;s__unidentified
2a304b604b3f08414d06bb2c5ab9ffce	0	0	0	0	0	0	0.000119728933694117	0	0	k__Fungi
165c39d6d4ead328bdc07b228cdf1325	0	0	0	0	0	0	0.000167620507171763	0	0	k__Fungi
bf9d993293c0a80c6ab0d9b0c93661fe	0	0	0	0	0	0	0.00014367472043294	0	0	k__Fungi;p__Basidiomycota;c__Agaricomycetes;o__Cantharellales;f__Ceratobasidiaceae;g__Thanatephorus;s__Thanatephorus_cucumeris
b3287be563777fa1327a8a1d4d070578	0	0	0	0	0	0	9.57831469552932e-05	0	0	k__Fungi;p__Ascomycota;c__Sordariomycetes;o__Glomerellales;f__Glomerellaceae;g__Colletotrichum;s__Colletotrichum_truncatum
4360403cd3e59f847933844e89565fb8	0	0	0	0	0	0	0.000119728933694117	0	0	k__Fungi;p__Ascomycota;c__Sordariomycetes;o__Hypocreales;f__Bionectriaceae;g__Clonostachys;s__Clonostachys_rosea
dcb258f935761ed47db5fa514ce0402e	0	0	0	0	0	0	0.000119728933694117	0	0	k__Fungi
7f5cbd932305cb2eb5283378bab6643e	0	0	0	0	0	0	7.18373602164699e-05	0	0	k__Fungi;p__Basidiomycota;c__Microbotryomycetes;o__Sporidiobolales;f__Sporidiobolaceae;g__Sporobolomyces;s__Sporobolomyces_roseus
a21b3da8991e6cafe9ef0974d87250b7	0	0	0	2.39457867388233e-05	0	0	0	0	0	k__Fungi;p__unidentified;c__unidentified;o__unidentified;f__unidentified;g__unidentified;s__unidentified
07b435b225a640b998a985767ad27d72	0	0	0	7.18373602164699e-05	0	0	0	0	0	k__Fungi;p__unidentified;c__unidentified;o__unidentified;f__unidentified;g__unidentified;s__unidentified
4be947cf89c6f42eb212b798432c7929	0	0	0	9.57831469552932e-05	0	0	0	0	0	k__Fungi;p__Ascomycota;c__Sordariomycetes;o__Hypocreales;f__Hypocreales_fam_Incertae_sedis;g__Trichothecium;s__Trichothecium_roseum
ba55c1a721b72af921cdc1131d0dfe6f	0	0	0	4.78915734776466e-05	0	0	0	0	0	k__Fungi;p__unidentified;c__unidentified;o__unidentified;f__unidentified;g__unidentified;s__unidentified
bb728df78175d3787ec400d04b34f5c3	0	0	0	9.57831469552932e-05	0	0	0	0	0	k__Fungi;p__unidentified;c__unidentified;o__unidentified;f__unidentified;g__unidentified;s__unidentified
e267009a27def50cf3d58888207b36fd	0	0	0	0	0	0	0	0.000191566293910586	0	k__Fungi
ff9bc4ee808a55dc005b9a8e0418abb9	0	0	0	0	0	0	0	0.000191566293910586	0	k__Fungi
324b6b9698f713d4e81a603930783c32	0	0	0	0	0	0	0	0.000191566293910586	0	k__Fungi;p__Ascomycota;c__Saccharomycetes;o__Saccharomycetales;f__Saccharomycetales_fam_Incertae_sedis;g__Diutina;s__Diutina_catenulata
c3b957cee9dc647eccf2146aaf0b2866	0	0	0	0	4.78915734776466e-05	0	0	0	0	k__Fungi;p__unidentified;c__unidentified;o__unidentified;f__unidentified;g__unidentified;s__unidentified
beb2e9a1f1bff5ada77a59d50675e255	0	0	0	0	9.57831469552932e-05	0	0	0	0	k__Fungi
d34ec1b9ca1c8b0ced906d8a5b42cee4	0	0	0	0	7.18373602164699e-05	0	0	0	0	k__Fungi;p__Ascomycota;c__Saccharomycetes;o__Saccharomycetales;f__Saccharomycetales_fam_Incertae_sedis;g__Diutina;s__Diutina_catenulata
8b05deb3c41d0bbb90631730f48cad26	0	0	0	0	9.57831469552932e-05	0	0	0	0	k__Fungi;p__Ascomycota;c__Sordariomycetes;o__Sordariomycetes_ord_Incertae_sedis;f__Thyridiaceae;g__Pseudoneoconiothyrium;s__Pseudoneoconiothyrium_rosae
c7643008044c109dcd804f7decff311d	0	0	0	0	9.57831469552932e-05	0	0	0	0	k__Fungi;p__unidentified;c__unidentified;o__unidentified;f__unidentified;g__unidentified;s__unidentified
591d7d4a9fcbb7879fd6c2fd79d5cc1a	0	0	0	0	0	0	0	0	0.000167620507171763	k__Fungi
75305d3e596d114dbb7ed0c99f1ce896	0	0	0	0	0	0	0	0	0.00014367472043294	k__Fungi
1b55b66dca106531770b2d10d72f37c5	0	0	0	0	0	0	0	0	9.57831469552932e-05	k__Fungi
ef07e8c00b1e464f91bf0ea76e99b831	0	9.57831469552932e-05	0	0	0	0	0	0	0	k__Fungi
43d9953d68999388a21b686bc46fd34b	0	9.57831469552932e-05	0	0	0	0	0	0	0	k__Fungi
cac6b32ba977d18bf71529b7e02e2303	0	9.57831469552932e-05	0	0	0	0	0	0	0	k__Fungi
dd2e3cf6cbd5c1de388d9b01875aaade	0	0.000119728933694117	0	0	0	0	0	0	0	k__Fungi
0bdada8e56d100228c64aa25bf150d05	0	7.18373602164699e-05	0	0	0	0	0	0	0	k__Fungi
ec79c8fb635b08fe06b7c36c82be112c	0	0.000119728933694117	0	0	0	0	0	0	0	k__Fungi;p__Ascomycota;c__Eurotiomycetes;o__Chaetothyriales;f__Chaetothyriales_fam_Incertae_sedis;g__Strelitziana;s__Strelitziana_eucalypti
d4b2de6d6528afe61a6ef4a36741208e	0	0	0	0	0	0.000167620507171763	0	0	0	k__Fungi;p__Ascomycota;c__Sordariomycetes;o__Xylariales;f__Beltraniaceae;g__Beltraniella
a355e330229268610da529d3b3400162	0	0	0	0	0	0.000119728933694117	0	0	0	k__Fungi;p__Basidiomycota;c__Agaricomycetes;o__Agaricales;f__Strophariaceae;g__Psilocybe;s__Psilocybe_semilanceata
d3faec6c0fa804303f77ffa582ede2fb	0	0	0	0	0	0.000119728933694117	0	0	0	k__Fungi
3f06766828bcb6d2799809496c8974d5	0	0	0	0	0	4.78915734776466e-05	0	0	0	k__Fungi
c8e7ceec5eae110d65140464bec011fd	0	0	0	0	0	0.000119728933694117	0	0	0	k__Fungi;p__unidentified;c__unidentified;o__unidentified;f__unidentified;g__unidentified;s__unidentified
2daaeb2406bd1f5147a2265dc98f095b	0	0	0	0	0	0.000119728933694117	0	0	0	k__Fungi;p__Ascomycota;c__Eurotiomycetes;o__Eurotiales;f__Aspergillaceae;g__Penicillium
0501be7cc6cc55f1d4762161760ef734	0	0	0	0	0	0.000167620507171763	0	0	0	k__Fungi;p__Basidiomycota;c__Agaricomycetes;o__Boletales;f__Sclerodermataceae;g__Scleroderma;s__Scleroderma_citrinum
08f7058564822eca88a928fc027dc7ff	0	0	0	0	0	0.000119728933694117	0	0	0	k__Fungi;p__Chytridiomycota
2f7f148915d027e1db72f629a61b389e	0	0	0	0	0	0.00014367472043294	0	0	0	k__Fungi;p__Ascomycota;c__Leotiomycetes;o__Helotiales;f__Myxotrichaceae;g__Oidiodendron;s__unidentified
188cff4bd247776b44729be0d9eefecd	0	0	0	0	0	0.00014367472043294	0	0	0	k__Fungi;p__Basidiomycota;c__Agaricomycetes;o__Tremellodendropsidales;f__unidentified;g__unidentified;s__unidentified
dcd1376ba6da67a81167a42e3279daea	0	0	0	0	0	0.000167620507171763	0	0	0	k__Fungi;p__Ascomycota;c__Laboulbeniomycetes;o__unidentified;f__unidentified;g__unidentified;s__unidentified
da915ee4e61d66516ac651a84c3fba2e	0	0	0	0	0	0.00014367472043294	0	0	0	k__Fungi;p__Rozellomycota;c__unidentified;o__unidentified;f__unidentified;g__unidentified;s__unidentified
decc5c7963a1f9bb2dc4ef4a522d20a9	0	0	0	0	0	0.000167620507171763	0	0	0	k__Fungi;p__Basidiomycota;c__Tremellomycetes;o__Trichosporonales;f__Trichosporonaceae;g__Apiotrichum;s__Apiotrichum_porosum
bfe5b5bd5610ac04c8758a99653e4f60	0	0	0	0	0	0.000119728933694117	0	0	0	k__Fungi;p__Ascomycota;c__Dothideomycetes;o__Pleosporales;f__Pleosporaceae;g__Stemphylium;s__Stemphylium_vesicarium
dd0c8a7b50186803d7cb87381e35e0fc	0	0	0	0	0	0.00014367472043294	0	0	0	k__Fungi;p__Ascomycota;c__Leotiomycetes;o__Helotiales
d84f2399cf54327c2bb2fd74482e0f8d	0	0	0	0	0	0.00014367472043294	0	0	0	k__Fungi
b3eaa438f1b92b1a25a77aa4a05aa6c2	9.57831469552932e-05	0	0	0	0	0	0	0	0	k__Fungi;p__Ascomycota;c__Eurotiomycetes;o__Eurotiales;f__Trichocomaceae;g__Talaromyces;s__Talaromyces_subinflatus
edfcb50b3f805576c4c795d312e5c09a	9.57831469552932e-05	0	0	0	0	0	0	0	0	k__Fungi;p__Ascomycota;c__Archaeorhizomycetes;o__Archaeorhizomycetales;f__Archaeorhizomycetaceae;g__Archaeorhizomyces;s__unidentified
bb7179db006fe62b9cdb629a246e2d5e	2.39457867388233e-05	0	0	0	0	0	0	0	0	k__Fungi;p__Ascomycota;c__Sordariomycetes;o__Hypocreales;f__Hypocreales_fam_Incertae_sedis;g__Acremonium;s__Acremonium_furcatum
7bb8746602f73ee6fe00cbebf77856ec	0.00014367472043294	0	0	0	0	0	0	0	0	k__Fungi;p__Ascomycota;c__Orbiliomycetes;o__Orbiliales;f__Orbiliaceae;g__Retiarius;s__unidentified
80c0c7baa66584b51f65c0c6dfa626b2	4.78915734776466e-05	0	0	0	0	0	0	0	0	k__Fungi;p__unidentified;c__unidentified;o__unidentified;f__unidentified;g__unidentified;s__unidentified
0c03c7cf289f1f043fbafc14461d9772	9.57831469552932e-05	0	0	0	0	0	0	0	0	k__Fungi;p__Ascomycota;c__Dothideomycetes;o__Pleosporales;f__Didymosphaeriaceae;g__Pseudopithomyces;s__Pseudopithomyces_rosae
292a5ece008fbdb4aaa247121d5a2098	9.57831469552932e-05	0	0	0	0	0	0	0	0	k__Fungi
2a79cba9dfae5e222bb2ca34de5ab13a	4.78915734776466e-05	0	0	0	0	0	0	0	0	k__Fungi;p__unidentified;c__unidentified;o__unidentified;f__unidentified;g__unidentified;s__unidentified
76448f1fb8ec18134fb2f59254cafda9	7.18373602164699e-05	0	0	0	0	0	0	0	0	k__Fungi;p__Ascomycota;c__Dothideomycetes;o__Pleosporales;f__Pleosporaceae;g__Edenia;s__Edenia_gomezpompae
88b6de28a8b8addee2bf67f01351bb0e	7.18373602164699e-05	0	0	0	0	0	0	0	0	k__Fungi;p__Basidiomycota;c__Tremellomycetes;o__Tremellales;f__Bulleribasidiaceae;g__Vishniacozyma;s__Vishniacozyma_victoriae
13a92b0a69e9fe299dcb80f0fab0dfb2	9.57831469552932e-05	0	0	0	0	0	0	0	0	k__Fungi;p__unidentified;c__unidentified;o__unidentified;f__unidentified;g__unidentified;s__unidentified
c2b26fe6be21b3321db3eeef93e409ba	0	0	4.78915734776466e-05	0	0	0	0	0	0	k__Fungi
a53cfe62da31f64ad7fc7d5448d22cc8	0	0	7.18373602164699e-05	0	0	0	0	0	0	k__Fungi
158068a0fbe4ed2744e422ccaca430af	0	0	9.57831469552932e-05	0	0	0	0	0	0	k__Fungi;p__Rozellomycota;c__unidentified;o__unidentified;f__unidentified;g__unidentified;s__unidentified
da65938bd05284dd45c59d5cc8d0aa7c	0	0	4.78915734776466e-05	0	0	0	0	0	0	k__Fungi
fab2368d7e2f34fcfa115beb980566d7	0	0	9.57831469552932e-05	0	0	0	0	0	0	k__Fungi
d36f3c2ae3dd30f84695bdaf76573d2a	0	0	7.18373602164699e-05	0	0	0	0	0	0	k__Fungi;p__unidentified;c__unidentified;o__unidentified;f__unidentified;g__unidentified;s__unidentified
146f37e9b47d7a6a2e73a0838b548462	0	0	4.78915734776466e-05	0	0	0	0	0	0	k__Fungi
0025f01066bcbef0ebc95daa6b5f93ea	0	0	2.39457867388233e-05	0	0	0	0	0	0	k__Fungi;p__unidentified;c__unidentified;o__unidentified;f__unidentified;g__unidentified;s__unidentified
f086506086d6ef2c13fe96323b39c9c2	0	0	7.18373602164699e-05	0	0	0	0	0	0	k__Fungi
92296dcf7f103c1d91926715871cc2ee	0	0	7.18373602164699e-05	0	0	0	0	0	0	k__Fungi;p__Basidiomycota;c__Tremellomycetes;o__Tremellales;f__Rhynchogastremataceae;g__Papiliotrema;s__Papiliotrema_aurea
972ed31e3bef80746a13e0298159627e	0	0	0	0	0	0	9.57831469552932e-05	0	0	k__Fungi
bde75526cd269f9ee1556cd6bafd5d13	0	0	0	0	0	0	4.78915734776466e-05	0	0	k__Fungi
2676398bed5dd54e10d5a4d089d608bc	0	0	0	0	0	0	0.00014367472043294	0	0	k__Fungi
5be978ff44912873a82f400049e0be3e	0	0	0	0	0	0	0.00014367472043294	0	0	k__Fungi
766480c166676a3b2986de279ffde5bd	0	0	0	0	0	0	0.00014367472043294	0	0	k__Fungi
61d94d684ea5c8029348f5b390d05543	0	0	0	0	0	0	9.57831469552932e-05	0	0	k__Fungi
d03870ea40e06770fa4fc3b23b77aec2	0	0	0	0	0	0	7.18373602164699e-05	0	0	k__Fungi
c454da9503a6d5790dd44f9470fa586a	0	0	0	0	0	0	0.000167620507171763	0	0	k__Fungi
61298f13b16b43869dcb24c8b57644ee	0	0	0	0	0	0	0.000119728933694117	0	0	k__Fungi
c879d831bd5a27796a140debeb857675	0	0	0	0	0	0	0.000167620507171763	0	0	k__Fungi;p__unidentified;c__unidentified;o__unidentified;f__unidentified;g__unidentified;s__unidentified
3b9c8b930b10bb59c318a62e92acd7c0	0	0	0	0	0	0	7.18373602164699e-05	0	0	k__Fungi
b947f779792ecfbc8d8109ef9a1377ce	0	0	0	0	0	0	9.57831469552932e-05	0	0	k__Fungi
bd035cbb173c4e4948086f69872ac62e	0	0	0	0	0	0	0.000119728933694117	0	0	k__Fungi;p__unidentified;c__unidentified;o__unidentified;f__unidentified;g__unidentified;s__unidentified
74ff04da88d3c8259d1c98138edb4b98	0	0	0	0	0	0	9.57831469552932e-05	0	0	k__Fungi;p__unidentified;c__unidentified;o__unidentified;f__unidentified;g__unidentified;s__unidentified
2e1968ce0b618f8df6060735caf24025	0	0	0	0	0	0	0.000119728933694117	0	0	k__Fungi
921be1f85216134e708cd2d5167dd8fe	0	0	0	0	0	0	0.000119728933694117	0	0	k__Fungi
6ac6524477f2488d8e9d10bba4307727	0	0	0	0	0	0	9.57831469552932e-05	0	0	k__Fungi
6feed76267a640d9f451b64af46de30b	0	0	0	0	0	0	9.57831469552932e-05	0	0	k__Fungi
e61bda68323c34a1f6d49d9bde6175e8	0	0	0	0	0	0	7.18373602164699e-05	0	0	k__Fungi;p__Ascomycota;c__Saccharomycetes;o__Saccharomycetales
af19bf1b131e8b6e2115e3a280ea03e5	0	0	0	0	0	0	0.00014367472043294	0	0	k__Fungi;p__unidentified;c__unidentified;o__unidentified;f__unidentified;g__unidentified;s__unidentified
18af85a55cf8b71a006d4a2f2bb72f87	0	0	0	7.18373602164699e-05	0	0	0	0	0	k__Fungi;p__unidentified;c__unidentified;o__unidentified;f__unidentified;g__unidentified;s__unidentified
f9fcad2adcaf9531058a15f0fd7dcb51	0	0	0	7.18373602164699e-05	0	0	0	0	0	k__Fungi
b2a3e2afc0420102e6b578338c71b5a0	0	0	0	2.39457867388233e-05	0	0	0	0	0	k__Fungi
ffaab16d569e9e828d060de0a89c8472	0	0	0	7.18373602164699e-05	0	0	0	0	0	k__Fungi
ba3766e458d41e8680fe39be05c61ccf	0	0	0	4.78915734776466e-05	0	0	0	0	0	k__Fungi
e69c025b9dfe8d2ddaf412c8cd465dff	0	0	0	0	0	0	0	0.000167620507171763	0	k__Fungi
b82ee7a645d27abe32d3e2c859bb268c	0	0	0	0	0	0	0	0.000167620507171763	0	k__Fungi;p__unidentified;c__unidentified;o__unidentified;f__unidentified;g__unidentified;s__unidentified
5e2e209daaeafde3c964e36a7de1d502	0	0	0	0	0	0	0	0.000167620507171763	0	k__Fungi;p__Zoopagomycota;c__Zoopagomycetes;o__Zoopagales;f__Piptocephalidaceae;g__Syncephalis;s__unidentified
2fd7ddc9a8d152600cdac773fcafb4b4	0	0	0	0	0	0	0	0.000167620507171763	0	k__Fungi;p__Ascomycota;c__Dothideomycetes;o__Pleosporales;f__Thyridariaceae;g__Neoroussoella;s__Neoroussoella_heveae
592634066c1b5f728d9fa2b508054724	0	0	0	0	0	0	0	0.000167620507171763	0	k__Fungi;p__Ascomycota;c__Sordariomycetes
3c67960a40fc43f05a790ccf1a9df257	0	0	0	0	4.78915734776466e-05	0	0	0	0	k__Fungi
924ca08d62d905063f3024ef3d30a027	0	0	0	0	9.57831469552932e-05	0	0	0	0	k__Fungi;p__Basidiomycota;c__Cystobasidiomycetes
39962b5888265eb97892ad0800095695	0	0	0	0	0.000119728933694117	0	0	0	0	k__Fungi;p__Basidiomycota;c__Exobasidiomycetes;o__Tilletiales;f__Tilletiaceae;g__Tilletia;s__Tilletia_maclaganii
4d447ab4464a5df2b474cd8e69e71737	0	0	0	0	4.78915734776466e-05	0	0	0	0	k__Fungi;p__Basidiomycota;c__Ustilaginomycetes;o__Ustilaginales;f__Ustilaginaceae;g__Moesziomyces;s__Moesziomyces_parantarcticus
825ea67930fcd4eeeb49cf368dc53b60	0	0	0	0	0.000119728933694117	0	0	0	0	k__Fungi;p__Ascomycota
61f52c129ef69aeaefc2a2d03cfac40a	0	0	0	0	0	0	0	0	4.78915734776466e-05	k__Fungi
4e987ef9bfd11da780e83c635bd0c9e7	0	0	0	0	0	0	0	0	4.78915734776466e-05	k__Fungi;p__unidentified;c__unidentified;o__unidentified;f__unidentified;g__unidentified;s__unidentified
9be1c3f442e94574c611f17aa43c8d50	0	0	0	0	0	0	0	0	9.57831469552932e-05	k__Fungi;p__unidentified;c__unidentified;o__unidentified;f__unidentified;g__unidentified;s__unidentified
879ced1d3a5271898ca1ccaf3152a9a3	0	0	0	0	0	0	0	0	9.57831469552932e-05	k__Fungi;p__unidentified;c__unidentified;o__unidentified;f__unidentified;g__unidentified;s__unidentified
b77d9a89e413122827a20f42a5b5e8d8	0	0	0	0	0	0	0	0	0.000119728933694117	k__Fungi
ae7212e3666a0fbff682fa88a3651df4	0	0	0	0	0	0	0	0	9.57831469552932e-05	k__Fungi
5fd1d0916b1d001f8ebe7d7c6be2281f	0	0	0	0	0	0	0	0	0.00014367472043294	k__Fungi;p__unidentified;c__unidentified;o__unidentified;f__unidentified;g__unidentified;s__unidentified
b543f8f6e2da6536ca9ee294693f1731	0	0	0	0	0	0	0	0	7.18373602164699e-05	k__Fungi
e4f4748df2400dad0152e9a20c25a2a7	0	0	0	0	0	0	0	0	9.57831469552932e-05	k__Fungi;p__unidentified;c__unidentified;o__unidentified;f__unidentified;g__unidentified;s__unidentified
b65bfda20de9e45cede31778e097c84a	0	0	0	0	0	0	0	0	9.57831469552932e-05	k__Fungi
ac5ef1544761457637b84ae75e3846e0	0	0	0	0	0	0	0	0	9.57831469552932e-05	k__Fungi;p__Basidiomycota;c__Tremellomycetes;o__Tremellales;f__Bulleribasidiaceae;g__Hannaella;s__Hannaella_oryzae
b29d42d1734d2df413f2290ff6064c6d	0	0	0	0	0	0	0	0	4.78915734776466e-05	k__Fungi
aa69814267adb557b967cc6bdc813e37	0	0	0	0	0	0	0	0	9.57831469552932e-05	k__Fungi
d97dcb9a0dbb090a0055337dd1d9f97c	0	7.18373602164699e-05	0	0	0	0	0	0	0	k__Fungi
489a2bc16b86c9d97f928b6985d519e7	0	9.57831469552932e-05	0	0	0	0	0	0	0	k__Fungi
66bdbabadda3d057bbc679aadc2755d3	0	0.000119728933694117	0	0	0	0	0	0	0	k__Fungi;p__Ascomycota;c__Eurotiomycetes;o__Chaetothyriales;f__Chaetothyriales_fam_Incertae_sedis;g__Strelitziana;s__Strelitziana_eucalypti
52d25cd248a53371c53eaae43ca625b8	0	7.18373602164699e-05	0	0	0	0	0	0	0	k__Fungi;p__Ascomycota;c__Dothideomycetes;o__Capnodiales;f__Mycosphaerellaceae;g__Mycosphaerella;s__Mycosphaerella_etlingerae
0ccc5aaa4abbb7cab519f64b12e19be1	0	9.57831469552932e-05	0	0	0	0	0	0	0	k__Fungi
ed20abd808b80bbbfc24282cfc01074d	0	7.18373602164699e-05	0	0	0	0	0	0	0	k__Fungi;p__unidentified;c__unidentified;o__unidentified;f__unidentified;g__unidentified;s__unidentified
b9c36de1dc39fc41202083d79862c331	0	7.18373602164699e-05	0	0	0	0	2.39457867388233e-05	0	0	k__Fungi
e81eb03edc2e0c8891c710608f7a8267	0	0	0	0	0	9.57831469552932e-05	0	0	0	k__Fungi;p__Ascomycota;c__Dothideomycetes;o__Dothideomycetes_ord_Incertae_sedis;f__Eremomycetaceae;g__Arthrographis;s__Arthrographis_kalrae
7d99877ea8ee81bbcbcaea6ec9a4f7e4	0	0	0	0	0	9.57831469552932e-05	0	0	0	k__Fungi;p__Basidiomycota;c__Agaricomycetes
c19d1bcedb9942f091e4291e0d463991	0	0	0	0	0	9.57831469552932e-05	0	0	0	k__Fungi
f907778e4f124cce9ed2039ea6746bbe	0	0	0	0	0	7.18373602164699e-05	0	0	0	k__Fungi;p__Ascomycota;c__Leotiomycetes;o__Helotiales
e0f649493f1c37399d2a4e47d4ca34ec	0	0	0	0	0	9.57831469552932e-05	0	0	0	k__Fungi;p__Ascomycota;c__Eurotiomycetes;o__Onygenales;f__Gymnoascaceae;g__Arachniotus;s__Arachniotus_dankaliensis
aac1d9d1ab3d0245ff740e29cdc09d40	0	0	0	0	0	9.57831469552932e-05	0	0	0	k__Fungi;p__unidentified;c__unidentified;o__unidentified;f__unidentified;g__unidentified;s__unidentified
628ce5a2e0a1b60f6ab9a57917a9aa9d	0	0	0	0	0	0.000119728933694117	0	0	0	k__Fungi;p__Basidiomycota;c__Ustilaginomycetes;o__Ustilaginales;f__Ustilaginaceae;g__Moesziomyces;s__Moesziomyces_parantarcticus
18ed9bd3251b47d89a67257c56389bd6	0	0	0	0	0	4.78915734776466e-05	0	0	0	k__Fungi;p__Ascomycota;c__Sordariomycetes;o__Hypocreales;f__Ophiocordycipitaceae;g__unidentified;s__unidentified
a50d0e09e117dc888bd15a9140431f38	0	0	0	0	0	9.57831469552932e-05	0	0	0	k__Fungi;p__Ascomycota;c__Dothideomycetes;o__Pleosporales
f08e0264f3bcba5521dbd40d4762fb80	0	0	0	0	0	0.000119728933694117	0	0	0	k__Fungi;p__Ascomycota
1506380c3e10ce6383227e085bc17518	0	0	0	0	0	2.39457867388233e-05	0	0	0	k__Fungi
e65a332a39b5b4ce689772f0eaedc050	0	0	0	0	0	0.000119728933694117	0	0	0	k__Fungi
2d8d937edf0d3d1fd4e7db9bf1f77f97	0	0	0	0	0	0.000119728933694117	0	0	0	k__Fungi;p__Ascomycota;c__Sordariomycetes;o__Hypocreales;f__Nectriaceae;g__Fusarium;s__Fusarium_sporotrichioides
29003e4da1102c18c6f065d7166b8b89	0	0	0	0	0	0.000119728933694117	0	0	0	k__Fungi;p__unidentified;c__unidentified;o__unidentified;f__unidentified;g__unidentified;s__unidentified
1a30a061acbeebe7d733953913b0e3d3	0	0	0	0	0	0.000119728933694117	0	0	0	k__Fungi;p__Ascomycota;c__Sordariomycetes;o__Hypocreales;f__Nectriaceae;g__Acremoniopsis;s__Acremoniopsis_suttonii
bfe2586d9596b1fbf1db0a2ce7ab2b3b	0	0	0	0	0	7.18373602164699e-05	0	0	0	k__Fungi;p__Basidiomycota;c__Tremellomycetes;o__Tremellales;f__Rhynchogastremataceae;g__Papiliotrema;s__Papiliotrema_laurentii
200c50daf581b59b941ca0e776411f83	0	0	0	0	0	0.000119728933694117	0	0	0	k__Fungi;p__Chytridiomycota;c__Rhizophydiomycetes;o__Rhizophydiales;f__Terramycetaceae;g__unidentified;s__unidentified
1eef12682702afaed2215b59c50ba5ff	0	0	0	0	0	9.57831469552932e-05	0	0	0	k__Fungi;p__Basidiomycota;c__Agaricomycetes;o__Agaricales;f__Clavariaceae;g__Clavaria;s__unidentified
cefa09945503b48c8b7282d32ee4ccce	0	0	0	0	0	9.57831469552932e-05	0	0	0	k__Fungi;p__Ascomycota;c__Sordariomycetes;o__Hypocreales;f__Hypocreales_fam_Incertae_sedis;g__Acremonium;s__Acremonium_cavaraeanum
bae8a642b57ac69d3e5d8f6bda3f0d4b	7.18373602164699e-05	0	0	0	0	0	0	0	0	k__Fungi
56c1caea19026bd265366176933857de	7.18373602164699e-05	0	0	0	0	0	0	0	0	k__Fungi
8fbadf692937027baf591bb45631f862	7.18373602164699e-05	0	0	0	0	0	0	0	0	k__Fungi;p__unidentified;c__unidentified;o__unidentified;f__unidentified;g__unidentified;s__unidentified
98538a198d5ec9b1f5c0d3bafff902e1	7.18373602164699e-05	0	0	0	0	0	0	0	0	k__Fungi;p__Basidiomycota;c__Tremellomycetes;o__Tremellales;f__Bulleraceae;g__Bullera;s__Bullera_unica
2f23431c4f430d46f6bbe74cecd46ce6	7.18373602164699e-05	0	0	0	0	0	0	0	0	k__Fungi
d6cbf8759f0ae505ca489d1c8940eaea	2.39457867388233e-05	0	0	0	0	0	0	0	0	k__Fungi;p__unidentified;c__unidentified;o__unidentified;f__unidentified;g__unidentified;s__unidentified
5f5545fc64b8f75881be5f06dea58ddb	9.57831469552932e-05	0	0	0	0	0	0	0	0	k__Fungi;p__Basidiomycota;c__Agaricomycetes;o__Agaricales;f__Tricholomataceae;g__Hydropus;s__unidentified
b3a687df17a22986ffa2dd29922cd3e1	9.57831469552932e-05	0	0	0	0	0	0	0	0	k__Fungi
0c0eea91c71565316d3649054b62f2eb	4.78915734776466e-05	0	0	0	0	0	0	0	0	k__Fungi;p__Ascomycota;c__Sordariomycetes;o__Hypocreales;f__Clavicipitaceae;g__Metarhizium;s__Metarhizium_anisopliae
6c9c8ab88ecdb9678014ddf8c0718bd9	4.78915734776466e-05	0	0	0	0	0	0	0	0	k__Fungi
0ac0bc06e6c16fcf4ba08a11af3dd64d	9.57831469552932e-05	0	0	0	0	0	0	0	0	k__Fungi
8056756e2df26f2075fc704bf8f6a957	0.000119728933694117	0	0	0	0	0	0	0	0	k__Fungi
801e042911d67e34c77c0a1b7608d4f4	7.18373602164699e-05	0	0	0	0	0	0	0	0	k__Fungi;p__Ascomycota;c__Sordariomycetes;o__Hypocreales;f__Nectriaceae;g__Xenocylindrocladium;s__Xenocylindrocladium_subverticillatum
742950ff6cc6ba26db1f5ff863bad97a	9.57831469552932e-05	0	0	0	0	0	0	0	0	k__Fungi;p__unidentified;c__unidentified;o__unidentified;f__unidentified;g__unidentified;s__unidentified
cddb37e95b777259e2059b5866cbc176	0.000119728933694117	0	0	0	0	0	0	0	0	k__Fungi;p__unidentified;c__unidentified;o__unidentified;f__unidentified;g__unidentified;s__unidentified
1a7c16013f533c46666f7f03c52a3469	2.39457867388233e-05	0	0	0	0	0	0	0	0	k__Fungi
6bdaeb940e72e444204a7c3a84644096	4.78915734776466e-05	0	0	0	0	0	0	0	0	k__Fungi
3d8bfc5384379e78a966682cc490b34f	9.57831469552932e-05	0	0	0	0	0	0	0	0	k__Fungi;p__Basidiomycota;c__Tremellomycetes;o__Tremellales;f__Bulleribasidiaceae;g__Bulleribasidium;s__Bulleribasidium_variabile
57d2ca6a3b21fb5cc1041059e6145375	4.78915734776466e-05	0	0	0	0	0	0	0	0	k__Fungi;p__unidentified;c__unidentified;o__unidentified;f__unidentified;g__unidentified;s__unidentified
4ac697952b52b16a0d6be3aba2874514	0	0	7.18373602164699e-05	0	0	0	0	0	0	k__Fungi;p__unidentified;c__unidentified;o__unidentified;f__unidentified;g__unidentified;s__unidentified
c8de5f5427aceed942ac41111c2c0321	0	0	4.78915734776466e-05	0	0	0	0	0	0	k__Fungi;p__unidentified;c__unidentified;o__unidentified;f__unidentified;g__unidentified;s__unidentified
0e1a96d037b1aef13760031ae2fd9171	0	0	4.78915734776466e-05	0	0	0	0	0	0	k__Fungi;p__unidentified;c__unidentified;o__unidentified;f__unidentified;g__unidentified;s__unidentified
9c9a0ea512103496adf1c02a0ca02402	0	0	9.57831469552932e-05	0	0	0	0	0	0	k__Fungi
a30d004fd09e654e49c7c98a8bebca57	0	0	2.39457867388233e-05	0	0	0	0	0	0	k__Fungi
fdcf7643d452808cbc3a6bc1de7c8874	0	0	7.18373602164699e-05	0	0	0	0	0	0	k__Fungi;p__Ascomycota;c__Saccharomycetes;o__Saccharomycetales;f__Trichomonascaceae;g__Trichomonascus;s__Trichomonascus_ciferrii
88adeb71d452fcc7543fdf2bf2a5093b	0	0	9.57831469552932e-05	0	0	0	0	0	0	k__Fungi
920cc4384b9577feb37005cb7a74dcb8	0	0	4.78915734776466e-05	0	0	0	0	0	0	k__Fungi;p__unidentified;c__unidentified;o__unidentified;f__unidentified;g__unidentified;s__unidentified
5c5c46c02e6e4c3a3a27bc942ee4482b	0	0	7.18373602164699e-05	0	0	0	0	0	0	k__Fungi
d643db3fae4ece816ea1495a9a8b2652	0	0	4.78915734776466e-05	0	0	0	0	0	0	k__Fungi;p__Basidiomycota;c__Agaricomycetes;o__Cantharellales;f__Ceratobasidiaceae;g__Thanatephorus;s__Thanatephorus_cucumeris
8ee29c77691102388fe3c774e5d3190e	0	0	4.78915734776466e-05	0	0	0	0	0	0	k__Fungi;p__unidentified;c__unidentified;o__unidentified;f__unidentified;g__unidentified;s__unidentified
d7ec58a4f2f38ae001f46791c4306f74	0	0	7.18373602164699e-05	0	0	0	0	0	0	k__Fungi
702e6953e4d983c42575180f6c8ca14c	0	0	0	0	0	0	9.57831469552932e-05	0	0	k__Fungi
95fd0f07f9954eba07398aadf7adc1d1	0	0	0	0	0	0	0.000119728933694117	0	0	k__Fungi;p__unidentified;c__unidentified;o__unidentified;f__unidentified;g__unidentified;s__unidentified
d42b365da6a776aa137907c460ee2e28	0	0	0	0	0	0	2.39457867388233e-05	0	0	k__Fungi
ef914f2d547fd470a00e7c564eb656b6	0	0	0	0	0	0	4.78915734776466e-05	0	0	k__Fungi
dfe4a0b44288acda90cdc0ffbcb99aec	0	0	0	0	0	0	9.57831469552932e-05	0	0	k__Fungi
0552d36b5e846889357590f358e49b38	0	0	0	0	0	0	0.000119728933694117	0	0	k__Fungi
456fc644effc5b49b0bde8c853b358c5	0	0	0	0	0	0	9.57831469552932e-05	0	0	k__Fungi
059fbddcc50304bca88a0e2e41ceebde	0	0	0	0	0	0	7.18373602164699e-05	0	0	k__Fungi;p__unidentified;c__unidentified;o__unidentified;f__unidentified;g__unidentified;s__unidentified
4fbe88d521f83e9c20ae32b75c2ae947	0	0	0	0	0	0	2.39457867388233e-05	0	0	k__Fungi
dc7c62ada2be0c99e7a9a0f0f7cccd24	0	0	0	0	0	0	0.000119728933694117	0	0	k__Fungi;p__unidentified;c__unidentified;o__unidentified;f__unidentified;g__unidentified;s__unidentified
4b0b5595d704501f4d673aed8ce7b2df	0	0	0	0	0	0	4.78915734776466e-05	0	0	k__Fungi
ace6f6434e1d124bc0fa621920424a38	0	0	0	0	0	0	7.18373602164699e-05	0	0	k__Fungi
1e81067bbc7b82a2f9dbfb846fc15fe4	0	0	0	0	0	0	0.000119728933694117	0	0	k__Fungi
b5273a8f4a23c0a8da678ac27e1f94d6	0	0	0	0	0	0	7.18373602164699e-05	0	0	k__Fungi;p__unidentified;c__unidentified;o__unidentified;f__unidentified;g__unidentified;s__unidentified
86c55289f837890d827357b8a6c4f06c	0	0	0	0	0	0	7.18373602164699e-05	0	0	k__Fungi
6eb21993292aedfdbc9d496e496ac000	0	0	0	0	0	0	7.18373602164699e-05	0	0	k__Fungi
2b8e77409c289ac4c9f50d2c9dc1bb68	0	0	0	0	0	0	9.57831469552932e-05	0	0	k__Fungi
ccafce53dbc264aed9a86f581b745f13	0	0	0	0	0	0	9.57831469552932e-05	0	0	k__Fungi;p__unidentified;c__unidentified;o__unidentified;f__unidentified;g__unidentified;s__unidentified
80ffd91cb7fb0c419a1014dac20213fa	0	0	0	0	0	0	0.000119728933694117	0	0	k__Fungi
c1f2d2f663cdf6a3e5b28470b82d972e	0	0	0	0	0	0	9.57831469552932e-05	0	0	k__Fungi;p__Basidiomycota;c__Tremellomycetes;o__Tremellales;f__Bulleribasidiaceae;g__Hannaella;s__Hannaella_oryzae
c9af4b19d49264f6d9e198473d3afa92	0	0	0	0	0	0	9.57831469552932e-05	0	0	k__Fungi
c598658886b528742c9b7ef88ed78e88	0	0	0	0	0	0	7.18373602164699e-05	0	0	k__Fungi;p__Basidiomycota;c__Tremellomycetes;o__Tremellales;f__Bulleribasidiaceae;g__Bulleribasidium;s__Bulleribasidium_variabile
7044b94dc64a8ec619b1f46c75a1fc58	0	0	0	0	0	0	7.18373602164699e-05	0	0	k__Fungi;p__Ascomycota;c__Archaeorhizomycetes;o__Archaeorhizomycetales;f__Archaeorhizomycetaceae;g__Archaeorhizomyces;s__unidentified
b09bfa84a37f0821b8f8edc55ba3a19f	0	0	0	0	0	0	2.39457867388233e-05	0	0	k__Fungi
89f052cbbfaa062d3daea1a7c672327c	0	0	0	0	0	0	0.000119728933694117	0	0	k__Fungi;p__unidentified;c__unidentified;o__unidentified;f__unidentified;g__unidentified;s__unidentified
a79fab3474e4a55835d5297404371d40	0	0	0	0	0	0	0.000119728933694117	0	0	k__Fungi
3158b7d27dd6fc632065875996190f34	0	0	0	0	0	0	9.57831469552932e-05	0	0	k__Fungi;p__Basidiomycota;c__Cystobasidiomycetes;o__Cystobasidiomycetes_ord_Incertae_sedis;f__Symmetrosporaceae;g__Symmetrospora;s__unidentified
d170b29d7008cfa41a4f6e787f933d73	0	0	0	2.39457867388233e-05	0	0	0	0	0	k__Fungi;p__unidentified;c__unidentified;o__unidentified;f__unidentified;g__unidentified;s__unidentified
3614b498a505446a4b387577c760d22a	0	0	0	7.18373602164699e-05	0	0	0	0	0	k__Fungi
2bc5b455fe698a7c3df287fb1db2819e	0	0	0	9.57831469552932e-05	0	0	0	0	0	k__Fungi;p__Ascomycota;c__Eurotiomycetes;o__Eurotiales;f__Aspergillaceae;g__Aspergillus;s__Aspergillus_chlamydosporus
806829529689e78ce4ab4ae8405e91df	0	0	0	2.39457867388233e-05	0	0	0	0	0	k__Fungi;p__Basidiomycota;c__Wallemiomycetes;o__Wallemiales;f__Wallemiaceae;g__Wallemia;s__Wallemia_muriae
73194808b6e85500aa257f1abe84a00c	0	0	0	0.000119728933694117	0	0	0	0	0	k__Fungi;p__Ascomycota;c__Sordariomycetes;o__Microascales;f__Microascaceae;g__Lophotrichus;s__Lophotrichus_fimeti
19fc92e35676b5c1c126a4105df0eff1	0	0	0	7.18373602164699e-05	0	0	0	0	0	k__Fungi
0fcdb86eb8cf5511939c5b7b1b3fdd82	0	0	0	0	0	0	0	0.00014367472043294	0	k__Fungi;p__unidentified;c__unidentified;o__unidentified;f__unidentified;g__unidentified;s__unidentified
1fcb76e31655010174544927e58228e4	0	0	0	0	0	0	0	0.00014367472043294	0	k__Fungi;p__Ascomycota;c__Leotiomycetes;o__Helotiales;f__Hyaloscyphaceae;g__Cistella;s__unidentified
f2487a3a632c0c86e7933764a9d589ef	0	0	0	0	0	0	0	0.00014367472043294	0	k__Fungi;p__Ascomycota;c__Sordariomycetes
378ba71bf6783303ee381046920afe9f	0	0	0	0	0	0	0	0.00014367472043294	0	k__Fungi;p__unidentified;c__unidentified;o__unidentified;f__unidentified;g__unidentified;s__unidentified
ec78e913fe9fe397efdb397e7aa708b6	0	0	0	0	2.39457867388233e-05	0	0	0	0	k__Fungi
638a261def97ff610b8ef71b882bc244	0	0	0	0	2.39457867388233e-05	0	0	0	0	k__Fungi;p__Basidiomycota;c__Ustilaginomycetes;o__Ustilaginales;f__Ustilaginaceae;g__Moesziomyces;s__Moesziomyces_parantarcticus
fb6b6b8b20d246d3368907fcdb66713d	0	0	0	0	7.18373602164699e-05	0	0	0	0	k__Fungi;p__Basidiomycota;c__Tremellomycetes;o__Cystofilobasidiales;f__Cystofilobasidiales_fam_Incertae_sedis;g__Mrakiella;s__Mrakiella_aquatica
824fa44634cbbc86687fd78c01149fc3	0	0	0	0	2.39457867388233e-05	0	0	0	0	k__Fungi;p__Ascomycota;c__Saccharomycetes;o__Saccharomycetales;f__Saccharomycetales_fam_Incertae_sedis;g__Diutina;s__Diutina_catenulata
139991387b8ca363d2d78c466de1bcc8	0	0	0	0	9.57831469552932e-05	0	0	0	0	k__Fungi;p__Ascomycota;c__Saccharomycetes;o__Saccharomycetales;f__Saccharomycetales_fam_Incertae_sedis;g__Diutina;s__Diutina_catenulata
1fda5ee7866cae0da5ffe35f433c05b5	0	0	0	0	0	0	0	0	7.18373602164699e-05	k__Fungi
f889db084454f0134724d84990cda307	0	0	0	0	0	0	0	0	4.78915734776466e-05	k__Fungi
acf7bae627d1c9e2a4a07e913462fe80	0	0	0	0	0	0	0	0	4.78915734776466e-05	k__Fungi
ba0085fa1cdac40175fe686b4bfb1693	0	0	0	0	0	0	0	0	7.18373602164699e-05	k__Fungi
a820e8fd71ad49d0125d2e89e10b5b9e	0	0	0	0	0	0	0	0	2.39457867388233e-05	k__Fungi
d877985f4bcc13ecb52647d02792b0d5	0	0	0	0	0	0	0	0	7.18373602164699e-05	k__Fungi;p__Basidiomycota;c__Tremellomycetes;o__Tremellales;f__Rhynchogastremataceae;g__Papiliotrema;s__Papiliotrema_odontotermitis
05fc03d38c157bcb91c5c758e473f1a3	0	0	0	0	0	0	0	0	4.78915734776466e-05	k__Fungi;p__Basidiomycota;c__Tremellomycetes;o__Tremellales;f__Rhynchogastremataceae;g__Papiliotrema;s__Papiliotrema_fusca
26318b44505640954c966cb142407aaa	0	0	0	0	0	0	0	0	7.18373602164699e-05	k__Fungi
55ec01961efcd880de7ba2520a54d67b	0	0	0	0	0	0	0	0	7.18373602164699e-05	k__Fungi;p__unidentified;c__unidentified;o__unidentified;f__unidentified;g__unidentified;s__unidentified
4c770424befb5c670fc110705c12a3e7	0	0	0	0	0	0	0	0	4.78915734776466e-05	k__Fungi;p__unidentified;c__unidentified;o__unidentified;f__unidentified;g__unidentified;s__unidentified
53d6e16ba28289fdbfac30d4155bfc2e	0	0	0	0	0	0	0	0	9.57831469552932e-05	k__Fungi;p__Ascomycota;c__Eurotiomycetes;o__Eurotiales;f__Trichocomaceae;g__Talaromyces
4574525bff6c2ee5fe84cbfdb70f4825	0	0	0	0	0	0	0	0	7.18373602164699e-05	k__Fungi
5c465fc37d40051fa83e2f932d42041c	0	0	0	0	0	0	0	0	7.18373602164699e-05	k__Fungi;p__unidentified;c__unidentified;o__unidentified;f__unidentified;g__unidentified;s__unidentified
678ad87bcc1a0a4c52cfa03bbf2d34f4	0	0	0	0	0	0	0	0	7.18373602164699e-05	k__Fungi
3401d779c65543f1f694ad40fff40051	0	0	0	0	0	0	0	0	7.18373602164699e-05	k__Fungi
455a51f9e45ad391c651565fcbf2c5f6	0	0	0	0	0	0	0	0	4.78915734776466e-05	k__Fungi
c1fd6a8eb5d79e03156c4dfa69de9c14	0	0	0	0	0	0	0	0	4.78915734776466e-05	k__Fungi
43a34ceb16850b0dacf00576a905dc48	0	0	0	0	0	0	0	0	0.00014367472043294	k__Fungi;p__unidentified;c__unidentified;o__unidentified;f__unidentified;g__unidentified;s__unidentified
b3e30d5382ca103ada5a35fab150323f	0	0	0	0	0	0	0	0	4.78915734776466e-05	k__Fungi
eae27c77c11574fcf2532970402a334d	0	4.78915734776466e-05	0	0	0	0	0	0	0	k__Fungi
17f9b744d1fe141b58eb6b7e8c08873e	0	0.000119728933694117	0	0	0	0	0	0	0	k__Fungi
ff15cce1e7d4ce9af6feb3f0675d71d7	0	7.18373602164699e-05	0	0	0	0	0	0	0	k__Fungi;p__unidentified;c__unidentified;o__unidentified;f__unidentified;g__unidentified;s__unidentified
b755c034bcfecd4fa036894c654aa5ca	0	4.78915734776466e-05	0	0	0	0	0	0	0	k__Fungi
cb8d83b8282e9e7a6ce5679f3d817a0a	0	2.39457867388233e-05	0	0	0	0	0	0	0	k__Fungi;p__Basidiomycota;c__Tremellomycetes;o__Tremellales;f__Bulleribasidiaceae;g__Hannaella
6e65585fd36a556041c40dac90251475	0	9.57831469552932e-05	0	0	0	0	0	0	0	k__Fungi
e471d0c3029c73fa4c4058761dcacb5a	0	7.18373602164699e-05	0	0	0	0	0	0	0	k__Fungi
6f34e75103f286b142d0247aefd768a8	0	0.000119728933694117	0	0	0	0	0	0	0	k__Fungi
6279b7a76853b863428c20a16de67f71	0	7.18373602164699e-05	0	0	0	0	0	0	0	k__Fungi
1ac7bbcbfcacd9ca5fdd5286b0633cd0	0	7.18373602164699e-05	0	0	0	0	0	0	0	k__Fungi
40d8b9a773b6f1eafb24b0f1103e1278	0	9.57831469552932e-05	0	0	0	0	0	0	0	k__Fungi
f5dd6474e59f6d71e05c25c52e615a59	0	7.18373602164699e-05	0	0	0	0	0	0	0	k__Fungi
8b6e7a1a91398e4b78f9462ea1cb0526	0	0.000119728933694117	0	0	0	0	0	0	0	k__Fungi
dfc01a9f69a184e0347f6be09b6e6dad	0	2.39457867388233e-05	0	0	0	0	0	0	0	k__Fungi
b7772a444d2785602c11ae5cb4e091a9	0	4.78915734776466e-05	0	0	0	0	0	0	0	k__Fungi;p__Ascomycota;c__Sordariomycetes;o__Hypocreales;f__Hypocreaceae;g__Trichoderma;s__unidentified
ed6dfb8c2deef96b11b6ef1b6c5cd878	0	0	0	0	0	0.000119728933694117	0	0	0	k__Fungi;p__Ascomycota;c__Leotiomycetes
249faa4414f50392fc1b13843cffa095	0	0	0	0	0	9.57831469552932e-05	0	0	0	k__Fungi;p__Ascomycota;c__Sordariomycetes
8cc827a8ef9972c6e1a87e5d12db306f	0	0	0	0	0	0.000119728933694117	0	0	0	k__Fungi;p__Ascomycota;c__Eurotiomycetes;o__Chaetothyriales;f__Herpotrichiellaceae;g__unidentified;s__unidentified
a1da81a48b0ef0b916d8f968b41feac3	0	0	0	0	0	4.78915734776466e-05	0	0	0	k__Fungi
0d13bcae8db6b2836b40433dc25997b8	0	0	0	0	0	7.18373602164699e-05	0	0	0	k__Fungi;p__Ascomycota;c__Eurotiomycetes;o__Eurotiales;f__Aspergillaceae;g__Aspergillus
6437fb21bc5c94a75ba4c70c56708c3f	0	0	0	0	0	0.000119728933694117	0	0	0	k__Fungi;p__Ascomycota;c__GS37;o__unidentified;f__unidentified;g__unidentified;s__unidentified
260398ea6897ee0c13e5aa95b67140cb	0	0	0	0	0	7.18373602164699e-05	0	0	0	k__Fungi;p__Ascomycota;c__Dothideomycetes;o__Pleosporales
1506727b12ca7cc6a4b6da0a08bdde2d	0	0	0	0	0	7.18373602164699e-05	0	0	0	k__Fungi;p__Ascomycota;c__Sordariomycetes;o__Hypocreales;f__Nectriaceae;g__Paracremonium;s__Paracremonium_inflatum
6cb8550d493b26fc87b9e46ccb7897e1	0	0	0	0	0	0.000119728933694117	0	0	0	k__Fungi;p__unidentified;c__unidentified;o__unidentified;f__unidentified;g__unidentified;s__unidentified
d7b6611f01df03d5817def688cc2c56a	0	0	0	0	0	9.57831469552932e-05	0	0	0	k__Fungi;p__Ascomycota;c__Eurotiomycetes;o__Chaetothyriales;f__Herpotrichiellaceae;g__unidentified;s__unidentified
fd479635d4c9bee1e53dd9d131b4e0fb	0	0	0	0	0	2.39457867388233e-05	0	0	0	k__Fungi;p__Basidiomycota
9b178b5955eb4ea49554f043564f6df5	0	0	0	0	0	7.18373602164699e-05	0	0	0	k__Fungi;p__Basidiomycota;c__Agaricomycetes;o__Cantharellales;f__Ceratobasidiaceae;g__unidentified;s__unidentified
c42f7d7cc250a7e651502171ceafe900	0	0	0	0	0	7.18373602164699e-05	0	0	0	k__Fungi
d9deabc3ec07a4722d690e99573071cd	0	0	0	0	0	9.57831469552932e-05	0	0	0	k__Fungi;p__unidentified;c__unidentified;o__unidentified;f__unidentified;g__unidentified;s__unidentified
a34741bd37feda0c384fab6526fd58a8	0	0	0	0	0	9.57831469552932e-05	0	0	0	k__Fungi;p__Zoopagomycota;c__unidentified;o__unidentified;f__unidentified;g__unidentified;s__unidentified
70fd74dc0df80f3d06a373696fbab1ab	0	0	0	0	0	9.57831469552932e-05	0	0	0	k__Fungi
3f14a5c2de6976b4ff9762e1ddb8daf8	0	0	0	0	0	7.18373602164699e-05	0	0	0	k__Fungi;p__unidentified;c__unidentified;o__unidentified;f__unidentified;g__unidentified;s__unidentified
1ed704c694955eeb78e4296bd8e7db6d	0	0	0	0	0	9.57831469552932e-05	0	0	0	k__Fungi;p__Mortierellomycota;c__Mortierellomycetes;o__Mortierellales;f__Mortierellaceae;g__Mortierella;s__Mortierella_fatshederae
52c857d8e72ea8d46ed9baa80c63d4cc	0	0	0	0	0	9.57831469552932e-05	0	0	0	k__Fungi;p__Ascomycota;c__Sordariomycetes;o__Hypocreales;f__Hypocreales_fam_Incertae_sedis;g__Acremonium;s__Acremonium_vitellinum
4dce0f42dc7bc9b1a40351b59a941034	0	0	0	0	0	7.18373602164699e-05	0	0	0	k__Fungi;p__unidentified;c__unidentified;o__unidentified;f__unidentified;g__unidentified;s__unidentified
9bbd20f0bd04dde8c1444d86bef1ea84	0	0	0	0	0	7.18373602164699e-05	0	0	0	k__Fungi;p__Glomeromycota
7da1ac9a1fad4f91b7be2197d6be5e8e	7.18373602164699e-05	0	0	0	0	0	0	0	0	k__Fungi
20bbf617361ade6bad07fa5b2706e40d	4.78915734776466e-05	0	0	0	0	0	0	0	0	k__Fungi;p__Ascomycota
6e50386b2584ef0d581b12fed299c078	7.18373602164699e-05	0	0	0	0	0	0	0	0	k__Fungi;p__Basidiomycota
6f81e60e6570df9fbeef375a7e7b29f1	7.18373602164699e-05	0	0	0	0	0	0	0	0	k__Fungi
32fa9245246dd89d2c5ee0fec6c8996d	9.57831469552932e-05	0	0	0	0	0	0	0	0	k__Fungi;p__Ascomycota;c__Eurotiomycetes;o__Onygenales;f__Onygenales_fam_Incertae_sedis;g__Chrysosporium;s__Chrysosporium_pseudomerdarium
252cbc1ad6023f82ca8cf0d91c955eb9	7.18373602164699e-05	0	0	0	0	0	0	0	0	k__Fungi;p__Basidiomycota;c__Tremellomycetes;o__Tremellales;f__Bulleribasidiaceae;g__Vishniacozyma;s__Vishniacozyma_victoriae
55d47198f1e0cdd250848b0984093b7c	2.39457867388233e-05	0	0	0	0	0	0	0	0	k__Fungi;p__unidentified;c__unidentified;o__unidentified;f__unidentified;g__unidentified;s__unidentified
4385e51b1aeb791fb9ecad6756268e35	7.18373602164699e-05	0	0	0	0	0	0	0	0	k__Fungi
dc2e3f86bb3a6965fca839542b82c555	4.78915734776466e-05	0	0	0	0	0	0	0	0	k__Fungi
98037f7be2e09660379debcc0530bef2	4.78915734776466e-05	0	0	0	0	0	0	0	0	k__Fungi;p__Mortierellomycota;c__Mortierellomycetes;o__Mortierellales;f__Mortierellaceae;g__Mortierella;s__Mortierella_fatshederae
b1084f0804bdd4f20cd1a2be4749dfb0	0.000119728933694117	0	0	0	0	0	0	0	0	k__Fungi
f8bcca206514f7c5a9bc0a308d2bdab6	7.18373602164699e-05	0	0	0	0	0	0	0	0	k__Fungi
ef72efba30f95d495bcfd548ac4854f2	2.39457867388233e-05	0	0	0	0	0	0	0	0	k__Fungi;p__Ascomycota;c__Eurotiomycetes;o__Eurotiales;f__Trichocomaceae;g__Talaromyces;s__Talaromyces_marneffei
00f7804f5a504cbbb95f11ba678b59a5	4.78915734776466e-05	0	0	0	0	0	0	0	0	k__Fungi
62c5efbd04c93c5e33e84c25bc830059	2.39457867388233e-05	0	0	0	0	0	0	0	0	k__Fungi
e2b3fe6281adbc809b0d08e1ad23bc59	7.18373602164699e-05	0	0	0	0	0	0	0	0	k__Fungi;p__Kickxellomycota;c__Kickxellomycetes;o__Kickxellales;f__Kickxellaceae;g__Ramicandelaber;s__Ramicandelaber_taiwanensis
242a8375be75af04362bd100681847b9	2.39457867388233e-05	0	0	0	0	0	0	0	0	k__Fungi;p__Basidiomycota;c__Tremellomycetes;o__Tremellales;f__Bulleraceae;g__Genolevuria;s__Genolevuria_amylolytica
601d27d158a8c3b6d99d4bf425c32780	2.39457867388233e-05	0	0	0	0	0	0	0	0	k__Fungi;p__unidentified;c__unidentified;o__unidentified;f__unidentified;g__unidentified;s__unidentified
8b564c1c991953c29e935157264cb9b8	7.18373602164699e-05	0	0	0	0	0	0	0	0	k__Fungi;p__unidentified;c__unidentified;o__unidentified;f__unidentified;g__unidentified;s__unidentified
27874959c3b98172f95dd31e48b6bd7b	4.78915734776466e-05	0	0	0	0	0	0	0	0	k__Fungi;p__unidentified;c__unidentified;o__unidentified;f__unidentified;g__unidentified;s__unidentified
fbb14fcb133e6642c7d255090686de7c	7.18373602164699e-05	0	0	0	0	0	0	0	0	k__Fungi
17bf34aa6afa7d4c71ac067b6dfd6d24	0	0	9.57831469552932e-05	0	0	0	0	0	0	k__Fungi;p__Ascomycota;c__Eurotiomycetes;o__Eurotiales
16ec87ac835d4e97b6164eb1c02bc649	0	0	4.78915734776466e-05	0	0	0	0	0	0	k__Fungi
9657e17f9c4fbdddda4444643428e335	0	0	7.18373602164699e-05	0	0	0	0	0	0	k__Fungi;p__unidentified;c__unidentified;o__unidentified;f__unidentified;g__unidentified;s__unidentified
372e7f0c6edf937b115926e3cdbe729f	0	0	2.39457867388233e-05	0	0	0	0	0	0	k__Fungi
f1f5d50b36488acd53ad6fdf5db93b54	0	0	4.78915734776466e-05	0	0	0	0	0	0	k__Fungi
76503e3bf7964d44f5c3740a851889c8	0	0	9.57831469552932e-05	0	0	0	0	0	0	k__Fungi
d21e2601d15a75c021cf3fa4612a86dc	0	0	7.18373602164699e-05	0	0	0	0	0	0	k__Fungi
0d505e95d297b45d8d0f1412fd67b9de	0	0	2.39457867388233e-05	0	0	0	0	0	0	k__Fungi
37e5afc7314290ce60ec84f59b6fe8b2	0	0	0	0	0	0	7.18373602164699e-05	0	0	k__Fungi;p__unidentified;c__unidentified;o__unidentified;f__unidentified;g__unidentified;s__unidentified
c3d36371eba06ab35143276e432e32c1	0	0	0	0	0	0	7.18373602164699e-05	0	0	k__Fungi;p__unidentified;c__unidentified;o__unidentified;f__unidentified;g__unidentified;s__unidentified
9325f7e253f2a1b5eb49f5995a03f22f	0	0	0	0	0	0	0.000119728933694117	0	0	k__Fungi
f235204812efa90725b77199902b2b36	0	0	0	0	0	0	0.000119728933694117	0	0	k__Fungi;p__unidentified;c__unidentified;o__unidentified;f__unidentified;g__unidentified;s__unidentified
8a30e3297632b69ee25f199c2f2074c7	0	0	0	0	0	0	7.18373602164699e-05	0	0	k__Fungi
bbc99c3a3a784630835ce065ffb547bb	0	0	0	0	0	0	9.57831469552932e-05	0	0	k__Fungi;p__unidentified;c__unidentified;o__unidentified;f__unidentified;g__unidentified;s__unidentified
3cc28e1a6c6efb6dcae03f9f804e35bd	0	0	0	0	0	0	7.18373602164699e-05	0	0	k__Fungi;p__unidentified;c__unidentified;o__unidentified;f__unidentified;g__unidentified;s__unidentified
51258bf2c935a29f4a052c6d7203e9fe	0	0	0	0	0	0	9.57831469552932e-05	0	0	k__Fungi
103780163662edbfcbee85f3bcf89f75	0	0	0	0	0	0	4.78915734776466e-05	0	0	k__Fungi;p__unidentified;c__unidentified;o__unidentified;f__unidentified;g__unidentified;s__unidentified
df9b8a7fccbe0d5b057db0c34028739a	0	0	0	0	0	0	7.18373602164699e-05	0	0	k__Fungi
5e32f756e40c597b1236127127869d51	0	0	0	0	0	0	2.39457867388233e-05	0	0	k__Fungi;p__unidentified;c__unidentified;o__unidentified;f__unidentified;g__unidentified;s__unidentified
b4b092bfd78fc3a5afd29ef4660a6bab	0	0	0	0	0	0	9.57831469552932e-05	0	0	k__Fungi
ac3e17710ba155cae55abe0e4fbaca8b	0	0	0	0	0	0	4.78915734776466e-05	0	0	k__Fungi
430117508a6bb2eba96896efdaf0fc34	0	0	0	0	0	0	9.57831469552932e-05	0	0	k__Fungi
c5b511dcaa38a5edacb38489df0e727a	0	0	0	0	0	0	0.000119728933694117	0	0	k__Fungi;p__unidentified;c__unidentified;o__unidentified;f__unidentified;g__unidentified;s__unidentified
e86cdd6f50508ff20ba06b60e6b9b870	0	0	0	0	0	0	9.57831469552932e-05	0	0	k__Fungi
e614ce8a13b3f9b7457bd6172ee6a568	0	0	0	0	0	0	7.18373602164699e-05	0	0	k__Fungi;p__Ascomycota;c__Dothideomycetes;o__Pleosporales;f__Phaeosphaeriaceae;g__Setophoma
d0361a9b653b49ec8aabace7928a980b	0	0	0	0	0	0	2.39457867388233e-05	0	0	k__Fungi
3fcd6e6dcdb64b24485968295373126f	0	0	0	0	0	0	7.18373602164699e-05	0	0	k__Fungi
a9e46af847c612af258ecd5096b0ad3a	0	0	0	0	0	0	0.000119728933694117	0	0	k__Fungi;p__Ascomycota;c__Sordariomycetes;o__Hypocreales;f__Hypocreaceae
feeb8467028fa60f5fdb4442e26e4adc	0	0	0	0	0	0	9.57831469552932e-05	0	0	k__Fungi;p__unidentified;c__unidentified;o__unidentified;f__unidentified;g__unidentified;s__unidentified
f67cb6dcd48d4f705d8697cc639c88f7	0	0	0	0	0	0	4.78915734776466e-05	0	0	k__Fungi;p__Ascomycota;c__Dothideomycetes;o__Dothideales;f__Aureobasidiaceae;g__Aureobasidium;s__Aureobasidium_pullulans
4d5c9f5636746bca59e11f49e823073b	0	0	0	0	0	0	7.18373602164699e-05	0	0	k__Fungi
486b3dff05548f57f88370a00e0108fd	0	0	0	0	0	0	9.57831469552932e-05	0	0	k__Fungi;p__unidentified;c__unidentified;o__unidentified;f__unidentified;g__unidentified;s__unidentified
9521b8cd16d19b0f710eed80b353ae38	0	0	0	0	0	0	7.18373602164699e-05	0	0	k__Fungi;p__Ascomycota;c__Saccharomycetes;o__Saccharomycetales;f__Saccharomycetales_fam_Incertae_sedis;g__Candida;s__Candida_vespimorsuum
1258f369f29f867015f9e172131645d0	0	0	0	0	0	0	9.57831469552932e-05	0	0	k__Fungi;p__Basidiomycota;c__Tremellomycetes;o__Filobasidiales;f__Piskurozymaceae;g__Solicoccozyma;s__Solicoccozyma_terricola
a4da5c0c0aeaa6b9c2403b2515707010	0	0	0	0	0	0	9.57831469552932e-05	0	0	k__Fungi
2de172b776d11526af14043996c49d04	0	0	0	0	0	0	9.57831469552932e-05	0	0	k__Fungi
7b0b2656985f335ef4387cdb60038885	0	0	0	0	0	0	4.78915734776466e-05	0	0	k__Fungi;p__Ascomycota;c__Eurotiomycetes;o__Chaetothyriales;f__Herpotrichiellaceae;g__Exophiala;s__Exophiala_cancerae
1f9e30658b3c91ca8609e0720eb3976e	0	0	0	0	0	0	9.57831469552932e-05	0	0	k__Fungi;p__Ascomycota;c__Leotiomycetes;o__Helotiales
7de557cfa2b625bccf9d827597ca7271	0	0	0	0	0	0	0.000119728933694117	0	0	k__Fungi;p__unidentified;c__unidentified;o__unidentified;f__unidentified;g__unidentified;s__unidentified
88923a2ad99270cdc57261c2cb5ed691	0	0	0	0	0	0	4.78915734776466e-05	0	0	k__Fungi;p__Basidiomycota;c__Microbotryomycetes;o__Sporidiobolales;f__Sporidiobolaceae;g__Rhodotorula;s__Rhodotorula_diobovata
96b36b3c0ffe0b4486cc24956ba74dc9	0	0	0	7.18373602164699e-05	0	0	0	0	0	k__Fungi;p__unidentified;c__unidentified;o__unidentified;f__unidentified;g__unidentified;s__unidentified
bff2775920209c28637f17e3ae5c3a67	0	0	0	7.18373602164699e-05	0	0	0	0	0	k__Fungi;p__Basidiomycota;c__Cystobasidiomycetes;o__Erythrobasidiales;f__Erythrobasidiaceae;g__Bannoa;s__Bannoa_hahajimensis
6fdee74ee2f91b2f097039f0ea84f441	0	0	0	9.57831469552932e-05	0	0	0	0	0	k__Fungi
61f86c350c5944bd2ddd25d09d7ff66e	0	0	0	4.78915734776466e-05	0	0	0	0	0	k__Fungi;p__Basidiomycota;c__Microbotryomycetes;o__Sporidiobolales;f__Sporidiobolaceae;g__Sporobolomyces;s__Sporobolomyces_roseus
75e61e99b3ccfd0c857e47269866aa17	0	0	0	4.78915734776466e-05	0	0	0	0	0	k__Fungi;p__unidentified;c__unidentified;o__unidentified;f__unidentified;g__unidentified;s__unidentified
60a9fd704ff5d2ee8490e741afb9702c	0	0	0	7.18373602164699e-05	0	0	0	0	0	k__Fungi
1e22ded368cae045231168b485becab7	0	0	0	0	0	0	0	0.000119728933694117	0	k__Fungi;p__unidentified;c__unidentified;o__unidentified;f__unidentified;g__unidentified;s__unidentified
3b3ae677ac0e0a95408821d3616fd70e	0	0	0	0	0	0	0	0.000119728933694117	0	k__Fungi;p__unidentified;c__unidentified;o__unidentified;f__unidentified;g__unidentified;s__unidentified
d223e4a34c30328fb83fb6a08b79a300	0	0	0	0	0	0	0	0.000119728933694117	0	k__Fungi;p__Basidiomycota;c__Tremellomycetes;o__Tremellales;f__Bulleribasidiaceae;g__Dioszegia;s__Dioszegia_xingshanensis
b2bd63d5412095c0b246dd4070a49316	0	0	0	0	0	0	0	0.000119728933694117	0	k__Fungi
44e33d41785d2819877e3dd047a58e18	0	0	0	0	0	0	0	0.000119728933694117	0	k__Fungi;p__unidentified;c__unidentified;o__unidentified;f__unidentified;g__unidentified;s__unidentified
add0e0cc7aad3e40d97c3c7747eb3885	0	0	0	0	0	0	0	0.000119728933694117	0	k__Fungi
962cab94d03ae183e97b9585ce6f7431	0	0	0	0	0	0	0	0.000119728933694117	0	k__Fungi;p__unidentified;c__unidentified;o__unidentified;f__unidentified;g__unidentified;s__unidentified
c352102d6e5d9eced83386df75221b1a	0	0	0	0	7.18373602164699e-05	0	0	0	0	k__Fungi;p__Basidiomycota;c__Agaricostilbomycetes;o__Agaricostilbales;f__Chionosphaeraceae;g__Kurtzmanomyces;s__Kurtzmanomyces_shapotouensis
3893838d1067b2ca35df1925f907fd7d	0	0	0	0	9.57831469552932e-05	0	0	0	0	k__Fungi;p__Basidiomycota;c__Agaricomycetes;o__Russulales;f__Lachnocladiaceae;g__Vararia;s__Vararia_minidichophysa
03a3c8176a0c38c8dd04000db764dbf0	0	0	0	0	4.78915734776466e-05	0	0	0	0	k__Fungi;p__unidentified;c__unidentified;o__unidentified;f__unidentified;g__unidentified;s__unidentified
28bff517ed06b9a06686fd8d1a57227c	0	0	0	0	7.18373602164699e-05	0	0	0	0	k__Fungi;p__Ascomycota;c__Sordariomycetes
61896138abf6cf53c8aef9c3c26026ec	0	0	0	0	9.57831469552932e-05	0	0	0	0	k__Fungi;p__Ascomycota;c__Eurotiomycetes;o__Chaetothyriales;f__Herpotrichiellaceae
1ed68354d1a460ddcedb5aae683f19c7	0	0	0	0	0	0	0	0	9.57831469552932e-05	k__Fungi
64b90529a9286e9bfea922f3da95047e	0	0	0	0	0	0	0	0	9.57831469552932e-05	k__Fungi
1bb9799637bcee15f45e497caefa3a1e	0	0	0	0	0	0	0	0	4.78915734776466e-05	k__Fungi
113203f798cce01d8fba18ea274b95d8	0	0	0	0	0	0	0	0	2.39457867388233e-05	k__Fungi
6f6d32769c0e189e383a99d167af5733	0	0	0	0	0	0	0	0	9.57831469552932e-05	k__Fungi;p__unidentified;c__unidentified;o__unidentified;f__unidentified;g__unidentified;s__unidentified
380886c98cbfd2efa93de02c64beec95	0	0	0	0	0	0	0	0	9.57831469552932e-05	k__Fungi
cdc9c9f0cb5fe8e362772863b0cbbf80	0	0	0	0	0	0	0	0	7.18373602164699e-05	k__Fungi
7ccf085a850031364d7e7d568a462aa9	0	0	0	0	0	0	0	0	4.78915734776466e-05	k__Fungi;p__unidentified;c__unidentified;o__unidentified;f__unidentified;g__unidentified;s__unidentified
25ab55d6f54e01067149b59d634c771f	0	7.18373602164699e-05	0	0	0	0	0	0	0	k__Fungi;p__unidentified;c__unidentified;o__unidentified;f__unidentified;g__unidentified;s__unidentified
a0386380f37b175fb6f38e26011475c5	0	7.18373602164699e-05	0	0	0	0	0	0	0	k__Fungi
0725b2b77b2c6a2c4beb7e7d23fdbf2d	0	4.78915734776466e-05	0	0	0	0	0	0	0	k__Fungi
52aa88903178149bc9033a2ec1362e66	0	9.57831469552932e-05	0	0	0	0	0	0	0	k__Fungi
390b4cc261c9138ca7eaec7e96ca9f92	0	4.78915734776466e-05	0	0	0	0	0	0	0	k__Fungi
526ae2c8f929529f92a2ed0d2808e088	0	7.18373602164699e-05	0	0	0	0	0	0	0	k__Fungi
2ceb4e350381b2d2f0337daaf7845a3b	0	4.78915734776466e-05	0	0	0	0	0	0	0	k__Fungi;p__Ascomycota;c__Sordariomycetes;o__Hypocreales;f__Clavicipitaceae;g__Metarhizium;s__Metarhizium_anisopliae
8ca12f7787cba2def7aea20d77ba91e6	0	7.18373602164699e-05	0	0	0	0	0	0	0	k__Fungi
45fd04b8c0a27da84a32fe4d42242771	0	7.18373602164699e-05	0	0	0	0	0	0	0	k__Fungi
b1a3e287aedc0a1201c9f1c0b64867bd	0	7.18373602164699e-05	0	0	0	0	0	0	0	k__Fungi
4636917f32a451cd12c92ec46bb9853d	0	4.78915734776466e-05	0	0	0	0	0	0	0	k__Fungi;p__Ascomycota;c__Saccharomycetes;o__Saccharomycetales;f__Dipodascaceae;g__Geotrichum;s__Geotrichum_klebahnii
1636e3d811576de6a17646e7062303ab	0	9.57831469552932e-05	0	0	0	0	0	0	0	k__Fungi;p__unidentified;c__unidentified;o__unidentified;f__unidentified;g__unidentified;s__unidentified
690ad4e043647438c208195733759057	0	9.57831469552932e-05	0	0	0	0	0	0	0	k__Fungi
68475f346a8b2ff96eea5d1ad42f206c	0	4.78915734776466e-05	0	0	0	0	0	0	0	k__Fungi;p__Ascomycota;c__Saccharomycetes;o__Saccharomycetales
a73c527fa0fe446a8fb3ef0056f2b67b	0	0	0	0	0	4.78915734776466e-05	0	0	0	k__Fungi;p__Ascomycota;c__Eurotiomycetes;o__Chaetothyriales;f__Herpotrichiellaceae;g__Cladophialophora;s__unidentified
8c59fcde5fbbc6912ef5e93ac30de348	0	0	0	0	0	4.78915734776466e-05	0	0	0	k__Fungi
6067395c18d33a4b5a9ec5069fc2ae05	0	0	0	0	0	9.57831469552932e-05	0	0	0	k__Fungi;p__Ascomycota;c__Sordariomycetes;o__Hypocreales;f__Hypocreaceae;g__Trichoderma
999b3f6b9060f91183bb63f397c9fda9	0	0	0	0	0	7.18373602164699e-05	0	0	0	k__Fungi;p__unidentified;c__unidentified;o__unidentified;f__unidentified;g__unidentified;s__unidentified
420fc51df6dde7267a9b9b593dbb5aee	0	0	0	0	0	7.18373602164699e-05	0	0	0	k__Fungi;p__Ascomycota;c__Sordariomycetes
d9a6a10b1b7d5a28f4833977de519ad9	0	0	0	0	0	9.57831469552932e-05	0	0	0	k__Fungi;p__Ascomycota;c__Dothideomycetes;o__Pleosporales;f__Sporormiaceae;g__Preussia;s__unidentified
c2fbc575c8b230868c53f9b26fa55185	0	0	0	0	0	4.78915734776466e-05	0	0	0	k__Fungi
4839bc9d01207168c30a1e1654b6c3d6	0	0	0	0	0	7.18373602164699e-05	0	0	0	k__Fungi
3f526bc193d61c3334dcd844b196f29c	0	0	0	0	0	7.18373602164699e-05	0	0	0	k__Fungi;p__Ascomycota;c__Sordariomycetes;o__Coniochaetales;f__Coniochaetaceae;g__Coniochaeta;s__Coniochaeta_fasciculata
ddab2b731a10e4748e7f75e532222ad3	0	0	0	0	0	7.18373602164699e-05	0	0	0	k__Fungi;p__Ascomycota;c__Sordariomycetes;o__Hypocreales;f__Hypocreaceae;g__Trichoderma
432b438bec8568f3236bb145812eba28	0	0	0	0	0	7.18373602164699e-05	0	0	0	k__Fungi;p__Ascomycota
8716d37e9ed0720f739f59609ef488f4	0	0	0	0	0	9.57831469552932e-05	0	0	0	k__Fungi;p__unidentified;c__unidentified;o__unidentified;f__unidentified;g__unidentified;s__unidentified
22375a96990a752d25c76e2103958d99	0	0	0	0	0	4.78915734776466e-05	0	0	0	k__Fungi;p__Ascomycota;c__Leotiomycetes;o__Helotiales;f__Myxotrichaceae;g__Oidiodendron;s__Oidiodendron_truncatum
c5a67164becc77cd29bf70eacd932639	0	0	0	0	0	9.57831469552932e-05	0	0	0	k__Fungi
366925d6008e9311ca2cee188b8126b1	0	0	0	0	0	2.39457867388233e-05	0	0	0	k__Fungi;p__Rozellomycota;c__unidentified;o__unidentified;f__unidentified;g__unidentified;s__unidentified
efd48dfdd41f960621ad6162e1cfa6c9	0	0	0	0	0	7.18373602164699e-05	0	0	0	k__Fungi;p__Chytridiomycota
561a8c4fc7881bdc3046d16c1c8aa27e	0	0	0	0	0	2.39457867388233e-05	0	0	0	k__Fungi;p__unidentified;c__unidentified;o__unidentified;f__unidentified;g__unidentified;s__unidentified
4a4c89330a0dfd91eadbcf57bbff85c7	0	0	0	0	0	7.18373602164699e-05	0	0	0	k__Fungi
14976b92e774f6d340670648ee118fa8	0	0	0	0	0	7.18373602164699e-05	0	0	0	k__Fungi;p__Ascomycota;c__Dothideomycetes;o__Pleosporales
645eba2dd1e08a1bf9ec85dd40345148	0	0	0	0	0	9.57831469552932e-05	0	0	0	k__Fungi;p__unidentified;c__unidentified;o__unidentified;f__unidentified;g__unidentified;s__unidentified
80630e5c862f3382ac6cd7d38480b3b7	0	0	0	0	0	9.57831469552932e-05	0	0	0	k__Fungi;p__Ascomycota;c__Leotiomycetes;o__Helotiales;f__Myxotrichaceae;g__Oidiodendron;s__unidentified
e728ec27ffdf0b2d23a2beb72988d2f2	0	0	0	0	0	7.18373602164699e-05	0	0	0	k__Fungi;p__unidentified;c__unidentified;o__unidentified;f__unidentified;g__unidentified;s__unidentified
bcbd646ab1f66e9c7503c8c26c6b64eb	0	0	0	0	0	7.18373602164699e-05	0	0	0	k__Fungi;p__Ascomycota;c__Archaeorhizomycetes;o__Archaeorhizomycetales;f__Archaeorhizomycetaceae;g__Archaeorhizomyces;s__unidentified
d522498b60b1dd7a22f217e3d67545cf	0	0	0	0	0	7.18373602164699e-05	0	0	0	k__Fungi;p__unidentified;c__unidentified;o__unidentified;f__unidentified;g__unidentified;s__unidentified
c0872f41d85fd69d6d35b17696f138a5	0	0	0	0	0	4.78915734776466e-05	0	0	0	k__Fungi;p__Mortierellomycota;c__Mortierellomycetes;o__Mortierellales;f__Mortierellaceae;g__Mortierella;s__Mortierella_fatshederae
4f373bca6ff9de441a52bb53fe16513b	0	0	0	0	0	4.78915734776466e-05	0	0	0	k__Fungi;p__unidentified;c__unidentified;o__unidentified;f__unidentified;g__unidentified;s__unidentified
a5420d0005b171fccafd051b68d245c8	0	0	0	0	0	7.18373602164699e-05	0	0	0	k__Fungi;p__Ascomycota;c__Eurotiomycetes;o__Eurotiales;f__Aspergillaceae;g__Penicillium;s__Penicillium_senticosum
6ea1d9b35935f09e42bdc56da51f8b0f	0	0	0	0	0	7.18373602164699e-05	0	0	0	k__Fungi;p__unidentified;c__unidentified;o__unidentified;f__unidentified;g__unidentified;s__unidentified
e8174e9ead9dc1711b6a8e708a3a75a4	0	0	0	0	0	9.57831469552932e-05	0	0	0	k__Fungi
b9b1aef3bd303431e18cb475f9d83611	0	0	0	0	0	7.18373602164699e-05	0	0	0	k__Fungi
f68431da0b983805f0bcce7bc324527c	0	0	0	0	0	7.18373602164699e-05	0	0	0	k__Fungi;p__unidentified;c__unidentified;o__unidentified;f__unidentified;g__unidentified;s__unidentified
962d8b0e4b66476c5155cb43923ad5a2	0	0	0	0	0	9.57831469552932e-05	0	0	0	k__Fungi;p__unidentified;c__unidentified;o__unidentified;f__unidentified;g__unidentified;s__unidentified
f4c99d06cbc13cd64fb84406a186ec3c	0	0	0	0	0	9.57831469552932e-05	0	0	0	k__Fungi;p__Ascomycota
d68495188bbb4d6dfbeaeef239ccfba9	0	0	0	0	0	9.57831469552932e-05	0	0	0	k__Fungi;p__Basidiomycota;c__Agaricomycetes;o__Agaricales
a2445e1034c9c60255a0be7b7eecd97e	0	0	0	0	0	7.18373602164699e-05	0	0	0	k__Fungi;p__Chytridiomycota;c__Spizellomycetes;o__Spizellomycetales;f__Spizellomycetaceae;g__Kochiomyces;s__unidentified
29be4341fb708c4bf8e63b455360046a	0	0	0	0	0	7.18373602164699e-05	0	0	0	k__Fungi
e369a81e33d5aa6a26c36a4f52107dff	0	0	0	0	0	4.78915734776466e-05	0	0	0	k__Fungi;p__Ascomycota;c__Sordariomycetes;o__Hypocreales
051ac21d9054833ab5fdc8359d74b720	0	0	0	0	0	9.57831469552932e-05	0	0	0	k__Fungi;p__Ascomycota;c__Eurotiomycetes;o__Eurotiales;f__Aspergillaceae;g__Aspergillus;s__Aspergillus_neoniveus
[truncated: 602 more rows]
