# Supplementary material for: Effects of Trichoderma harzianum combined with Phanerochaete chrysosporium on lignin degradation and humification during chicken manure and rice husk composting
Source: Front Microbiol. 2025 Feb 28;16:1515931. doi: 10.3389/fmicb.2025.1515931 (PMC11906335; doi:10.3389/fmicb.2025.1515931)
Supplement: Supplementary file 1 [file Data_Sheet_1.zip › 2.Feature_sequence/feature-table.even.seq.xls]

ID	CM0	CKD1	T1D1	T2D1	T3D1	CKD35	T1D35	T2D35	T3D35	taxonomy	ASV_seq
b32c3ff62dd1e9136c80f7147d58ebff	12030	15339	3204	6023	8315	0	118	1642	0	k__Fungi;p__Ascomycota;c__Saccharomycetes;o__Saccharomycetales;f__Saccharomycetaceae;g__Kazachstania;s__Kazachstania_bovina	AAGTCGTAACAAGGTTTCCGTAGGTGAACCTGCGGAAGGATCATTAGAGAAAATATGAGCGGTCTCGTGGAGAGCCTGCTGGGGGGAGCCACTGTGGGGGAGCGCACACGCCAGCCAGCGCTTAGTTGCGCGGCGGCTGTGGGTGCTCTGCCGGGCGCCCTCTGCGAAGGCGGCTCTGCACAGAGAACAACATACACACAGTGGAGACACGTATGCACGTTTTTCTGGGTGCATTGGTGCTTTGGGCTGGCGACGGCCCAGAGTGCGGCACGCAAAACACAAACAAAAATGCAGTTGCAAGAAACAGTCAGCAAAAGTATAAAAAACATATACACAAATATTCAAAACTTTCAACAACGGATCTCTTGGTTCTC
f83ae4f7a882ee2ded9dee092f140df4	6630	4916	1728	2600	4560	0	72	715	0	k__Fungi;p__Ascomycota;c__Saccharomycetes;o__Saccharomycetales;f__Saccharomycetaceae;g__Kazachstania;s__Kazachstania_bovina	AAGTCGTAACAAGGTTTCCGTAGGTGAACCTGCGGAAGGATCATTAGAGAAAATATGAGCGGTCTCGTGGAGAGCCTGCTGGGGGGAGCCACTGTGGGGGAGCGCACACGCCAGCCAGCGCTTAGTTGCGCGGCGGCTGTGGGTGCTCTGCCGGGCGCCCTCTGCGAAGGCGGCTCTGCACAGAGAACAACATACACACAGTGGAGACACGTATGCACGTTTTTCTGGGTGCATTGGTGCTTTGGGCTGGCGACGGCCCAGAGTGCGGCACGCAAAACACAAACAAAAATGCAGTTGCAAGAAACAGTCAGCAAAGTATAAAAACATATACACAAATACTCAAAACTTTCAACAACGGATCTCTTGGTTCTC
09894f3cee036fe450b45bb908889fb7	0	0	0	0	0	0	611	0	16226	k__Fungi	CGATTGTGGATGGATTATTTGTAACGTTTGAAGGCGGTGAAGGTGCGGGGAAAACGACCGTCATCGAAAAGTTAGCTCGGCGTTTGGAACGTGAAGGTCACGACGTTCTCGTCACGCGAGAACCTGGTGGAATTCGTATCGCTGAGGAAATTAGACAAATTATTTTACATCCGAATCATACGGAAATGGAAGAACGAACAGAGGCGTTATTATATGCAGCTGCTAGGCGGCAGCATTTAGTAGAAAAGGTTATTCCTGCTTTACAAGCGGGGAAAATCATCTTATGTGACAGATTTATCGACAGTAGTCTCGCTTATCAAGGGTATGCAAGAGGTATCG
21670c7cee350ee92e1932750b72f653	0	0	0	12202	0	0	0	0	0	k__Fungi;p__Ascomycota;c__Saccharomycetes;o__Saccharomycetales;f__Saccharomycetales_fam_Incertae_sedis;g__Diutina;s__Diutina_catenulata	TCTACACGTTAAGGCACACTCTTTCCCTACACGACGCTCTTCCGATCTCGTACGCTTGGTCATTTAGAGGAAGTAAAAGTCGTAACAAGGTTTCCGTAGGTGAACCTGCGGAAGGATCATAAAAAACTAATTTACACGCGATTTAAAATTGCTTACTTCAATAACCTATTAAACAATCAACCAACTAATACCAAAAACTTCCAACAACGGATCTCTTGGTTCTCGCATCGATGAAGAACGCAGCGTACTTAGATCGGAAGAGCACACGTCTGAACTCCAGTCACACCTTCGAATCTCG
26e1446f4d26a0b1acf91ff68f14bbf6	0	0	0	10095	0	0	0	0	0	k__Fungi;p__Ascomycota;c__Saccharomycetes;o__Saccharomycetales;f__Saccharomycetales_fam_Incertae_sedis;g__Diutina;s__Diutina_catenulata	CGAGATTCGAAGGTGTGACTGGAGTTCAGACGTGTGCTCTTCCGATCTCGTACGCTTGGTCATTTAGAGGAAGTAAAAGTCGTAACAAGGTTTCCGTAGGTGAACCTGCGGAAGGATCATAAAAAACTAATTTACACGCGATTTAAAATTGCTTACTTCAATAACCTATTAAACAATCAACCAACTAATACCAAAAACTTCCAACAACGGATCTCTTGGTTCTCGCATCGATGAAGAACGCAGCGTACTTAGATCGGAAGAGCGTCGTGTAGGGAAAGAGTGTGCCTTAACGTGTAGA
fcdce52ae68b17ba4459e197f35f33b5	0	10	0	0	0	0	403	29	11214	k__Fungi	CGATTGTGGATGGATTATTTGTAACGTTTGAAGGCGGTGAAGGTGCGGGGAAAACGACCGTCATCGAAAAGTTAGCTCGGCGTTTGGAACGTGAAGGTCACGACGTTCTCGTCACGCGAGAACCTGGTGGAATTCGTATCGCTGAGGAAATTAGACAAATTATTTTACATCCGAATCATACGGAAATGGAAGAACGAACAGAGGCGTTATTATATGCAGCTGCTAGGCGGCAGCATTTAGTAGAAAAGGTTATTCCTGCTTTACAAGCGGGGAAAATCATCTTATGTGACAGATTTATCGACAGTAGTCTCGCTTATCAAGGGTATGCAAGAGGTATTG
e02e147cebe6623c7555c1b6a063c509	2823	3148	941	1150	2515	0	40	438	0	k__Fungi;p__Ascomycota;c__Saccharomycetes;o__Saccharomycetales;f__Saccharomycetaceae;g__Kazachstania;s__Kazachstania_bovina	AAGTCGTAACAAGGTTTCCGTAGGTGAACCTGCGGAAGGATCATTAGAGAAAATATGAACGGTCTCGTGGAGAGCCTGCTGGGGGGAGCCACTGTGGGGGAGCGCACACGCCAGCCAGCGCTTAGTTGCGCGGCGGCTGTGGGTGCTCTGCCGGGCGCCCTCTGCAAAGGCGGCTCTGCACAGAGAACAACATACACACAGTGGAGACACGTATGCACGTTTTTCTGGGTGCATTGGTGCTTTGGGCTGGCGACGGCCCAGAGTGCGGCACGCAAAACACAAACAAAAATGCAGTTGCAAGAAACAGTCAGCAAAGTATAAAAACATATACACAAATATTCAAAACTTTCAACAACGGATCTCTTGGTTCTC
3b9dfd773825f87dcc7a064a7d25cbb6	0	0	7599	0	0	0	0	0	0	k__Fungi;p__Ascomycota;c__Saccharomycetes;o__Saccharomycetales;f__Saccharomycetales_fam_Incertae_sedis;g__Diutina;s__Diutina_catenulata	TCTACACTCGTAGTCACACTCTTTCCCTACACGACGCTCTTCCGATCTCGTACGCTTGGTCATTTAGAGGAAGTAAAAGTCGTAACAAGGTTTCCGTAGGTGAACCTGCGGAAGGATCATAAAAAACTAATTTACACGCGATTTAAAATTGCTTACTTCAATAACCTATTAAACAATCAACCAACTAATACCAAAAACTTCCAACAACGGATCTCTTGGTTCTCGCATCGATGAAGAACGCAGCTGCCGAAGATCGGAAGAGCACACGTCTGAACTCCAGTCACCGAGTTAGATCTCG
d0d347e76cc0d3715e18607083064178	0	0	0	0	0	0	7421	415	3104	k__Fungi	GCAGTGGCTGCAAGAGATCGCGCTGAATCTCAGAATAGATGTTGTCGCTGGTAAGCGGCAGCATTTGCTCTTCAAGCTGGCGGACAATGGAATCATTGGCCACGTGATAACTGATCAGGCTGGTTGCAACAAAACCTACCAGTAAAAGCACTACCAGTGAGCTAACAAAAAACCACTTCGTTTGCATAACGATAACAACAGGTAAACAGATCCGAGGGGGCCGACCAAGTGTTCAGAAGGCGTTTGCCGCTGTCTGGAGACGGTGATCGAAGTCGCCAGACTTGGCGCGAATAGTA
0db168591f3ef3ff1cd69bf5691f3566	0	0	0	0	0	0	10688	0	0	k__Fungi	CCGATCTACTGATCTTGGTCATTTAGAGGAAGTAACTTTGATCCTTGCTCCGATCTTTTCCACGAAGCAGATGGAGCTCCCCCGAAGGATCGCGTTCGATGCGCGCGTAATGACCGGTCGCGATGTGGGTGGCGCCCAGCTCCTCGGCGATCGTCAGGAGACTCTCGAGCTTCACCGACTGGTTGCAGTGCACGCAGGGGCTCGGGGTCGTTCCGGCGCGATAGGCATCGATGAAGAACGCAGCGTCGTCAGATCGG
90c95bb1b0b50eef976079debec2adcb	0	0	6467	0	0	0	0	0	0	k__Fungi;p__Ascomycota;c__Saccharomycetes;o__Saccharomycetales;f__Saccharomycetales_fam_Incertae_sedis;g__Diutina;s__Diutina_catenulata	CGAGATCTAACTCGGTGACTGGAGTTCAGACGTGTGCTCTTCCGATCTCGTACGCTTGGTCATTTAGAGGAAGTAAAAGTCGTAACAAGGTTTCCGTAGGTGAACCTGCGGAAGGATCATAAAAAACTAATTTACACGCGATTTAAAATTGCTTACTTCAATAACCTATTAAACAATCAACCAACTAATACCAAAAACTTCCAACAACGGATCTCTTGGTTCTCGCATCGATGAAGAACGCAGCTGCCGAAGATCGGAAGAGCGTCGTGTAGGGAAAGAGTGTGACTACGAGTGTAGA
a6fefd128135ec96dfc5fb3f5f1d5735	0	0	0	0	7298	0	0	0	0	k__Fungi;p__Ascomycota;c__Saccharomycetes;o__Saccharomycetales;f__Saccharomycetales_fam_Incertae_sedis;g__Diutina;s__Diutina_catenulata	CGAGATTCGAAGGTGTGACTGGAGTTCAGACGTGTGCTCTTCCGATCTCAAAAGCTTGGTCATTTAGAGGAAGTAAAAGTCGTAACAAGGTTTCCGTAGGTGAACCTGCGGAAGGATCATAAAAAACTAATTTACACGCGATTTAAAATTGCTTACTTCAATAACCTATTAAACAATCAACCAACTAATACCAAAAACTTCCAACAACGGATCTCTTGGTTCTCGCATCGATGAAGAACGCAGCGAATGAAGATCGGAAGAGCGTCGTGTAGGGAAAGAGTGTGCCTTAACGTGTAGA
d305ad6481706b9530a91098e1ee936d	1328	3046	0	0	3232	0	0	858	0	k__Fungi;p__Basidiomycota;c__Ustilaginomycetes;o__Ustilaginales;f__Ustilaginaceae;g__Moesziomyces;s__Moesziomyces_parantarcticus	AAGTCGTAACAAGGTATCTGTAGGTGAACCTGCAGATGGATCATTTCGATGAAAACCTTTTTTCTTGAGGTGTGGCTCGCACCTGTCTAACTAAATCGAGCTACCACATTTTAACACGGTTGCATCGGTTGGCTGTCAAACAGTGCGCGCGGCGAATTCATTTTCGCCCGCGCTCTGCGAGACGGTCGACACTTTACCAAAAACACTGTTGATACCATAGGATTTGAACGTAGATGAAACTCGACTGGTAATGCGGTCGTCTAAAATCTAAAAACAACTTTTGGCAACGGATCTCTTGGTTCTCC
d6ad99088dae78bdcf6a6de87c05b15d	0	0	0	0	6355	0	0	0	0	k__Fungi;p__Ascomycota;c__Saccharomycetes;o__Saccharomycetales;f__Saccharomycetales_fam_Incertae_sedis;g__Diutina;s__Diutina_catenulata	TCTACACGTTAAGGCACACTCTTTCCCTACACGACGCTCTTCCGATCTCAAAAGCTTGGTCATTTAGAGGAAGTAAAAGTCGTAACAAGGTTTCCGTAGGTGAACCTGCGGAAGGATCATAAAAAACTAATTTACACGCGATTTAAAATTGCTTACTTCAATAACCTATTAAACAATCAACCAACTAATACCAAAAACTTCCAACAACGGATCTCTTGGTTCTCGCATCGATGAAGAACGCAGCGAATGAAGATCGGAAGAGCACACGTCTGAACTCCAGTCACACCTTCGAATCTCG
9d03f40913502e7cdc4ef0f712e35ba0	1169	3301	117	659	473	0	25	153	0	k__Fungi;p__Ascomycota;c__Saccharomycetes;o__Saccharomycetales;f__Saccharomycetaceae;g__Kazachstania;s__Kazachstania_bovina	AAGTCGTAACAAGGTTTCCGTAGGTGAACCTGCGGAAGGATCATTAGAGAAAATATGAACGGTCTCGTGGAGAGCCTGCTGGGGGGAGCCACTGTGGGGGAGCGCACATGCCAGCCAGCGCTTAGTTGCGCGGCGGCTGTGGGTGCTCTGCCGGGCGCCCTCTGCGAAGGCGGCTCTGCACAGAGAACAACATACACACAGTGGAGACACGTATGCACGTTTTTCTGGGTGCATTGGTGCTTTGGGCTGGCGACGGCCCAGAGTGCGGCACGCAAAACACAAACAAAAATGCAGTTGCAAGAAACAGTCAGCAAAAGTATAAAAAACATATACACAAATATTCAAAACTTTCAACAACGGATCTCTTGGTTCTC
c13fa8601ce02184b47291c4625e0362	0	0	0	0	0	7272	249	0	0	k__Fungi;p__Basidiomycota;c__Tremellomycetes;o__Cystofilobasidiales;f__Mrakiaceae;g__Tausonia;s__Tausonia_pullulans	AAGTCGTAACAAGGTTTCCGTAGGTGAACCTGCGGAAGGATCACTAGTGATTAAATCGAGCGTGTCTTCATTGACCGCTCACCCTTCTCACCATCCACATACACCTGTGCACTGTTTAGCCTGAGCCGTTTCGGTTCAGGTTATCATTTCATACAAACTCTAGTCTTATGAATGTAAACGTTTTAATAACATAATAAAACTTTCAACAACGGATCTCTTGGTTCTC
87265aaf8667907352d9bef02224c112	0	0	3922	0	0	0	0	0	0	k__Fungi	TAGTACAATTTCAATGCCCAATCATCACCAGATTGAGAGAGATTAGCAGATATCTTCATCGGAAGAGAGCTAATCTCTTTTCATATCTTATGGGCAGGTATCGTGAATAATAAGATAATTTTAAGTAGAACCAATGCATTACGGTCACTCTTTTTGAGATATTCTGAAAGAATTTAACAAATTGTGATCGTATAGAGTGATTTAGAGGAAATATATGAGACCGTTAATCGCTTACTTCTCTAATGCAGCATTAGAGAATAATATCGAGATCTTAAAAGGAAAATCGCCCCAAAGCCAACATTGTGCCGTCTTGAAAGCAGACGCATATGG
fbc512a33651bfc19ff67d9a19a26be2	0	0	2052	1769	0	0	76	0	15	k__Fungi;p__Basidiomycota;c__Ustilaginomycetes;o__Ustilaginales;f__Ustilaginaceae;g__Moesziomyces;s__Moesziomyces_parantarcticus	AAGTCGTAACAAGGTATCTGTAGGTGAACCTGCAGATGGATCATTTCGATGAAAACCTTTTTTCTTGAGGTGTGGCTCGCACCTGTCTAACTAAATCGAGCTACCACATTTTAACACGGTTGCATCGGTTGGCTGTCAAACAGTGCGCGCGGCGAATTCATTTTCGCCCGCGCTCTGCGAGACGGTCGACACTTTACCAAAAACACTGTTGATACCATAGGATTTGAACGTAGATGAAACTCGACTGGTAATGCGGTCGTCTAAAATCTAAAAACAACTTTTGGCAACGGATCTCTTGGTTCTC
80d704c03c91aaa6d03930857aaafc90	0	0	0	2845	0	0	0	0	0	k__Fungi;p__Ascomycota;c__Saccharomycetes;o__Saccharomycetales;f__Saccharomycetales_fam_Incertae_sedis;g__Diutina;s__Diutina_catenulata	CGCGATTCGAAGGTGTGACTGGAGTTCAGACGTGTGCTCTTCCGATCTCGTACGCTTGGTCATTTAGAGGAAGTAAAAGTCGTAACAAGGTTTCCGTAGGTGAACCTGCGGAAGGATCATAAAAAACTAATTTACACGCGATTTAAAATTGCTTACTTCAATAACCTATTAAACAATCAACCAACTAATACCAAAAACTTCCAACAACGGATCTCTTGGTTCTCGCATCGATGAAGAACGCAGCGTACTTAGATCGGAAGAGCGTCGTGTAGGGAAAGAGTGTGCCTTAACGTGTAGA
6d4df358340610cb9f6f5a87dc3f800d	0	0	784	19	276	0	6	3787	7	k__Fungi;p__Ascomycota;c__Sordariomycetes;o__Hypocreales	AAGTCGTAACAAGGTCTCCGTTGGTGAACCAGCGGAGGGATCATTACCGAGTTTTTACGCTCCAAACCCCATGTGAACCTATACCTACGCCGTTGCTTCGGCGGGCTTTCAAGCCCCGGGCAGCCGCCTCCCCCCCGACGCCCTCGCGCCTGGGAGGGGGAGGGCACCCGGAACCAGGCGCCCGCCGGAGGATACAACCAAAAAAACTCTTGTGTTTTCCAATGCATGTCTGAGTGGATTTTTGCAAATCAAAATGAATCAAAACTTTCAACAACGGATCTCTTGGTTCTG
81d4f2ba38664510d179647a8d0e9cef	0	0	2255	0	0	0	0	0	0	k__Fungi	TAGTACAATTTCAATGCCCAATCATCATCAGATTGAGAGAGATTAGCAGATATCTTCATAGGAAGAGGGCTAATCTCTTTTCATATCTTATGGGCAGGTATCGCGAATAATAAGATAATTTTAAGTAGAACCAATGCCTTACGGTCACTCTTTTTGAGATATTCTGAAAGAATTTAACAAATTGTGATCGTATAGAGTGATTTAGAGGAAATATATGAGACCGTTAATCGCTTACTTCTCTAATGCAGCATTAGAGAATAATATCGAGATCTTAAAGGGAAAATCGCCCCAAAGCCTACATTGTGCCGTCTTGAAAGCAGACGCATATGG
8bb86432e2331c557ff5f6f7f264f08e	0	0	0	0	0	3223	162	0	0	k__Fungi;p__Basidiomycota;c__Tremellomycetes;o__Cystofilobasidiales;f__Mrakiaceae;g__Tausonia;s__Tausonia_pullulans	AAGTCGTAACAAGGTTTCCGTAGGTGAACCTGCGGAAGGATCACTAGTGATTAAATCGAGCGTGTCTTCATTGACCGCTCACCCTTCTCACCATCCACATACACCTGTGCACTGTTTAGCCTGAGCCGGTTTTCCGGCCCAGGTTATCATTTCATACAAACTCTAGTCTTATGAATGTAAACGTTTTAATAACATAATAAAACTTTCAACAACGGATCTCTTGGTTCTC
08a4e34af94b270dbba4ff99a8c68233	0	0	0	0	0	0	102	0	1864	k__Fungi	GAAGGTTAGTCGTCATTTATGTTAAAAGTTGAAAGGAACAATCAGAGTGATTACAGCCCGGAATGCTTCAAATTCCGAAAGTAAAGCCTATAGAAGAAGGAGGCGAAAACAATGAAAATCATTACTTCAAGGGAGCAGATACCGGAGAATATGAGTGAATCAGAAGCAGCTGAGTTCTGGTCAACTCATACTATGAGTGAAGAGTTATTGGAAGCCTCGATTATAGAGGATGATCAGGAGCTACCTAAAAAGAAATCCGTACCGATTTCCATCC
51f3bac2a358dd53589d308ac4fe9b9c	59	0	0	0	0	1907	416	0	138	k__Fungi;p__Mortierellomycota;c__Mortierellomycetes;o__Mortierellales;f__Mortierellaceae;g__Mortierella;s__Mortierella_elongata	AAAGTCGTAACAAGGTCTCCGTTGGTGAACCAGCGGAGGGATCATTACCGAGTTTACAACTCCCAAACCCCTGTGAACATACCACTTGTTGCCTCGGCGGATCAGCCCGCTCCCGGTAAAACGGGACGGCCCGCCAGAGGACCCCTAAACTCTGTTTCTATATGTAACTTCTGAGTAAAACCATAAATAAATCAAAACTTTCAACAACGGATCTCTTGGTTCTG
08a65007072167141943caa9270bf176	0	0	0	0	0	0	35	0	1747	k__Fungi;p__unidentified;c__unidentified;o__unidentified;f__unidentified;g__unidentified;s__unidentified	AGCATGTCGGTCGGCAGTTCAATCTGCCTGTACACTGGCCTCTTGACCGTCCGCAACGTGCGACGCTCGTGGTTGTACCAGACAAGCCCCGCGTCCTCGGCCACTTCATCCACTTGGATCAGCCCCGAAGGGCAGACGAAGACGAATTCGTGGCACAACGGCAGGTAGTCGAGCCACTTGTCGTCGCCGGTAAAGTCCGACCGACTCACCTTGATCTCGTAAGCCGTGATGCACGGTTGTGTCCACGACTTACGAACCGCCAAG
dfc5de797cf3c1b2482a3b3cb5b2bcc3	1763	0	0	0	0	0	0	0	0	k__Fungi	CCCCCCCCCCCCCCCCCCCCCCCCCCCCCCCCCCCCCCCCCCCCCCCCCCTTTTTAATGATACGGCGACCACCGAGATCTACACTCGTAGTCACACTCTTTCCCTACACGACGCTCTTCCGATCTATGAGCCTTGGTCATTTAGAGGAAGTAATATAATGCATCGATGAAGAACGCAGCGTCGTCAGTCGTACGCTTGGTCATTTAGAGGAAGTAATATATATAGCATCGATGAAGAACGCAGCGTCGTCAGTCGTACGCTTGGTCATTTAGAGGAAGTAATATATATAGCATCGATGAAGAACGCAGCTCGGGAAGATCGGAAGAGCACACGTCTGAACTCCAGTCACCGAGTTAGATCTCGTATGCCGTCTTCTGCTTGAAAAGGGGGGGGGGGGGG…
0b8913dd0066a764038feda3679a040b	0	2108	0	0	0	0	0	0	0	k__Fungi	ACCACCGAGATCTACACTCGTAGTCACACTCTTTCCCTACACGACGCTCTTCCGATCTATGAGCCTTGGTCATTTAGAGGAAGTAATATATATAGCATCGATGAAGAACGCAGCGTCGTCAGTCGTACGCTTGGTCATTTAGAGGAAGTAATATATATAGCATCGATGAAGAACGCAGCGTCGTCAGTCGTACGCTTGGTCATTTAGAGGAAGTAATATATATAGCATCGATGAAGAACGCAGCGTCGTCAGTCGTACGCTTGGTCATTTAGAGGAAGTAATATAATGCATCGATGAAGAACGCAGCGTCGTCAGTCGTACGCTTGGTCATTTAGAGGAAGTAATATATATAGCATCGATGAAGAACGCAGCGTACTTAGATCGGAAGAGCACACGTCT…
cd650349865af2308f83be4a7c03b5ac	0	0	1269	0	0	0	0	0	0	k__Fungi	ACACGACGCTCTTCCGATCTCGTACGCTTGGTCATTTAGAGGAAGTAAAAGTCGTAACAAGGTTTCCGTAGGTGAACCTGCGGAAGGATCATTAGAGTGACAAGATCACCACCCTCGGTTATGCACACGTTGCTTTGGCGCAGGCCAATCTCATCACACACTATTTTTTATCGTCTGAGCACTATATAACATTAAAACTTTCAACAACGGATCTCTTGGTTCTGGCATCGATGAAGAACGCAGCTGCCGAAGATCGGAAGAGCACACGTC
bee21e7cd602c35f3bd630173bb92ee8	54	0	0	0	0	2209	190	0	0	k__Fungi;p__Mortierellomycota;c__Mortierellomycetes;o__Mortierellales;f__Mortierellaceae;g__Mortierella;s__Mortierella_fatshederae	AAAAGTCGTAACAAGGTTTCCGTAGGTGAACCTGCGGAAGGATCATTCATAATAAGTGTTTTATGGCACTTTTTAAATCCATATCCACCTTGTGTGCAATGTCAGTCGATCTTCTTCATGGAGATCGACCAAACATCAACCTTTATTTTTTAACTCTTTGTCTGAAAAATATTATGAATAAACAATTCAAAATACAACTTTCAACAACGGATCTCTTGGCTCTC
ca884c749b8975b4285cfeb93fe8a7e1	0	0	0	0	1514	0	0	0	0	k__Fungi;p__Ascomycota;c__Saccharomycetes;o__Saccharomycetales;f__Saccharomycetaceae;g__Issatchenkia;s__Issatchenkia_orientalis	ACGACGCTCTTCCGATCTCAAAAGCTTGGTCATTTAGAGGAAGTAAAAGTCGTAACAAGGTTTCCGTAGGTGAACCTGCGGAAGGATCATTACTGTGATTTAGTACTACACTGCGTGAGCGGAACGAAAACAACAACACCTAAAATGTGGAATATAGCATATAGTCGACAAGAGAAATCTACGAAAAACAAACAAAACTTTCAACAACGGATCTCTTGGTTCTCGCATCGATGAAGAACGCAGCGAATGAAGATCGGAAGAGCACACG
a48ba41d04006e7f87c042a6f8e4b809	0	0	1201	0	0	0	0	0	0	k__Fungi;p__unidentified;c__unidentified;o__unidentified;f__unidentified;g__unidentified;s__unidentified	GACGTGTGCTCTTCCGATCTCGTACGCTTGGTCATTTAGAGGAAGTAAAAGTCGTAACAAGGTTTCCGTAGGTGAACCTGCGGAAGGATCATTAGAGTGACAAGATCACCACCCTCGGTTATGCACACGTTGCTTTGGCGCAGGCCAATCTCATCACACACTATTTTTTATCGTCTGAGCACTATATAACATTAAAACTTTCAACAACGGATCTCTTGGTTCTGGCATCGATGAAGAACGCAGCTGCCGAAGATCGGAAGAGCGTCGTGT
23e3338c8550610334ff4e6c5dd7284d	0	0	0	0	1422	0	0	0	0	k__Fungi;p__Ascomycota;c__Saccharomycetes;o__Saccharomycetales;f__Saccharomycetaceae;g__Issatchenkia;s__Issatchenkia_orientalis	CGTGTGCTCTTCCGATCTCAAAAGCTTGGTCATTTAGAGGAAGTAAAAGTCGTAACAAGGTTTCCGTAGGTGAACCTGCGGAAGGATCATTACTGTGATTTAGTACTACACTGCGTGAGCGGAACGAAAACAACAACACCTAAAATGTGGAATATAGCATATAGTCGACAAGAGAAATCTACGAAAAACAAACAAAACTTTCAACAACGGATCTCTTGGTTCTCGCATCGATGAAGAACGCAGCGAATGAAGATCGGAAGAGCGTCGT
47a52706549e241ada997441d1b5bf2a	1574	0	0	0	0	0	0	0	0	k__Fungi	GGCGACCACCGAGATCTACACTCGTAGTCACACTCTTTCCCTACACGACGCTCTTCCGATCTATGAGCCTTGGTCATTTAGAGGAAGTAATATATATAGCATCGATGAAGAACGCAGCGTCGTCTGGTAGCCTTGGTCATTTAGAGGAAGTAATATATATAGCATCGATGAAGAACGCAGCGTCGTCAGTCGTACGCTTGGTCATTTAGAGGAAGTAATATATATAGCATCGATGAAGAACGCAGCGTCGTCAGTCGTACGCTTGGTCATTTAGAGGAAGTAATATATATAGCATCGATGAAGAACGCAGCTCGGGAAGATCGGAAGAGCACACGTCTGAACTCCAGTCACCGAGTTAGATCTCGTATGCCGTCTTC
b0ece6dc218d2821a9e6ccc768da978d	0	0	0	1181	0	0	0	0	0	k__Fungi;p__Ascomycota;c__Saccharomycetes;o__Saccharomycetales;f__Saccharomycetales_fam_Incertae_sedis;g__Diutina;s__Diutina_catenulata	TCTACACGTTAAGGCACACTCTTTCCCTACACGACGCTCTTCCGATCTCGTACGCTTGGTCATTTAGAGGAAGTAAAAGTCGTAACAAGGTTTCCGTAGGTGAACCTGCGGAAGGATCATAAAAAACTAATTTACACGCGATTTAAAATTGCTTACTTCAATAACCTATTAAACAATCAACCAACTAATACCAAAAACTTCCAACAACGGATCTCTTGGTTCTCGCATCGATGAAGAACGCAGCGTACTTAGATCGGAAGAGCACACGTCTGAACTCCAGTCACACCTTCGAATCGCG
2d6fbeb22c3ab6cca0a964db597d4b08	1536	0	0	0	0	0	0	0	0	k__Fungi	CCCCCCCCCCCCCCCCCCCCCCCCCCCCCCCCCCCCCCCCCCCCCCCCCCCCCCCCCCCTTTTCAAGCAGAAGACGGCATACGAGATCTAACTCGGTGACTGGAGTTCAGACGTGTGCTCTTCCGATCTATGAGCCTTGGTCATTTAGAGGAAGTAATAGCATCGATGAAGAACGCAGCGTCGTCAGTCGTACGCTTGGTCATTTAGAGGAAGTAATATATATAGCATCGATGAAGAACGCAGCTCGGGAAGATCGGAAGAGCGTCGTGTAGGGAAAGAGTGTGACTACGAGTGTAGATCTCGGTGGTCGCCGTATCATTAAAAACGGGGGGGGGGGGGGGGGGGGGGGGGGGGGGGGGGGGGGGGGGGGGGGGGGGGG
1536560df83c885ca7c1f890df55d844	948	41	124	53	224	0	0	92	13	k__Fungi;p__Ascomycota;c__Saccharomycetes;o__Saccharomycetales;f__Debaryomycetaceae;g__Debaryomyces;s__Debaryomyces_udenii	AAGTCGTAACAAGGTTTCCGTAGGTGAACCTGCGGAAGGATCATTACAGTATTCTTTTTGCCAGCGCTTAATTGCGCGGCGAAAAAACCTTACACACAGTGTTTTTTGTTATTACAAGAACTTTTGCTTTGGTCTGGACTAGAAATAGTTTGGGCCAGAGGTTTACTGAACTAAACTTCAATATTTATATTGAATTGTTATTTATTTAATTGTCAATTTGTTGATTAAATTCAAAAAATCTTCAAAACTTTCAACAACGGATCTCTTGGTTCTC
9954fe91d8d9b0531d1059deed4262f4	0	0	0	0	1287	0	0	0	0	k__Fungi;p__Ascomycota;c__Saccharomycetes;o__Saccharomycetales	ACGACGCTCTTCCGATCTCAAAAGCTTGGTCATTTAGAGGAAGTAAAAGTCGTAACAAGGTTTCCGTAGGTGAACCTGCGGAAGGATCATTACTGTGATTTAGTACTACACTGCGTGAGCGGAACGAAAACAAAAACACCTAAAATGTGGAATATAGCATATAGTCGACAAGAGAAATCTACGAAAAACAAACAAAACTTTCAACAACGGATCTCTTGGTTCTCGCATCGATGAAGAACGCAGCGAATGAAGATCGGAAGAGCACACG
4205e79aab31c124f9115633956e2e67	0	1664	0	0	0	0	0	0	0	k__Fungi	CCCCCCCCCCCCCCCCCCCCCCCCCCCCCCCCCCCCCCCCCCCCCCCCCCCCCCCCCCCCCTTTTCAAGCAGAAGACGGCATACGAGATCTAACTCGGTGACTGGAGTTCAGACGTGTGCTCTTCCGATCTATGAGCCTTGGTCATTTAGAGGAAGTAATAGCATCGATGAAGAACGCAGCGTCGTCAGTCGTACGCTTGGTCATTTAGAGGAAGTAATATATATAGCATCGATGAAGAACGCAGCGTACTTAGATCGGAAGAGCGTCGTGTAGGGAAAGAGTGTGACTACGAGTGTAGATCTCGGTGGTCGCCGTATCATTAAAAACGGGGGGGGGGGGGGGGGGGGGGGGGGGGGGGGGGGGGGGGGGGGGGGGGGGGG
8f6d658e054bb86a7c2d4fa562797889	0	0	0	0	1241	0	0	0	0	k__Fungi;p__Ascomycota;c__Saccharomycetes;o__Saccharomycetales;f__Saccharomycetaceae;g__Issatchenkia;s__Issatchenkia_orientalis	CGTGTGCTCTTCCGATCTCAAAAGCTTGGTCATTTAGAGGAAGTAAAAGTCGTAACAAGGTTTCCGTAGGTGAACCTGCGGAAGGATCATTACTGTGATTTAGTACTACACTGCGTGAGCGGAACGAAAACAAAAACACCTAAAATGTGGAATATAGCATATAGTCGACAAGAGAAATCTACGAAAAACAAACAAAACTTTCAACAACGGATCTCTTGGTTCTCGCATCGATGAAGAACGCAGCGAATGAAGATCGGAAGAGCGTCGT
f27c275298dc9ca3874399d51505caa1	0	0	0	0	0	0	0	0	1065	k__Fungi	CTCTTCCGATCTACTGATCTTGGTCATTTAGAGGAAGTAATCCGCGCATCGACCTAGCTATTCAGCTCATCGATGGTTTCCGAGAGTTCCTCCAGCAGGGGGTAAACGAAAAAGCAATCTGGGACGATACTTATGAGCTGCTTCAGAAAGTGGCACAGCTCCCAAGCGGCGGTGACGGTCGATGAAATTCAAATTTCGATTAGAAAAGGTACTCCGCGTGCGCAGCATCGATGAAGAACGCAGCTCGGGAAGATCGGAAGAG
2e16b8c53e6df8d45eb0b342e412e2f7	0	1293	0	0	0	0	0	0	0	k__Fungi	AGCAGAAGACGGCATACGAGATCTAACTCGGTGACTGGAGTTCAGACGTGTGCTCTTCCGATCTATGAGCCTTGGTCATTTAGAGGAAGTAATATATAGCATCGATGAAGAACGCAGCGTCGTCAGTCGTACGCTTGGTCATTTAGAGGAAGTAATATAATGCATCGATGAAGAGCGCAGCGTCGTCTGGTAGCCTTGGTCATTTAGAGGAAGTAATATATATAGCATCGATGAAGAACGCAGCGTCGTCAGTCGTACGCTTGGTCATTTAGAGGAAGTAAGCATCGATGAAGAACGCAGCGTCGTCACCCGCTGGTAGCCTTGGTCATTTAGAGGAAGTAATAGCATCGATGAAGAACGCAGCGTACTTAGATCGGAAGAGCGTCGTGTAGGGAAAGA…
08d5de823e5c67f3ab5f4eb3370577f3	0	0	0	0	0	1534	0	0	0	k__Fungi;p__Ascomycota;c__Sordariomycetes;o__Sordariales	AAGTCGTAACAAGGTCTCCGTTGGTGAACCAGCGGAGGGATCATTACAGAGTTGCAAAACTCCCTAAACCATTGTGAACGTTACCTAAACCGTTGCTTCGGCGGGCGGCCCGGGTCCTTCCCGGCGCCCCCCGGCCCTCGCGGGCGCCCGCCGGAGGTAAACCAAACTATTGCATTAATGGCCTCTCTGAGTCTTCTGTACTGAATAAGTCAAAACTTTCAACAACGGATCTCTTGGTTCTG
e5ec80fff6f1c580a3e6b9dd7fd3bdf3	0	0	0	0	0	0	1281	0	0	k__Fungi	ACCATTAACTATCATTGCTTATGTATTTTTTGTTCGCGCCGGCGGTGTTATGAAGCTTTTTGGTCAATTTATTTCGGCTGTGCTATGAAGTGTCATTACCGAGCGCTGCTTTACGTCGCTGTCAGGTACAGCCCTCAAGGCTTGAACTAAGAAAATACTCGGTTAAAGGCATCACTCTGGAAGCGGACAAACTGCTTCGTATTAGCTTGGGGTTACATGTCGAAGGCAGTTGCTAGAAAAGCTGTATGGGCCGCCGCAATTTCTGCGGTGCTTGCCATTTTGATTGTCTTTGTGGGACTTCCCTTCTTTGCATCCACCCAGATTGTTCGCGACCGGATTGCTCACCAGATGACCGCCTGGAGCGGCTACCGAGTCA
be7d80f95eb0cf03538fe2491eda1aca	0	0	0	0	0	0	1215	0	3	k__Fungi	GTAAGCGAACATGGGACGCAGAAGACGCGCCGAGATACGCCGGTTGGAACCCGACCTGGTCTACTCCGACACCACCGTCACCGCCTTCGTCAACAAGCTCATGCGTGATGGCAAGAAGAACGCCGCCAGCCGGATCTTCTACGGCGCCTGCCGCCTGATCCAGGAGCGCAGCGGCCAGGAGCCCCTCAAGGTGTTCCGCCAGGCCCTCGACAACATCAAGCCGCGC
4447f68adcbca65e5bd755fa48c768f4	0	0	706	0	0	0	0	0	0	k__Fungi	TAGTACAATTTCAATGCCCAATCATCATCAGATTGAGAGAGATTAGCAGATATCTTCATAGGAGGAGAGCTAATCTCTTTTCATATCTTATGGGCAGGTATCGCGAATAATAAGATAATTTTAAGTAGAACCAATGCCTTACGGTTACTCTTTTTGAGATATTCTGAAAGAATTTAACAAATTGTGATCGTATAGAGTGATTTAGAGGAAATATATGAGACCGTTAATCGCTTACTTCTCTAATGCAGCATTAGAGAATAATATCGAGATCTTAAAGGGAAAATCGCCTCAAAGCCAACATTGTGCCGTCTTGAAAGCAGACGCATATGG
e3e26a25b1bbe153e41195a56aaeeb8e	0	1114	0	0	0	0	0	0	0	k__Fungi	CCCCCCCCCCCCCCCCCCCCCCCCCCCCCCCCCCCCCCCCCCCCCCCCCCCCCCCCCCCCCCCCCCCCCCCCCCCCCCCCCCCCCCCCCCCCCCCCCCCCCCCCCCCCCCCCCTTTTTAATGATACGGCGACCACCGAGATCTACACTCGTAGTCACACTCTTTCCCTACACGACGCTCTTCCGATCTATGAGCCTTGGTCATTTAGAGGAAGTAATATATATAGCATCGATGAAGAACGCAGCGTACTTAGATCGGAAGAGCACACGTCTGAACTCCAGTCACCGAGTTAGATCTCGTATGCCGTCTTCTGCTTGAAAAGGGGGGGGGGGGGGGGGGGGGGGGGGGGGGGGGGGGGGGGGGGGGGGGGGGGGGGGGGGGGGGGGGGGGGGGGGGGGGG…
a46faf9171a2cae80af6317acb09a60d	0	0	0	0	0	0	1089	0	4	k__Fungi	GAGGCATCAGTATATGTGGTAAAACAGGCACGGTGGAAAATGACCACGGTGAAGATCACTCTGTGTTTATAGCATTTGCGCCTAAAGAAGACCCCGTTATCGCCATGGCGGTTTACGTAGAAAACGCAGGACAGGGCGCTAGGGCAGCAGCAGGTATTACAGGACTTATGATAGAAAAGTACATCAAGGGTTGTACAGATAATGTTAATTTACAAGACTATATTTTAAGAGGGCAGTTTCTACATTGAAAAGACAGGACGACATAACCGCAAGCAAACTTGACTGGCTCACCATTATGCTGTATGCTTTATTAACCATACTGGGCTGGTTAAACATCTATGCT
8849f08f85edeb76dcb3fdc276343372	0	0	0	0	0	1112	129	0	0	k__Fungi;p__Mortierellomycota;c__Mortierellomycetes;o__Mortierellales;f__Mortierellaceae;g__Mortierella;s__Mortierella_fatshederae	TAAAAGTCGTAACAAGGTTTCCGTAGGTGAACCTGCGGAAGGATCATTCATAATAAGTGTTTTATGGCACTTTTTAAATCCATATCCACCTTGTGTGCAATGTCAGTCGATCTTCTTTATGGAGATTGGCCAAACATCAACCATATCTTTTAACTCTTTGTCTGAAAAATATTATGAATAAACAATTCAAAATACAACTTTCAACAACGGATCTCTTGGCTCTCG
e0b5e57434f3bbc1f54cb6da07799d84	0	0	0	0	0	0	0	1544	0	k__Fungi;p__Ascomycota;c__Saccharomycetes;o__Saccharomycetales;f__Saccharomycetales_fam_Incertae_sedis;g__Diutina;s__Diutina_catenulata	CGAGATTCGAAGGTGTGACTGGAGTTCAGACGTGTGCTCTTCCGATCTCAAAAGCTTGGTCATTTAGAGGAAGTAAAAGTCGTAACAAGGTTTCCGTAGGTGAACCTGCGGAAGGATCATAAAAAACTAATTTACACGCGATTTAAAATTGCTTACTTCAATAACCTATTAAACAATCAACCAACTAATACCAAAAACTTCCAACAACGGATCTCTTGGTTCTCGCATCGATGAAGAACGCAGCCGATTAAGATCGGAAGAGCGTCGTGTAGGGAAAGAGTGTGCCTTAACGTGTAGA
a16bfec8ed2727cc91961a49397ee0fa	0	0	0	0	0	1100	70	0	0	k__Fungi;p__Basidiomycota;c__Tremellomycetes;o__Cystofilobasidiales;f__Mrakiaceae;g__Tausonia;s__Tausonia_pullulans	AAGTCGTAACAAGGTTTCCGTAGGTGAACCTGCGGAAGGATCACTAGTGATTAAATCGAGCGTGTCTTCATTGACCGCTCACCCTTCTCACCATCCACATACACCTGTGCACTGTTTAGCCTGAACCGGTTTCGGTTCAGGTTATCATTTCATACAAACTCTAGTCTTATGAATGTAAACGTTTTAATAACATAATAAAACTTTCAACAACGGATCTCTTGGTTCTC
eac50cb2820f72dbc51d96ecf26f5cef	762	0	0	0	0	0	0	0	0	k__Fungi	CCCCCCCCCCCCCCCCCCCCCCCCCCCCCCCCCCCCCCCCCCCCCCCCCCCCCCCCCCCCCCCCCCCCCCCCCCCCCCCCCCCCCCCCCCCCCCCCCCCCCCCCCCCCCCCCCTTTTTAATGATACGGCGACCACCGAGATCTACACTCGTAGTCACACTCTTTCCCTACACGACGCTCTTCCGATCTATGAGCCTTGGTCATTTAGAGGAAGTAATATATATAGCATCGATGAAGAACGCAGCTCGGGAAGATCGGAAGAGCACACGTCTGAACTCCAGTCACCGAGTTAGATCTCGTATGCCGTCTTCTGCTTGAAAAGGGGGGGGGGGGGGGGGGGGGGGGGGGGGGGGGGGGGGGGGGGGGGGGGGGGGGGGGGGGGGGGGGGGGGGGGGGGGGG…
c08c253323250838d7560daeccc0c0f9	0	0	0	0	0	0	0	1416	0	k__Fungi	TCCGATCTGTTTCGCTTGGTCATTTAGAGGAAGTAAAAGTCGTAACAAGGTTTCCGTAGGTGAACCTGCGGAAGGATCATTACAAATCATGGTGAGTTGGTTGGTGGGGGGTTGGGAGTTTGCTCTCCGCTCCCCTGCTACCGGCTACATTTGCGCTTGTTGTGTTTGACAAAGTAACTTATCCACAAAATTGACAACTTTTAACAACGGATCTCTGGGCTCTTGCATCGATGAAGAACGCAGCTCGGGAAGATCGGA
3496fd1d1a6c0622273595bc1808a3ae	0	0	0	0	0	0	16	0	691	k__Fungi	AGGAGCATCTAGGGAGGCACGCCGATTAAAGCGAAATACGGGCGTAAGCCCGTATCGGGTGCACAGCCTGCCTTAGTACCCCTGATGAGCACGGGCGGGATTGAAACTCCAAAGAAGCAAAGGAAAGGGGTAACAGTATGAATAGAAGCGATACCCGCCAATTGACACCGCTGGAAGCCTCTGCGTTTTTTCGGAAAACACGTCTTAGGGACCGCACGGACCGTTACAAAGCGTATTTAGGTGAAATGTTGGTTGCCGTCGGCGAAACTCACGAAATAGCGTTACGG
ce9aae152ad12ea531e12848b6aaa470	0	0	0	0	0	243	0	1008	0	k__Fungi;p__Ascomycota;c__Sordariomycetes;o__Hypocreales;f__Hypocreales_fam_Incertae_sedis;g__Acremonium;s__Acremonium_exuviarum	AAGTCGTAACAAGGTCTCCGTTGGTGAACCAGCGGAGGGATCATTACTGAGTTATCCAACTCCCAAACCCCTGTGAACATACCTATGTTGCTTCGGCGGGTCGTCCCGCGGCGCGCCCTCGTGGCGTGACCCGGACCCAGGCGCCCGCCGGGGAACCAAACTCTTGTCTTCCAGTGTCTCCTCTGAGTGGCATAAGCAAAAATAAACAAAACTTTCAGCAACGGATCTCTTGGTTCTG
1eb9d4590df4ead97043d790186f1123	248	200	85	155	0	0	0	0	0	k__Fungi;p__Ascomycota;c__Saccharomycetes;o__Saccharomycetales;f__Saccharomycetaceae;g__Kazachstania;s__Kazachstania_bovina	AAGTCGTAACAAGGTTTCCGTAGGTGAACCTGCGGAAGGATCATTAGAGAAAATATGAGCGGTCTCGTGGAGAGCCTGCTGGGGGGAGCCACTGTGGGGGAGCGCACACGCCAGCCAGCGCTTAGTTGCGCGGCGGCTGTGGGTGCTCTGCCGGGCGCCCTCTGCGAGGGCGGCTCTGCACAGAGAACAACATACACACAGTGGAGACACGTATGCACGTTTTTCTGGGTGCATTGGTGCTTTGGGCTGGCGACGGCCCAGAGTGCGGCACGCAAAACACAAACAAAAATGCAGTTGCAAGAAACAGTCAGCAAAGTATAAAAACATATACACAAATATTCAAAACTTTCAACAACGGATCTCTTGGTTCTC
6a64f4dfe559bbeb5b658bc945f97b56	0	0	0	0	0	0	0	1255	0	k__Fungi;p__Ascomycota;c__Saccharomycetes;o__Saccharomycetales;f__Saccharomycetales_fam_Incertae_sedis;g__Diutina;s__Diutina_catenulata	TCTACACCATCGTGAACACTCTTTCCCTACACGACGCTCTTCCGATCTGTTTCGCTTGGTCATTTAGAGGAAGTAAAAGTCGTAACAAGGTTTCCGTAGGTGAACCTGCGGAAGGATCATAAAAAACTAATTTACACGCGATTTAAAATTGCTTACTTCAATAACCTATTAAACAATCAACCAACTAATACCAAAAACTTCCAACAACGGATCTCTTGGTTCTCGCATCGATGAAGAACGCAGCTCGGGAAGATCGGAAGAGCACACGTCTGAACTCCAGTCACTACCTGCAATCTCG
f303356d7a114376a8418e55230f8385	0	0	0	0	0	0	0	1243	0	k__Fungi	CTACACGACGCTCTTCCGATCTGTTTCGCTTGGTCATTTAGAGGAAGTAAAAGTCGTAACAAGGTTTCCGTAGGTGAACCTGCGGAAGGATCATTACCGTGACACGATCACCACCCTCGGTTACGCACGCGTTGCTTTGGCGCCCGCCAATCTCATCCAACACTATTCTTTGTCGTCGGAGCACTATAACATTAAAACTTTCAACAACGGATCTCTTGGTTCTGGCATCGATGAAGAACGCAGCTCGGGAAGATCGGAAGAGCACACGTCTG
8ede8f3928bf90b7107c2a1cc112d19d	0	0	0	0	0	0	0	1255	0	k__Fungi;p__Mortierellomycota;c__Mortierellomycetes;o__Mortierellales;f__Mortierellaceae;g__Mortierella;s__Mortierella_elongata	AAGTCGTAACAAGGTCTCCGTTGGTGAACCAGCGGAGGGATCATTACTGAGTTATCCAACTCCCAAACCCCTGTGAACATACCACTTGTTGCCTCGGCGGATCAGCCCGCTCCCGGTAAAACGGGACGGCCCGCCAGAGGACCCCTAAACTCTGTTTCTATATGTAACTTCTGAGTAAAACCATAAATAAATCAAAACTTTCAACAACGGATCTCTTGGTTCTG
308baaafd5f26f58037a3405816fbd40	0	0	0	0	0	0	23	0	598	k__Fungi	CCGTCACAGAAGAGCGGCTCGCCACCGAAGTGGCTTTCATGGCAGATAGAAGCGATATCACCGAAGAGCTGGTAAGAATTCGTAGTCACATTGATTCGTTTTATTCTGCTTGCACCGTTGGAGGCGTTGTCGGTCGAAAGCTCGACTTTGTCCTCCAAGAACTGCACCGGGAGATTACCACAATCGGCAATAAGGCAGCAGACGTGGAGATCAGTCACCACGTCGTTGAAGCCAAGGCTGAACTGGAGAAAATCCGAGAACAGGTGCAGAATGTAGAGTAAGCTTACAAGGGGGTGAGAATTGTATGGCGTTACCGAAGCTAACATCAGATGAGAAAAGAAAG
a87e58e33ef03a3b27cd0706c2ce0f4f	0	0	0	0	0	0	0	1202	0	k__Fungi;p__Ascomycota;c__Saccharomycetes;o__Saccharomycetales;f__Saccharomycetales_fam_Incertae_sedis;g__Diutina;s__Diutina_catenulata	TCTACACGTTAAGGCACACTCTTTCCCTACACGACGCTCTTCCGATCTCAAAAGCTTGGTCATTTAGAGGAAGTAAAAGTCGTAACAAGGTTTCCGTAGGTGAACCTGCGGAAGGATCATAAAAAACTAATTTACACGCGATTTAAAATTGCTTACTTCAATAACCTATTAAACAATCAACCAACTAATACCAAAAACTTCCAACAACGGATCTCTTGGTTCTCGCATCGATGAAGAACGCAGCCGATTAAGATCGGAAGAGCACACGTCTGAACTCCAGTCACACCTTCGAATCTCG
69476ac1bd1d316bad06309642dc394f	0	0	0	0	0	0	768	0	6	k__Fungi	TCGCAAAAGCAAAAGGGAACGCCTAATTTTAACAGAACATGAGTCAAAAAATCAGAATAAAACTAAAATCCTACGACCATATGCTGGTTGATAAATCGGCTGAAAAAATCGTAAAAACTGTAAAAAGTACAGGTGCAGTAGTAACAGGACCGATTCCGTTGCCTACACACAAGAAAATATTCACAGTATTGCGCTCTCCGCACGTGAACAAAAAAGCTAGAGAGCAATTTGAATTGAGCTCGTATAAAAGATTGTTGGACATCTATTCTTCTTCATCCAAAACCATCGAT
78e3972e4f963d32de308d167da5fd5b	0	0	0	0	0	873	52	6	0	k__Fungi;p__Basidiomycota;c__Tremellomycetes;o__Cystofilobasidiales;f__Mrakiaceae;g__Tausonia;s__Tausonia_pullulans	AAGTCGTAACAAGGTTTCCGTAGGTGAACCTGCGGAAGGATCACTAGTGATTAAATCGAGCGTGTCTTCATTGACCGCTCACCCTTCTCACCATCCACATACACCTGTGCACTGTTTAGCCTGAGCCGGTTTTCCGGTCCAGGTTATCATTTCATACAAACTCTAGTCTTATGAATGTAAACGTTTTAATAACATAATAAAACTTTCAACAACGGATCTCTTGGTTCTC
d9303298fb07ca63dd2eb272d37ff4b1	0	0	0	0	0	0	0	1177	0	k__Fungi	CAGACGTGTGCTCTTCCGATCTGTTTCGCTTGGTCATTTAGAGGAAGTAAAAGTCGTAACAAGGTTTCCGTAGGTGAACCTGCGGAAGGATCATTACCGTGACACGATCACCACCCTCGGTTACGCACGCGTTGCTTTGGCGCCCGCCAATCTCATCCAACACTATTCTTTGTCGTCGGAGCACTATAACATTAAAACTTTCAACAACGGATCTCTTGGTTCTGGCATCGATGAAGAACGCAGCTCGGGAAGATCGGAAGAGCGTCGTGTAG
4ddef4fa1a84cda6627598be756d92a3	0	0	0	466	0	0	0	0	0	k__Fungi;p__unidentified;c__unidentified;o__unidentified;f__unidentified;g__unidentified;s__unidentified	GCTTGGTCATTTAGAGGAAGTAAAAGTGGAATTACTGGTGCGTTTTTGGCGATGAGATTTTAGTTTCAGCTACGATTAGTCACCTCGATTACGCTGCTGTGTGCTTCGTCTATATTTTAGAATATGAAACGCAACGATTTTTTGAGAAAACGATTACGTTACCCCCACTCGGCAATCGCGTCAAAATGGCTGAAGAAGTATTACAACATACGACGTGTCACGACGCATCGATGAAGAACGCAGCG
57b78d6aedbc64186b2bb8f8b8348e33	562	0	0	0	0	0	0	0	0	k__Fungi	CCCCCCCCCCCCCCCCCCCCCCCCCCCCCCCCCCCCCCCCCCCCCCCCCCCCCCCCCCCCCCCCCCCCCCCCCCCCCCCCCCCCCCCCCCCCCCCCCCCCCCCCCCCCCCCCCCCCCCTTTTCAAGCAGAAGACGGCATACGAGATCTAACTCGGTGACTGGAGTTCAGACGTGTGCTCTTCCGATCTATGAGCCTTGGTCATTTAGAGGAAGTAATATATATAGCATCGATGAAGAACGCAGCTCGGGAAGATCGGAAGAGCGTCGTGTAGGGAAAGAGTGTGACTACGAGTGTAGATCTCGGTGGTCGCCGTATCATTAAAAACGGGGGGGGGGGGGGGGGGGGGGGGGGGGGGGGGGGGGGGGGGGGGGGGGGGGGGGGGGGGGGGGGGGGGGGGG…
b6b2585b642d1812d9986a86a32d2289	0	0	0	0	0	0	735	0	0	k__Fungi	CAGTTCCCTGGACGGGAGATGGGTTCAGCAAGCCGGTGGCATTCTGAGCGTCGGGATTGATGCGTGCGGCGTCACTCCCATCGTCATCGACGAAATTGGAGACGATGGCGGGGGAGATGTTCTCTTCGAGGGCGGTGCCATCCTTCATCCCTACAACCTGGGCGGAGCACCGGCTAACCAGTGGTATACCGTCATGACTTGGGAAGGAACTATGACCAACAACGGCTTGGGTCTTTCGCCCGAGGCTGTGGCATCGGGATGGCAATTTC
7c4d24da55b5f3fa38e9ed76e6503211	0	12	366	22	71	0	5	0	0	k__Fungi;p__Ascomycota;c__Dothideomycetes;o__Pleosporales;f__Cucurbitariaceae;g__Pyrenochaetopsis;s__Pyrenochaetopsis_leptospora	AGAGGAAGTAAAAGTCGTAACAAGGTTTCCGTAGGTGAACCTGCGGAAGGATCATTATCAAAACAGCGGACTTCGGTCCTTGCTGCACCCTTGTCTTTTGCGTACCGTATGTTTCCTCGGCGGGCTTGCCTGCCGGTTGGACATTATCAAACCTTTTTGTAGTTGCAATCAGCGTCAGAAAATAATAATAATTACAACTTTCAACAACGGATCTCTTGGTTCTGGCATCGATG
3739d165ce35a1125aa6bf539fbd845b	0	0	0	473	0	0	0	0	0	k__Fungi;p__Ascomycota;c__Saccharomycetes;o__Saccharomycetales;f__Saccharomycetales_fam_Incertae_sedis;g__Diutina;s__Diutina_catenulata	AGAGGAAGTAATATATATAGCATCGATGAAGAACGCAGCGTCGTCAGTCGTACGCTTGGTCATTTAGAGGAAGTAAAAGTCGTAACAAGGTTTCCGTAGGTGAACCTGCGGAAGGATCATAAAAAACTAATTTACACGCGATTTAAAATTGCTTACTTCAATAACCTATTAAACAATCAACCAACTAATACCAAAAACTTCCAACAACGGATCTCTTGGTTCTCGCATCGATG
a48137189803114c27fdc2769d3f7280	0	0	432	0	0	0	0	0	0	k__Fungi	TAGTACAATTTCAATGCCCAATCATCATCAGATTGAGAGAGATTAGCAGATATCTTCATAGGAGGAGAGCTAATCTCTTTTCATATCTTATGGGCAGGTATCGCGAATAATAAGATAATTTTAAGTAGAACCAATGCCTTACGGTCACTCTTTTTGAGATATTCTGAAAGAATTTAACAAATTGTGATCGTATAGAGTGATTGAGAGGAAATATATGAGACCGTTAATCGCTTACTTCTCTAATGCAGCATTAGAGAATAATATCGAGATCTTAAAAGGAAAATCGCCCCAAAGCCAACATTGTGCCGTCTTGAAAGCAGACGCATATGG
2d70b5f7ae0be758c8138954d025ddfd	0	0	77	0	11	0	565	0	0	k__Fungi;p__Mortierellomycota;c__Mortierellomycetes;o__Mortierellales;f__Mortierellaceae;g__Mortierella;s__Mortierella_elongata	AAAGTCGTAACAAGGTCTCCGTTGGTGAACCAGCGGAGGGATCATTACCGAGTTTACAACTCCCAAACCCCTGTGAACATACCAATTGTTGCCTCGGCGGATCAGCCCGCTCCCGGTAAAACGGGACGGCCCGCCAGAGGACCCCTAAACTCTGTTTCTATATGTAACTTCTGAGTAAAACCATAAATAAATCAAAACTTTCAACAACGGATCTCTTGGTTCTG
e4e772bf021f209e40dd620828272587	0	0	0	0	0	0	0	1037	0	k__Fungi;p__Ascomycota;c__Saccharomycetes;o__Saccharomycetales;f__Saccharomycetales_fam_Incertae_sedis;g__Diutina;s__Diutina_catenulata	CGAGATTGCAGGTAGTGACTGGAGTTCAGACGTGTGCTCTTCCGATCTGTTTCGCTTGGTCATTTAGAGGAAGTAAAAGTCGTAACAAGGTTTCCGTAGGTGAACCTGCGGAAGGATCATAAAAAACTAATTTACACGCGATTTAAAATTGCTTACTTCAATAACCTATTAAACAATCAACCAACTAATACCAAAAACTTCCAACAACGGATCTCTTGGTTCTCGCATCGATGAAGAACGCAGCTCGGGAAGATCGGAAGAGCGTCGTGTAGGGAAAGAGTGTTCACGATGGTGTAGA
7dd21e7a64b1cd782d418f84da536698	0	644	0	0	0	0	0	0	0	k__Fungi	CCCCCCCCCCCCCCCCCCCCCCCCCCCCCCCCCCCCCCCCCCCCCCCCCCCCCCCCCCCCCCCCCCCCCCCCCCCCCCCCCCCCCCCCCCCCCCCCCCCCCCCCCCCCCCCCCCCCCCTTTTCAAGCAGAAGACGGCATACGAGATCTAACTCGGTGACTGGAGTTCAGACGTGTGCTCTTCCGATCTATGAGCCTTGGTCATTTAGAGGAAGTAATATATATAGCATCGATGAAGAACGCAGCGTACTTAGATCGGAAGAGCGTCGTGTAGGGAAAGAGTGTGACTACGAGTGTAGATCTCGGTGGTCGCCGTATCATTAAAAACGGGGGGGGGGGGGGGGGGGGGGGGGGGGGGGGGGGGGGGGGGGGGGGGGGGGGGGGGGGGGGGGGGGGGGGGG…
ce95a5be23bc5de15a10b5a836bdd60d	0	0	0	0	0	0	0	1029	0	k__Fungi;p__Ascomycota;c__Sordariomycetes;o__Sordariales	TAGAGGAAGTAAAAGTCGTAACAAGGTCTCCGTTGGTGAACCAGCGGAGGGATCATTACAGAGTTGCAAAACTCCCAACCATTGTGAACGAACCCGTTATAGTTGCTTCGGCGGGTGGTGCGCTGCAACCACCCGCCGGCAGCATGCAAACTCTAGATTATAGTGGATCTCTGAGTAGCTTATTTAATAAGTCAAAACTTTCAACAACGGATCTCTTGGTTCTGGCATCGATGA
3783caee9e0ea68327ff9cb4c81bf85f	0	0	0	0	0	0	0	1004	0	k__Fungi	CTACACGACGCTCTTCCGATCTGTTTCGCTTGGTCATTTAGAGGAAGTAAAAGTCGTAACAAGGTTTCCGTAGGTGAACCTGCGGAAGGATCATTACCGTGACACGATCACCACCCTCGGTTACGCACGCGTTGCTTTGGCGCCCGCCAATCTCACCCAACACTATTCTTTGTCGTCGGAGCACTATAACATTAAAACTTTCAACAACGGATCTCTTGGTTCTGGCATCGATGAAGAACGCAGCTCGGGAAGATCGGAAGAGCACACGTCTG
0b812b0e37e618aea40c7d3a6b55e4f8	0	0	0	0	0	0	0	982	19	k__Fungi	TAGCGCACATCGCCCAGCGGCGCTTGGGCGGGCAAGTCCAGTTGGTAGGTATCGGTCAAGATCGAGCCGGGTGTCCAAGTGGTGGCCGGTTCTTCACCCTGGCGCGGCTGCGTGTCCAACTGGGCCAAGACCGTTTCGCCGTCGGGCGTGTCGGTGACTGCCTGGAAAAAGACGTTGTAGTCGAAACTCAGCGGGTGCAGCACCTGCCAGGTCACGTTGAGCGTCGCCGTGCGCTCGGCTTCATCTTCGAACAGCCGC
ce73bf3d975cbabef611c71cbf185134	0	0	0	0	0	0	0	995	0	k__Fungi	CAGACGTGTGCTCTTCCGATCTGTTTCGCTTGGTCATTTAGAGGAAGTAAAAGTCGTAACAAGGTTTCCGTAGGTGAACCTGCGGAAGGATCATTACCGTGACACGATCACCACCCTCGGTTACGCACGCGTTGCTTTGGCGCCCGCCAATCTCACCCAACACTATTCTTTGTCGTCGGAGCACTATAACATTAAAACTTTCAACAACGGATCTCTTGGTTCTGGCATCGATGAAGAACGCAGCTCGGGAAGATCGGAAGAGCGTCGTGTAG
2b18941116a938ba616998ba151ac9f2	0	618	0	0	0	0	0	0	0	k__Fungi	CAGAAGACGGCATACGAGATCTAACTCGGTGACTGGAGTTCAGACGTGTGCTCTTCCGATCTATGAGCCTTGGTCATTTAGAGGAAGTAATATATATAGCATCGATGAAGAACGCAGCGAATGATGGTAGCCTTGGTCATTTAGAGGAAGTAATATATAGCATCGATGAAGAACGCAGCGTCGTCAGTCGTACGCTTGGTCATTTAGAGGAAGTAATATATATAGCATCGATGAAGAACGCAGCGTCGTCAGTCGTACGCTTGGTCATTTAGAGGAAGTAAGCATCGATGAAGAACGCAGCGTCGTCACCCGCTGGTAGCCTTGGTCATTTAGAGGAAGTAATAGCATCGATGAAGAACGCAGCGTACTTAGATCGGAAGAGCGTCGTGTAGGGAAAGA…
84e0b092b7b68a7fb61813d73c0ae688	0	0	267	4	14	8	26	178	0	k__Fungi;p__Ascomycota;c__Eurotiomycetes;o__Eurotiales;f__Aspergillaceae;g__Aspergillus;s__Aspergillus_penicillioides	AAGTCGTAACAAGGTTTCCGTAGGTGAACCTGCGGAAGGATCATTACCGAGTGTTTGGATGCCCCTTCTCGGGGTGTCCGTCCTCCCATCCGTGTCTATTTGTACCCTGTTGCTTCGGCGGGCCCGCCCTTCGTGGCCGCCGGGGGGCTTCCCTGCCCCCGGGCCCGTGCCCGCCGGAGACCTCAACCATGAACACTGTCTGAAGGTTGCAGTCTGAGTACCGATATAAAAAATCGTTAAAACTTTCAACAACGGATCTCTTGGTTCCG
596db44085ac4f04aa398ec756b857c1	0	0	0	0	0	664	78	10	0	k__Fungi;p__Mortierellomycota;c__Mortierellomycetes;o__Mortierellales;f__Mortierellaceae;g__Mortierella;s__Mortierella_amoeboidea	AAGTCGTAACAAGGTTTCCGTAGGTGAACCTGCGGAAGGATCATTCATAATCAAGTGTTTTTATGGCACTTTCAAAAATCCATATCCACCTTGTGTGCAATGTCATCTCTCTGGGGGCTGCCGGCTGTCAAAAGCCGTGTGGTCACCTTTGGGATTTATATCTACTCAGAACTTTAGTGATTTTGTCTGAAACATATTATGAATACTTAATTCAAAATACAACTTTCAACAACGGATCTCTTGGCTCTC
aeed638ba80302b96065437aa7bef401	0	0	0	0	0	0	0	0	505	k__Fungi	CGATTGTGGATGGATTATTTGTAACGTTTGAAGGCGGTGAAGGTGCGGGGAAAACGACCGTCATCGAAAAGTTAGCTCGGCGTTTGGAACGTGAAGGTCACGACGTTCTCGTCACGCGAGAACCTGGTGGAATTCGTATCGCTGAGGAAATTAGACAAATTATTTTACATCCGAATCATACGGAAATGGAAGAACGAACAGAGGCGTTATTATATGCAGCTGCTAGACGGCAGCATTTAGTAGAAAAGGTTATTCCTGCTTTACAAGCGGGGAAAATCATCTTATGTGACAGATTTATCGACAGTAGTCTCGCTTATCAAGGGTATGCAAGAGGTATCG
7fbb93d82e4abea98be2b43aa3e311fd	15	36	165	7	16	205	80	64	0	k__Fungi;p__Ascomycota;c__Dothideomycetes;o__Capnodiales	AAGTCGTAACAAGGTCTCCGTAGGTGAACCTGCGGAGGGATCATTACAAGTGACCCCGGTCTAACCACCGGGATGTTCATAACCCTTTGTTGTCCGACTCTGTTGCCTCCGGGGCGACCCTGCCTTCGGGCGGGGGCTCCGGGTGGACACTTCAAACTCTTGCGTAACTTTGCAGTCTGAGTAAACTTAATTAATAAATTAAAACTTTTAACAACGGATCTCTTGGTTCTG
2478d9c43912c93848e329426aa12347	0	0	0	0	0	699	23	0	0	k__Fungi;p__Ascomycota;c__Sordariomycetes;o__Sordariales;f__Chaetomiaceae;g__Humicola;s__Humicola_nigrescens	AAGTCGTAACAAGGTCTCCGTTGGTGAACCAGCGGAGGGATCATTAAAGAGTTGCAAAACTCCCAAACCATTGTGAACATACCTTCAACGTTGCTTCGGCGGGTTGGCCCCGGTCTCCGGGGTCCCCGGCCCTACTCGGGCGCCCGCCGGAGGTATCTAACTCTTGAACTTTTATGGCCTCTCTGAGTCTTTGTACTTAATAAGTCAAAACTTTCAACAACGGATCTCTTGGTTCTG
3baaa1a55f67a004e5bdf88baecff544	8	0	0	0	21	557	65	0	0	k__Fungi;p__Ascomycota;c__Sordariomycetes;o__Hypocreales;f__Nectriaceae;g__Fusarium;s__Fusarium_sporotrichioides	AAGTCGTAACAAGGTCTCCGTTGGTGAACCAGCGGAGGGATCATTACCGAGTTTACAACTCCCAAACCCCTGTGAACATACCTATACGTTGCCTCGGCGGATCAGCCCGCGCCCCGTAAAAAGGGACGGCCCGCCCGAGGACCCCTAAACTCTGTTTTTAGTGGAACTTCTGAGTAAAACAAACAAATAAATCAAAACTTTCAACAACGGATCTCTTGGTTCTG
4fa5716aee98d5a8f2f9ebd49b467871	0	0	0	0	0	0	556	0	0	k__Fungi;p__Ascomycota;c__Pezizomycetes;o__Pezizales;f__Morchellaceae;g__Morchella;s__Morchella_sextelata	AAGTCGTAACAAGGTTTCCGTAGGTGAACCTGCGGAAGGATCATTACCAAGAACCACACAGAAAAGGGCTGCTATAGGGGCCGGCAGGGCTAGTAGCTTTACGTTGTTGAACGTCCTGTTTGGACCCGTTGGCAGCCCCCATCTAAACCCTCTGCGTACCTGTCCCCCCTTGCTTCCCCCGGCACCTCGCTGGGGGGAGGAACAACAACCAAAACTCTTTGTGAACAAACAGACGTCAGAATTACAAAAACAAAAAAAAGTTAAAACTTTCAACAACGGATCTCTTGGTTCCC
c3199b8234d1239b45421adfcf02aa79	0	566	0	0	0	0	0	0	0	k__Fungi;p__Ascomycota;c__Saccharomycetes;o__Saccharomycetales;f__Saccharomycetales_fam_Incertae_sedis;g__Diutina;s__Diutina_catenulata	CGAGATCTAACTCGGTGACTGGAGTTCAGACGTGTGCTCTTCCGATCTATGAGCCTTGGTCATTTAGAGGAAGTAAAAGTCGTAACAAGGTTTCCGTAGGTGAACCTGCGGAAGGATCATAAAAAACTAATTTACACGCGATTTAAAATTGCTTACTTCAATAACCTATTAAACAATCAACCAACTAATACCAAAAACTTCCAACAACGGATCTCTTGGTTCTCGCATCGATGAAGAACGCAGCGTACTTAGATCGGAAGAGCGTCGTGTAGGGAAAGAGTGTGACTACGAGTGTAGA
331dbcfcb2f6712fdb711afc3abf3971	0	0	0	0	413	0	0	0	0	k__Fungi;p__Ascomycota;c__Saccharomycetes;o__Saccharomycetales;f__Saccharomycetales_fam_Incertae_sedis;g__Diutina;s__Diutina_catenulata	TTAGAGGAAGTAATATAATGCATCGATGAAGAACGCAGCGTCGTCAGTCGTACGCTTGGTCATTTAGAGGAAGTAAAAGTCGTAACAAGGTTTCCGTAGGTGAACCTGCGGAAGGATCATAAAAAACTAATTTACACGCGATTTAAAATTGCTTACTTCAATAACCTATTAAACAATCAACCAACTAATACCAAAAACTTCCAACAACGGATCTCTTGGTTCTCGCATCGATGAA
61c08fee83fc6ae2ddf642c07a8967ad	0	0	0	0	393	0	0	0	0	k__Fungi;p__Ascomycota;c__Saccharomycetes;o__Saccharomycetales;f__Saccharomycetales_fam_Incertae_sedis;g__Diutina;s__Diutina_catenulata	TTAGAGGAAGTAAAAGTCGTAACAAGGTTTCCGTAGGTGAACCTGCGGAAGGATCATAAAAAACTAATTTACACGCGATTTAAAATTGCTTACTTCAATAACCTATTAAACAATCAACCAACTAATACCAAAAACTTCCAACAACGGATCTCTTGGTTCTCGCATCGATGAAGAACGCAGCGTCGTCAGTCGTACGCTTGGTCATTTAGAGGAAGTAATATAATGCATCGATGAA
43f4c75ccd3722e2b164cfe562199782	0	537	0	0	0	0	0	0	0	k__Fungi;p__Ascomycota;c__Saccharomycetes;o__Saccharomycetales;f__Saccharomycetales_fam_Incertae_sedis;g__Diutina;s__Diutina_catenulata	TCTACACTCGTAGTCACACTCTTTCCCTACACGACGCTCTTCCGATCTATGAGCCTTGGTCATTTAGAGGAAGTAAAAGTCGTAACAAGGTTTCCGTAGGTGAACCTGCGGAAGGATCATAAAAAACTAATTTACACGCGATTTAAAATTGCTTACTTCAATAACCTATTAAACAATCAACCAACTAATACCAAAAACTTCCAACAACGGATCTCTTGGTTCTCGCATCGATGAAGAACGCAGCGTACTTAGATCGGAAGAGCACACGTCTGAACTCCAGTCACCGAGTTAGATCTCG
9090ce58c8fff619fe2b883ea2f99192	0	0	292	0	25	0	0	17	0	k__Fungi;p__Ascomycota;c__Sordariomycetes;o__Trichosphaeriales;f__Trichosphaeriaceae;g__Nigrospora;s__Nigrospora_oryzae	AAGTCGTAACAAGGTCTCCGTTGGTGAACCAGCGGAGGGATCATTACAGAGTTATCCAACTCCCAAACCCATGTGAACTTATCTCTTTGTTGCCTCGGCGCAAGCTACCCGGGACCTCGCGCCCCGGGGGGCCCGCCGGCGGACAAACCAAACTCTGTTATCTTCGTTGATTATCTGAGTGTCTTATTTAATAAGTCAAAACTTTCAACAACGGATCTCTTGGTTCTG
fd855121ddd9d4656a78bf3a4c489a36	0	0	319	0	0	0	0	0	0	k__Fungi;p__Basidiomycota;c__Tremellomycetes;o__Tremellales;f__Rhynchogastremataceae;g__Papiliotrema;s__Papiliotrema_fusca	ACGCTTGGTCATTTAGAGGAAGTAAAAGTCGTAACAAGGTTTCCGTAGGTGAACCTGCGGAAGGATCATTAATGATTGACCCTCTGGGTCTTATCTTAACATCCCTCACCTCTGTGAACCGTTTGACCTCCGGGTCTTACAAAAACCATAACAAACATCAGTGTAAAGAACGTCTTGTTATCTTAACAAAAACAAAACTTTCAACAACGGATCTCTTGGCTCTCGCATCGATGAAGAACGCAGCTGC
21acde0b2f2858bcedcc20ba1d4c69ea	0	0	0	0	0	0	0	0	416	k__Fungi;p__unidentified;c__unidentified;o__unidentified;f__unidentified;g__unidentified;s__unidentified	CTTCCGATCTACTGATCTTGGTCATTTAGAGGAAGTAACAACTAAATTTATCAAAGCTTAGTGCACCTGCGATAAATTTAGTTGTTTGTTCCTCGTAATATTTATCAAGATCGTTACGCAAAACATTGACACGTTGCGCAGTGCTTTCATCAAAGATCGGTGGTCCATATTTGACTTCAGCCATGTAGGGATCCAAGGCTTCCTGAGCTTCTTGTACCTGGTCTGCATCGATGAAGAACGCAGCTCGGGAAGATCGGAAG
0bc21c02fad1a32e990fdd85d65c567d	0	0	0	0	0	0	532	0	0	k__Fungi;p__unidentified;c__unidentified;o__unidentified;f__unidentified;g__unidentified;s__unidentified	TCTTCCGATCTACTGATCTTGGTCATTTAGAGGAAGTAAGATGAGCCGCAGCTACTACATGTTGATTTCAAGCCTGCCGCAGTTGCCGGTGCGGTTTGATTCCGGACGTTTGCCGATCTCCTGGGCGACGCTCAACGAGCGGCTGCAGCTGTTGCACCCGGCGGATCGCCAGGTGACGCAGCAACTGGGGCTGTACTTCCTCTGGGACAGTCAGCCGCTGGACCGCATCGATGAAGAACGCAGCGTCGTCAGATCGGAAGA
bde718847f41be286a85301fdf2cd739	0	0	0	0	0	418	59	160	0	k__Fungi;p__Ascomycota;c__Sordariomycetes;o__Hypocreales;f__Nectriaceae;g__Fusarium	AAGTCGTAACAAGGTCTCCGTTGGTGAACCAGCGGAGGGATCATTACCGAGTTTACAACTCCCAAACCCCTGTGAACATACCTTAATGTTGCCTCGGCGGATCAGCCCGCGCCCCGTAAAACGGGACGGCCCGCCAGAGGACCCAAACTCTAATGTTTCTTATTGTAACTTCTGAGTAAAACAAACAAATAAATCAAAACTTTCAACAACGGATCTCTTGGTTCTG
723d052a31629470eaa85060c8661ae7	419	0	0	0	0	0	0	0	0	k__Fungi;p__Ascomycota;c__Saccharomycetes;o__Saccharomycetales;f__Saccharomycetales_fam_Incertae_sedis;g__Diutina;s__Diutina_catenulata	TCTACACTCGTAGTCACACTCTTTCCCTACACGACGCTCTTCCGATCTATGAGCCTTGGTCATTTAGAGGAAGTAAAAGTCGTAACAAGGTTTCCGTAGGTGAACCTGCGGAAGGATCATAAAAAACTAATTTACACGCGATTTAAAATTGCTTACTTCAATAACCTATTAAACAATCAACCAACTAATACCAAAAACTTCCAACAACGGATCTCTTGGTTCTCGCATCGATGAAGAACGCAGCTCGGGAAGATCGGAAGAGCACACGTCTGAACTCCAGTCACCGAGTTAGATCTCG
cf6e8495bab4022dff9ff3be4ce30cad	0	0	0	0	0	0	0	750	0	k__Fungi;p__Ascomycota;c__Dothideomycetes;o__Pleosporales;f__Sporormiaceae;g__Preussia;s__unidentified	AAGTCGTAACAAGGTTTCCGTAGGTGAACCTGCGGAAGGATCATTATCGTGGGGCTTCGGCCCCGTCGAGATAGCACCCTTGCCTTTATGAGTACCTTGGTTTCCTCCCCCGGCCATCGGGGGGTGGGATAACCTCGTCTGTTCCCCCGGAAGGCAACCATACCCCGGGGACCGCCAAAAGAAACACGCTGCAATCACCTGTAACCGTCTGATAAAACAAGCAAAAGTCAAAACTTTCAACAACGGATCTCTTGGTTCTG
45cfa55182dae2fb0ba935f5e155d7d5	0	0	0	0	12	0	0	731	0	k__Fungi;p__Ascomycota;c__Sordariomycetes;o__Microascales;f__Microascaceae;g__Microascus;s__Microascus_brevicaulis	AAGTCGTAACAAGGTCTCCGTTGGTGAACCAGCGGAGGGATCATTACCGAAGTTACTCTTCAAAACCCATTGTGAACCTTACCTCTTGCCGCGCGTTGCCTCGGCGGGGAGGCGGGGTCTGGGTCGGCGCGCCCCTCACCGGGCCGCCGTCCCCGTCCCCGTCCCCGCCGGCCGCGCCAAACTCTAAATTTGAAAAAGCGTACTGCACGTTCTGATTCAAAACAAAAAACAAGTCAAAACTTTTAACAACGGATCTCTTGGTTCTG
dbce51be9cd1c1bb55b6b40c0d9cad64	0	0	293	0	0	0	0	0	0	k__Fungi;p__Ascomycota;c__Eurotiomycetes;o__Eurotiales;f__Aspergillaceae;g__Aspergillus;s__Aspergillus_ruber	AAGTAAAAGTCGTAACAAGGTTTCCGTAGGTGAACCTGCGGAAGGATCATTACCGAGTGCGGGCCCTCTGGGTCCAACCTCCCATCCGTGTCTATCTGTACCCTGTTGCTTCGGCGTGGCCACGGCCCGCCGAAGACTAACATTTGAACACTGTCTGAAGTTTGCAGTCTGAGTTTTTAGTTAAACAATAATTAAAACTTTCAACAACGGATCTCTTGGTTCCGGCAT
1661db946e7c48a1c80f76f79d62aef2	375	0	0	0	0	0	0	0	0	k__Fungi;p__Ascomycota;c__Saccharomycetes;o__Saccharomycetales;f__Saccharomycetales_fam_Incertae_sedis;g__Diutina;s__Diutina_catenulata	CGAGATCTAACTCGGTGACTGGAGTTCAGACGTGTGCTCTTCCGATCTATGAGCCTTGGTCATTTAGAGGAAGTAAAAGTCGTAACAAGGTTTCCGTAGGTGAACCTGCGGAAGGATCATAAAAAACTAATTTACACGCGATTTAAAATTGCTTACTTCAATAACCTATTAAACAATCAACCAACTAATACCAAAAACTTCCAACAACGGATCTCTTGGTTCTCGCATCGATGAAGAACGCAGCTCGGGAAGATCGGAAGAGCGTCGTGTAGGGAAAGAGTGTGACTACGAGTGTAGA
55b4487ab38160b62d19362712782477	86	317	0	37	0	0	0	0	0	k__Fungi;p__Ascomycota;c__Saccharomycetes;o__Saccharomycetales;f__Saccharomycetaceae;g__Kazachstania;s__Kazachstania_bovina	AAGTCGTAACAAGGTTTCCGTAGGTGAACCTGCGGAAGGATCATTAGAGAAAATATGAGCGGTCTCGTGGAGAGCCTGCTGGGGGGAGCCACTGTGGGGGAGCGCACATGCCAGCCAGCGCTTAGTTGCGCGGCGGCTGTGGGTGCTCTGCCGGGCGCCCTCTGCAAAGGCGGCTCTGCACAGAGAACAACATACGCACAGTGGAGACACGTATGCACGTTTTTCTGGGTGCATTGGTGCTTTGGGCTGGCGACGGCCCAGAGTGCGGCACGCAAAACACAAACAAAAATGCAGTTGCAAGAAACAGTCAGCAAAAGTATAAAAAACATATACACAAATATTCAAAACTTTCAACAACGGATCTCTTGGTTCTC
38030326924c49746c85e7cd6c470066	370	15	0	0	0	0	0	0	0	k__Fungi	AAGTCGTAACAAGGTCTCCGTTGGTGAACCAGCGGAGGGATCATTACTGAGTGTCATTACTCTTTAACCCCTGTTATTTCTACCTGTTCTGTTGCTTTGGCAGGCGGCCCCAGGGCGGGGCCGGTGGCCTTTTAGGTGCCTGCCAGAGGATTTTCAAACTATTTTATTTTAGACATCTGAGTTGCTATTAAAACGCATCAAAACTTTCAACAACGGATCTCTTGGTTCTG
92456f5b6010480f159a3daca791b60b	369	0	0	0	0	0	0	0	0	k__Fungi;p__Ascomycota;c__Sordariomycetes;o__Hypocreales;f__Nectriaceae;g__Xenocylindrocladium;s__Xenocylindrocladium_subverticillatum	TAAAAGTCGTAACAAGGTCTCCGTTGGTGAACCAGCGGAGGGATCATTACCGAGTTTACAACTCCCAAACCCCATGTGAACTATACCTGTTCGTTCCCTCGGCGGTGTCCGGCGCTTCGGCGAAGGCCCGCCAGAGGACCCAACAAACTCTTTTGAATTTTTAGTATCTTCTGAGTGAAAAAAACAATAAATCAAAACTTTCAACAACGGATCTCTTGGTTCTGG
a39ba8b94eacb850e45f52b3b063a462	2	0	0	0	0	492	31	14	0	k__Fungi;p__Basidiomycota;c__Tremellomycetes;o__Filobasidiales;f__Piskurozymaceae;g__Solicoccozyma;s__Solicoccozyma_terrea	AAGTCGTAACAAGGTTTCCGTAGGTGAACCTGCGGAAGGATCATTAGTGAATTAAACATGCTTGGTGTCTTCGCTTCGGCAAGGCCCTTGCTTAACTCACATCCCAACACCTGTGAACTGTAAGGCGCATGACTAGGTTCGCCCAAGTCATCGTCTGCCCTTTTTAACAAACAATTAATGTAACAAACGTAGTCTTATTATAACCTAATAAAACTTTCAACAACGGATCTCTTGGCTCTC
aef5f8af6102274ed6df877cc9bee08a	0	0	98	8	0	0	95	278	5	k__Fungi;p__Ascomycota;c__Sordariomycetes;o__Hypocreales;f__Nectriaceae;g__Fusarium;s__Fusarium_sporotrichioides	AAGTCGTAACAAGGTCTCCGTTGGTGAACCAGCGGAGGGATCATTACCGAGTTTACAACTCCCAAACCCCTGTGAACATACCTATACGTTGCCTCGGCGGATCAGCCCGCGCCCCGTAAAACGGGACGGCCCGCCCGAGGACCCCTAAACTCTGTTTTTAGTGGAACTTCTGAGTAAAACAAACAAATAAATCAAAACTTTCAACAACGGATCTCTTGGTTCTG
4cc6fc72067e19638eabbd8444d0a2ce	0	0	0	0	0	0	0	650	0	k__Fungi;p__Basidiomycota;c__Agaricomycetes;o__Polyporales;f__Ganodermataceae;g__Ganoderma;s__Ganoderma_australe	AAGTCGTAACAAGGTTTCCGTAGGTGAACCTGCGGAAGGATCATTATCGAGTTCTGACTGGGTTGTAGCTGGCCTTCCGAGGCATGTGCACGCCCTGCTCATCCACTCTACACCTGTGCACTTACTGTGGGTTTACGGGTCGTGAAGCGGGCTCGTTTATTCGGGCTTGTTGAGCGCACTTGTTTCCTGCGTTTATCACAAACTCTATAAAGTATCAGAATGTGTATTGCGATGTAACGCATCTATATACAACTTTCAGCAACGGATCTCTTGGCTCTC
e04de4f76ad0d06cd0641379ab48ea48	0	0	0	0	0	0	428	0	0	k__Fungi	CCGACCACCGAGATCTACACTCAGACGAACACTCTTTCCCTACACGACGCTCTTCCGATCTACTGATCTTGGTCATTTAGAGGAAGTAATATAATAGCATCGATGAAGAACGCAGCTCGGGATGGTAGCCTTGGTCATTTAGAGGAAGTAATATATATAGCATCGATGAAGAACGCAGCGTCGTCAGTCGTACGCTTGGTCATTTAGAGGAAGTAATATATATAGCATCGATGAAGAACGCAGCCTCGTCAGCCGTACGCTTGGTCATTTAGAGGAAGTAATATATATAGCATCGATGAAGAACGCAGCGTCGTCAGATCGGAAGAGCACACGTCTGAACTCCAGTCACACTGCTTGATCTCGTATGCCGTCT
6ffa76edf09e5aa6606f1884d49bf5c4	0	0	169	0	116	0	0	0	0	k__Fungi;p__Ascomycota;c__Saccharomycetes;o__Saccharomycetales;f__Saccharomycetales_fam_Incertae_sedis;g__Diutina;s__Diutina_catenulata	TTAGAGGAAGTAATATATAGCATCGATGAAGAACGCAGCGTCGTCAGTCGTACGCTTGGTCATTTAGAGGAAGTAAAAGTCGTAACAAGGTTTCCGTAGGTGAACCTGCGGAAGGATCATAAAAAACTAATTTACACGCGATTTAAAATTGCTTACTTCAATAACCTATTAAACAATCAACCAACTAATACCAAAAACTTCCAACAACGGATCTCTTGGTTCTCGCATCGATGAA
0b0a57df360475d0479348ade5c270c7	0	0	259	0	0	0	0	0	0	k__Fungi	TAGTACAATTTCAATGCCTAATCATCATCAGATTGAGAGAGATTAGCAGATATCTTCATAGGAAGAGGGCTAATCTCTTTTCATATCTTATGGGCAGATATCGCGAATAATAAGATAATTTTAAGTAGAACCAATGCCTTACGGTCACTCTTTTTGAGATATTCTGAAAGAATTTAACAAATTGTGATCGTATAGAGTGATTTAGAGGAAATATATGAGACCGTTAATCGCTTACTTCTCTAATGCAGCATTAGAGAATAATATCGAGATCTTAAAAGGAAAATCGCCCCAAAGCCAACATTGTGCCGTCTTGAAAGCAGACGCATATGG
9d472617b3b5b28cf0d7356598a076e9	353	0	0	0	0	0	0	0	0	k__Fungi	CTCTTTCCCTACACGACGCTCTTCCGATCTATGAGCCTTGGTCATTTAGAGGAAGTAAATAGCATCGATGAAGAACGCAGCGTCGTCAGTCGTACGCTTGGTCATTTAGAGGAAGTAATATAATGCATCGATGAAGAACGCAGCGTCGTCACCGACTGCCCATAGAGAGGATGATGCTCTTCCGATCCCGTACGCTTGGTCATTTAGAGGAAGTAATATATATAGCATCGATGAAGAACGCAGCTCGGGAAGATCGGAAGAGCACACGTCTGAACTCCAG
b179f72e946e24781d2702954fe88d80	0	0	266	0	19	0	0	0	0	k__Fungi;p__Basidiomycota;c__Cystobasidiomycetes;o__unidentified;f__unidentified;g__unidentified;s__unidentified	GGAAGTAAAAGTCGTAACAAGGTTTCCGTAGGTGAACCTGCGGAAGGATCATTAATGAATAAACTGGACGCTCTTTTTAGAGGTCCGACCCTTCATTACCTTCACACTGTGCACACACTTCATTTTTACACCCATTTTTAAACACTATAGTATAAGAATGTACCAGTCTCTTAATTGAGCATAAATACATAATAAAACTTTCAGCAACGGATCTCTTGGCTCTCGCATCG
600c0240058f41079f95b6bad1a7345f	0	0	0	0	0	439	34	0	0	k__Fungi;p__Ascomycota;c__Sordariomycetes;o__Hypocreales;f__Nectriaceae;g__Fusarium;s__Fusarium_sporotrichioides	AAGTCGTAACAAGGTCTCCGTTGGTGAACCAGCGGAGGGATCATTACCGAGTTTACAACTCCCAAACCCCTGTGAACATACCTTTATGTTGCCTCGGCGGATCAGCCCGCGCCCCGTAAAACGGGACGGCCCGCCGCAGGAACCACAAAACTCTGATTTTAGTGTAACTTCTGAGTCTAAAAAACAAATAAATCAAAACTTTCAACAACGGATCTCTTGGTTCTG
2f1cb7219121953fab2d8620e30c9c73	0	0	0	0	0	0	412	0	0	k__Fungi	CCCCCCCCCCCCCCCCCCCCCCCCCCCCCCCCCCCCCCCCCCCCCCCCTCTTTAATGATACGGCGACCACCGAGATCTACACTCAGACGAACACTCTTTCCCTACACGACGCTCTTCCGATCTACTGATCTTGGTCATTTAGAGGAAGTAATATATATAGCATCGATGAAGAACGCAGCGTCGTCAGTCGTACGCTTGGTCATTTAGAGGAAGTAATATATATAGCATCGATGAAGAACGCAGCGTCGTCAGATCGGAAGAGCACACGTCTGAACTCCAGTCACACTGCTTGATCTCGTATGCCGTCTTCTGCTTGAAAAGGGGGGGGGGGGGGGGGGGGGGGGGGGGGGGGGGGGGGGGGGGGGGGGGGGGG
a9079e6c26dee6a15231fa9f4704368d	337	0	0	0	0	0	0	0	0	k__Fungi;p__Ascomycota;c__Sordariomycetes;o__Hypocreales;f__Clavicipitaceae;g__Metarhizium;s__Metarhizium_anisopliae	TTAGAGGAAGTAAAAGTCGTAACAAGGTCTCCGTTGGTGAACCAGCGGAGGGATCATTACCGAGTTATCCAACTCCCAACCCCTGTGAATTATACCTTTAATTGTTGCTTCGGCGGGACTTCGCGCCCGCCGGGGACCCAAACCTTCTGAATTTTTTAATAAGTATCTTCTGAGTGGTTAAAAAAAATGAATCAAAACTTTCAACAACGGATCTCTTGGTTCTGGCATCGATGAA
08d4d6888a300fa6ea7991e6d4341293	327	0	0	0	0	0	0	0	0	k__Fungi	GTGACTGGAGTTCAGACGTGTGCTCTTCCGATCTATGAGCCTTGGTCATTTAGAGGAAGTAATAGCATCGATGAAGAACGCAGCGTTGTCAGTCGTACGCTTGGTCATTTAGAGGAAGTAATATATAGCATCGATGAAGAACGCAGCGTCACCGACTGCCCATAGAGAGGATGATGCTCTTCCGATCTCGTACGCTTGGTCATTTAGAGGAAGTAATATATATAGCATCGATGAAGAACGCAGCTCGGGAAGATCGGAAGAGCGTCGTGTAGGGAAAGAGTGTG
4bae0ab2637d7709616476c5311975b4	0	0	47	0	0	379	16	0	0	k__Fungi;p__Ascomycota;c__Dothideomycetes;o__Capnodiales;f__Cladosporiaceae;g__Cladosporium;s__Cladosporium_sphaerospermum	AAGTCGTAACAAGGTCTCCGTAGGTGAACCTGCGGAGGGATCATTACAAGTGACCCCCGGCTCCGGCCGGGGATGTTCATAACCCTTTGTTGTCCGACTCTGTTGCCTCCGGGGCGACCCTGCCTTTTCACGGGCGGGGGCCCCGGGTGGACACATCAAAACTCTTGCGTAACTTTGCAGTCTGAGTAAATTTAATTAATAAATTAAAACTTTCAACAACGGATCTCTTGGTTCTG
6e55dd307036182f6c8657da9cc72d76	0	0	0	0	0	0	0	574	0	k__Fungi;p__Basidiomycota;c__Agaricomycetes;o__Polyporales;f__Ganodermataceae;g__Ganoderma;s__Ganoderma_australe	AAGTCGTAACAAGGTTTCCGTAGGTGAACCTGCGGAAGGATCATTATCGAGTTCTGACTGGGTTGTAGCTGGCCTTCCGAGGCATGTGCACGCCCTGCTCATCCACTCTACACCTGTGCACTTACTGTGGGTTTACGGGTCGTGAAACGGGCTCGTTTATTCGGGCTTGTTGAGCGCACTTGTTTCCTGCGTTTATCACAAACTCTATAAAGTATCAGAATGTGTATTGCGATGTAACGCATCTATATACAACTTTCAGCAACGGATCTCTTGGCTCTC
dc1dcad78fa60838d090315f52b3aaa1	0	0	0	236	0	0	0	0	0	k__Fungi;p__Ascomycota;c__Saccharomycetes;o__Saccharomycetales	ACGACGCTCTTCCGATCTCGTACGCTTGGTCATTTAGAGGAAGTAAAAGTCGTAACAAGGTTTCCGTAGGTGAACCTGCGGAAGGATCATTACTGTGATTTAGTACTACACTGCGTGAGCGGAACGAAAACAAAAACACCTAAAATGTGGAATATAGCATATAGTCGACAAGAGAAATCTACGAAAAACAAACAAAACTTTCAACAACGGATCTCTTGGTTCTCGCATCGATGAAGAACGCAGCGTACTTAGATCGGAAGAGCACACG
b6cb29f8937ab1aa4319566054d99210	0	0	0	252	0	0	0	0	0	k__Fungi	GTGAATTTTATGTGGATCTGCAGGACAAAAGCTTCGTATCCGCATTGGCACTCGTGCATTCACGTTACTCGACGAATACATTTCCATCTTGGAAACGGGCCCATCCGAATCGCTATATTATCCATAATGGGGAGATTAACACATTGCGTGGCAATATTAACTGGATGCGTGCACGTGAGCAACAGTTCGTATCTGAAGCGTTTGGAGAGGACCTTGAAAAACTTTTACCGATAATCGATACAACGGGATCTGATTCTTCAATGCTTGATAACGCATTTGAATTTTTTGTATTGGCTGGACGTTCACCGGCTGAGACAGCGATGATGATGATTCCGGAACCGTGGACAGAAAATCCGC
24e74d80a14c45a5cf5d90ec5a781cc7	0	0	0	0	0	426	30	0	0	k__Fungi;p__Ascomycota;c__Sordariomycetes;o__Hypocreales;f__Nectriaceae;g__Fusarium;s__Fusarium_solani	AAGTCGTAACAAGGTCTCCGTTGGTGAACCAGCGGAGGGATCATTACCGAGTTATACAACTCATCAACCCTGTGAACATACCTAAAACGTTGCTTCGGCGGGAACAGACGGCCCTGTAACAACGGGCCGCCCCCGCCAGAGGACCCCTAACTCTGTTTTTATAATGTTTTTCTGAGTAAACAAGCAAATAAATTAAAACTTTCAACAACGGATCTCTTGGCTCTG
6ce7604e712f963bbd0ae0f6b7a3cf5e	8	48	39	0	0	150	91	37	11	k__Fungi;p__Ascomycota;c__Dothideomycetes;o__Pleosporales;f__Pleosporaceae;g__Alternaria	AAGTCGTAACAAGGTCTCCGTAGGTGAACCTGCGGAGGGATCATTACACAAATATGAAGGCGGGCTGGAACCTCTCGGGGTTACAGCCTTGCTGAATTATTCACCCTTGTCTTTTGCGTACTTCTTGTTTCCTTGGTGGGTTCGCCCACCACTAGGACAAACATAAACCTTTTGTAATTGCAATCAGCGTCAGTAACAAATTAATAATTACAACTTTCAACAACGGATCTCTTGGTTCTG
1b45f181419e4ce794e817557e7a8a70	288	0	0	0	0	0	0	0	0	k__Fungi;p__unidentified;c__unidentified;o__unidentified;f__unidentified;g__unidentified;s__unidentified	GTAGTCACACTCTTTCCCTACACGACGCTCTTCCGATCTATGAGCCTTGGTCATTTAGAGGAAGTAAAAGTCGTAACAAGGTTTCCGTAGGTGAACCTGCGGAAGGATCATTACTGTGATAACACCTTCACACTGTGTGGGCGTACGAAACACTGCAAACATGTAATACGGAAGTCAAGGAACTGTTAAGAATAAAACTTTCAACAACGGATCCGTTAGTTCTCGCATCGATGAAGAACGCAGCTCGGGAAGATCGGAAGAGCACACGTCTGAACTCCAGTCACCGAGT
2d306ef1eb0713574c250a7b5e7dc1fa	0	0	241	0	0	0	0	0	0	k__Fungi	TGGCGAAGAGAAGAATAACCGATCTGTTGCGGATGAAAGCAGCATCAGAAAAAATTGCAATGTTAACCTGTTATGAAGCGGGTTTTGCTAAAGAGATGAAAAAGGCTGGCATTGATGCCATCCTCGTTGGAGATTCATTAGGAATGGTAGTGCAGGGACATGGTTCGACACTGCCGGTTACATTGGAAGAGATGATCTACCATACGGAAAATATTGCGCGGAGTCATCCTGATGCATTTATCGTGGTTGATCTCCCTTTTGGATCGTATGAAGGCAGTTGTGAGGAGGCATTTCGTGCAGCTTCA
2c891d0021d2fdf6a3aa966650ae8918	0	0	0	0	0	0	0	532	0	k__Fungi	ATCCTGCACAAACTCTGTCGGAGTTTGAACTGGTCATTGACCGTATTATTACCCAAGATGACAACGATTTTTACAACCGCTTGGCTGATGCCATTGAAATTGCTTTTTTTGAAGGGAAAGGAACTTTATATATAGAACACCTTGACTCAGGCCAGCGCGTGGAATTTACCAATCGTTTTGAAGCAGATGGTATGACATTTTTAGAACCCAATGAGCATTTGTTGAGTTTTAATAATCCCTATGGAGCCTGCCCTACCTGTGAGGGATATGGAGATGTGATTG
a3b6daeacfb2a91b355a99eb884b4862	278	0	0	0	0	0	0	0	0	k__Fungi	TCTTTCCCTACACGACGCTCTTCCGATCTATGAGCCTTGGTCATTTAGAGGAAGTAATATAATGCATCGATGAAGAACGCAGCATCACCGACTGCCCATGAGAGAGGATGATGCTCTTCCGATCTCGTACGCTTGGTCATTTAGAGGAAGTAATATATAGCATCGATGAAGAACGCAGCGTCGTCAGTCGTACGCTTGGTCATTTAGAGGAAGTAATATATATAGCATCGATGAAGAACGCAGCTCGGGAAGATCGGAGAGCACACGTCTGAACTCCAG
00cae67ff60c49dd514cc351940a8a46	0	352	0	0	0	0	0	0	0	k__Fungi	CAGAAGACGGCATACGAGATCTAACTCGGTGACTGGAGTTCAGACGTGTGCTCTTCCGATCTATGAGCCTTGGTCATTTAGAGGAAGTAATATAATGCATCGATGAAGAACGCAGCGTCGTCAGTCGTACGCTTGGTCATTTAGAGGAAGTAATATATATAGCATCGATGAAGAACGCAGCGAATGATGGTAGCCTTGGTCATTTAGAGGAAGTAATATATATAGCATCGATGAAGAACGCAGCGTCGTCAGTCGTACGCTTGGTCATTTAGAGGAAGTAAGCATCGATGAAGAACGCAGCGTCGTCACCCGCTGGTAGCCTTGGTCATTTAGAGGAAGTAATAGCATCGATGAAGAACGCAGCGTACTTAGATCGGAAGAGCGTCGTGTAGGGAAAGA…
a52c7264c7c964106cdf913221891a38	0	0	216	0	0	0	0	0	0	k__Fungi;p__Ascomycota;c__Dothideomycetes;o__Pleosporales;f__Pleosporaceae;g__Exserohilum;s__Exserohilum_turcicum	AAGTCGTAACAAGGTCTCCGTAGGTGAACCTGCGGAGGGATCATTACACAATACAATATGAAGGCTGTCCGCAGCTGGAGTATTTTATTACCCTTGTCTTTTGCGCACTTGTTGTTTCCTGGGCGGGTTCGCTCGCCACCAGGACCACCAAATAAACCTTTTTTATGCAGTTGCAATCAGCGTCAGTACAAACAATGTAAATCATTTACAACTTTCAACAACGGATCTCTTGGTTCTG
36ddb3000225b6d7344b139183ff72a2	0	0	0	0	0	0	0	537	0	k__Fungi;p__Ascomycota;c__Sordariomycetes;o__Sordariales;f__Cephalothecaceae;g__Phialemonium;s__Phialemonium_inflatum	AAGTCGTAACAAGGTCTCCGTTGGTGAACCAGCGGAGGGATCATTACAGAGTTTAACGACTCCCAAACCACTGTGAACATACCCGTACCGTTGCCTCGGCGGGCGGCCCCAGGGCGGGGCCGCAGCCTCCCCAGCGGAGGCGCCCGCCGCAGGTCGCAAAACTATAACTATATTTAGTGGCATCTCTGAGTAACTTCCAAACAATCAAAACTTTCAACAACGGATCTCTTGGTTCTG
bd18225507f670f03574ca782a28527c	0	0	0	0	0	0	0	529	0	k__Fungi	CGATGCGACAGGCACCAGAAAACCGACCCCTGCCCAAGCATGACACGGTAAAGGTCTGGCTGTTCGATCTCGACAACACGCTCTATCCGGCGGCCTGCAACCTCTTTCCCCAGGTCGAAAGGCGGATGGGGGAGTTCATCTGCAAGCATTTCGATCTCAAGCTGCCTGAGGCAAAGGCCCTGCAGAAGCGGCTTTTCCATGAACATAGCACGACTCTGCGGAACTTGATGAACGAGCACG
c39afd5240c292a2e6528d302bf238c0	0	0	0	0	0	379	46	0	0	k__Fungi;p__Mortierellomycota;c__Mortierellomycetes;o__Mortierellales;f__Mortierellaceae;g__Mortierella;s__Mortierella_fatshederae	TAAAAGTCGTAACAAGGTTTCCGTAGGTGAACCTGCGGAAGGATCATTCATAATAAGTGTTTTATGGCACTTTTTAAATCCATATCCACCTTGTGTGCAATGTCAGTCGATCTTCTTTATGGAGATCGGCCAAACATCAACCATATCTTTTAACTCTTTGTCTGAAAAATATTATGAATAAACAATTCAAAATACAACTTTCAACAACGGATCTCTTGGCTCTCG
0117eec501a7505684af5a631352e7e6	0	0	21	31	0	0	268	0	0	k__Fungi;p__Ascomycota;c__Saccharomycetes;o__Saccharomycetales;f__Saccharomycopsidaceae;g__Saccharomycopsis;s__Saccharomycopsis_fibuligera	AAGTCGTAACAAGGTTTCCGTAGGTGAACCTGCGGAAGGATCATTAATGTTATTTGTTTTTAGACCTGCGCTTAACTGCGCGGTTTAATAAACTCTTATACACAGTGTTTTTGTTTGCGAATTTGGTTTAGTTTGTTGGTTTTCATTCGAAAGGATGAAGATTGATTGCTAAATCTTATTCAGCTTTTTAAACTCAGATCTCTTTTTAAGAGAAATGTATTTTTTTAATTACAACTAGTCGATTTTACAAACTAAAAGTTTAAAACTTTCAGCAACGGATCTCTTGGTTCTC
e486d1c81647ae446a4e1b39c77e8602	0	0	0	0	0	310	88	0	0	k__Fungi;p__Mortierellomycota;c__Mortierellomycetes;o__Mortierellales;f__Mortierellaceae;g__Mortierella;s__Mortierella_indohii	AAGTCGTAACAAGGTTTCCGTAGGTGAACCTGCGGAAGGATCATTCATAATTGAGTGTTTTATGGCACTCTTTAAAAAAATCCATATCCACCTTGTGTGCAACGTTTTTGAACTCTCTGGCATTAAAAAGCCAAGAGGGTTTGATTAACTTAACACCTTTAAAGCAGTTTGTCTGAATATCTATTTCTGAATAAACATAATTCAAAAATACAACTTTCAACAACGGATCTCTTGGCTCTC
1807c02c6e18b922a380782f3ec8fc5c	0	0	0	0	0	0	353	0	0	k__Fungi	TACTGATCTTGGTCATTTAGAGGAAGTAAGCAGTTTCCCCCAACTCTTCCTCAATTCTTAGCAATTGATTATACTTTGCCATCCTATCAGAACGAGAAGCAGAACCGGTTTTGATTTGACCTGTATTCAACGCCACTGCCAAGTCAGCAATTGTGCTATCCTCAGTTTCTCCAGATCTGTGAGACATTACGCTCTTGTAGGAGTTTCTGCTAGCCAAGTTTACTGCATCGATGAAGAACGCAGCGTCGTCA
c8ff31e8b0149db4add704a90d8fe580	0	0	0	0	0	0	0	495	0	k__Fungi;p__Ascomycota;c__Saccharomycetes;o__Saccharomycetales;f__Saccharomycetales_fam_Incertae_sedis;g__Diutina;s__Diutina_catenulata	CGAGATCAAGCAGTGTGACTGGAGTTCAGACGTGTGCTCTTCCGATCTGTTTCGCTTGGTCATTTAGAGGAAGTAAAAGTCGTAACAAGGTTTCCGTAGGTGAACCTGCGGAAGGATCATAAAAAACTAATTTACACGCGATTTAAAATTGCTTACTTCAATAACCTATTAAACAATCAACCAACTAATACCAAAAACTTCCAACAACGGATCTCTTGGTTCTCGCATCGATGAAGAACGCAGCTCGGGAAGATCGGAAGAGCGTCGTGTAGGGAAAGAGTGTTCGTCTGAGTGTAGA
f2fa1a8dd2782be8741c09f7571101f3	281	0	0	0	0	0	0	0	0	k__Fungi;p__Mortierellomycota;c__Mortierellomycetes;o__Mortierellales;f__Mortierellaceae;g__Mortierella;s__Mortierella_gemmifera	AAGTCGTAACAAGGTTTCCGTAGGTGAACCTGCGGAAGGATCATTCATAATAAAGTGTTTTATGGCACTTTTTAAAAATCCATATCCACCTTGTGTGCAATGTTAGATCTCGTCAATCTTGGCGAGGTTTTTATACATCAACTCATTCTTTAACTAATTTGTCTGAAAAATATTATGAATAACTTAATTCAAAATACAACTTTCAACAACGGATCTCTTGGCTCTC
ab7a83b354d6f2fc9eabe4781060ccd2	0	0	0	0	0	0	321	0	21	k__Fungi	CGGTCTTTACTTCCTCTTTTCATAGCAGAAAGTGAACCCATTCCTTGATAAGTTTTAAATTTTCTTCCTTGATAAATCACTTCTTCACCAGGAGCTTCTTCAGTTCCGGCAAACAAACTTCCAATCATCACACAATTAGCACCAGATGCAATGGCTTTAACAATATCCCCAGATAATTTAATTCCACCATCAGCAATAACAGAAACATTTTTTGTCGACGCGTAACCATAAACATCGTTGATGGCCGAAAGCTGAGGCACTCCAACGCCGGCAACAACACGAGTTGTACAAATAGAACCAGGGCCAACTCCAACTTTTAAAACATTGGCTCCA
5034e2aea6322a0807601cb4bfa5e52c	0	0	0	0	0	408	0	0	0	k__Fungi;p__Basidiomycota;c__Tremellomycetes;o__Tremellales;f__Trimorphomycetaceae;g__Saitozyma;s__unidentified	GCTCTTCCGATCTGGTAGCCTTGGTCATTTAGAGGAAGTAAAAGTCGTAACAAGGTTTCCGTAGGTGAACCTGCGGAAGGATCATTAGTGAACGCCCTCACGGGCTTATAACTATTCCAAACCTCTGTGAACCGTGCCCTTCGGGGCTATTTTACAAACATGGTGTAATGAACGTCATATATCATAACAAAACAAAACTTTCAACAACGGATCTCTTGGCTCTCGCATCGATGAAGAACGCAGCAAGGAGAGATCGGAAGAGC
bbc6b4f263adedd063cf85cffdb25721	0	0	0	0	0	347	47	0	0	k__Fungi;p__Ascomycota;c__Sordariomycetes;o__Hypocreales;f__Nectriaceae	TTAGAGGAAGTAAAAGTCGTAACAAGGTCTCCGTTGGTGAACCAGCGGAGGGATCATTACCGAGTTTACAACTCCCAAACCCCTGTGAACATACCTATCGTTGCCTCGGCGGTGCCCGCTCCGGCGGCCCGCCAGAGGACCCCCAAACTCTTGTTTTATACAGTATCTTCTGAGTAACACGATTAAATAAATCAAAACTTTCAACAACGGATCTCTTGGTTCTGGCATCGATGAA
16d3d213d168e5b8e4259f2b705aa3b3	256	0	0	0	0	0	0	0	0	k__Fungi;p__unidentified;c__unidentified;o__unidentified;f__unidentified;g__unidentified;s__unidentified	ACTCGGTGACTGGAGTTCAGACGTGTGCTCTTCCGATCTATGAGCCTTGGTCATTTAGAGGAAGTAAAAGTCGTAACAAGGTTTCCGTAGGTGAACCTGCGGAAGGATCATTACTGTGATAACACCTTCACACTGTGTGGGCGTACGAAACACTGCAAACATGTAATACGGAAGTCAAGGAACTGTTAAGAATAAAACTTTCAACAACGGATCCGTTAGTTCTCGCATCGATGAAGAACGCAGCTCGGGAAGATCGGAAGAGCGTCGTGTAGGGAAAGAGTGTGACTAC
fb2da2431bc169046161ede86bb8a607	0	0	0	0	0	0	0	478	0	k__Fungi	ATTGTACGAAGCGATGCATGAGGCTTACCGCAATGGTGCGACAATCTCCGGTACCAGTGCGGGCGCGGCAGTGATGTCGCATCGGATGATCACAGGTGCCCAGCGAGGTGATGAAGACGGTTCGTTCAGGGAGGTGAAAAGCGACTATGCGGTGACGGAAAGTGGAATGGGGTTTCTGACCAATTCGGTCATCGATCAACATTTTATCTACCGTAGCCGGTACAATCGCCTACTCAGCGTACTGTCGGACCAACCCAAGCTGATGATGATCG
31ff55e41b9f3148c27bb2479748f5d0	0	0	0	0	0	0	6	0	241	k__Fungi	GTGTAACTTAACATGGCCAGCATACTTACTTAATCTTAGACAAAGATCGATAACTTTCTGTTTGGCTCGTTCACTCGTAAAGGGATAGCTGTGGAAATGAATGGCTTCTACACGTAACCCCCGCTTTAATGACAAATAACCAGCTACGGGACTATCTATACCTCCGGAAAGCAGAAGCATGACCTTACCGCTTGTACCCACAGGTAGACCACCAGCACCCGGAATTCGTTCAGACATAATATAAGCAGCTTCTTCACGTATTTCCACCACAATTTCC
65eaaf61acf5b84d3f2aed6a2400bb21	44	0	103	15	0	0	65	0	0	k__Fungi;p__Ascomycota;c__Eurotiomycetes;o__Eurotiales;f__Aspergillaceae;g__Aspergillus;s__Aspergillus_flavus	AAGTCGTAACAAGGTTTCCGTAGGTGAACCTGCGGAAGGATCATTACCGAGTGTAGGGTTCCTAGCGAGCCCAACCTCCCACCCGTGTTTACTGTACCTTAGTTGCTTCGGCGGGCCCGCCATTCATGGCCGCCGGGGGCTCTCAGCCCCGGGCCCGCGCCCGCCGGAGACACCACGAACTCTGTCTGATCTAGTGAAGTCTGAGTTGATTGTATCGCAATCAGTTAAAACTTTCAACAATGGATCTCTTGGTTCCG
85d7ea90db7ef37a419f69816ef96532	0	0	0	0	0	0	300	0	23	k__Fungi	GAATACAGATCTTCATTAGAAATTTTTTAGGGTAGTGTCAATAAGTTTGTGTAGCGAAAATGTAAGGACTCTCTGGAATTGTTTTGTTGTGGACGTAGCCCAAGCGAAGCTTGGGAATGAATTTAGTTCCCATACCTCTCGCTGTACATCTTTTCAAACGCGGCTTTGGTCTCTTCCATACCAAAGCCGCGTATGATTCTTTTGCTCCATCGATCGTTGTAGTCTGTCACAACCAAATAAGCAATCTTCTCGGCT
c56d08e9b7870a0b8f561283a3a40422	0	0	0	0	0	0	0	448	0	k__Fungi;p__Basidiomycota;c__Agaricomycetes;o__Agaricales;f__Pleurotaceae;g__Pleurotus	AAGTCGTAACAAGGTTTCCGTAGGTGAACCTGCGGAAGGATCATTAATGAATTCACTATGGAGTTGTTGCTGGCCTCTAGGGGCATGTGCACGCTTCACTAGTCTTTCAACCACCTGTGAACTTTTGATAGATCTGTGAAGTCGTCTCTCAAGTCGTCAGACTTGGTTGCTGGGATTTAAACGTCTCGGTGTGACTACGCAGTCTATTTACTTACACACCCCAAATGTATGTCTACGAATGTCATTTAATGGGCCTTGTGCCTTTAAACCATAATACAACTTTCAACAACGGATCTCTTGGCTCTC
8c6bf35e08e9ca1d3c27be2652f5fd87	0	0	0	0	0	0	0	446	0	k__Fungi;p__Ascomycota;c__Saccharomycetes;o__Saccharomycetales;f__Saccharomycetales_fam_Incertae_sedis;g__Diutina;s__Diutina_catenulata	TCTACACTCAGACGAACACTCTTTCCCTACACGACGCTCTTCCGATCTGTTTCGCTTGGTCATTTAGAGGAAGTAAAAGTCGTAACAAGGTTTCCGTAGGTGAACCTGCGGAAGGATCATAAAAAACTAATTTACACGCGATTTAAAATTGCTTACTTCAATAACCTATTAAACAATCAACCAACTAATACCAAAAACTTCCAACAACGGATCTCTTGGTTCTCGCATCGATGAAGAACGCAGCTCGGGAAGATCGGAAGAGCACACGTCTGAACTCCAGTCACACTGCTTGATCTCG
0870ac40dd3954b76f6b7c011d73a620	0	0	0	0	0	0	0	454	0	k__Fungi	ACACGACGCTCTTCCGATCTGTTTCGCTTGGTCATTTAGAGGAAGTAAAAGTCGTAACAAGGTTTCCGTAGGTGAACCTGCGGAAGGATCATTAGAGTGACAAGATCACCACCCTCGGTTATGCACACGTTGCTTTGGCGCAGGCCAATCTCATCACACACTATTTTTTATCGTCTGAGCACTATATAACATTAAAACTTTCAACAACGGATCTCTTGGTTCTGGCATCGATGAAGAACGCAGCTCGGGAAGATCGGAAGAGCACACGTC
20076304e8615a8ffaf357483d88e4ef	0	0	0	0	0	0	198	0	91	k__Fungi	CAAGTGCTGCTGGAAGTGTTACACAAGTACGTGAATGCACGTCAGAATTTATGAAAATCGCCAAAACAAATAATATTCCAATTTTTATTGTTGGTCATGTTACAAAAGAGGGAAATATTGCTGGGCCACGAATGCTTGAGCATATGGTTGATGCAGTTCTCTATTTTGAGGGTGAGAGACATCATACATATCGCATTCTGCGCGGAGTAAAAAATCGTTTTGGCAGCACAAATGAAATGGGTATTTTTGAAATGAAGGAAGAAGGTTTAAGGGAAGTAATGAACCCTTCCGAAATATTTTTAGAGGAGCGTTCACAAGGTGCAGCCGGATCTACTGTTGTT
5be52921a84bba4f60385f492ff33a0b	0	0	0	0	0	305	59	0	0	k__Fungi;p__Ascomycota;c__Leotiomycetes;o__Thelebolales;f__Pseudeurotiaceae;g__Pseudeurotium;s__unidentified	AAGTCGTAACAAGGTTTCCGTAGGTGAACCTGCGGAAGGATCATTAAAGAGACGTTGCCCTTCGGGGTCGACCTCCCACCCTATGTTTATCATACCTCTGTTGCTTTGGCAGGCCCGTCCTCGGACCACCGGCTCCGGCCGGTCCGTGCCTGCCAGGGGACCTAAAACTCTGTTTGTTAATGCAGTCTGAGTACTATATAATAGTTAAAACTTTCAACAACGGATCTCTTGGTTCTG
f7a6fbebcc4cf4f811d1cce6ae58dc5c	258	0	0	0	0	0	0	0	0	k__Fungi	CCCCCCCCCCCCCCCCCCCCCCCCCCCCCCCCCCCCCCCCCCCCCCCCCTTTTTAATGATACGGCGACCACCGAGATCTACACTCGTAGTCACACTCTTTCCCTACACGACGCTCTTCCGATCTATGAGCCTTGGTCATTTAGAGGAAGTAAAAGTCGTAACAAGGCATCGATGAAGAACGCAGCGTAGCCATGCATCGATGTGGAAGTAAAAGTCGTAACAAGGCATCGATGAAGAACGCAGCTCGGGAAGATCGGAAGAGCACACGTCTGAACTCCAGTCACCGAGTTAGATCTCGTATGCCGTCTTCTGCTTGAAAAGGGGGGGGGGGGGGGGGGGGGGGGGGGGGGGGGGGGGGGGGGGGGGGGGGGGGG
28b67c469dc119965892eb881f71d419	0	0	0	0	0	337	0	0	0	k__Fungi;p__Ascomycota;c__Archaeorhizomycetes;o__Archaeorhizomycetales;f__Archaeorhizomycetaceae;g__Archaeorhizomyces;s__unidentified	GATCTGGTAGCCTTGGTCATTTAGAGGAAGTAAAAGTCGTAACAAGGTCTCCGTAGGTGAACCTGCGGAGGGATCATTAATGAATGGCCATCTGGCCTTCGACCCTTCAAAACCGTGGAGGTAGAGTGTGTTTCGGCGCTCCGGCGCCGCCTTTATGCTGTAGAGTCTGTGTCTGAATCCAAAAACATAATCTAAAACTTTCAACAAAGGATCTCTTGGCTCTCGCATCGATGAAGAACGCAGCAAGGAGAGATC
173f091d21a612e36de8dae8f92cfaeb	234	0	0	0	0	0	0	0	0	k__Fungi	TTCCGATCTATGAGCCTTGGTCATTTAGAGGAAGTAAAAGTCGTAACAAGGTTTCCGTAGGTGAACCTGCGGAAGGATCATTAGTGAATCCGGGCAGAGATGCCCTTCACATTTTTCTAACCCTTGTGCACTGTAGATTTACATCTCACGCTGTTGAGGTTGATGGAATGTCACATCGTGATAACAAAACAGTAAAACTTTCAGCAACGGATCTCTAGGCTCTCGCATCGATGAAGAACGCAGCTCGGGAAGATCGGAA
8953e5de5c06d6f2c39027f62d4b69fc	0	0	0	0	0	0	10	0	219	k__Fungi	GACTGGTTTTTCGACTTATCGAGCTAGTTTGGAGGCGGCCGACGGAAATAAGACGTGAAAACAGTCTTATCGCCGCAGCCGGGGCCGACTAACCACCGGCCGACAGGCCGCTGGGCCATCACGGCCGCCGCGAGGCGGCCTCTGGGCTGATTTGGTCGGGCCTAAATTGCGTCGTCCTCGCCGACAATGATGTCGTCAACCGAGGCGCCGGCCGGAATCATTGGGAAGACGTTCGTCTCCTCCTCGATGAGG
e910bbdd2fdcbe760ad18f02f61d96ed	254	0	0	0	0	0	0	0	0	k__Fungi	TGGAGTTCAGACGTGTGCTCTTCCGATCTATGAGCCTTGGTCATTTAGAGGAAGTAATAGCATCGATGAAGAACGCAGCATCACCGACTGCCCATGAGGGAGGATGATGCTCTTCCGATCTCGTACGCTTGGTCATTTAGAGGAAGTAATATAATGCATCGATGAAGAACGCAGCGTCGTCACCCGCTGGTAGCCTTGGTCATTTAGAGGAAGTAATATATATAGCATCGATGAAGAACGCAGCTCGGGAAGATCGGAAGAGCGTCGTGTAGGGAAAGA
136904733e4093f9eec0b24654d51ecd	0	0	0	0	0	0	0	424	0	k__Fungi	GACGTGTGCTCTTCCGATCTGTTTCGCTTGGTCATTTAGAGGAAGTAAAAGTCGTAACAAGGTTTCCGTAGGTGAACCTGCGGAAGGATCATTAGAGTGACAAGATCACCACCCTCGGTTATGCACACGTTGCTTTGGCGCAGGCCAATCTCATCACACACTATTTTTTATCGTCTGAGCACTATATAACATTAAAACTTTCAACAACGGATCTCTTGGTTCTGGCATCGATGAAGAACGCAGCTCGGGAAGATCGGAAGAGCGTCGTGT
26305e5a9623c6e4ddab5ccf1fbdbf2f	0	0	0	171	0	0	0	0	0	k__Fungi;p__unidentified;c__unidentified;o__unidentified;f__unidentified;g__unidentified;s__unidentified	TCCGATCTCGTACGCTTGGTCATTTAGAGGAAGTAATCACTGCATTCCGTTTTACATATGGAAGTGCACAACAAGTTTACGGCGTTGAACCGGACATGACTGCAATGGGGAAAATTATCGGTGGTGGTTTACCGATTGGTGCCTATGGTGGACGTCAAGATGTCATGGAACAGGTTGCACCACTTGGACCAGCATATCAAGCAGGTACAATGGCCGGTAACCCTGCATCGATGAAGAACGCAGCGTACTTAGATCGGA
322258465e429d6c84a45f2081262d63	0	5	100	6	18	0	47	56	8	k__Fungi;p__Ascomycota;c__Eurotiomycetes;o__Eurotiales;f__Trichocomaceae;g__Talaromyces;s__Talaromyces_marneffei	AAGTCGTAACAAGGTTTCCGTAGGTGAACCTGCGGAAGGATCATTACCGAGTGCGGGCCCTCGCGGCCCAACCTCCCACCCTTGTCTCTCTACACCTGTTGCTTTGGCGGGCCCACTGGGGCTCCCTGGTCGCCGGGGGACACCCGTCCCCGGGCCCGCGCCCGCCGAAGCGCTTCGTGAACCCTGATGAAGAAGGGCTGTCTGAGTACTATGAAAATTGTCAAAACTTTCAACAATGGATCTCTTGGTTCCG
6300fdad5b520ec9006bd619878f9131	0	0	38	127	0	0	0	0	0	k__Fungi	AAAGCTGTAAAGGATGATGACAATGTGGTCAATCAAAAAATTTGATGAATTATCAACGAAGGAATTGTATGCTATTTTGAAGGAGCGTACAGATGTATTTGTTGTCGAGCAGGCATGTCCATATCCAGAACTAGATGGCAAAGATTTTGCTTCGTATCATTTATTTAAAGAGCAGGACGGTGAAATTGTGGCATATTTACGTGTGCTACCGGCAGGTGTATCCTATGATGAG
68b9debd3f948b9815092292f8a4e5ad	0	0	0	0	0	0	280	0	0	k__Fungi;p__unidentified;c__unidentified;o__unidentified;f__unidentified;g__unidentified;s__unidentified	CTCTTCCGATCTACTGATCTTGGTCATTTAGAGGAAGTAACGCAGGCGCTCGCTGCCGCCGCTGAGGCGGGCGCTACCGGTCGTCTGCAGGGAGAGCGGCTTCAGCGCTTCGTTGAACCAGTCGGTGTCGGGATACAGCCACGGGTCGGTGCCGTGGCGATAATTTTCGATCTCCTCCTGCGAGTAGATCGGCTGCCGGCCGCGATACCGCTCGATCTCGTTGAGCATCGATGAAGAACGCAGCGTCGTCAGATCGGAAGAG
f9f9d2d168b34aaa215dbe60e4a1a301	0	0	0	0	0	293	29	0	0	k__Fungi	AAGTCGTAACAAGGTTTCCGTAGGTGAACCTGCGGAAGGATCATTAAAAAATATAGAATTAATCTTCTGTAAACCCAATCTGCGTATTTCTACCTGTTGCTTTCGTGAGACTGTGAACGCAAGTTCCCTCTGGCGCTGTTTTTAGGAACAGCTGTTGGGGAGTGCTCACGGGAGGTAATTATAAACTCTGTTTTTTTTGAATTTTGTCTGAATATTGTTTATACATAAACTTTAAAACTTTCAACAACGGATCTCTTGGTTCTC
e4763c647da28daf9a9320b55ab707bf	0	0	0	0	0	0	278	0	0	k__Fungi	CCCCCCCCCCCCCCCCCCCCCCCCCCCCCCCCCCCCCCCCCCCCCCCCCCCCCCCCCCCCCCCCCCCCCCCCCCCCCCCCCCCCCCCCCCCCCCCCCCCCCCCCCCCCCCCCCTTTTTAATGATACGGCGACCACCGAGATCTACACTCAGACGAACACTCTTTCCCTACACGACGCTCTTCCGATCTACTGATCTTGGTCATTTAGAGGAAGTAATATATATAGCATCGATGAAGAACGCAGCGTCGTCAGATCGGAAGAGCACACGTCTGAACTCCAGTCACACTGCTTGATCTCGTATGCCGTCTTCTGCTTGAAAAGGGGGGGGGGGGGGGGGGGGGGGGGGGGGGGGGGGGGGGGGGGGGGGGGGGGGGGGGGGGGGGGGGGGGGGGGGGGGGG…
f5710640c8d37a4a0319ec17d48c4151	0	0	0	0	0	0	0	407	0	k__Fungi;p__Basidiomycota;c__Tremellomycetes;o__Trichosporonales;f__Trichosporonaceae;g__Cutaneotrichosporon;s__Cutaneotrichosporon_arboriformis	TTTCGCTTGGTCATTTAGAGGAAGTAAAAGTCGTAACAAGGTTTCCGTAGGTGAACCTGCGGAAGGATCATTAGTGAATGGCCTTTGTGCCGATAAACTATATCCACCTTACACCTGTGAACTGTTGATTGACCTTTACGGTTGATTAATTTTACAAACATTGTGTAATGAACGTCATGTTATTATAACAAAAATAACTTTCAACAACGGATCTCTTGGCTCTCGCATCGATGAAGAACGCAGCTCGGG
af5205d6a5239342cb93f250a6c44bfc	16	0	1	0	0	103	7	67	82	k__Fungi;p__Ascomycota;c__Sordariomycetes;o__Hypocreales;f__Hypocreales_fam_Incertae_sedis;g__Acremonium	GAGGAAGTAAAAGTCGTAACAAGGTCTCCGTTGGTGAACCAGCGGAGGGATCATTACTGAGTACTACACTCTCTACCCTTTGTGAACTATTATACCTGTTGCTTCGGCGGCGCCCGCAAGGGTGCCCGCCGGTCTCATCAGAATCTCTGTTTTCGAACCCGACGATACTTCTGAGTGTTCTTAGCGAACTGTCAAAACTTTTAACAACGGATCTCTTGGCTCCAGCATCGAT
1beeabe38136c08f2d79c28a21ad8e54	0	0	0	0	184	0	0	0	0	k__Fungi;p__Ascomycota;c__Eurotiomycetes;o__Chaetothyriales;f__unidentified;g__unidentified;s__unidentified	AAGTCGTAACAAGGTTTCCGTAGGTGAACCTGCGGAAGGATCATTACTGAGTGAGGGTCTTCGTTCATCGAGGCCCAACCTCCCCATCCTGTGTCTATCGTACCTTGTCGTTGCTTCGGCGGACCGGTTGCTGACCAACTGGTTTCCAACCGCCGGGGGTCTCGCCCCTGGAGCGTGTCCGCCGATGGCCCAACCATTTAACTCTTGACCCGAAACCAGTGTCGTCTAAAACACGTTTGTGATTGAATACAATCAAAACAAAACTTTCAACAACGGATCTCTTGGTTCTG
6514aafca69357e18e8681eb5a91054b	0	0	109	0	7	0	27	49	15	k__Fungi;p__Ascomycota;c__Dothideomycetes;o__Pleosporales;f__Phaeosphaeriaceae;g__Phaeosphaeria;s__Phaeosphaeria_oryzae	AGGAAGTAAAAGTCGTAACAAGGTTTCCGTAGGTGAACCTGCGGAAGGATCATTACATTCAGTAGCCCAGCTACTTGTTTACACCCTTGTTTTTTTGCGTACCTATCGTTTCCTCGGCGGGCTTGCCTGCCGGTTGGACAACTTTATAACCTTTTTAAATCTTCAATCAGCGTCTGAACAATATACAATAATTACAACTTTCAACAACGGATCTCTTGGTTCTGGCATCGA
4eb3070ffeecfe813e02f1b931d9de07	0	0	150	5	0	0	0	0	0	k__Fungi	ATATCGATTATCCCGAATATGATGATGTCGAAGAAGTAACGATTCCCCTTTTACGTGAAAAAGCGACATGGATCATGGAAGAAATCGAACAATTGCTTGAAACGTCGAAACAAGGAAAAATTATTCGAGAAGGTCTTCAAACAGTGATTGTCGGTCGCCCGAATGTGGGAAAGTCATCGCTTTTAAATAGTCTTGTTCAAGAAAATAAGGCGATTGTGACAGACATCGCAGGGACGACTCGTGATATTATAGAAGAGTACGTGAACATTAAAGGTGTTCCGTTAAAATTAGTCGATACAGCAGGAATTCGTGAAACGGAAGATATCGTTGAGC
d84eadb1443392a48024120035ad65ca	0	0	0	0	0	0	9	0	199	k__Fungi	AGCGGGGGAGCCTCCCGTTTTTTTAGTGGCCTCCAGGAGGAGGCGCCGAGAAGCTGAATTCGGTTCAAAAGGGGTAAAAAAGGAGATTAATAACGTTATTTCGATCAATAGGGCGGTGGATGATATGCGCCGGAGCGCCTAGGGTGCCGTCAGTAAGGCGAAGGTCTGGCCCCGTGAGAAGTGCAAGGAAGCCGGGCCTGAGAAATTATTGATAGGTTTAAGCGCATCAAATAAAGCGAGGGTTTCGATGAAGGCATTAGTGAAGCTCATAATAATATTGTTATTCCTCTCTATATCGGGAGTGATTATCGGGTGTG
6578afd1d4a555a2306d3f51c4c352fd	0	239	0	0	0	0	0	0	0	k__Fungi	CGGTGACTGGAGTTCAGACGTGTGCTCTTCCGATCTATGAGCCTTGGTCATTTAGAGGAAGTAATATATAGCATCGATGAAGAACGCAGCGTCGTCAGTCGTACGCTTGGTCATTTAGAGGAAGTAATATAATGCATCGATGAAGAACGCAGCATCACCGACTGCCCATAGAGAGGATGATGCTCTTCCGATCTCGTACGCTTGGTCATTTAGAGGAAGTAATAGCATCGATGAAGAACGCAGCGTACTTAGATCGGAAGAGCGTCGTGTAGGGAAAGAGTGTGAC
da83b2ea2f013371ba34af40259b92c9	0	0	0	0	0	0	0	381	0	k__Fungi;p__Basidiomycota;c__Agaricomycetes;o__Agaricales;f__Marasmiaceae;g__Marasmius;s__unidentified	AAGTCGTAACAAGGTTTCCGTAGGTGAACCTGCGGAAGGATCATTATTGAAACATTGTAAAGGGGAGTTGAGCTGGTCCTTCACGGGGCAAGTGCTCGCTCTTCTTTCAATCTCTTCATCCACCTGTGCACCTTTTGTAGAGAGTTCTAAGAAAACAGGCCTTCATTGGTCTCGAGTATTGGGGCTTCTCTATGTCTTTACAAACTCTACAATGTATGTCATTGAATGTCTTTTACAAAGGGGACTTAGTTGAACCCTTTTAAAAACAATACAACTTTCAGCAACGGATCTCTTGGCTCTC
64d93f763712536f9b0f185045a30d17	0	0	157	0	0	0	0	0	0	k__Fungi;p__Ascomycota;c__Dothideomycetes;o__Pleosporales	AAGTCGTAACAAGGTTTCCGTAGGTGAACCTGCGGAAGGATCATTACACATATAAACTAGATCTCAGGGGAGGTTCGCCTCTTTCTGAGATGTATGTTATACCCATGTCTTTTGCGTACTACTTGTTTCCTTGGTAGGCTTGCCTGCCAATAGGACAAAATCAAAACCTTTTGTAATTGCAGTCAGCGTCAGAAATAACTTTTAATAGTTACAACTTTCAACAACGGATCTCTTGGTTCTG
d1917b7d138394ea19977fa51d0ba185	0	0	0	0	0	0	223	0	0	k__Fungi	CCCCCCCCCCCCCCCCCCCCCCCCCCCCCCCCCCCCCCCCCCCCCCCCCCCCCTTTTCAAGCAGAAGACGGCATACGAGATCAAGCAGTGTGACTGGAGTTCAGACGTGTGCTCTTCCGATCTACTGATCTTGGTCATTTAGAGGAAGTAATATATATAGCATCGATGAAGAACGCAGCGTCGTCAGTCGTACGCTTGGTCATTTAGAGGAAGTAATATATATAGCATCGATGAAGAACGCAGCGTCGTCAGATCGGAAGAGCGTCGTGTAGGGAAAGAGTGTTCGTCTGAGTGTAGATCTCGGTGGTCGCCGGATCATTAAAAAGGGGGGGGGGGGGGGGGGGGGGGGGGGGGGGGGGGGGGGGGGGGGGGG
e27282f3f3474a28840584e5f501ba2e	0	0	0	0	0	262	27	0	0	k__Fungi;p__Mortierellomycota;c__Mortierellomycetes;o__Mortierellales;f__Mortierellaceae;g__Mortierella;s__Mortierella_fatshederae	AAAGTCGTAACAAGGTTTCCGTAGGTGAACCTGCGGAAGGATCATTCATAATAAGTGTTTTATGGCACTTTTTAAAATCCATATCCACCTTGTGTGCAATGTTGAAAATTACCTTTCGAGGTGGTTTTTTTTCTTAATATCAACCAATCTTAATTAATTTGTCTTAATACCTTGAATTTACTTAATTCAAAATACAACTTTCAACAACGGATCTCTTGGCTCTC
8477293711ae769ad34a86f51ba4611b	0	0	0	0	0	213	51	0	0	k__Fungi;p__Ascomycota;c__Eurotiomycetes;o__Onygenales;f__Onygenales_fam_Incertae_sedis;g__Chrysosporium;s__Chrysosporium_synchronum	AAGTCGTAACAAGGTCTCCGTTGGTGAACCAGCGGAGGGATCATTACAGAGTTGCAAAACTCCCTAAACCATTGTGAACGTTACCTTCAAACCGTTGCTTCGGCGGGCGGCCCGGGTCCGCCCGGTGCCCCCTGGCCCCCTAGCGGGGCGCCCGCCGGAGGAAACCCAACTCTTGATTATTATGGCCTCTCTGAGTCTTCTGTACTGAATAAGTCAAAACTTTCAACAACGGATCTCTTGGTTCTG
89ae398229bf3f7af0bca1cef8cc39ff	10	0	0	0	0	0	199	31	0	k__Fungi;p__Basidiomycota	AGAGGAAGTAAAAGTCGTAACAAGGTTTCCGTAGGTGAACCTGCGGAAGGATCATTAATGAATTTAGATTGAACCATAGGCGAAAGCCAGTGGTTCTTCTTTCATATCCATAACACCTGTGCACTGTTGGATGCTTGCATCCACTTTTAAACTAAACATTATTGTAACAAATGTAGTCTTATTATAACATAATAAAACTTTCAACAACGGATCTCTTGGCTCTCGCATCGATG
b091ba4b4efeb2b8b82780f46068d640	0	0	0	0	0	0	223	0	0	k__Fungi	CACGCATCGAACAGGCTGCCGCCGGCCAGGCAGGTCTGATTGAAGAACGCGCGCGCGCTATCGAGGTCTCGCTGCTGGCCGGCTCCGAGCGCCTGCGCGATGTCGTCGACCAGGACATCTCCCGTATAGACGAGGCACTGACACGCCAGCAGGGGATTATTGAAGCACGCACGCAGACCATCGAAAGCACCCTGCATGCCGGGGCCGACAATATCCGCAATGCGCTGGGTGAAGATCTTGGCC
7435b667227763eda9ad7ea590d1e1c4	0	0	0	0	0	7	0	335	0	k__Fungi;p__Ascomycota;c__Sordariomycetes;o__Microascales;f__Microascaceae;g__Microascus;s__Microascus_brevicaulis	AAGTCGTAACAAGGTCTCCGTTGGTGAACCAGCGGAGGGATCATTACCGAAGTTACTCTTCAAAACCCATTGTGAACCTTACCTCTTGCCGCGCGTTGCCTCGGCGGGGAGGCGGGGCTCGGGTTCGGCGCGCCCCTCACCGGGCCGCCGTCCCCGTTCCCCGTCCCCGCCGGCCGCGCCAAACTCTAAATTTGAAAAAGCGTACTGCACGTTCTGATTCAAAACAAAAACAAGTCAAAACTTTTAACAACGGATCTCTTGGTTCTG
38ece514d826ed2571ab2785565254e6	0	0	0	0	0	0	0	348	0	k__Fungi;p__Ascomycota;c__Sordariomycetes	TTGGTCATTTAGAGGAAGTAAAAGTCGTAACAAGGTCTCCGTTGGTGAACCAGCGGAGGGATCATTACCGAGTTCTAAACTCACCAACCCACTGTGAACATACCTACGTTGCTTCGGCGGCGGGCTTCGGTCCCCGCCGGGGACCCAAAACACTATTTTTAACCGATACCTCTGAGTAACCAAAAAATAAATCAAAACCTTTAACAACGGATCTCTTGGCTCTGGCATCGATGAAGAACGCAG
0b1a6e5bfb67673596c5515fb5d44e4b	0	0	0	0	173	0	0	0	0	k__Fungi;p__Ascomycota;c__Saccharomycetes;o__Saccharomycetales;f__Saccharomycetaceae;g__Issatchenkia;s__Issatchenkia_orientalis	CGACGCTCTTCCGATCTCAAAAGCTTGGTCATTTAGAGGAAGTAAAAGTCGTAACAAGGTTTCCGTAGGTGAACCTGCGGAAGGATCATTACTGTGATTTACTACTACACTGCGTGAGCGGAACGAAAACAACAACACCTAAAATGTGGAATATAGCATATAGTCGACAAGAGAAATCTACGAAAAAACAAACAAAACTTTCAACAACGGATCTCTTGGTTCTCGCATCGATGAAGAACGCAGCGAATGAAGATCGGAAGAGCACAC
33f6e18379110e36616af5679ac002f7	0	0	0	0	0	0	172	0	36	k__Fungi	TAGTCGCTGAAGCGGCGGATGCCATGAGTGCCCTGTGGAAAACGGGAGGGTTCAAGACCAAACGCGTTGTGATTGGCTTTGGTAACCAGCGAGTTCTTGTGCGCGAGCATACGGTTCCGCAGATGTCGGCAGCTGATCTGCGCCAAGCCCTCCCATACCAGGTGGAGGATCTACTCCCGGTGCCGGTTGAGGAGACGATGCTCGATTTTTATCCGATCGAGCCTGTGGTAAACGGCAACGGAGACCAGATGCGCGGGCTACTGGTAGCGGCGCTCAAAGAGG
f1c86cdebe5be802a962d38b6ae79c09	0	0	0	0	0	0	7	0	183	k__Fungi	TTGGACTGCGAATGAATATCCTCTGGTTCAACTTCTGGTTTTTCGTCCGTTACGGGTGGCTTGTCTTCATGCTCTAAATCATCACCTGTAACATTCGTTAGAAAAGATCCCATCTATGCTTGTATAATAACCCACATAAAGGACAAGGGCACCGACGTCCTTTTCAACCTTACCCCATTATCCGAAAATAATGCTACTAGGCGTTATAACACCTTATTCGTTCAACGAGGCAACCGTACCTTCATCGTTGTTCCTTTTCCAAGTCTGCTATCTATTTCAATGCT
7485da52a4845c230ec09fe870a6cda9	0	0	126	0	0	0	0	0	0	k__Fungi	CAGTAAACGTCAATGTTGGATCTAAAATCGCAAAGCAGGGACGTATTTTCTCATCATCGACTGGACGTTTCAATAAACCATCATCTAAAGTAATGATCATCGAACAACTTGTTTCACTTCCTGAACCAGCCAATGTACTGATGACACCTACAGGAAGGGTCGAACATACTTGAGCCTTCCCCATGAAAAGGTCTTCCAATGAACTCTCATTCACAATACCGACCGCTGTTGCTTTCGCA
b0ca9633308000344807c05ed7143845	0	0	0	0	0	0	206	0	0	k__Fungi;p__Basidiomycota;c__Agaricomycetes;o__Boletales;f__Boletaceae;g__Butyriboletus;s__Butyriboletus_roseoflavus	AAGTCGTAACAAGGTTTCCGTAGGTGAACCTGCGGAAGGATCATTATCGAATTCTGAGGGGGGGGGGGAAGATGGAGGAGTGAAGACTGTCGCTGGCCCCCCATCTCTGGGTGGGGCATGTGCACGTCTTCCTTTTCGTCGACCCCCTTTCTCACACACAACACACACCTGTGCACCTGTTGTAGGTCCTCGGAAGAGGATCTATGTTTTTCACATCACACACCATCGTATGTCTATAGAATGTATTGAAGACCGTCCGGGATGGATGGTCAATAATATTAAATCATACAACTTTCAGCAACGGATCTCTTGGCTCTC
2696924af7b79f111cacc0119edfb5b6	184	0	0	0	0	0	0	0	0	k__Fungi	CCCCCCCCCCCCCCCCCCCCCCCCCCCCCCCCCCCCCCCCCCCCCCCCCCCCCCCCCCCCCCCCCCCCCCCCCCCCCCCCCCCCCCCCCCCCCCCCCCCCCCCCCCCCCCCCCTTTTCAAGCAGAAGACGGCATACGAGATCTAACTCGGTGACTGGAGTTCAGACGTGTGCTCTTCCGATCTATGAGCCTTGGTCATTTAGAGGAAGTAAAAGTCGTAACAAGGCATCGATGAAGAACGCAGCTCGGGAAGATCGGAAGAGCGTCGTGTAGGGAAAGAGTGTGACTACGAGTGTAGATCTCGGTGGTCGCCGTATCATTAAAAACGGGGGGGGGGGGGGGGGGGGGGGGGGGGGGGGGGGGGGGGGGGGGGGGGGGGGGGGGGGGGGGGGGGGGGGGG…
714292a42b82f1c935580bd2de56b428	103	1	0	0	0	95	0	0	0	k__Fungi;p__Mortierellomycota;c__Mortierellomycetes;o__Mortierellales;f__Mortierellaceae;g__Mortierella;s__Mortierella_humilis	AAGTCGTAACAAGGTTTCCGTAGGTGAACCTGCGGAAGGATCATTCACAATGAGTGTTTTATGGCACTCTTTAAAAATCCATATCCACCTTGTGTGCAATGTTTGTTGGGAGAGAGGCAACTCTTTCCCTTCACAAATATCAACCTATATCTTTAACAACATTCGTCTGATAACATATTATGAATATACTTAATTCAAAATATAACTTTCAACAACGGATCTCTTGGCTCTC
31710f04c1d3def7bfea4ec1a43757f0	56	12	0	0	0	15	122	0	3	k__Fungi;p__Ascomycota;c__Dothideomycetes;o__Capnodiales;f__Mycosphaerellaceae;g__Mycosphaerella;s__Mycosphaerella_tassiana	AAGTCGTAACAAGGTCTCCGTAGGTGAACCTGCGGAGGGATCATTACAAGAACGCCCGGGCTTCGGCCTGGTTATTCATAACCCTTTGTTGTCCGACTCTGTTGCCTCCGGGGCGACCCTGCCTTCGGGCGGGGGCTCCGGGTGGACACTTCAAACTCTTGCGTAACTTTGCAGTCTGAGTAAACTTAATTAATAAATTAAAACTTTTAACAACGGATCTCTTGGTTCTG
fde8d24a372699ea384058ce4465431f	0	0	0	0	0	251	0	0	0	k__Fungi;p__Ascomycota;c__Sordariomycetes;o__Sordariales;f__Chaetomiaceae	AAGTCGTAACAAGGTCTCCGTTGGTGAACCAGCGGAGGGATCATTACAGAGTTGCAAAACTCCCTAAACCATTGTGAACGTTACCTAAACCGTTGCTTCGGCGGGCGGCCCGGGTCCTTCCCGGCGCCCCTCGGCCCTCGCGGGCGCCCGCCGGAGGTAAACCAAACTATTGCATTGTATGGCCTCTCTGAGTCTTCTGTACTGAATAAGTCAAAACTTTCAACAACGGATCTCTTGGTTCTG
74510e341c4b6ef1bcd619d2342e36c5	172	0	0	0	0	0	0	0	0	k__Fungi;p__unidentified;c__unidentified;o__unidentified;f__unidentified;g__unidentified;s__unidentified	ACTCGGTGACTGGAGTTCAGACGTGTGCTCTTCCGATCTATGAGCCTTGGTCATTTAGAGGTCGTAAAAGTCGTAACAAGGTTTCCGTAGGTGAACCTGCGGAAGGATCATTACTGTGATAACACCTTCACACTGTGTGGGCGTACGAAACACTGCAAACATGTAATACGGAAGTCAAGGAACTGTTAAGAATAAAACTTTCAACAACGGATCCGTTAGTTCTCGCATCGATGAAGAACGCAGCTCGGGAAGATCGGAAGAGCGTCGTGTAGGGAAAGAGTGTGACTAC
a650c7a2da3b2ad604065c3b2ad08940	0	0	0	0	0	0	223	0	0	k__Fungi	GTAAGCGAACATGGGACGCAGAAGACGCGCCGAGATACGCCGGTTGGAACCCGACCTGGTCTACTCCGACACCACCGTCACCGCCTTCGTCAACAAGCTCATGCGTGATGGCAAGAAGAACGCCGCCAGCCGGATCTTCTACGGTGCCTGCCGCCTGATCCAGGAGCGCAGCGGCCAGGAGCCCCTCAAGGTGTTCCGTCAGGCCCTCGACAACATCAAGCCGCGC
d464d690ec337b73cd166868dc1822bf	0	0	0	0	0	245	0	0	0	k__Fungi;p__Ascomycota;c__Eurotiomycetes;o__Onygenales;f__Onygenales_fam_Incertae_sedis;g__Chrysosporium;s__Chrysosporium_synchronum	AAGTCGTAACAAGGTCTCCGTTGGTGAACCAGCGGAGGGATCATTACAGAGTTGCAAAACTCCCTAAACCATTGTGAACGTTACCTTCAAACCGTTGCTTCGGCGGGCGGCCCGGGTCCGCCCGGTGCCCCCTGGCCCCCTTGCGGGGCGCCCGCCGGAGGAAAACCCAACTCTTGATTATTATGGCCTCTCTGAGTCTTCTGTACTGAATAAGTCAAAACTTTCAACAACGGATCTCTTGGTTCTG
4338c47a61dcaf5497a47bf00ab1a6a8	3	0	115	0	0	0	0	0	0	k__Fungi;p__Ascomycota;c__Eurotiomycetes;o__Eurotiales;f__Aspergillaceae;g__Aspergillus;s__Aspergillus_penicillioides	AAGTCGTAACAAGGTTTCCGTAGGTGAACCTGCGGAAGGATCATTACCGAGTGTTTGGATGCCCCCTTCTTGGGGGTGTCCGTCCTCCCATCCGTGTCTATTGTACCCTGTTGCTTCGGCGGGCCCGCCCTCTTGTGGCCGCCGGGGGGCTTCCCTTGCCCCCGGGCCCGCGCCCGCCGGAGACCTCAACCATTGAACACTGTCTGAAGGTTGCAGTCTGAGTACCGATAAACAAATCGTTAAAACTTTCAACAACGGATCTCTTGGTTCCG
0ecc1abd9001f9deccf9ca205e6550a7	0	0	127	0	0	0	0	0	0	k__Fungi;p__unidentified;c__unidentified;o__unidentified;f__unidentified;g__unidentified;s__unidentified	CTTTCCCTACACGACGCTCTTCCGATCTCGTACGCTTGGTCATTTAGAGGAAGTAATTATCCGGATTGCGGTTAAGCTCAAATGTACCCACAGGAATCAATGGAAAATCTTTCTTATACCAAACTTTTGTAAGGTCAAATGGGTTGTATGGCATCTTCTCTGCCTCTTCAAGTGTCATTACCTGAATAAACATATCCCACTTTGGATAATCACCCTTTTTAATAGCATCGATGAAGAACGCAGCTGCCGAAGATCGGAAGAGCACACGTCTGAACTCC
0518f75aad24092d9aeee209ef955c01	0	0	125	0	0	0	0	0	0	k__Fungi;p__unidentified;c__unidentified;o__unidentified;f__unidentified;g__unidentified;s__unidentified	GGAGTTCAGACGTGTGCTCTTCCGATCTCGTACGCTTGGTCATTTAGAGGAAGTAATTATCCGGATTGCGGTTAAGCTCAAATGTACCCACAGGAATCAATGGAAAATCTTTCTTATACCAAACTTTTGTAAGGTCAAATGGGTTGTATGGCATCTTCTCTGCCTCTTCAAGTGTCATTACCTGAATAAACATATCCCACTTTGGATAATCACCCTTTTTAATAGCATCGATGAAGAACGCAGCTGCCGAAGATCGGAAGAGCGTCGTGTAGGGAAAG
5fde778ff3100f8341ad77c236c1f063	0	0	0	0	0	0	0	314	0	k__Fungi;p__Ascomycota;c__Sordariomycetes;o__Sordariales;f__Lasiosphaeriaceae;g__Podospora;s__Podospora_prolifica	AAGTCGTAACAAGGTCTCCGTTGGTGAACCAGCGGAGGGATCATTACCGAGTTCTTACAGAACCCAACCCTTGTGTGATAAGCTCTCACCCAGCTTTTACACCTGAGAGTCTCGGCTGACAGGCAGGCAGCGCCCGCTATGGATCGCCGAGGCAGTGTAAAATACAAACCTCTGTATCATTATCACAAATTTCTGAAGACTTTACAAAAAGAGTCAAAACTTTCAACAACGGATCTCTTGGTTCTG
55884debd9fe84b85de535dcd9b52428	172	0	0	0	0	0	0	0	0	k__Fungi	AAGTCGTAACAAGGTATTCGTAGGTGAACCTGCGTATGGATCATTACCGTTCGTTTGATTGTTTCTTCAATCAAATAGACACTACTTCTAACTTCGCACAAGCATATTCTATACGTTTTTATACGTATATGTTTATGTTTGTGTCGCACCATTATGTATTTAACAAGTCATCATCATATGTATATATGTATGTATGATTTGTTTTAAACCTTTCCATTCAACAAATCATTGTTGTTTGTCATTGAATATGAATCGAATCTATAAACAGAAAACAAAAAAAAAATAATTCTGTACGGTGGATCACTCGGCTC
27d345bd2561ad7333b4aaef7128b035	0	0	0	0	0	257	0	0	0	k__Fungi;p__Ascomycota;c__Sordariomycetes;o__Hypocreales;f__Nectriaceae;g__Fusarium;s__Fusarium_sporotrichioides	AAAGTCGTAACAAGGTCTCCGTTGGTGAACCAGCGGAGGGATCATTACCGAGTTTACAACTCCCAAACCCCTGTGAACATACCTATACGTTGCCTCGGCGGATCAGCCCGCGCCCTGTAAAAAGGGACGGCCCGCCCGAGGACCCTAAACTCTGTTTTTAGTGGAACTTCTGAGTAAAACAAACAAATAAATCAAAACTTTCAACAACGGATCTCTTGGTTCTG
50cb346256d973a3101abe06f5683eb7	2	0	59	0	0	0	92	10	0	k__Fungi;p__Ascomycota;c__Sordariomycetes;o__Hypocreales;f__Nectriaceae;g__Fusarium;s__Fusarium_sporotrichioides	AAAGTCGTAACAAGGTCTCCGTTGGTGAACCAGCGGAGGGATCATTACCGAGTTTACAACTCCCAAACCCCTGTGAACATACCTTATGTTGCCTCGGCGGATCAGCCCGCGCCCCGTAAAAAGGGACGGCCCGCCGCAGGAACCCTAAACTCTGTTTTTAGTGGAACTTCTGAGTATAAAAAACAAATAAATCAAAACTTTCAACAACGGATCTCTTGGTTCTG
de9320b6cbd64259798c89d20db4bbf8	0	0	0	0	139	10	0	0	0	k__Fungi;p__Ascomycota;c__Sordariomycetes;o__Hypocreales;f__Hypocreaceae;g__Trichoderma;s__Trichoderma_longibrachiatum	AAGTCGTAACAAGGTCTCCGTTGGTGAACCAGCGGAGGGATCATTACCGAGTTTACAACTCCCAAACCCCAATGTGAACGTTACCAATCTGTTGCCTCGGCGGGATTCTCTTGCCCCGGGCGCGTCGCAGCCCCGGATCCCATGGCGCCCGCCGGAGGACCAACTCCAAACTCTTTTTTCTCTCCGTCGCGGCTCCCGTCGCGGCTCTGTTTTATTTTTGCTCTGAGCCTTTCTCGGCGACCCTAGCGGGCGTCTCGAAAATGAATCAAAACTTTCAACAACGGATCTCTTGGTTCTG
c78a9760de089c0448d7038c466d10a8	178	3	0	0	0	0	0	0	0	k__Fungi	AAGTCGTAACAAGGTTTCCGTAGGTGAACCTGCGGAAGGATCATTAATGGAGGTCCCTCGATAGGGGCTGAAAGCTTGGGCTGTGCGCCGTTCTGGCTTGCACGCCTGTCTTTTCTCACACCCGTGCACTATGGCGGGCGCGGCTCTTCGCGCTCGTTTTCTTTACAATCTCTCGTGGTCTTGGATGTTTATTTTTTAATTCGATACAACTTTCAGCAACGGATCTCTTGGCTCTC
d58e9dec98e80708f02620a41ff578ee	2	0	0	0	0	162	56	0	0	k__Fungi;p__Ascomycota;c__Sordariomycetes;o__Microascales;f__Microascaceae;g__Lophotrichus;s__Lophotrichus_fimeti	AAGTCGTAACAAGGTCTCCGTTGGTGAACCAGCGGAGGGATCATTACCGAGTTATTACTCCAAACCCTTTGTGAACCTTACCTTTTTGTTGCTCGGCGCACCGCGGGCCGCGGCTTCGGCCCGTCCCGCAGCGCGCCAGAGGACCCAACTCTTCAATTTATAGCGTACCTTCTGATTTACAAAACAAACAAGTTAAAACTTTCAACAACGGATCTCTTGGTTCTG
68e6ee77f6d22aa6b210d1645b3e177e	0	0	0	0	0	200	13	0	0	k__Fungi;p__Mortierellomycota;c__Mortierellomycetes;o__Mortierellales;f__Mortierellaceae;g__Mortierella;s__Mortierella_fatshederae	GTAAAAGTCGTAACAAGGTTTCCGTAGGTGAACCTGCGGAAGGATCATTCATAATAAGTGTTTTATGGCACTTTTTAAATCCATATCCACCTTGTGTGCAATGTCAGTCGTTCTCTTTTTTGAGAGCGACCAAACATCAACTTATTCTTTAACTCTTTGTCTGAAAAATATTATGAATAAAATAATTCAAAATACAACTTTCAACAACGGATCTCTTGGCTCTCGC
11f205fbeffb7e25bf79de478809c979	0	0	0	0	0	0	0	279	0	k__Fungi;p__Ascomycota;c__Sordariomycetes;o__Hypocreales;f__Hypocreales_fam_Incertae_sedis;g__Acremonium;s__Acremonium_exuviarum	AAGTCGTAACAAGGTCTCCGTTGGTGAACCAGCGGAGGGATCATTACTGAGTTATCCAGCTCCCAAACCCCTGTGAACATACCTATGTTGCTTCGGCGGGTCGTCCCGCGGCGCGCCCTCGTGGCGTGACCCGGACCCAGGCGCCCGCCGGGGAACCAAACTCTTGTCTTCCAGTGTCTCCTCTGAGTGGCATAAGCAAAAATAAACAAAACTTTCAGCAACGGATCTCTTGGTTCTG
c5ec8bcb96fc2d91b29fbfbb9e670fe1	0	186	0	0	0	0	0	0	0	k__Fungi	GTAGTCACACTCTTTCCCTACACGACGCTCTTCCGATCTATGAGCCTTGGTCATTTAGAGGAAGTAATATAGCATCGATGAAGAACGCAGCGTCGTCAGTCGTACGCTTGGTCATTTAGAGGAAGTAATATATATAGCATCGATGAAGAACGCAGCGAATGAGCATCGATGAAGAACGCAGCGAATGAGGTAGCCTTGGTCATTTAGAGGAAGTAATATATATAGCATCGATGAAGAACGCAGCGTCGTCAGTCGTACGCTTGGTCATTTAGAGGAAGTAATAGCATCGATGAAGAACGCAGCCTTCGAGCATCGATGAAGAACGCAGCGTCGTCTGGTAGCCTTGGTCATTTAGAGGAAGTAATATATATAGCATCGATGAAGAACGCAGCGTACTTA…
c5a0feade834803954b6b24103835ddf	153	0	0	0	0	0	0	0	0	k__Fungi	CCCCCCCCCCCCCCCCCCCCCCCCCCCCCCCCCCCCCCCCCCCCCCCCCCCCCCCCCCCCCCCCCCCCCCCCCCCCCCCCCCCCCCCCCCCCCCCCCCCCCCCCCCCCTTTTTAATGATACGGCGACCACCGAGATCTACACTCGTAGTCACACTCTTTCCCTACACGACGCTCTTCCGATCTATGAGCCTTGGTCATTTAGAGGAAGTAAAAGTCGTAACAAGGCATCGATGAAGAACGCAGCTCGGGAAGATCGGAAGAGCACACGTCTGAACTCCAGTCACCGAGTTAGATCTCGTATGCCGTCTTCTGCTTGAAAAGGGGGGGGGGGGGGGGGGGGGGGGGGGGGGGGGGGGGGGGGGGGGGGGGGGGGGGGGGGGGGGGGGGGGGGGGGGGGGG…
1a026d66f574c4f5998eb42594f8b1a3	122	0	31	0	0	0	0	0	0	k__Fungi;p__Ascomycota;c__Eurotiomycetes;o__Eurotiales;f__Aspergillaceae;g__Xeromyces;s__Xeromyces_bisporus	AAGTCGTAACAAGGTTTCCGTAGGTGAACCTGCGGAAGGATCATTACCGAGTGCGGGTCCCGAACTTACTTCGGGGCCCTACCTCCGACCCGTGACTACCGAACCTCTGTTGCTTCGGCGTGTTGGCCTCGTCCCACGAGGCGGCGCCGGAGACCTTCTCCTGAACGCTTATTTATTTTGAAGGGAATTGCAGTCTGAGTCGAAACGATACAAATCGGTTAAAACTTTCAACAACGGATCTCTTGGTTCCG
9b1b3322085b12314ff83c4afa69c471	0	0	0	0	129	0	0	0	0	k__Fungi;p__Ascomycota;c__Saccharomycetes;o__Saccharomycetales;f__Saccharomycetaceae;g__Issatchenkia;s__Issatchenkia_orientalis	CGTGTGCTCTTCCGATCTCAAAAGCTTGGTCATTTAGAGGTCGTAAAAGTCGTAACAAGGTTTCCGTAGGTGAACCTGCGGAAGGATCATTACTGTGATTTAGTACTACACTGCGTGAGCGGAACGAAAACAACAACACCTAAAATGTGGAATATAGCATATAGTCGACAAGAGAAATCTACGAAAAACAAACAAAACTTTCAACAACGGATCTCTTGGTTCTCGCATCGATGAAGAACGCAGCGAATGAAGATCGGAAGAGCGTCGT
6baaf7cdd907d2bb2b6615cafdabb60b	0	0	111	0	0	0	0	0	0	k__Fungi	TAGTACAATTTCAATGCCCAATCATCATCAGATTGAGAGAGATTAGCAGATATCTTCATCGGAAGAGAGCTAATCTCTTTTCATATCTTATGGGCAGGTATCGCGAATAATAAGATAATTTTAAGTAGAACCAATGCCTTACGGTTACTCTTTTTGAGATATTCTGAAAGAATTTAACAAATTGTGATCGTATAGAGTGATTTAGAGGAAATATATGAGACCGTTAATCGCTTACTTCTCTAATGCAGCATTAGAGAATAATATCGAGATCTTAAAGGGAAAATCGCCCCAAAGCCAACATTGTGCCGTCTTGAAAGCAGACGCATATGG
baea88a71e00ef56ad86f81a931aceca	0	0	0	0	0	194	16	0	0	k__Fungi;p__Ascomycota;c__Leotiomycetes;o__Helotiales;f__Helotiaceae;g__Tetracladium;s__unidentified	AAGTCGTAACAAGGTTTCCGTAGGTGAACCTGCGGAAGGATCATTACCGAGTTCATGCCCTTCGGGGTAGATCTCCCACCCTTTGTATACTATACCTTTGTTGCTTTGGCGGGCCGCCTAGCTACTGGCTTCGGCTGGTAAGTGCCCGCCAGAGAACCCAAAACCCTGAATTATTAGTGTCGTCTGAGTAAAATATTTAATATTTAAAACTTTCAACAACGGATCTCTTGGCTCTG
3e865ab03be3daf772ecdee536cc1644	0	0	0	105	0	0	0	0	0	k__Fungi	GAGCAGAAAAGGATTTTGTTGGTAGTGGTTTGGTTAGCAAGAAGAATCCGTTGTATCCACAACAACAGAAATGGCTAGCTGCTGATACAAAAACATGGCATTTAAAAGCTAAAGATGGCACAAAATTAGTCGGCTCATACTTACCGGCGACACAAGCAACGAACAAAACAGTGATTGTGATTCATGGATTTGGTGTTGATCATAAAGCCATGGCACCATATGGTGAGATGTTCCATCGCATGGGTTATAATGTGTTGATGCCTGATAACCGTGCGGCCGGTAAGTCTGAAGGTAAGTATATTGGTTATGGGTATCTCGATGCGAAAGATTACAAAGGTTGGATCAACGAAGTAATCGCCAAAAATGGTAAACAAAGTCAAATTATTGTGATGGGT
cc7eacfea684dea9a63789d33d869698	0	0	0	0	0	215	0	0	0	k__Fungi;p__Ascomycota;c__Sordariomycetes;o__Hypocreales;f__Nectriaceae;g__Fusicolla;s__Fusicolla_aquaeductuum	AAGTCGTAACAAGGTCTCCGTTGGTGAACCAGCGGAGGGATCATTACCGAGTTTACAACTCCCAAACCCCTGTGAACATACCTATCGTTGCTTCGGCGGATCCGCCCCGGCGCCCTCGGGCCCGGATCAGGCGCCCGCCGGAGACCCAAAACTCTTGTATTTCTTTAGTATCTTCTGAGTAAACAAGCAAATAAATTAAAACTTTCAACAACGGATCTCTTGGTTCTG
1f481f72929dc7290fdc571ce75f0698	17	0	71	20	0	0	22	0	0	k__Fungi;p__Ascomycota;c__Dothideomycetes;o__Pleosporales;f__Phaeosphaeriaceae;g__Phaeosphaeria;s__Phaeosphaeria_oryzae	AGGAAGTAAAAGTCGTAACAAGGTTTCCGTAGGTGAACCTGCGGAAGGATCATTACATTCAGTAGCCCAGCTACTTGTTTACACCCTTGTCTTTTTGCGTACTTATCGTTTCCTCGGCGGGCTTGCCTGCCGGTTGGACAACTTTATAACCTTTTTAAATCTTCAATCAGCGTCTGAATAATATACAATAATTACAACTTTCAACAACGGATCTCTTGGTTCTGGCATCGA
c90b220ad1d21f01df8b4bf8d24fa2f8	0	0	0	0	0	0	176	0	0	k__Fungi	ACCATTAACTATCATTGCTTATGTATTTTTTGTTCGCGCCGGCGGTGTTATGAAGCTTTTTGGTCAATTTATTTCCGCTGTGCTATGAAGTGTCATTACCGAGCGCTGCTTTACGTCGCTGTCAGGTACAGCCCTCAAGGCTTGAACTAAGAAAATACTCGGTTAAAGGCATCACTCTGGAAGCGGACAAACTGCTTCGTATTAGCTTGGGGTTACATGTCGAAGGCAGTTGCTAGAAAAGCCATATGGGCCGCCGCAATTTCTGCGGTGCTTGCCATTTTGATTGTTTTTGTGGGACTTCCCTTCTTTGCATCCACCCAGATTGTTCGCGACCGGATTGCTCACCAGATGACCGCCTGGAGCGGCTACCGGGTCA
4b3c63151fea5aa544c9d4c3cac56ee3	0	0	0	0	53	0	0	151	0	k__Fungi;p__Ascomycota	AAGTCGTAACAAGGTCTCCGTTGGTGAACCAGCGGAGGGATCATTAGAGAGTTGCAAGACTCCCACACCATTGCGAACGCACCCCCCGTCCTTGTCGTTGCCTCGGCGGGGGTGGCCCCCCGCGGGCCGCCTCCGCCGCCGGCACGAGAACCTCTGTTTTTTTGTGGCCTCTCTGAGTACCATAGACAAATAAGTCAAAACTTTCAACAACGGATCTCTTGGTTCTG
b3c9fafac635633f4bfb25d74c678a14	0	0	0	0	0	0	0	262	0	k__Fungi;p__Ascomycota;c__Saccharomycetes;o__Saccharomycetales;f__Saccharomycetales_fam_Incertae_sedis;g__Diutina;s__Diutina_catenulata	TCTACACTCAGACGAACACTCTTTCCCTACACGACGCTCTTCCGATCTGTTTCGCTTGGTCATTTAGAGGAAGTAAAAGTCGTAACAAGGTTTCCGTAGGTGAACCTGCGGAAGGATCATAAAAAACTAATTTACACGCGATTTAAAATTGCTTACTTCAATAACCTATTAAACAATCAACCAACTAATACCAAAAACTTCCAACAACGGATCTCTTGGTTCTCGCATCGATGAAGAACGCAGCCGAAACAGATCGGAAGAGCACACGTCTGAACTCCAGTCACACTGCTTGATCTCG
e27f434cb6393e13a66b71cb1d7beff7	0	0	0	0	0	0	0	262	0	k__Fungi;p__Ascomycota;c__Sordariomycetes;o__Sordariales;f__Chaetomiaceae;g__Zopfiella;s__Zopfiella_marina	AGAGGAAGTAAAAGTCGTAACAAGGTCTCCGTTGGTGAACCAGCGGAGGGATCATTAAAGAGTTGCAAAACTCCCACAAACCATCGCGAACGTTACCTAGACGTCGTTGCTTCGGCGGGCTCGCCCGCCGGGGGGACGCTACCAGACTCTTGCAGTTCTTCGGCCTCTCTGAGTACGATTTTTTAAATAAGTCAAAACTTTCAACAACGGATCTCTTGGTTCTGGCATCGATG
b2bdd97f5cd00203b4bca6e087aa5170	0	0	0	0	0	162	25	11	0	k__Fungi;p__Ascomycota;c__Dothideomycetes;o__Pleosporales;f__Didymellaceae;g__Didymella;s__Didymella_exigua	GAGGAAGTAAAAGTCGTAACAAGGTTTCCGTAGGTGAACCTGCGGAAGGATCATTACCTAGAGTTGTAGGCTTTGCCTGCTATCTCTTACCCATGTCTTTTGAGTACCTTCGTTTCCTCGGCGGGTCCGCCCGCCGATTGGACAATTTAAACCATTTGCAGTTGCAATCAGCGTCTGAAAAAACTTAATAGTTACAACTTTCAACAACGGATCTCTTGGTTCTGGCATCGAT
5df306f629b8ce7089b5b394b23b6066	147	0	0	0	0	0	0	0	0	k__Fungi	GATCTAACTCGGTGACTGGAGTTCAGACGTGTGCTCTTCCGATCTATGAGCCTTGGTCATTTAGAGGAAGTAATAGCATCGATGAAGAACGCAGCGTCGTCACCCGCTGGTAGCCTTGGTCATTTAGAGGAAGTAATAGCATCGATGAAGAACGCAGCATGGCATCGATGAAGAACGCAGCGTCGTCAGTCGTACGCTTGGTCATTTAGAGGAAGTAATATAATGCATCGATGAAGAACGCAGCTCGGGAAGATCGGAAGAGCGTCGTGTAGGGAAAGAGTGTGACTACGAGTGT
6cbba9d316021260dd22c784baafb356	0	0	0	0	0	206	0	0	0	k__Fungi;p__Ascomycota;c__Saccharomycetes;o__Saccharomycetales;f__Saccharomycetales_fam_Incertae_sedis;g__Diutina;s__Diutina_catenulata	CGAGATAAGAGCCAGTGACTGGAGTTCAGACGTGTGCTCTTCCGATCTGGTAGCCTTGGTCATTTAGAGGAAGTAAAAGTCGTAACAAGGTTTCCGTAGGTGAACCTGCGGAAGGATCATAAAAAACTAATTTACACGCGATTTAAAATTGCTTACTTCAATAACCTATTAAACAATCAACCAACTAATACCAAAAACTTCCAACAACGGATCTCTTGGTTCTCGCATCGATGAAGAACGCAGCAAGGAGAGATCGGAAGAGCGTCGTGTAGGGAAAGAGTGTTGGTGAAGGTGTAGA
9472f012632452de3a11aaf4a8c3da82	0	0	0	0	0	69	0	166	0	k__Fungi;p__Ascomycota;c__Sordariomycetes;o__Hypocreales;f__Nectriaceae;g__Neocosmospora;s__Neocosmospora_falciformis	AAGTCGTAACAAGGTCTCCGTTGGTGAACCAGCGGAGGGATCATTACCGAGTTATACAACTCATCAACCCTGTGAACATACCTATAACGTTGCCTCGGCGGGAACAGACGGCCCCGTAACACGGGCCGCCCCCGCCAGAGGACCCCCTAACTCTGTTTCTATAATGTTTCTTCTGAGTAAACAAGCAAATAAATTAAAACTTTCAACAACGGATCTCTTGGCTCTG
6d6a4dee13faa6aae84a271624d22831	0	0	0	0	0	23	91	0	58	k__Fungi	AAGTCGTAACAAGGTAACCGTAGGTGAACCTGCGGTTGGATCATTACTGAAACAGTCCCATTGGTTGAGGCTCCGGCCTCCTTTTGGGACGAACAACCACTTGTGCACCAGAATGTATTTTGGGCTAACCTTAACTACTTACGAAGCAAAGTTATGTACTGAGTGAGTAATGTAGTGCTAGGTTATGCCCAGCATGACGAACTCCATTAGATTTGACTGAAGTATCTATGAAAATAGAAACAACTTTTGACAACGGATCTCTTGGCTCTC
c7825398e03a147e7fd2b1487ec80f4b	0	0	0	0	120	0	0	0	0	k__Fungi;p__Ascomycota;c__Saccharomycetes;o__Saccharomycetales;f__Saccharomycetaceae;g__Issatchenkia;s__Issatchenkia_orientalis	GTGTGCTCTTCCGATCTCAAAAGCTTGGTCATTTAGAGGAAGTAAAAGTCGTAACAAGGTTTCCGTAGGTGAACCTGCGGAAGGATCATTACTGTGATTTACTACTACACTGCGTGAGCGGAACGAAAACAACAACACCTAAAATGTGGAATATAGCATATAGTCGACAAGAGAAATCTACGAAAAAACAAACAAAACTTTCAACAACGGATCTCTTGGTTCTCGCATCGATGAAGAACGCAGCGAATGAAGATCGGAAGAGCGTCG
fe2a23cba317b7f081053614bbb4d13d	0	0	0	0	0	198	0	0	0	k__Fungi;p__Basidiomycota;c__Tremellomycetes;o__Holtermanniales;f__Holtermanniales_fam_Incertae_sedis;g__Holtermannia;s__unidentified	CGCTCTTCCGATCTGGTAGCCTTGGTCATTTAGAGGAAGTAAAAGTCGTAACAAGGTTTCCGTAGGTGAACCTGCGGAAGGATCATTAGTGAATTGAGCTGGCTTCGGCCGCTCTGATCTATACACACCTGTGAACTGTTGGCCTTCGGGTCTTTAAATACAACTGTGACGAACGTAAATTATTATAACAAATAAAACTTTTAACAACGGATCTCTTGGCTCTCGCATCGATGAAGAACGCAGCAAGGAGAGATCGGAAGAGCA
5b9b3b027e1c9f74229695f7c3212a56	0	0	0	0	0	0	0	243	0	k__Fungi;p__Ascomycota;c__Sordariomycetes;o__Sordariales;f__Chaetomiaceae	AAGTCGTAACAAGGTCTCCGTTGGTGAACCAGCGGAGGGATCATTACAGAGTTGCAAAACTCCCTTACCACCATCGTGAACAGACCCCGAAACAGTTGCTTCGGCGGGAGGCAGTCCCCCCCTTCACCGGGGGCGGCCGGCCGCGACGCCCGCCGGAGGTACCCAAACTCTTTGTTTTATAGGCCTCTCTGAGTCTTTGTACTGAATAAGTCAAAACTTTCAACAACGGATCTCTTGGTTCTG
9a1ee9dcee1be9f07e9d80386ab8c0e0	0	0	0	0	0	0	0	240	0	k__Fungi;p__unidentified;c__unidentified;o__unidentified;f__unidentified;g__unidentified;s__unidentified	TCGTGAACACTCTTTCCCTACACGACGCTCTTCCGATCTGTTTCGCTTGGTCATTTAGAGGAAGTAAAAGTCGTAACAAGGTTTCCGTAGGTGAACCTGCGGAAGGATCATTACTGTGATAACACCTTCACACTGTGTGGGCGTACGAAACACTGCAAACATGTAATACGGAAGTCAAGGAACTGTTAAGAATAAAACTTTCAACAACGGATCCGTTAGTTCTCGCATCGATGAAGAACGCAGCTCGGGAAGATCGGAAGAGCACACGTCTGAACTCCAGTCACTACCT
cc761f97043ea3a567c30e3350e62437	0	0	0	0	0	157	27	2	0	k__Fungi;p__Ascomycota;c__Dothideomycetes	AAGTCGTAACAAGGTTTCCGTAGGTGAACCTGCGGAAGGATCATTATCAAAAGTCAAGTCGGGGGCTGCAAAGCCTTCGTCTACACCCATGTCTTTTGCGTACTTCTTGTTTCCTCGGTGGCGCAAGCCGCCGATTGGACAAACCAAAACCTTTTTTGTAATTGCAATCAGCGTCTGAAAATAATCTAATTATTTACAACTTTCAACAACGGATCTCTTGGTTCTG
c978cfb9169cae531b3899352afc5078	0	0	0	101	0	0	0	0	0	k__Fungi;p__Ascomycota;c__Saccharomycetes;o__Saccharomycetales	ACGACGCTCTTCCGATCTCGTACGCTTGGTCATTTAGAGGAAGTAAAAGTCGTAACAAGGTTTCCGTAGGTGAACCTGCGGAAGGATCATTACTGTGATTTACTACTACACTGCGTGAGCGGAACGAAAACAACAACACCTAAAATGTGGAATATAGCATATAGTCGACAAGAGAAATCTACGAAAAACAAACAAAACTTTCAACAACGGATCTCTTGGTTCTCGCATCGATGAAGAACGCAGCGTACTTAGATCGGAAGAGCACACG
33f9523ede7a3ff9ec8f51f93f5e4c70	0	0	101	0	0	0	0	0	0	k__Fungi;p__Ascomycota;c__Sordariomycetes;o__Hypocreales	AAGTCGTAACAAGGTCTCCGTTGGTGAACCAGCGGAGGGATCATTACCGAGTTTACAACTCCCAAACCCATGTGAACATACCTATCGTTGCTTCGGCGGATCGCCCCGGGCGCCTTGCGTGCCCCGGATCCAGGCGGCCGCCGGGGGACCTTAACTCTTGTTTCTACTGAGAATCTTCTGAGTCGTTTTTACAAATAAATAAAAACTTTCAACAACGGATCTCTTGGTTCTG
ed9521b10b2a1d3973319fddfedcc870	0	0	94	0	0	0	0	0	0	k__Fungi	GGAAAAAAAGATGCATAATGCCGCTAAATCCCTAGAACATAGGATTGCGGCCTTAGGAAATGTAGAAGCTCCAGAAGACATTCGTAGGATTCGTTTCAGGCAAAGTAAAGCATTGGAGCTCCACAATCCATATCCTATTATCGGTACGGAAATTAATAAAATATTTGGAGATAAAGTATTGTTTGAAAATGTATCTTTTCAAATTCCGCTTGGCGCAAAAGTGGCATTAACTGGTGGTAATGGAACCGGAAAAACAACTTTAATCAAAATGATCTTAAACCATGAAGATGGAATTTCTATTTCACCTAAGGCAAAAATAGGCTACTTTGCACAAAATGGTTACAAGTACGACAGTAATAAGAAAGTATTAGAGTTTATGCAGGAAGATAGTGATTACAA…
793da478468b5405c26475d9567aab0c	0	0	0	0	0	0	0	241	0	k__Fungi	AAGTCGTAACAAGGTTTCCGTAGGTGAACCTGCGGAAGGATCACTACAAATCAATCGATGGAGGGGGGATGTTGGGTGAGTTGGGATATTGGTGGCTGGGTACGAGCCATGCTGGACGGGTGCGAGCCTGGCCGACTGGTCGAGTACCGGCACCAGGCCCCCAATCGACACCCCTGCCCTGCTCCAATGTTTACGCTTGCGTGTTTGACAAATGTATGGTGAAATTAATGTGCAAAATGACAACTTTTAACAATGGATCTCTTGGCTCTT
4f5f94ee67bfcc8173d9478c82ec8447	0	0	0	0	0	190	0	0	0	k__Fungi;p__Basidiomycota;c__Tremellomycetes;o__Holtermanniales;f__Holtermanniales_fam_Incertae_sedis;g__Holtermannia;s__unidentified	TGCTCTTCCGATCTGGTAGCCTTGGTCATTTAGAGGAAGTAAAAGTCGTAACAAGGTTTCCGTAGGTGAACCTGCGGAAGGATCATTAGTGAATTGAGCTGGCTTCGGCCGCTCTGATCTATACACACCTGTGAACTGTTGGCCTTCGGGTCTTTAAATACAACTGTGACGAACGTAAATTATTATAACAAATAAAACTTTTAACAACGGATCTCTTGGCTCTCGCATCGATGAAGAACGCAGCAAGGAGAGATCGGAAGAGCG
14237ee32b14d4d67d33e47c875586cc	0	0	81	0	0	0	0	2	5	k__Fungi;p__Ascomycota;c__Eurotiomycetes;o__Eurotiales;f__Aspergillaceae;g__Penicillium;s__Penicillium_dierckxii	AAGTCGTAACAAGGTTTCCGTAGGTGAACCTGCGGAAGGATCATTACTGAGTGCGGGCCCTCTGGGTCCAACCTCCCACCCGTGTATACTTACCGTGTTGCTTCGGCGGGCCCGCCTGTCAGGCCGCCGGGGGGCAACCGCCCCCGGGCCCGCGCCCGCCGAAGACCCCAACGAACTCTTGTACCTTGCAGTCTGAGCGATAAGCATAAATTATTAAAACTTTCAACAACGGATCTCTTGGTTCCG
785dc05f500b10e1e336f42ea1142238	0	15	9	0	72	0	21	0	6	k__Fungi;p__Ascomycota;c__Sordariomycetes;o__Hypocreales;f__Hypocreaceae;g__Trichoderma;s__unidentified	AAGTCGTAACAAGGTCTCCGTTGGTGAACCAGCGGAGGGATCATTACCGAGTTTACAACTCCCAAACCCAATGTGAACGTTACCAAACTGTTGCCTCGGCGGGATCTCTGCCCCGGGTGCGTCGCAGCCCCGGACCAAGGCGCCCGCCGGAGGACCAACCAAAACTCTTATTGTATACCCCCTCGCGGGTTTTTTTTATAATCTGAGCCTTCTCGGCGCCTCTCGTAGGCGTTTCGAAAATGAATCAAAACTTTCAACAACGGATCTCTTGGTTCTG
d73ae53364bb7c05a9558d34e6476e25	0	0	82	0	15	0	6	13	0	k__Fungi;p__Ascomycota;c__Dothideomycetes;o__Pleosporales;f__Phaeosphaeriaceae;g__Neosetophoma;s__Neosetophoma_rosigena	AAGTCGTAACAAGGTTTCCGTAGGTGAACCTGCGGAAGGATCATTACATTCAGTAGCTTGCTACTGTTAGGGGGGTCTATTAGTCTGTATAGTATCACTACTGATGAGCAGCACGACCCTCTGTCTATACCCTTGTCTTTTGCGCACTCATGTTTCCTCGGCGGCTTAACACCCGCCGGCTGGATCAATCTATAACCTTTTTAATTTTCAATCAGCGTCTGAAAAACCTAATAATTACAACTTTCAACAACGGATCTCTTGGTTCTG
940c9de88758b367711b4a88af5dee18	124	0	0	0	0	0	0	0	0	k__Fungi;p__Ascomycota;c__Saccharomycetes;o__Saccharomycetales	ACGACGCTCTTCCGATCTATGAGCCTTGGTCATTTAGAGGAAGTAAAAGTCGTAACAAGGTTTCCGTAGGTGAACCTGCGGAAGGATCATTACTGTGATTTAGTACTACACTGCGTGAGCGGAACGAAAACAAAAACACCTAAAATGTGGAATATAGCATATAGTCGACAAGAGAAATCTACGAAAAACAAACAAAACTTTCAACAACGGATCTCTTGGTTCTCGCATCGATGAAGAACGCAGCTCGGGAAGATCGGAAGAGCACACG
62fe7360262f5a44e17ba6e25c33e3cd	0	0	0	0	0	0	0	225	0	k__Fungi;p__Ascomycota;c__Saccharomycetes;o__Saccharomycetales;f__Saccharomycetales_fam_Incertae_sedis;g__Diutina;s__Diutina_catenulata	TCTACACGTTAAGGCACACTCTTTCCCTACACGACGCTCTTCCGATCTCAAAAGCTTGGTCATTTAGAGGAAGTAAAAGTCGTAACAAGGTTTCCGTAGGTGAACCTGCGGAAGGATCATAAAAAACTAATTTACACGCGATTTAAAATTGCTTACTTCAATAACCTATTAAACAATCAACCAACTAATACCAAAAACTTTCAACAACGGATCTCTTGGTTCTCGCATCGATGAAGAACGCAGCCGATTAAGATCGGAAGAGCACACGTCTGAACTCCAGTCACACCTTCGAATCTCG
d036d825df0ce27897f76c2770d41114	0	0	0	0	0	182	0	0	0	k__Fungi;p__Basidiomycota	AAGTCGTAACAAGGTTTCCGTAGGTGAACCTGCGGAAGGATCATTAATGAATTTAGGAGGCTGTAGCTGGCTTTTCGGAGCATGTGCACGCCTCCATCTTCAAATTCTCAACCCCTGTGCACCTATTGTGGGCTGCGTTCGAGAGAACGAGGCCTGCGCTCTTTACACACCCTATCAAAAGTTTAGAATGTCATTGCGTGAGCGTCGCCCTAAAAAGCGAGCTCATTAATAACAATACAACTTTCAACAACGGATCTCTTGGCTCTC
1cb18b5ec4b68a9d0b75c25aed76870b	0	0	0	0	0	171	0	0	0	k__Fungi;p__Basidiomycota;c__Tremellomycetes;o__Cystofilobasidiales;f__Cystofilobasidiales_fam_Incertae_sedis;g__Mrakiella;s__Mrakiella_aquatica	AAGTCGTAACAAGGTTTCCGTAGGTGAACCTGCGGAAGGATCACTAGTGATTAAATCGAGAGCGTCTTCATTGACCTCTCACCCTTCACATCCACATACACCTGTGAACCGTTTGGCTTTTCTTTAACAGAGCGCAAGCTCGACGAGAGAAAAGTCATCTTTTTATACATACCCCAGTCTTATGAATGTAACAGTTTTAATAAACAAAATAAAACTTTTAACAACGGATCTCTTGGTTCTC
45ec60684d53ca71f810f638c6c22456	0	0	0	0	0	0	0	0	113	k__Fungi;p__unidentified;c__unidentified;o__unidentified;f__unidentified;g__unidentified;s__unidentified	TTCAGACGTGTGCTCTTCCGATCTACTGATCTTGGTCATTTAGAGGAAGTAAGGTGTTCGCGGACTGACGGGTGCGATCGGCAGGGCCCATACTGGATCGTGAATACTTTCGCGTTTTCTTCGGGATGAGCGCTGGGTGGATATCGGTTGGTCCGTTATGCGAAGTCTCGATATGAGTGCTTGTGGGGCAACGTGCTTGGGTGGAATCCGCGCGCTACAGTTCGGCATCGATGAAGAACGCAGCTCGGGAAGATCGGAAGAGCGTCGTGTAGGG
1e7c0792449066f1328377664fe679d0	0	0	0	0	0	194	0	0	0	k__Fungi;p__unidentified;c__unidentified;o__unidentified;f__unidentified;g__unidentified;s__unidentified	CGAGATAAGAGCCAGTGACTGGAGTTCAGACGTGTGCTCTTCCGATCTGGTAGCCTTGGTCATTTAGAGGAAGTAAAAGTCGTAACAAGGTTTCCGTAGGTGAACCTGCGGAAGGATCATTAATGAAGCCCGCTGTGCGGGTGCAACACTCAATGCTGCTTTTGCGGCCGATGCTGTTGTCGTTGTTTAATTTTCAACTGTCAGCAAGGGATCGTTTGGCTCTCGCATCGATGAAGAACGCAGCAAGGAGAGATCGGAAGAGCGTCGTGTAGGGAAAGAGTGTTGGTGAAGGTGTAGA
68c980da0beff94cfdc7d931c8a87854	114	0	0	0	0	0	0	0	0	k__Fungi;p__Ascomycota;c__Saccharomycetes;o__Saccharomycetales	CGTGTGCTCTTCCGATCTATGAGCCTTGGTCATTTAGAGGAAGTAAAAGTCGTAACAAGGTTTCCGTAGGTGAACCTGCGGAAGGATCATTACTGTGATTTAGTACTACACTGCGTGAGCGGAACGAAAACAAAAACACCTAAAATGTGGAATATAGCATATAGTCGACAAGAGAAATCTACGAAAAACAAACAAAACTTTCAACAACGGATCTCTTGGTTCTCGCATCGATGAAGAACGCAGCTCGGGAAGATCGGAAGAGCGTCGT
de3538a9d475972ed0cbc7c1705a11b4	0	0	87	0	0	0	0	0	0	k__Fungi;p__Ascomycota;c__Eurotiomycetes;o__Eurotiales;f__Aspergillaceae;g__Aspergillus;s__Aspergillus_penicillioides	AAGTCGTAACAAGGTTTCCGTAGGTGAACCTGCGGAAGGATCATTACCGAGTGTTTGGATGCCCCTTCTCGGGGTGTCCGTCCTCCCATCCGTGTCTATTTGTACCCTGTTGCTTCGGCGGGCCCGCCCTTCGTGGCCGCCGGGGGGCTTCCCTGCCCCCGGGCCCGTGCCCGCCGGAGACCTCAACCATGAACACTGTCTGAAGGTTGCAGTCTGAGTACCGATACAAAAAATCGTTAAAACTTTCAACAACGGATCTCTTGGTTCCG
5b26410b2bd4026acd292eac44c4d7da	0	0	5	94	0	0	0	0	0	k__Fungi	GAGCAGAAAAGGATTTTGTTGGTAGCGGTTTGGTTAGCAAGAAGAATCCGTTGTACCCGCAACAACAGAAATGGCTAGCTGCAGATACCGAAACATGGCATTTAAAAGCTAAAGATGACACAAAGCTAGTCGGATCATATTTGCCTGCGACGCAAGCAACAAACAAAACAGTAATTGTGATTCATGGCTTTGGTGTCGATCATAAAGCCATGGCACCATATGGTGAGATGTTCCATCGTATGGGCTACAATGTGTTGATGCCTGATAACCGGTCAGCTGGTAAGTCTGAAGGTAAGTATATTGGTTATGGGTATCTTGATGCGAAAGATTACAAAGGCTGGATTGACGAAGTAATTGCCAAAAATGGTAAACAAAGTCAAATTACTGTGATGGGT
ec710ba21086bde368b878cb1f754859	0	0	0	0	0	0	0	0	114	k__Fungi	GGCATCAGCGGTGTGACGATATTGGATACGGAATCGCCTACACGATAAGAGGCCTGTGTCAGATCCGGAGAGATTCCCAGCTGCATCAGCATAGGAACCATGATTGGTGCGATCAGTGCCCATTTTGCTGAGGCGGATCCGATGAAAAGATTGACAAAAGCGGTGAGGATAATAATACCTACGATGGTGATCTGCCCGGGCAGATTGAGTGCCTGTAAGGTGGAAGCTCCTTTTAGAGCCAAAAGAGCACCGAGATTGGATTTTCCGAAG
4b9afb33778486644ab95c3a2d7ddc2f	0	0	88	0	0	0	0	0	0	k__Fungi	GGTCATTTAGAGGAAGTAATACCGCCTTGCCTTTTTTCTATCCACCAACTACACAGTCCATTTCCCAGTGTCCGTATTCATCCCTGTTTTCAATCTCTTTCGGACGCTCTTCTATGCTAGTACCTTTTAGATTTTTTAATGCTATTTTTGTCTTTCTATAGGTGCGTTTCTTTCCATTTTTCTTTACTGGAAGATCCTTGTTGGTTAAACGCAAAAACAAACCTGCATCGATGAAGAACGC
c9814545b841745664440a50f409c77b	0	0	0	0	0	0	139	0	0	k__Fungi;p__Ascomycota;c__Saccharomycetes;o__Saccharomycetales;f__Saccharomycetales_fam_Incertae_sedis;g__Diutina;s__Diutina_catenulata	TCTACACTCAGACGAACACTCTTTCCCTACACGACGCTCTTCCGATCTACTGATCTTGGTCATTTAGAGGAAGTAAAAGTCGTAACAAGGTTTCCGTAGGTGAACCTGCGGAAGGATCATAAAAAACTAATTTACACGCGATTTAAAATTGCTTACTTCAATAACCTATTAAACAATCAACCAACTAATACCAAAAACTTCCAACAACGGATCTCTTGGTTCTCGCATCGATGAAGAACGCAGCGTCGTCAGATCGGAAGAGCACACGTCTGAACTCCAGTCACACTGCTTGATCTCG
5eadbde6378fb031faf38f4533ebc3a3	0	0	0	0	0	0	109	0	28	k__Fungi	CGATGCGACAGGCACCAGAAAACCGGCCCCTGCCCAAGCGTGACGCGGTAGAGGTCTGGCTGTTCGATCTCGACAACACGCTCTATCCAGCGGCCTGCAACCTCTTTCCCCAGGTCGAAAGGCGGATGGGGGAGTTCATCTGCAAGCATTTCGATCTCAAGCTGCCGGAGGCAAAGGCCCTGCAGAAGCGGCTTTTCCATGAACACGGCACGACTCTGCGGGGCTTGATGAGCGAGCACG
83581d5cbd2ad3ba334e8adf218a83db	0	0	0	0	0	12	0	193	0	k__Fungi;p__Ascomycota;c__Eurotiomycetes;o__Eurotiales;f__Aspergillaceae;g__Penicillium;s__Penicillium_sumatraense	AAGTCGTAACAAGGTTTCCGTAGGTGAACCTGCGGAAGGATCATTACTGAGTGAGGGCCCCTCGGGGTCCAACCTCCCACCCGTGTTTAACGAACCTTTGTTGCTTCGGCGGGCCCGCCTCACGGCCGCCGGGGGGCTCCTGCCCCCGGGCCCGCGCCCGCCGAAGCCCCCCCTTGAACGCTGTCTGAAGTTTGCAGTCTGAGAAACTAGCTAAATTAGTTAAAACTTTCAACAACGGATCTCTTGGTTCCG
0f31087c88618f54e0252e573ff2b4e6	0	0	0	0	0	179	0	0	0	k__Fungi	GTCATTTAGAGGAAGTAAAAGTCGTAACAAGGTTTCCGTAGGTGAACCTGCGGAAGGATCATTATGAAAATATGATATTTTATGTTTGTTGGATTGTTTTTATTGTGTTGTTTTTGTTTTTTATTTGTTGAATTTTGGTGTTATTAATATGTATTGTGTTTATGACACGTACATACAAAATACAAATTTCAATATAAAATACAACAAGGGATATCTTGGCTCTCGCATCGATGAAGAACG
8d99348818037a43353f418a4c1c1043	0	0	0	0	0	0	0	0	111	k__Fungi;p__unidentified;c__unidentified;o__unidentified;f__unidentified;g__unidentified;s__unidentified	CCCTACACGACGCTCTTCCGATCTACTGATCTTGGTCATTTAGAGGAAGTAAGGTGTTCGCGGACTGACGGGTGCGATCGGCAGGGCCCATACTGGATCGTGAATACTTTCGCGTTTTCTTCGGGATGAGCGCTGGGTGGATATCGGTTGGTCCGTTATGCGAAGTCTCGATATGAGTGCTTGTGGGGCAACGTGCTTGGGTGGAATCCGCGCGCTACAGTTCGGCATCGATGAAGAACGCAGCTCGGGAAGATCGGAAGAGCACACGTCTGAA
569ac68648665d60fc9ef738ea4a22b2	0	0	0	0	0	151	0	0	0	k__Fungi;p__Ascomycota;c__Archaeorhizomycetes;o__Archaeorhizomycetales;f__Archaeorhizomycetaceae;g__Archaeorhizomyces;s__unidentified	GATCTGGTAGCCTTGGTCATTTAGAGGAAGTAAAAGTCGTAACAAGGTCTCCGTAGGTGAACCTGCGGAGGGATCATTAATGAATGGCCATCTGGCCTTCGACCCTTCAAAACCGTGGAGGTAGAGTGTGTTTCGGCGCTTTGGCGCCGCCTTTATGCTGTAGAGTCTGTGTCTGAATCCAAAAACATAATCTAAAACTTTCAACAAAGGATCTCTTGGCTCTCGCATCGATGAAGAACGCAGCAAGGAGAGATC
8b4586a4ada9d55210029027ed2ceac4	0	0	0	0	0	0	0	202	0	k__Fungi;p__Ascomycota;c__Saccharomycetes;o__Saccharomycetales;f__Saccharomycetaceae;g__Issatchenkia;s__Issatchenkia_orientalis	ACGACGCTCTTCCGATCTCAAAAGCTTGGTCATTTAGAGGAAGTAAAAGTCGTAACAAGGTTTCCGTAGGTGAACCTGCGGAAGGATCATTACTGTGATTTAGTACTACACTGCGTGAGCGGAACGAAAACAACAACACCTAAAATGTGGAATATAGCATATAGTCGACAAGAGAAATCTACGAAAAACAAACAAAACTTTCAACAACGGATCTCTTGGTTCTCGCATCGATGAAGAACGCAGCCGATTAAGATCGGAAGAGCACACG
a39140690d4a99f3b7ba66ed6894e2a6	0	0	81	0	0	0	0	0	0	k__Fungi	CCCCCCCCCCCCCCCCCCCCCCCCCCCCCCCCCCCCCCCCCCCCCCCCTTTTCAAGCAGAAGACGGCATACGAGATCTAACTCGGTGACTGGAGTTCAGACGTGTGCTCTTCCGATCTCGTACGCTTGGTCATTTAGAGGAAGTAAAAGTCGTAACAAGGCATCGATGAAGAACGCAGCGTCGTCAGTCGTACGCTTGGTCATTTAGAGGAAGTAATATATATAGCATCGATGAAGAACGCAGCGTCGTCAGTCGTACGCTTGGTCATTTAGAGGAAGTAATATATAGCATCGATGAAGAACGCAGCTGCCGAAGATCGGAAGAGCGTCGTGTAGGGAAAGAGTGTGACTACGAGTGTAGATCTCGGTGGTCGCCGTATCATTAAAAAGGGGGGGGGGG…
e04916c43df70e31f2da2f302fa448a6	0	0	0	0	0	0	132	0	2	k__Fungi	TAGTGGCCCGAGACCTCGCCGCCGAAAATCCCGTTCTGGTCGCGCAACGACTGCTTGAAGAAAGCGTGACCGACCCGGTTGACGTTCGACGTGCCGCCGCACTCGGAAACGGTGTCGGCAACCGCACGGCTTGCCCTGACGTCGTAGAGAACATGGCCGCCCGGTTCGGCGGTCAGGATCTCGCGGGCGAGCATCGCGGTCAGGAAATCGCCGTCGACGAAACGGCCGTTG
9adcaf41b2da34f265432b50ecf8017c	0	131	0	0	0	0	0	0	0	k__Fungi	TATATAATGCATCGATGAAGAACGCAGCGAATGAGCATCGATGAAGAACGCGGCGAATGAGGTAGCCTTGGTCATTTAGAGGAAGTAATAGCATCGATGAAGAACGCAGCGTCGTCGGCCGTACGCTTGGTCATTTAGAGGAAGTAATATATAGCATCGATGAAGAACGCAGCGTCGTCAGTCGTACGCTTGGTCATTTAGAGGAAGTAATATATAGCATCGATGAAGAACGCAGCCTTCGAGCATCGATGAAGAACGCAGCGTCGTCACCCGCTGGTAGCCTTGGTCATTTAGAGGAAGTAATATATAGCATCGATGAAGAACGCAGCGTCGTCAGCCGTACGCTTGGTCATTTAGAGGAAGTAATATAGCATCGATGAAGAACGCAGCGTCGTCAGT…
c2e18116f2f5ddadcadbf0495d8b6e16	0	0	0	0	0	156	0	0	0	k__Fungi;p__Ascomycota;c__Leotiomycetes;o__Helotiales;f__Myxotrichaceae;g__Oidiodendron;s__unidentified	AAGTCGTAACAAGGTCTCCGTAGGTGAACCTGCGGAGGGATCATTACAGAGTTCTCGCCCTTCTGGGTAGACCTCCCACCCACTGTGATTGATACTGTGTTGCTTTGGCGGGCCGCTAGGCTCCTGCCTAGCCGCTGGCTGACGCTGGCGCGCGCCCGCCAGAGGCCCATAAACTCTGAATGTTAGTGTCGTCTGAGTACTATATACAATAGTTAAAACTTTCAACAACGGATCTCTTGGTTCTG
9a89c9dc59e33077ef0ce236206bdf42	0	0	0	0	0	0	120	0	0	k__Fungi	CCCCCCCCCCCCCCCCCCCCCCCCCCCCCCCCCCCCCCCCCCCCCCCCCCCCCCCCCCCCCCCCCCCCCCCCCCCCCCCCCCCCCCCCCCCCCCCCCCCCCCCCCCCCCCCCCCCCCCTTTTCAAGCAGAAGACGGCATACGAGATCAAGCAGTGTGACTGGAGTTCAGACGTGTGCTCTTCCGATCTACTGATCTTGGTCATTTAGAGGAAGTAATATATATAGCATCGATGAAGAACGCAGCGTCGTCAGATCGGAAGAGCGTCGTGTAGGGAAAGAGTGTTCGTCTGAGTGTAGATCTCGGTGGTCGCCGTATCATTAAAAAGGGGGGGGGGGGGGGGGGGGGGGGGGGGGGGGGGGGGGGGGGGGGGGGGGGGGGGGGGGGGGGGGGGGGGGGGG…
bc084d3d2606c505952f0da9ff7bdfd5	0	0	86	0	0	0	0	0	0	k__Fungi;p__Basidiomycota;c__Agaricomycetes;o__Agaricales;f__Schizophyllaceae;g__Schizophyllum;s__Schizophyllum_amplum	AAGTCGTAACAAGGTTTCCGTAGGTGAACCTGCGGAAGGATCATTAACGAATCAAACAAGTTCATCTTGTTCTGATCCTGTGCACCTTATGTAGTCCCAAAGCCTTCACGGGCGGCGGTTGACTACGCCTACCTCACACCTTAAAGTATGTTAACGAATGTAATCATGGTCTTGACAGACCCTAAAAAGTTAATACAACTTTCGACAACGGATCTCTTGGCTCTC
814b01f9295131de35b27565c2741f7a	0	0	0	0	0	132	13	0	0	k__Fungi;p__Ascomycota;c__Sordariomycetes;o__Sordariales;f__Chaetomiaceae;g__Chaetomium	AAGTCGTAACAAGGTCTCCGTTGGTGAACCAGCGGAGGGATCATTACAGAGTTGCAAAACTCCCTAAACCATTGTGAACGTTACCTAAACCGTTGCTTCGGCGGGCGGCCCCGGGGTTCTCCCCGGGCGCCCCTGGGCCCCATCGCGGGCGCCCGCCGGAGGTCACCAAACTCTTGATAATTTATGGCCTCTCTGAGTCTTCTGTACTGAATAAGTCAAAACTTTCAACAACGGATCTCTTGGTTCTG
19d18e566c2a0030f8e6bd46147be1d0	108	0	1	0	0	0	0	0	0	k__Fungi	AAGTCGTAACAAGGTTTCCGTAGGTGAACCTGCGGAAGGATCATTAATGGAGGTCCCTTGATAGGGGCTAAAAGCTTGGGCTGTGCGCCGTTCTGGCTTGCACGCCTGTCTTTTCTCACACCCGTGCACTATGGCGGGCGCGGCTCTTCGCGCTCGTTTTCTTTACAATCTCTCGTGGTCTTGGATGTTTATTTTTTAATTCGATACAACTTTCAGCAACGGATCTCTTGGCTCTC
9ad23d2b83b58fbad55b84aa8638100b	0	0	0	0	0	126	13	12	0	k__Fungi;p__Ascomycota;c__Leotiomycetes;o__Thelebolales;f__Thelebolaceae;g__Thelebolus;s__Thelebolus_globosus	AAGTCGTAACAAGGTTTCCGTAGGTGAACCTGCGGAAGGATCATTAAAGAGACGTTGCCCTTCGGGGTATACCTCCCACCCTTTGTTTATTTATACCTTTGTTGCTTTGGCAGACCCGGCTTCGGCCCACCGGCTCCGGCTGGTCAGTGTCTGCCAGAGGACCTAAAACTCTGTTTGTTAATATTGTCTGAGTACTATATAATAGTTAAAACTTTCAACAACGGATCTCTTGGTTCTG
f781a2ec384e6ab1662ba49fcc9ae89e	32	0	0	0	57	0	0	0	0	k__Fungi;p__Ascomycota;c__Saccharomycetes;o__Saccharomycetales;f__Saccharomycetales_fam_Incertae_sedis;g__Diutina;s__Diutina_catenulata	TTAGAGGAAGTAAAAGTCGTAACAAGGTTTCCGTAGGTGAACCTGCGGAAGGATCATAAAAAACTAATTTACACGCGATTTAAAATTGCTTACTTCAATAACCTATTAAACAATCAACCAACTAATACCAAAAACTTCCAACAACGGATCTCTTGGTTCTCGCATCGATGAAGAACGCAGCGTCGTCAGTCGTACGCTTGGTCATTTAGAGGAAGTAATATATAGCATCGATGAA
278e92f40560e126b6a50cf020c64c8c	74	0	31	0	0	0	0	0	0	k__Fungi;p__Ascomycota;c__Leotiomycetes;o__Erysiphales;f__Erysiphaceae;g__Podosphaera;s__Podosphaera_tridactyla	AAGTCGTAACAAGGTTTCCGTAGGTGAACCTGCGGAAGGATCATTACTGAGCGCGAGGCCACGCGGGGCGCATGCCTTGCGTCGGCTGACCCTCCACCCGTGTGAACTGTCTCCTGTTGCTTTGGCGGGCCGGGCTCGTCCTGCCGGCTCCGGCTGGGGAGTGCCCGCCAGAGAAGCCCCAACTCGTGCTGTTTGTGTCGTCTGAGTGAATGTGGAATTAGTAAAACTTTCAACAACGGATCTCTTGGCTCTG
f421d53c41bbf1e63c73773bf5b5087c	0	0	0	0	0	144	0	0	0	k__Fungi;p__Ascomycota;c__Dothideomycetes;o__Pleosporales;f__Sporormiaceae;g__Preussia;s__unidentified	GGAAGTAAAAGTCGTAACAAGGTTTCCGTAGGTGAACCTGCGGAAGGATCATTACCGTGGGGCTTCGGCCCTGTCGTGATAGAACCCTTGCCTTTTGAGTACCGTCCGTTTCCTCGGCAGGCCCGCCTGCCAATGGGGACCCCCAATAAACCCTTTTATGTACCTGTATCAGTCTGAAAAACAAACAAAAGTTAAAACTTTCAACAACGGATCTCTTGGTTCTGGCATCG
4df708ae9b022fdbe65420e1193c12e6	0	0	0	0	0	133	24	0	0	k__Fungi;p__Ascomycota;c__Leotiomycetes;o__Helotiales;f__Myxotrichaceae;g__Oidiodendron;s__unidentified	AAGTCGTAACAAGGTCTCCGTAGGTGAACCTGCGGAGGGATCATTACAGAGTTCTCGCCCTTCTGGGTAGACCTCCCACCCACTGTGATTGATACTGTGTTGCTTTGGCGGGCCGCTGGGCTCCTGCCTAGCCGCTGGCTGACGCTGGCGCGCGCCCGCCAGAGGCCCATAAACTCTGAATGTTAGTGTCGTCTGAGTACTATATACAATAGTTAAAACTTTCAACAACGGATCTCTTGGTTCTG
dbd3d9b179054275796d3c270f666e2f	0	0	0	0	0	0	113	0	0	k__Fungi;p__unidentified;c__unidentified;o__unidentified;f__unidentified;g__unidentified;s__unidentified	TCTTGGTCATTTAGAGGAAGTAACGGGACGCCATGGGCACCTGCCAAACGCTGCATGTTAAGCCCGACAACTTTCACGTGTAGCCCTGCGCGACGCAACTCGCTCACGAAGATGGTCGTCGGGATTTCTTCGAACCCTGCTCCCCATAGAACGAATACGTGCCAACGCGGCTGAGTCACGTGTCCTGCCTTTTAGCTTGTGAACTGCTCAGTCGTCACGTCGTTGCATCGATGAAGAACGCAGCG
a4d26940cf47d08b65403f3e0eac557e	0	0	0	0	0	0	7	0	87	k__Fungi	CAGCCGGAAGCGAACGATTTTCTCGATGGCGCTGATACAAAAATCGTGCAGCGTAGCTAACAGGCCAAAACGTTGGTAAATGGCTTTATAGGCGGCGATATTCATCAGATCAATCTCGGAAAAATCGATGTTTAGGTGTTACTAGGGCGAAGGCGCTCAAGCCACCCTCAGGAGGCTTCCGCGCTCCATTGGGCGTCGCGTAAATCCAACGTATGCGATAAGTTTACGTTGCCCAGGCTCTGACTTATGGTGCCAAATGGAAAGTCGCTGATCATGCGCTCCAGCCGGGGCATGCAGCGGTGTAGGTTGGTGTAATGCCGGAAGCGGGAAAATCGGCTG
cd82e2f1662daf3eb46dce25dc474951	0	0	0	0	0	0	59	0	52	k__Fungi	CGGGCACCACATACACATACCCGCATGTGTACAACGTGTCAGACTTCGGCGGCAGTGGTTCGCCGACAATCAAGGTGAGTGTGGAAGCTCGAAACGAGGCTGGGAACTACTCGGCGGTACCCACGGTACTCCTGGCTATCAATGCTAAGCCGGCACAACCTATGGCAAACGCCGAGAGCAGCCTGACTCAGCTCCGGTGGCAGATTGCATCCGATGTACCCGACGATTTCAAGGCGGTGAAGGTAGAGGTTGGAAGTTTCTCGCAGGTAGGGGCTGCAACAAGCGGCGTAATCGACCTGGTGACAGCTG
6a1a8307cfcf96720d2c849e540f8539	0	0	0	0	0	0	0	177	0	k__Fungi;p__Ascomycota;c__Saccharomycetes;o__Saccharomycetales;f__Saccharomycetaceae;g__Issatchenkia;s__Issatchenkia_orientalis	ACGACGCTCTTCCGATCTCAAAAGCTTGGTCATTTAGAGGAAGTAAAAGTCGTAACAAGGTTTCCGTAGGTGAACCTGCGGAAGGATCATTACTGTGATTTAGTACTACACTGCGTGAGCGGAACGAAAACAAAAACACCTAAAATGTGGAATATAGCATATAGTCGACAAGAGAAATCTACGAAAAACAAACAAAACTTTCAACAACGGATCTCTTGGTTCTCGCATCGATGAAGAACGCAGCCGATTAAGATCGGAAGAGCACACG
04521c9e9c6bb8c4f26456286b0bd208	20	89	0	0	6	0	0	0	0	k__Fungi;p__Basidiomycota;c__Tremellomycetes;o__Tremellales;f__Tremellaceae;g__Cryptococcus;s__Cryptococcus_uniguttulatus	CATTTAGAGGAAGTAAAAGTCGTAACAAGGTTTCCGTAGGTGAACCTGCGGAAGGATCATTATTGAATTTAGTTGTCTGGCTTTCGCCGACGACGATATCATTATCCATAACACCTGTGCACTGTTGGATGTTTAATACATCCGTTTTACACTAAACAATATTGTTACAAATGTAGTCTTATTATAACATAATAAAACTTTCAACAACGGATCTCTTGGCTCTCGCATCGATGAAGAA
717710f3c1f5e27fe31bfe2b127cc36d	0	0	0	0	0	144	0	0	0	k__Fungi;p__Ascomycota;c__Eurotiomycetes;o__Eurotiales;f__Trichocomaceae;g__Talaromyces;s__Talaromyces_marneffei	AAGTCGTAACAAGGTTTCCGTAGGTGAACCTGCGGAAGGATCATTACCGAGTGCGGGCCCTCGCGGCCCAACCTCCCACCCTTGTCTCTCTACACCTGTTGCTTTGGCGGGCCCACCGGGGCCACCTGGTCGCCGGGGGACGCACGTCCCCGGGCCCGCGCCCGCCGAAGCGCTCTGTGAACCCTGATGAAGATGGGCTGTCTGAGTACGATGAAAATTGTCAAAACTTTCAACAATGGATCTCTTGGTTCCG
b12d58954a9ae9b901a19a181b557b41	0	117	0	0	0	0	0	0	0	k__Fungi	CCCCCCCCCCCCCCCCCCCCCCCCCCCCCCCCCCCCCCCCCCCCCCCCCCCCCCCCCCCCCCCCCCCCCCCCCCCCCCCCCCCCCCCCCCCCCCCCCCTTTTCAAGCAGAAGACGGCATACGAGATCTAACTCGGTGACTGGAGTTCAGACGTGTGCTCTTCCGATCTATGAGCCTTGGTCATTTAGAGGAAGTAATAGCATCGATGAAGAACGCAGCCTTCGAGCATCGATGAAGAACGCAGCGTACTTAGATCGGAAGAGCGTCGTGTAGGGAAAGAGTGTGACTACGAGTGTAGATCTCGGTGGTCGCCGTATCATTAAAAACGGGGGGGGGGGGGGGGGGGGGGGGGGGGGGGGGGGGGGGGGGGGGGGGGGGGGGGGGGGGGGGGGGGGGGGGG…
a0790f8828056ad5e62073b61e686366	0	0	0	0	0	135	0	0	0	k__Fungi;p__Chytridiomycota	AAGTCGTAACAAGGTAACCGTAGGTGAACCTGCGGTTGGATCATTAAAAAATAACAAAATTTTGTTGTTGTCGGGTTTGTCTCGTCAATGACAAAATTCCTGTGGGTGGCCCCACTTCCGCCATTGTGCGGGGGATGGGATAAGCCAGGCAACCACGGGGAGCTTCGGCTCACATCTTGTGAACTGTACCGTCTTTGGTGGTGGGGTGGGCATGGCAGTACGCCATGTCTCATCTGTCAGCGTGGGCCGCAAGGTCCAGGCCGTGGACAAGCCACCACATGTTTTCAAACGTTTTCTTTATTTTTGTCTGACATTTTAAATTGTTTAAATATACAAACAACTTTTGGCAACGGATCTCTTGGTTCTC
a72cb1f37da7a6eb5211385ecc5a6a68	27	0	0	0	75	0	0	0	0	k__Fungi;p__Ascomycota;c__Saccharomycetes;o__Saccharomycetales;f__Saccharomycetaceae;g__Kazachstania;s__Kazachstania_bovina	AAGTCGTAACAAGGTTTCCGTAGGTGAACCTGCGGAAGGATCATTAGAGAAAATATGAGCGGTCTCGTGGAGAGCCTGCTGGGGGGAGCCACTGTGGGGGAGCGCACACGCCAGCCAGCGCTTAGTTGCGCGGCGGCTGTGGGTGCTCTGCCGGGCGCCCTCTGCGAAGGCGGCTCTGCACAGAGAACAACATACACACAGTGGAGACACGTATGCACGTTTTTCTGGGTGCATTGGTGCTTTGGGCTGGCGACGGCCCAGAGTGCGGCACGCAAAACACAAACAAAAATGCAGTTGCAAGAAACAGTCAGCAAAGTATAAAAACATATACACAAATATTCAAAACTTTCAACAACGGATCTCTTGGTTCTCGCATCGATGAAGAACGCAGCGTCGTCA…
c492a3faf99e051fd57eb7e031831072	0	0	0	0	0	136	0	0	0	k__Fungi	CCCCCCCCCCCCCCCCCCCCCCCCCCCCCCCCCCCCCCCCCCCCCCCCCCCCCCCCCCCCCCCCCCCCCCCCCCCCCCCCCCCCCCCCCCCCCCCCCCCCCCCCCCCCCCCCCTTTTCAAGCAGAAGACGGCATACGAGATAAGAGCCAGTGACTGGAGTTCAGACGTGTGCTCTTCCGATCTGGTAGCCTTGGTCATTTAGAGGAAGTAAAAGTCGTAACAAGGCATCGATGAAGAACGCAGCAAGGAGAGATCGGAAGAGCGTCGTGTAGGGAAAGAGTGTTGGTGAAGGTGTAGATCTCGGTGGTCGCCGTATCATTAAAAAGGGGGGGGGGGGGGGGGGGGGGGGGGGGGGGGGGGGGGGGGGGGGGGGGGGGGGGGGGGGGGGGGGGGGGGGGG…
a90f7820f8c8240177be68191aa0cab6	0	0	0	0	0	116	24	0	0	k__Fungi;p__Mortierellomycota;c__Mortierellomycetes;o__Mortierellales;f__Mortierellaceae;g__Mortierella;s__Mortierella_amoeboidea	AAGTCGTAACAAGGTTTCCGTAGGTGAACCTGCGGAAGGATCATTCATAATCAAGTGTTTTTATGGCACTTTAAAAATCCATATCCACCTTGTGTGCAATGTCATCTCACTGGAAGGTCACGGCTGTAAAAATCCGGCGGCCAACCTTTGGGATTTATATCTACTCAGAACTTTAGTGATTTTGTCTGAAACATATTATGAATAACTTAATTCAAAATACAACTTTCAACAACGGATCTCTTGGCTCTC
02c16e5a5ee3fedfcf3e5d9520cf2297	0	0	0	0	0	0	0	175	0	k__Fungi;p__Ascomycota;c__Dothideomycetes;o__Pleosporales;f__Cucurbitariaceae;g__Pyrenochaetopsis;s__Pyrenochaetopsis_leptospora	GAGGAAGTAAAAGTCGTAACAAGGTTTCCGTAGGTGAACCTGCGGAAGGATCATTATCAAAACAGCGGACTTCGGTCCTTGCTGCACCCTTGTCTTTTGCGTACCGTATGTTTCCTCGGCGGGCTTGCCTGCCGGTTGGACATTATCAAACCTTTTTGTAGTTGCAATCAGCGTCAGAAAACAAACAATAATTACAACTTTTAACAATGGATCTCTTGGCTCTTGCATCGAT
b67fce61beed39dfa8cad4228e1fbb08	86	0	0	0	0	0	0	0	0	k__Fungi;p__unidentified;c__unidentified;o__unidentified;f__unidentified;g__unidentified;s__unidentified	GTAGTCACACTCTTTCCCTACACGACGCTCTTCCGATCTATGAGCCTTGGTCATTTAGAGGTCGTAAAAGTCGTAACAAGGTTTCCGTAGGTGAACCTGCGGAAGGATCATTACTGTGATAACACCTTCACACTGTGTGGGCGTACGAAACACTGCAAACATGTAATACGGAAGTCAAGGAACTGTTAAGAATAAAACTTTCAACAACGGATCCGTTAGTTCTCGCATCGATGAAGAACGCAGCTCGGGAAGATCGGAAGAGCACACGTCTGAACTCCAGTCACCGAGT
1a571e6bf9b695948ed2b3f00afd5ba2	0	0	0	0	0	0	120	0	0	k__Fungi;p__Ascomycota;c__Saccharomycetes;o__Saccharomycetales;f__Saccharomycetales_fam_Incertae_sedis;g__Diutina;s__Diutina_catenulata	TCTACACCTTCACCAACACTCTTTCCCTACACGACGCTCTTCCGATCTACTGATCTTGGTCATTTAGAGGAAGTAAAAGTCGTAACAAGGTTTCCGTAGGTGAACCTGCGGAAGGATCATAAAAAACTAATTTACACGCGATTTAAAATTGCTTACTTCAATAACCTATTAAACAATCAACCAACTAATACCAAAAACTTCCAACAACGGATCTCTTGGTTCTCGCATCGATGAAGAACGCAGCGTCGTCAGATCGGAAGAGCACACGTCTGAACTCCAGTCACTGGCTCTTATCTCG
c25a58cfeb11cb35faf4371d2b3dbc53	0	0	73	0	0	0	0	0	0	k__Fungi;p__unidentified;c__unidentified;o__unidentified;f__unidentified;g__unidentified;s__unidentified	CTTTCCCTACACGACGCTCTTCCGATCTCGTACGCTTGGTCATTTAGAGGAAGTAATTATCCGGATTGCGGTTAAGCTCAAATGTACCCACAGGAATCAATGGAAAATCTTTCTTATACCAAACTTTTGTAAGATCAAATGGGTTGTATGGCATCTTCTCTGCCTCTTCAAGCGTCATTACCTGAATAAACATATCCCACTTTGGATAGTCACCCTTTTTAATAGCATCGATGAAGAACGCAGCTGCCGAAGATCGGAAGAGCACACGTCTGAACTCC
e3cfed8ce410bae133b1e3196df43a0b	0	0	0	0	0	136	0	0	0	k__Fungi;p__Mortierellomycota;c__Mortierellomycetes;o__Mortierellales;f__Mortierellaceae;g__Mortierella;s__Mortierella_amoeboidea	AAGTCGTAACAAGGTTTCCGTAGGTGAACCTGCGGAAGGATCATTCATAATCAAAGTGTTTTTATGGCACTTTTAAAAAAATCCATATCCACCTTGTGTGCAATGTCATCTCACTGGAGGCCAGCGGCTGTAAAAAGCCCGTTTGGTCACCTTTGGGATTTATATCTACTCAGAACTTTAGTGATTTTGTCTGAAAAATATTATGAATAACTTAATTCAAAATACAACTTTCAACAACGGATCTCTTGGCTCTC
5936e8e0dfcaab4a99ab944e50bbb739	0	0	0	0	0	0	0	170	0	k__Fungi;p__Ascomycota;c__Sordariomycetes;o__Hypocreales;f__Hypocreales_fam_Incertae_sedis;g__Acremonium;s__Acremonium_exuviarum	AAGTCGTAACAAGGTCTCCGTTGGTGAACCAGCGGAGGGATCATTACTGAGTTATCCAACTCCCAAACCCCTGTGAACATACCTATGTTGCTTCGGCGGGCCGTCCCGCGGCGCGCCCACGTGGCGTGACCCGGACCCAGGCGCCCGCCGGGGAACCAAACTCTTGTCTTCTAGTGTCTCCTCTGAGTGGCATAAGCAAAAATAAACAAAACTTTCAGCAACGGATCTCTTGGTTCTG
984c151442fbaa6020a6765e5b6165e3	0	0	0	0	0	0	0	166	0	k__Fungi;p__Ascomycota;c__Sordariomycetes;o__Microascales;f__Microascaceae;g__Microascus;s__Microascus_brevicaulis	AAGTCGTAACAAGGTCTCCGTTGGTGAACCAGCGGAGGGATCATTACCGAAGTTACCCTTCAAAACCCATTGTGAACCTTACCTCTTGCCGCGCGTTGCCTCGGCGGGGAGGCGGGGTCTGGGTCGGCGCGCCCCTCGCCGGGCCGCCGTCCCCGTCCCCGTCCCCGCCGGCCGCGCCAAACTCTGAATTTGAAAAAGCGTACTGCACGTTCTGATTCAAAACAAAACAAGTCAAAACTTTTAACAACGGATCTCTTGGTTCTG
2c7799af0c3d4dc54532c3d770b617e2	0	0	71	0	0	0	0	0	0	k__Fungi;p__unidentified;c__unidentified;o__unidentified;f__unidentified;g__unidentified;s__unidentified	GGAGTTCAGACGTGTGCTCTTCCGATCTCGTACGCTTGGTCATTTAGAGGAAGTAATTATCCGGATTGCGGTTAAGCTCAAATGTACCCACAGGAATCAATGGAAAATCTTTCTTATACCAAACTTTTGTAAGATCAAATGGGTTGTATGGCATCTTCTCTGCCTCTTCAAGCGTCATTACCTGAATAAACATATCCCACTTTGGATAGTCACCCTTTTTAATAGCATCGATGAAGAACGCAGCTGCCGAAGATCGGAAGAGCGTCGTGTAGGGAAAG
7ac52c3624304c5cc063931196553886	0	0	0	0	0	0	0	167	0	k__Fungi;p__Ascomycota;c__Sordariomycetes;o__Hypocreales;f__Hypocreales_fam_Incertae_sedis;g__Acremonium;s__Acremonium_furcatum	GAAGTAAAAGTCGTAACAAGGTCTCCGTTGGTGAACCAGCGGAGGGATCATTACCGAGTACTATAACTCATAACCCTTTGTGAACCTTCATACCTGTTGCTTCGGCGGCGCGCCTCCCGGGGCGTGCCCGCCGGCATTATCAGAATCTCTGTTCGAACCCGACGATACTTCTGAGTGTTCTAAGCGAACTGTTAAAACTTTCAACAACGGATCTCTTGGCTCCAGCATC
14d6966d7abed74417364b1a97ddfe23	0	111	0	0	0	0	0	0	0	k__Fungi	GCGACCACCGAGATCTACACTCGTAGTCACACTCTTTCCCTACACGACGCTCTTCCGATCTATGAGCCTTGGTCATTTAGAGGAAGTAAAAGTCGTAACAAGGCATCGATGAAGAACGCAGCGTAGCCACACCGATGTGGAAGTAAAAGTCGTAACAAGGCATCGATGAAGAACGCAGCGTCGTCAGTCGTACGCTTGGTCATTTAGAGGAAGTAATATATATAGCATCGATGAAGAACGCAGCGCGGACAGCATCGATGTGGAAGTAAAAGTCGTAACAAGGCATCGATGAAGAACGCAGCGTCGTCAGCCGTACGCTTGGTCATTTAGAGGAAGTAATATAATGCATCGATGAAGAACGCAGCGTACTTAGATCGGAAGAGCACACGTCTGAACTCC…
67c789fe9c84ce7d42cf6a1634eed074	0	0	0	0	0	0	107	0	0	k__Fungi;p__Ascomycota;c__Saccharomycetes;o__Saccharomycetales;f__Saccharomycopsidaceae;g__Saccharomycopsis;s__Saccharomycopsis_fibuligera	AAGTCGTAACAAGGTTTCCGTAGGTGAACCTGCGGAAGGATCATTAATGTTATTTGTTTTTAGACCTGCGCTTAACTGCGCGGTTTAATAAACTCTTATACACAGTGTTTTTGTTTGCGAATTTGGTTTAGTTTGTTGGTTTTCATTCGAAAGGATGAAGATTGATTGCTAAATCTTATTCAGCTTTTTAAACTCAGATCTCTTTTTAAGAGAAATGTATTTTTTTAATTACAACTAGTCGATTTTACAAACTAAAAGTTTAAAACTTTCAACAACGGATCTCTTGGTTCTG
e9763ae40d9ec6301290d6babb3b58b6	0	0	0	0	0	121	0	0	0	k__Fungi	GTCATTTAGAGGAAGTAAAAGTCGTAACAAGGTTTCCGTAGGTGAACCTGCGGAAGGATCATTATGAGAATATGATATTTTATGTTTGTTGGATTGTTTTTATTGTGTTGTTTTTGTTTTTTATTTGTTGAATTTTGGTGTTATTAATATGTATTGTGTTTATGACACGTACATACAAAATACAAATTTCAATATAAAATACAACAAGGGATATCTTGGCTCTCGCATCGATGAAGAACG
2d03229bb02056a677ec235bb68d8360	0	0	58	0	0	0	0	0	0	k__Fungi	TGGTCATTTAGAGGAAGTAAAGAAAGAGACAACGATTTTATTCTCAACCCATATTTTAAATGATGCTGAGGAAATCAGTGACGGTCTGCTTTTGATGCATGAAGGGAAACTGCTCGAACAAGGTCAATTGACTGATCTTCGTGAAAAATATAAAACACAGAAAATTGAGTTAAGCTTTAAATCATTCAGTGAAGAAATGTTGGATCAATTGGCTGAATTAGCTGGCATCGATGAAGAACGCA
184bed87443fa695dd711a575d51516a	0	0	26	12	3	0	33	0	0	k__Fungi;p__Ascomycota;c__Eurotiomycetes;o__Eurotiales;f__Trichocomaceae;g__Talaromyces;s__Talaromyces_tiftonensis	AAGTCGTAACAAGGTTTCCGTAGGTGAACCTGCGGAAGGATCATTACCGAGTGCGGGTTCTCACGAGCCCAACCTCCCACCCGTGTTTACCGTTACCGCGTTGCCTCGGCGGGCCCACTGGGGCCTGGCCCCGGTCGCCGGGGGGCTTCTGCCCCCGGGCCCGCGCCCGCCGACGCACCCTAGAACCCTGCCTGAATAGTGAGTCTGAGTGAGATTTGAAATCATTAAAACTTTCAACAACGGATCTCTTGGTTCCG
6885e66739ee5ad0a079173604ad95b9	0	0	0	0	0	133	0	0	0	k__Fungi	TTGGTCATTTAGAGGAAGTAAAAGTCGTAACAAGGTTTCCGTAGGTGAACCTGCGGAAGGATCATTATGAAAATATGATATTTTATGTTTGTTGGATGGTTTTTTATGTTGTTTTGTTTTTTATTTGTTGAATTTTGGTGTTATTAATATGTATTGTGTTTATGACACGTACATACAAAATACAAATTTCAATATAAAATACAACAAGGGATATCTTGGCTCTCGCATCGATGAAGAACGCAG
d2cdf10317bc08a1027e8edb52bbaa67	0	0	0	0	0	0	0	154	0	k__Fungi	AGGACGTGATCGCCATGCTCGGCCTGAAGAGTTGTCGCGTGAGGACCAGCGAAGAGTCAACCGCGCGCGGCGGTTGGAGCGCTTCCTGACGCAGCCCTTCTTCACGACCGAGCAGTTCACCAGTCTAGAAGGCAGGATGGTCAACCTGGAGGAAACGCTCGAAGGCTGCGAGCGCATCCTGAACGACGAATTCGCCGACTATCCCGAAAAAACGCTCTACATGATCGGCG
2bd54b9ee9545a58ae5d3dc2a5861d66	97	0	0	0	0	0	0	0	0	k__Fungi;p__Mortierellomycota;c__Mortierellomycetes;o__Mortierellales;f__Mortierellaceae;g__Mortierella;s__Mortierella_fatshederae	TAAAAGTCGTAACAAGGTTTCCGTAGGTGAACCTGCGGAAGGATCATTCATAATAAGTGTTTTATGGCACTTTTTAAATCCATATCCACCTTGTGTGCAATGTCAGTCGATCTTCTTCATGGAGTTCGACCAAACATCAACCTAATCTTTTAACTCTTTGTCTGAAAAATATTATGAATAAACAATTCAAAATACAACTTTCAACAACGGATCTCTTGGCTCTCG
5af42d0f6ff0b723f94ebb4a349a549f	0	0	0	0	0	127	0	0	0	k__Fungi;p__Ascomycota;c__Saccharomycetes;o__Saccharomycetales;f__Saccharomycetales_fam_Incertae_sedis;g__Diutina;s__Diutina_catenulata	TCTACACCTTCACCAACACTCTTTCCCTACACGACGCTCTTCCGATCTGGTAGCCTTGGTCATTTAGAGGAAGTAAAAGTCGTAACAAGGTTTCCGTAGGTGAACCTGCGGAAGGATCATAAAAAACTAATTTACACGCGATTTAAAATTGCTTACTTCAATAACCTATTAAACAATCAACCAACTAATACCAAAAACTTCCAACAACGGATCTCTTGGTTCTCGCATCGATGAAGAACGCAGCAAGGAGAGATCGGAAGAGCACACGTCTGAACTCCAGTCACTGGCTCTTATCTCG
d7934e266a05498b3771db00f42dc599	0	0	62	0	0	0	0	0	0	k__Fungi	CGTACGCTTGGTCATTTAGAGGAAGTAATAATATAGCATCGATGAAGAACGCAGCGTCGTCAGTCGCACGCTTGGTCATTTAGAGGAAGTAATATATAGCATCGATGAAGAACGCAGCGTCGTCAGGTAGCCTTGGTCATTTAGAGGAAGTAATATATAGCATCGATGAAGAACGCAGCGTCGTCAGTCGTACGCTTGGTCATTTAGAGGAAGTAATATATATAGCATCGATGAAGAACGCAGCTGCCGA
9d4587658a209d99528b611612a40acc	0	0	0	0	0	0	0	152	0	k__Fungi;p__Ascomycota;c__Eurotiomycetes;o__Eurotiales;f__Trichocomaceae;g__Thermomyces;s__Thermomyces_lanuginosus	AAGTCGTAACAAGGTTTCCGTAGGTGAACCTGCGGAAGGATCATTACCGAGTGCGGGAACCCAGTCGGGTCCCAATCTCCCACCCGTGTCTACCACACCTAGTGTTGCTTTGGCGGGCCCACTCCTCCGGTGTTCCGCCGGGGGGTCGTCCCGGGGCGCGGTGTGCCCCCGGGGCCCGTGCCCGCCAGAGGCACTCACTGTGAACGCTTTTGTGAATGCGAGGATTGTCTGAGTGACGAAATGCAATCGTTCAAAACTTTCAACAATGGATCTCTTGGTTCCG
de6573a489bcf2bda79e30b481a41e33	0	0	0	0	88	0	0	0	0	k__Fungi;p__Ascomycota;c__Saccharomycetes;o__Saccharomycetales	ACGACGCTCTTCCGATCTCAAAAGCTTGGTCATTTAGAGGTCGTAAAAGTCGTAACAAGGTTTCCGTAGGTGAACCTGCGGAAGGATCATTACTGTGATTTAGTACTACACTGCGTGAGCGGAACGAAAACAACAACACCTAAAATGTGGAATATAGCATATAGTCGACAAGAGAAATCTACGAAAAACAAACAAAACTTTCAACAACGGATCTCTTGGTTCTCGCATCGATGAAGAACGCAGCGAATGAAGATCGGAAGAGCACACG
87d4b0fb77ce63e2f8312f880b971800	0	0	0	0	0	121	0	0	0	k__Fungi;p__Ascomycota;c__Sordariomycetes	AAGTCGTAACAAGGTCTCCGTTGGTGAACCAGCGGAGGGATCATTACAGAGTCTAGCGACTCCCAAACCACTGTTAATCTACCGTACCGTTGCCTCGGCGGGCTGCCTCTGGGAGGGGCCGCAGCTACGCCCGCCGCAGGTCTTAAAACTATACCTATTTTTGTGGCACTTCTGAGCAAACTTCCAAACAATCAAAACTTTCAACAACGGATCTCTTGGTTCTG
3aec645025ebf4167d4daf29b70b8a27	0	0	0	0	0	125	0	0	0	k__Fungi;p__Ascomycota;c__Sordariomycetes;o__Sordariales;f__Lasiosphaeriaceae;g__Schizothecium;s__Schizothecium_carpinicola	AAGTCGTAACAAGGTCTCCGTTGGTGAACCAGCGGAGGGATCATTACAGAGTTGCAAAACTCCCAACCATTGTGAACCTACCTCACCGTTGCTTCGGCGGGTGGCGCCCCCTCACCCGGAGCGCCGCGCCGGCCCCTCCCCGGGGCCCGGCAACCCGTCAGAGGCCCGCAACTCTTAGTCATCATTGGCCTCTCTGAGTAACTTATACAATAAGTCAAAACTTTCAACAACGGATCTCTTGGTTCTG
007c1fc69a33bc81bf88578257d48ff3	0	92	0	0	0	0	0	0	0	k__Fungi	CCCCCCCCCCCCCCCCCCCCCCCCCCCCCCCCCCCCCCCCCCCCCCCCCCCCCCCCCCCCCCCCCCCCCCCCCCCCCCCCCCCCCCCCCCCCCCCCCCCCCCCCCCCCCCCCCTTTTCAAGCAGAAGACGGCATACGAGATCTAACTCGGTGACTGGAGTTCAGACGTGTGCTCTTCCGATCTATGAGCCTTGGTCATTTAGAGGAAGTAAAAGTCGTAACAAGGCATCGATGAAGAACGCAGCGTACTTAGATCGGAAGAGCGTCGTGTAGGGAAAGAGTGTGACTACGAGTGTAGATCTCGGTGGTCGCCGTATCATTAAAAAGGGGGGGGGGGGGGGGGGGGGGGGGGGGGGGGGGGGGGGGGGGGGGGGGGGGGGGGGGGGGGGGGGGGGGGGGG…
47b443b2958528f2927596d265e72854	72	4	9	0	0	0	0	0	0	k__Fungi;p__Basidiomycota;c__Exobasidiomycetes;o__Golubeviales;f__Golubeviaceae;g__Golubevia;s__Golubevia_pallescens	AAGTCATAACAAGGTTACTGTAGGTGAACCTGCAGTAGGATCATTATTGAAAAATAGGGCTTTCCCATTCTTTGGGGCCCGAACCTTCACATAATTTCCACACACTTGTGAATCGTTGGAGCGTTTTTTGAAAAAGAGACGCTCTGGCACCCTTTAATTATTACAAACACCGAGTTAATGGATGTAGTTGTAAACTTGTCTTTTGACAGAAACAAAAATACAACTTTCGACAACGGATCTCTTGGTTCTC
b6a3de871697fb8c06a78533834d25fa	0	0	0	58	0	0	0	0	0	k__Fungi;p__Ascomycota;c__Dothideomycetes;o__Pleosporales;f__Didymosphaeriaceae;g__Didymosphaeria;s__Didymosphaeria_variabile	AAGTCGTAACAAGGTTTCCGTAGGTGAACCTGCGGAAGGATCATTACCAATTCAACGGTGTGGTCGCGGCCTCCGGGGGCTTCCCTCCGGGCGGTAGAGGTAACACTCTCACGCGCCACATGTCTGAATCCTTTTTTTTACGAGCACCTTTCGTTCTCCCTCGGTGGGGCAACCTGCCGTTGGAACTTATCAAAAACCTTTTTTGCATCTAGCATTACCTGTTCAGATACAAACAATCGTTACAACTTTCAACAATGGATCTCTTGGCTCTG
dd6c8e45f0c1efa230af2a9cf75dca0e	0	0	0	0	0	0	0	152	0	k__Fungi	TATTGCTGCGCTGCGGACACGGGCTGACAGACTGGCCTATAGCCGGTCTGTGCAAATGGTGTTCCAGGATCCATTTGCGGCGCTCAATCCCGCGCATACAGTACGGCATCATCTTGAACGGCCTTTTCGGTTGCATCGTCGCCTCAAGGGCCGTGACTTGGCCATGGCGGTGGAAGCAGTGCTGGCGGACGTGGAATTAGAAACCGCTGTGACGTTGGACAAATACCCTCACGAGCTCTCTGGCGGGCAGCGCCAACGGGTTAACCTTGCGCGGGCGCTGGCGGTGGGAGCAGAGCTGATTGTCGCCGATGAGCCCACTTCGATGCTTGATGTTTCGATCCGAAAATCGGTGCTGGGCCTGAT
895857f9d331dd4b63aacffc884eca01	82	0	0	0	0	0	0	0	0	k__Fungi;p__Ascomycota;c__Sordariomycetes	AAGTCGTAACAAGGTCTCCGTTGGTGAACCAGCGGAGGGATCATTACCGAGTTGCAAAACTCCCAACCCTCTGTGAATATTACCTGGCCTGTTGCTTCGGCAGGCGGCCCCAGGGCGGGGTCTTAAGCCTATTTTTTACGGGTGCCTGCCGAAGAATCCTTAAAACTCTTCTTGTTTTAGTGGCTTTCTGAGCTTAAAAAGACCAAAATATATCAAAACTTTCAACAACGGATCTCTTGGTTCTG
a74076690f16572b3cbfcefb4cf65b5a	0	0	0	0	0	0	0	0	89	k__Fungi	TTCCCTACACGACGCTCTTCCGATCTACTGATCTTGGTCATTTAGAGGAAGTAATGGATCTCATCCCACTTCTTCAGCAGGTGGGGATGGATTTCTATTATCCACATGCCCCTAACAATCCACAGCTAGCGATCAATGAATTTTCACCATTTCTGTTTCAACATGGTGGGGAGTTTTATCGCCATAATGGGATCGTTTCTGATTTGGATTCACCAGAAGCACTTGCATCGATGAAGAACGCAGCTCGGGAAGATCGGAAGAGCACACGTCTGAACT
ba14b83d3509898c8d33ee1642f84354	0	0	0	0	0	108	0	0	0	k__Fungi;p__Ascomycota;c__Sordariomycetes;o__Hypocreales;f__Hypocreaceae;g__Trichoderma	AAGTCGTAACAAGGTCTCCGTTGGTGAACCAGCGGAGGGATCATTACCGAGTTTACAACTCCCAAACCCAATGTGAACCATACCAAACTGTTGCCTCGGCGGGGTCACGCCCCGGGTGCGTCGCAGCCCCGGAACCAGGCGCCCGCCGGAGGGACCAACCAAACTCTTTCTGTAGTCCCCTCGCGGACGTTATTTCTTACAGCTCTGAGCAAAAATTCAAAATGAATCAAAACTTTCAACAACGGATCTCTTGGTTCTG
0627b5b61aa67304ce8596e631a36be6	0	0	0	0	0	0	0	145	0	k__Fungi;p__Ascomycota;c__Sordariomycetes;o__Hypocreales;f__Hypocreales_fam_Incertae_sedis;g__Acremonium;s__Acremonium_furcatum	GAAGTAAAAGTCGTAACAAGGTCTCCGTTGGTGAACCAGCGGAGGGATCATTACCGAGTACTATAACTCATAACCCTTTGTGAACCTTCATACCTGTTGCTTCGGCGGCGCGCCTCCCGGGGCGTGCCCGCCGGCATTATCAGAGTCTCTGTTCGAACCCGACGATACTTCTGAGTGTTCTAAGCGAACTGTTAAAACTTTCAACAACGGATCTCTTGGCTCCAGCATC
9835f17875b7c444a701e30435afcf4a	0	0	0	0	0	122	0	0	0	k__Fungi;p__Basidiomycota;c__Agaricostilbomycetes;o__Agaricostilbales	AGTAAAAGTCGTAACAAGGTTTTCGTAGGTGAACCTGCGGAAGGATCATTAGTGAATCATCGGATTCCTCTGCAAAGAGAAGGTCCGGATCTACTACCACACACACTTGTGCACTTGTCACTTTTTTTACAATTCATTTTGTATAACACTTTTGCATTGAAACCAGTTTCTAAAAAAAAGTGATAAAGAAAGAAAAACTTTCAGCAATGGATCTCTTGGCTCTCGCA
ad97a0570f3d07262b1b4e5d7f591162	0	0	0	0	0	125	0	0	0	k__Fungi;p__Mortierellomycota;c__Mortierellomycetes;o__Mortierellales;f__Mortierellaceae;g__Mortierella;s__Mortierella_fatshederae	TAAAAGTCGTAACAAGGTTTCCGTAGGTGAACCTGCGGAAGGATCATTCATAATAAGTGTTTTATGGCACTTTTTAAATCCATATCCACCTTGTGTGCAATGTCAGTCGATCTTCTTCATGGAGATCGGCCAAACATCAACCTTATCTTTTAACTCTTTGTCTGAAAAATATTATGAATAAACAATTCAAAATACAACTTTCAACAACGGATCTCTTGGCTCTCG
01916fea0430d2d30ec8f70b8356b1b1	0	0	59	0	0	0	0	0	0	k__Fungi;p__Basidiomycota;c__Cystobasidiomycetes;o__unidentified;f__unidentified;g__unidentified;s__unidentified	GGAAGTAAAAGTCGTAACAAGGTTTCCGTAGGTGAACCTGCGGAAGGATCATTAATGAATACACTGGACGCTCTTTTTAGAGGTCCGACCCTTCATTACCTTCACACTGTGCACACACTTCATTTTTACACCCATTTTTAAACACTATAGTATAAGAATGTACCAGTCTCTTAATTGAGCATAAATATATAACAAAACTTTCAGCAACGGATCTCTTGGCTCTCGCATCG
d273d4ca30db2a4c400244a54ce7e578	0	0	0	0	0	115	4	0	0	k__Fungi;p__Ascomycota;c__Sordariomycetes;o__Hypocreales;f__Nectriaceae	AAGTCGTAACAAGGTCTCCGTTGGTGAACCAGCGGAGGGATCATTACCGAGTTTACAACTCCCAAACCCCTGTGAACATACCTATCGTTGCTTCGGCGGGATGCCCCAGTTTGACGCAAGCTGGACCCAGGCGCCCGCCGGAGGACCCAAACTCTTGTTTTATTTATGTATCTTCTGAGTAAACAAGCAAATAAATTAAAACTTTCAACAACGGATCTCTTGGTTCTG
64de88b902dfd570c7d599c978bcb09b	0	0	0	0	0	0	96	0	0	k__Fungi	GTCGGGGGTGTCAGTTGGCGCCGCGGTCTTCGCGGGCAAGCCAAGCGAACGGGTCAGCTACGGATTCCTGTGCGGCTGGCTTGTACTCCAGTCCGATCCATCCGTCGTAGCCGCCCTCCAGCAGGCGCTGGGTCCACAGCGCGATGGGCAGTTCACCCGTGCCGGGCTGGTCCCGGCCAGGTGCGTCAGCAATCTGCACGTGCGCGATCCGGTTGGCGTACGCCTCGCGAGCCGCGTCCACGTCATCACCGTTCACCGCAAGGTGGTAGACGTCGAAGAGCAGACCAATGTTGGGTTCACCCGCG
07f5c2288ac50d19f06997426ac72585	0	0	0	0	0	0	22	0	56	k__Fungi	GGCATCAGCGGTGTGACAATATTGGATACGGAATCGCCTACACGATAAGAGGCCTGTGTCAGATCCGGAGAGATTCCCAGCTGCATGAGCATAGGAACCATGATTGGTGCGATCAGTGCCCATTTTGCTGAGGCGGATCCGATGAAAAGATTGACAAAAGCGGTGAGGATAATAATACCTACGATGGTGATCTGTCCGGGCAGATTGAGTGCCTGTAAGGTGGAAGCTCCTTTTAGAGCCAAAAGAGCACCCAGATTGGATTTTCCGAAG
055abce098e229a5f98f6f053f44a72c	0	0	0	56	0	0	0	0	0	k__Fungi	AAGGGATATAATTATGACGGGAAATGTAACGATTATAGGACTTGGCCTAATAGGCGGCTCACTAGGCCTTGCACTTAAGCGTGGTGGTGACGGAATACATATAACCGGCTTTGACCGCTCCTATGCAACCGCAGATGAGGCATACCGCCGCGGAATTATCGATACGGTAGCACCATCCGTAAAGGCGGCATGCGAAAATGCGGATTTCATCATTTTTGCAACACCGGTCAATACGACAGTC
e771d66944cb4d36d2ae8432b09f9522	0	0	0	0	0	0	0	141	0	k__Fungi	TGACCATAAATGCTGCCGTGCAGAATGGGATCGTCAAAGGAGAGCTGACGGATGTGCTGCTCCTGAACATAACACCGCTAACCCTTGGGGTGAAGACCGCCGACGGCGTATTCACACCTTTAATTCATCGCAATACGACGGTCCCGTGCAGTTTTAGTGAAGTATTTAGCACTGCCCGGAATAATCAGGATATAGTTCACGTCCATATTCTGCAGGACGAGCGAGCGATAACAGCTGATAATAAAAGCCTGGCAGTATTTGAGCTGACGGGGATCCCGCCGGCACCTCACGGTGTGCCCAAAATTGAGGTAAATTTCC
9a445fc5e89c376477b7d854cefa287b	0	0	0	0	75	0	0	9	0	k__Fungi;p__Ascomycota;c__Saccharomycetes;o__Saccharomycetales;f__Saccharomycetaceae;g__Issatchenkia;s__Issatchenkia_orientalis	AAGTCGTAACAAGGTTTCCGTAGGTGAACCTGCGGAAGGATCATTACTGTGATTTAGTACTACACTGCGTGAGCGGAACGAAAACAACAACACCTAAAATGTGGAATATAGCATATAGTCGACAAGAGAAATCTACGAAAAACAAACAAAACTTTCAACAACGGATCTCTTGGTTCTCGCATCGATGAAGAACGCAGCGTCGTCAGTCGTACGCTTGGTCATTTAGAGGAAGTAATATATATA
5884fced771fdda976fe241d11cb9baf	0	0	71	0	0	0	0	0	0	k__Fungi;p__Basidiomycota;c__Cystobasidiomycetes;o__Cystobasidiales;f__Cystobasidiaceae;g__Cystobasidium;s__Cystobasidium_slooffiae	AGAGGAAGTAAAAGTCGTAACAAGGTTTCCGTAGGTGAACCTGCGGAAGGATCATTAATGAATTTTAGGACGTTCTTTTTAGAAGTCCGACCCTTTCATTTTCTTACACTGTGCACACACTTCTTTTTTACACACACTTTTAACACCTTAGTATAAGAATGTAATAGTCTCTTAATTGAGCATAAATAAAAACAAAACTTTCAGCAACGGATCTCTTGGCTCTCGCATCGATG
df821fa60d5fb0cbf0e7f2ddde05f3af	0	0	0	0	0	108	0	0	0	k__Fungi;p__Ascomycota;c__Sordariomycetes;o__Sordariales;f__Lasiosphaeriaceae;g__Schizothecium;s__Schizothecium_carpinicola	AAGTCGTAACAAGGTCTCCGTTGGTGAACCAGCGGAGGGATCATTACAGAGTTGCAAAACTCCCAACCATTGTGAACCTACCTCACCGTTGCTTCGGCGGGTGGCCCCGGGGCAACCCGGAGCCGCGCCGGCCCCGCTCTCGGGGCCCGGCAAACCCGTCAGAAGACCGAAACTCTTCGTCATCAGTGGCCTCTCTGAGTAACTTATACAATAAGTCAAAACTTTCAACAACGGATCTCTTGGTTCTG
7ddeae42d91c877e3e5961f03a56a86d	76	0	0	0	0	0	0	0	0	k__Fungi;p__Basidiomycota;c__Tremellomycetes;o__Tremellales;f__Trimorphomycetaceae;g__Saitozyma;s__unidentified	GCTCTTCCGATCTATGAGCCTTGGTCATTTAGAGGAAGTAAAAGTCGTAACAAGGTTTCCGTAGGTGAACCTGCGGAAGGATCATTAGTGAACGCCCTCACGGGCTTATAACTATTCCAAACCTCTGTGAACCGTGCCCTTCGGGGCTATTTTACAAACATGGTGTAATGAACGTCATATATCATAACAAAACAAAACTTTCAACAACGGATCTCTTGGCTCTCGCATCGATGAAGAACGCAGCTCGGGAAGATCGGAAGAGC
dbd18eb492afcd66bff990a0b8bb11e1	0	0	0	0	0	102	0	0	0	k__Fungi;p__Basidiomycota;c__Agaricomycetes;o__Agaricales;f__Bolbitiaceae;g__Conocybe;s__Conocybe_pubescens	AAGTCGTAACAAGGTTTCCGTAGGTGAACCTGCGGAAGGATCATTACAGAATAAACTTGATAAGTTGTTGCTGGCTCGTAAGAGTATGTGCACACTTGTCATATTTATCTTTCCACCATGTGCACCATGCATAGGATCTGATTAAAATTGTGATCAAGGGCAACCTTGGTTATTGGAAACTGCTGTTGGCAACAACGGCTTTTTCTGTCTTCAGGTCCTGTGACTTATATATACACCAAGTATGTTAAAGAACGTTTAAATGGGCTCTTGTAGCCTATATACTTTAATACAACTTTCAGCAACGGATCTCTTGGCTCTC
8923bcf80f17a2f9186337266b0e4c6f	0	0	63	0	0	0	0	0	0	k__Fungi;p__Basidiomycota;c__Cystobasidiomycetes;o__Cystobasidiales;f__Cystobasidiaceae;g__Cystobasidium;s__Cystobasidium_slooffiae	AGAGGAAGTAAAAGTCGTAACAAGGTTTCCGTAGGTGAACCTGCGGAAGGATCATTAATGAATTCTAGGACGTTCTTTTTAGAAGTCCGACCCTTTCATTTTCTTACACTGTGCACACACTTCTTTTTTACACACACTTTTAACACATTAGTATAAGAATGTAATAGTCTCTTAATTGAGCATAAACAAAAACAAAACTTTCAGCAACGGATCTCTTGGCTCTCGCATCGATG
7dc9449ef32252fff25caaca65762522	0	0	0	0	0	101	0	0	0	k__Fungi;p__Ascomycota;c__Sordariomycetes;o__Hypocreales;f__Hypocreales_fam_Incertae_sedis;g__Acremonium;s__Acremonium_furcatum	GAAGTAAAAGTCGTAACAAGGTCTCCGTTGGTGAACCAGCGGAGGGATCATTACCGAGTACTATAACTCATAACCCTTTGTGAACCTTTATACCTGTTGCTTCGGCGGCGCGCCCTCCGGGGCGTGCCCGCCGGTATCATCAGAATCTCTGTTTGAACCCGACGATACATCTGAGTGTTCTAAGCGAACTGTTAAAACTTTCAACAACGGATCTCTTGGCTCCAGCATC
90ca1ace04d1cd085c769258d07f45a1	0	0	5	8	1	21	43	0	0	k__Fungi;p__Ascomycota;c__Eurotiomycetes;o__Eurotiales;f__Trichocomaceae;g__Thermomyces;s__Thermomyces_lanuginosus	AAGTCGTAACAAGGTTTCCGTAGGTGAACCTGCGGAAGGATCATTACCGAGTGCGGGAACCCAGTCGGGTCCCAATCTCCCACCCGTGTCTACCACACCTAGTGTTGCTTTGGCGGGCCCACTCCTCCGGTGTTCCGCCGGGGGGGTCGTCCCGGGGCGCGGTGTGCCCCCGGGGCCCGTGCCCGCCAGAGGCACTCACTGTGAACGCTTTTGTGAATGCGAGGATTGTCTGAGTGACGAAATGCAATCGTTCAAAACTTTCAACAATGGATCTCTTGGTTCCG
db845faf7d9c98d69c7d22d86615015f	0	0	0	0	69	0	0	0	0	k__Fungi;p__Ascomycota;c__Saccharomycetes;o__Saccharomycetales	TAGCATCGATGAAGAACGCAGCGTCGTCAGTCGTACGCTTGGTCATTTAGAGGAAGTAAAAGTCGTAACAAGGTTTCCGTAGGTGAACCTGCGGAAGGATCATTACTGTGATTTAGTACTACACTGCGTGAGCGGAACGAAAACAACAACACCTAAAATGTGGAATATAGCATATAGTCGACAAGAGAAATCTACGAAAAACAAACAAAACTTTCAACAACGGATCTCTTGGTTCTC
352f2f301ef2da86d1accb85791de307	0	0	0	0	0	86	15	0	0	k__Fungi;p__Ascomycota;c__Eurotiomycetes;o__Onygenales;f__Onygenales_fam_Incertae_sedis;g__Malbranchea;s__Malbranchea_gypsea	AAGTCGTAACAAGGTTTCCGTAGGTGAACCTGCGGAAGGATCATTACCGTGCCTGTAGTCGCCGGCGGTCCCCTCGGGGGCTTGCTGGGCGCTACATCCGGCCCAACCGTGTCTATCTGTACCTGTTGCTTCGGCGGTCCTGCGGGCTTGCTCGCTGCCGGGAGCCCCCTGTGGCTCCGGGCTCGTGGCCGCCGAAGACACCTGGAACTTCTGTTGAATCTAGCAGTCTGAGCGGATTTGATAATCATTAAAACTTTCAACAACGGATCTCTTGGTTCCG
3cd39a184781a626e4f70d7c7d0b7c10	0	0	55	0	0	0	0	0	0	k__Fungi	TAGTACAATTTCACTGCCCAATCATCATCAGATTGAGAGAGATTAGCAGATATCTTCATAGGAAGAGGCTAATCTCTTTTTCCATATAATGGGCAGGTGTTACCAATAATAAGATAATTTTTAGTAGAACCAATGCCGTACGATCCTGTTTTGAGATGTTCTGAAAGCTTTAACAAAATCGTGATCGTATTGAGTGATTGAGAGGAAATATATGAGACCGTTAATCGCTTACTTCTCTAATGCAGCATTAGAGAATAATATCGAGATCTTAAAAGGAAAATCGCCCCAAAGCCAACATTGTGCCGTCTTGAAAGCAGACGCATATGG
8b146bcb7d5a525a619681ebb5269569	22	0	32	0	0	0	0	18	0	k__Fungi;p__Ascomycota;c__Dothideomycetes;o__Capnodiales;f__Mycosphaerellaceae;g__Septoria;s__Septoria_cretae	TAAAAGTCGTAACAAGGTCTCCGTAGGTGAACCTGCGGAGGGATCATTACTGAGTGAGGGCCTTCGGGCTCGACCTCCAACCCTTTGTGAACACAACTTGTTGCTTCGGGGGCGACCCTGCCGTTTCGACGGCGAGCGCCCCCGGAGGCCTTCAAACACTGCATCTTTGCGTCGGAGTTTAAGTAAATTAAACAAAACTTTCAACAACGGATCTCTTGGTTCTGG
945c412e756648f9a8fe35350232da99	0	0	0	0	0	104	0	0	0	k__Fungi;p__Ascomycota;c__Sordariomycetes;o__Sordariales;f__Lasiosphaeriaceae;g__Schizothecium;s__Schizothecium_carpinicola	AAGTCGTAACAAGGTCTCCGTTGGTGAACCAGCGGAGGGATCATTACAGAGTTGCAAAACTCCCAACCATTGTGAACCTACCTCACCGTTGCTTCGGCGGGTGGCGCTCCCTCACCCGGAGCGCCGCGCCGGCCCCTCCCCGGGGCCCGGCAACCCGTCAGAGGCCCGCAACTCTTAGTCATCATTGGCCTCTCTGAGTAACTTATACAATAAGTAAAAACTTTCAACAACGGATCTCTTGGTTCTG
e866ed471669ebd8a74ae0e6b21765ae	0	0	0	0	0	0	0	0	64	k__Fungi;p__Ascomycota;c__Saccharomycetes;o__Saccharomycetales;f__Saccharomycetales_fam_Incertae_sedis;g__Diutina;s__Diutina_catenulata	TCTACACTCAGACGAACACTCTTTCCCTACACGACGCTCTTCCGATCTACTGATCTTGGTCATTTAGAGGAAGTAAAAGTCGTAACAAGGTTTCCGTAGGTGAACCTGCGGAAGGATCATAAAAAACTAATTTACACGCGATTTAAAATTGCTTACTTCAATAACCTATTAAACAATCAACCAACTAATACCAAAAACTTCCAACAACGGATCTCTTGGTTCTCGCATCGATGAAGAACGCAGCTCGGGAAGATCGGAAGAGCACACGTCTGAACTCCAGTCACACTGCTTGATCTCG
c7afc90e24978babd96521b849132a93	16	17	0	15	0	0	35	0	0	k__Fungi;p__Ascomycota;c__Eurotiomycetes;o__Eurotiales;f__Aspergillaceae	AAGTAAAAGTCGTAACAAGGTTTCCGTAGGTGAACCTGCGGAAGGATCATTACCGAGTGCGGGCCCTCTGGGTCCAACCTCCCATCCGTGTCTATCTGTACCCTGTTGCTTCGGCGTGGCCACGGCCCGCCGGAGACTAACATTTGAACGCTGTCTGAAGTTTGCAGTCTGAGTTTTTAGTTAAACAATCGTTAAAACTTTCAACAACGGATCTCTTGGTTCCGGCAT
4e0101f05a30a15d1aaadd7583f765d9	0	0	0	0	0	0	0	0	75	k__Fungi	GAAGGTTAGTCGTCATTTATGTTAAAAGTTGAAAGGAACAATCAGAGTGATTACAGCCCGGAATGCTTCAAATTCCGAAAGTAAAGCCTATAGAAGAAGGAGGCGACAACAATGAAAATCATTACTTCTAGGGATGAAATTCCAGAAAACATGAGTGAATCAGAAGCAGCTGAGTTCTGGTCAACTCATACTATGAGTGAAGCGTTATTGGAAGCCTCGATTATAGAGGATGACCAGGAGCTACCTAAAAAGAAATCCGTACCGATTTCCATTC
b6a957f9fa201406e72bc4c179e07ed1	0	90	0	0	0	0	0	0	0	k__Fungi	TCTTCCGATCTATGAGCCTTGGTCATTTAGAGGAAGTAATATAATGCATCGATGAAGAACGCAGCGAATGATGGTAGCCTTGGTCATTTAGAGGAAGTAATATATATAGCATCGATGAAGAACGCAGCGTCGTCTGGTAGCCTTGGTCATTTAGAGGAAGTAATAGCATCGATGAAGAACGCAGCGTCGTCAGCCGTACGCTTGGTCATTTAGAGGAAGTAATAGCATCGATGAAGAACGCAGCGTCGTCAGTCGTACGCTTGGTCATTTAGAGGAAGTAAGCATCGATGAAGAACGCAGCGTCGTCAGTCGTACGCTTGGTCATTTAGAGGAAGTAATATATATAGCATCGATGAAGAACGCAGCGTACTTAGATCGGAAGAGCAC
f1c657b5a5200e9b96859adb5fe85664	20	0	0	0	0	13	51	0	0	k__Fungi;p__Ascomycota;c__Dothideomycetes;o__Pleosporales;f__Didymellaceae	AAGTAAAAGTCGTAACAAGGTTTCCGTAGGTGAACCTGCGGAAGGATCATTACCTAGAGTTTGTAGACTTCGGTCTGCTACCTCTTACCCATGTCTTTTGAGTACCTTCGTTTCCTCGGCGGGTCCGCCCGCCGATTGGACAACATTCAAACCCTTTGCAGTTGCAATCAGCGTCTGAAAAAACATAATAGTTACAACTTTCAACAACGGATCTCTTGGTTCTGGCAT
d164a260e5716976a3f9288892f2adcc	0	0	0	0	0	0	78	0	0	k__Fungi	AAAATATCCTTGGGAAGGTCAATACACCCGTTCGGACAAAAGACGTTCATACGGTGAGCATTTGGCAAACTTCAAGCAAGGCTCAGGAGACTATGGTGGAATTGCAGGATGGAGCGATGACGGTGCGGATATTACAGCGAAAGTTAAATCCTATCCTCCCAATGACTACGGGCTTTATGATATGGCTGGAAACGTGGCAGAATGGGTAGCAGACGTATATCGTCCAA
74de78ab540fb09fd27643ada7380bb7	0	0	0	0	0	100	0	0	0	k__Fungi	AAGTCGTAACAAGGTTTCCGTAGGTGAACCTGCGGAAGGATCATTAACGCGCCCGCGGGGGCCGGCGGTCGTTCAGCGGCCACCGGTGCCCGCGTCCGGCCCATCCTTGTCTACCTTACCTGTTGCTTCGGCGGGCCTGGGGCGGACCTTCGGGGTCGTCCCCTGCCGGGAGGCTCTGCCCTCCGGGCTCGTGTCCGCCGAAGACTCCATGGAACCCTGATGTGAACGTGACAGTCTCAGTGAATGGATAATTCTGAAAACTTTCAACAACGGATCTCTTGGTTCCA
46f534dd5324aacf87316249b10e7c57	0	0	0	49	0	0	0	0	0	k__Fungi;p__unidentified;c__unidentified;o__unidentified;f__unidentified;g__unidentified;s__unidentified	GAGATCTACACGTTAAGGCACACTCTTTCCCTACACGACGCTCTTCCGATCTCGTACGCTTGGTCATTTAGAGGAAGTAAAAGTCGTAACAAGGTTTCCGTAGGTGAACCTGCGGAAGGATCATTAAAAAATACATTACACATTGTTTTTGCGAACAAAAAAATAAATTTTTTTATTCGAATTTCTTAATATCAAAACTTTCAACAACGGATCTCTTGGTTCTCGCATCGATGAAGAACGCAGCGTACTTAGATCGGAAGAGCACACGTCTGAACTCCAGTCACACCTTCGAATCTCGGGTT
434208ae2b83a46d5aa18a49d16d972c	0	0	0	0	0	0	0	130	0	k__Fungi;p__unidentified;c__unidentified;o__unidentified;f__unidentified;g__unidentified;s__unidentified	GACGGCATACGAGATCAAGCAGTGTGACTGGAGTTCAGACGTGTGCTCTTCCGATCTGTTTCGCTTGGTCATTTAGAGGAAGTAACCGTGCGAGCTGGGGGCTCATCGGCAATTCATACATTGAAGGATCCTACTCCATGGTTCAGAGGAGCTCGGCAGTTCTGGACTGTATTGGAGGAACGACTGATGTGAATATGAGGTTAACCAACTCCGGGAGCAACTCCGCATCGATGAAGAACGCAGCTCGGGAAGATCGGAAGAGCGTCGTGTAGGGAAAGAGTGTTCGTCTGAGTGTAGATCTCGGTGG
b93271b97699bdbf400e0eb32b000a45	0	0	0	0	13	0	0	100	0	k__Fungi;p__Ascomycota;c__Sordariomycetes;o__Hypocreales;f__Hypocreales_fam_Incertae_sedis;g__Sarocladium;s__Sarocladium_strictum	AAGTCGTAACAAGGTCTCCGTTGGTGAACCAGCGGAGGGATCATTACCAGAGTGCCCTAGGCTCTCCAACCCATTGTGAACTTACCAAACGTTCCCTCGGCGGGCTCAGCGCGCGGTGGCCTCCGGGCCTCCGGGCGTCCGCCGGGGAAAACCAAACCCTGATTTAATCGTATTTCTCTGAGGGGCGAAAGCCCGAAAACAAAATGAATCAAAACTTTCAACAACGGATCTCTTGGCTCTG
9b7de8bb4c7b2bf84e7b107f3e511394	0	0	0	0	0	103	0	0	0	k__Fungi;p__Mortierellomycota;c__Mortierellomycetes;o__Mortierellales;f__Mortierellaceae;g__Mortierella;s__Mortierella_fatshederae	AAGTCGTAACAAGGTTTCCGTAGGTGAACCTGCGGAAGGATCATTCATAATAAGTGTTTTATGGCACTTTTTTAAATCCATATCCACCTTGTGTGCAATGTCAGGGTTGGTTTCTCTCTTTTGAGAGATCAACCCCAAACATCAACTCTATCTTAACTCTTTGTCTGAAAAATATTATGAATAAAACAATTCAAAATACAACTTTCAACAACGGATCTCTTGGCTCTC
4ec3486e256133a073faaf51092e74d9	0	0	0	0	0	32	0	85	0	k__Fungi;p__Ascomycota;c__Eurotiomycetes;o__Eurotiales;f__Aspergillaceae;g__Penicillium	AAGTCGTAACAAGGTTTCCGTAGGTGAACCTGCGGAAGGATCATTACCGAGTGAGGGCCCTCTGGGTCCAACCTCCCACCCGTGTTTATCGTACCTTGTTGCTTCGGCGGGCCCGCCGCAAGGCCGCCGGGGGGCATCTGCCCTCTGGCCCGCGCCCGCCGAAGACACCATTGAACGCTGTCTGAAGATTGCAGTCTGAGCAATTAGTTAAATAACTTAAAACTTTCAACAACGGATCTCTTGGTTCCG
079240a1ba113328cf31bd0c39964cfb	61	0	0	0	0	17	0	0	0	k__Fungi;p__Mortierellomycota;c__Mortierellomycetes;o__Mortierellales;f__Mortierellaceae;g__Mortierella;s__Mortierella_humilis	AAGTCGTAACAAGGTTTCCGTAGGTGAACCTGCGGAAGGATCATTCACAAACGAGTGTTTTATGGCACTCTTTAAAAATCCATATCCACCTTGTGTGCAATGTTTGTTGGGAAAGTCTTTTCTTTCCCTTCATAAATATCAACCTATATCTTTAACAACATTCGTCTGATAACATATTATGAATATACTTAATTCAAAATATAACTTTCAACAACGGATCTCTTGGCTCTC
f0ebae6e023d8a07851099a9dc497812	0	0	0	0	0	0	78	0	0	k__Fungi;p__Ascomycota;c__Saccharomycetes;o__Saccharomycetales;f__Saccharomycetales_fam_Incertae_sedis;g__Diutina;s__Diutina_catenulata	CGAGATAAGAGCCAGTGACTGGAGTTCAGACGTGTGCTCTTCCGATCTACTGATCTTGGTCATTTAGAGGAAGTAAAAGTCGTAACAAGGTTTCCGTAGGTGAACCTGCGGAAGGATCATAAAAAACTAATTTACACGCGATTTAAAATTGCTTACTTCAATAACCTATTAAACAATCAACCAACTAATACCAAAAACTTCCAACAACGGATCTCTTGGTTCTCGCATCGATGAAGAACGCAGCGTCGTCAGATCGGAAGAGCGTCGTGTAGGGAAAGAGTGTTGGTGAAGGTGTAGA
44c65505c0ad4f61f5ecc2d062d73b32	0	0	0	53	0	0	0	0	0	k__Fungi;p__Basidiomycota;c__Agaricomycetes;o__Agaricales;f__Psathyrellaceae;g__Coprinopsis;s__unidentified	AAGTCGTAACAAGGTTTCCGTAGGTGAACCTGCGGAAGGATCATTATTGAATAAATCTGGCGTTAGGTTGTAGCTGGCTCTCCGGAGCATGTGCACACCTCGTCACCTTTATCTTTCCACCTGTGCACACACTGTAGTCCTGGATACCTCTCGCTGAAAGGCGGATGCGGAGCCTGCTGTGACTTTGGAAACAAAGGCCGGCTTGCTCTGAATTTCCAGGTCTACGATTTTTATACACCCCTAAACGAATGTTATAGAATGTATATCACTGGGCCTTTGTGCCTATAAACCTTATACAACTTTCAACAACGGATCTCTTGGCTCTC
203691431437687e66f6c45c1a944fb4	0	0	0	0	0	100	0	0	0	k__Fungi;p__Chytridiomycota	AAGTCGTAACAAGGTAACCGTAGGTGAACCTGCGGTTGGATCATTAAAAAATAACAAAATTTTGTTGTTGTCGGGTTTGTCTCGTCAATGACAAAATTCCTGTGGGTGGCCCCACTTCCGCCATTGTGCGGTGGATGGGATAAGCCAGGCAACCACGGGGAGCTTCGGCTCACATCTTGTGAACTGTACCGTCTTTGGTGGTGGGGTGGGCATGGCAGTACGCCATGTCTCATCTGTCAGCGTGGGCCGCAAGGTCCAGGCCGTGGACAAGCCACCACATGTTTTCAAACGTTTTCTTTATTTTTGTCTGACATTTTAAATTGTTTAAATATACAAACAACTTTTGGCAACGGATCTCTTGGTTCTC
126fd02576dac319e6494d422fb03cb9	0	0	56	0	0	0	0	0	0	k__Fungi	ATATCGATTATCCCGAATATGATGATGTCGAAGAAGTAACGATTCCCCTTTTACGTGAAAAAGCGACGTGGATCATGGCAGAAATTGAACAATTACTCGAAACATCAAAACAAGGGAAAATTATTCGTGAAGGACTTCAAACTGTTATTATCGGTCGTCCAAACGTAGGGAAGTCGTCGCTTTTAAACAGTCTCGTTCAAGAAAATAAGGCGATTGTGACAGACATCGCAGGGACGACTCGTGATATTATAGAAGAGTACGTGAACATTAAAGGTGTTCCGTTAAAATTAGTCGATACAGCAGGAATTCGTGAAACGGAAGATATCGTTGAGC
6afa971eb2890b76ec66aeea167221d2	0	0	0	0	0	0	80	0	0	k__Fungi;p__unidentified;c__unidentified;o__unidentified;f__unidentified;g__unidentified;s__unidentified	TCAGACGAACACTCTTTCCCTACACGACGCTCTTCCGATCTACTGATCTTGGTCATTTAGAGGAAGTAAGAAAATTACTAAATAAGTAGAATAATAAAACGGGAAATTTCACGACTGGAATTTCCCGTTTTTTGCATGAAAAGATCGTTTTCCTGAGGAATTTTTATCGTTGAAATCATGGTTACCCATGAATTTGTTTCGCTTTTTCCATATTGACACGGATCGCATCGATGAAGAACGCAGCGTCGTCAGATCGGAAGAGCACACGTCTGAACTCCAGTCACACTGCTT
8b7f0dd5ce36f7bd2e5f349ee1fd89ca	0	0	0	0	0	0	15	0	54	k__Fungi;p__unidentified;c__unidentified;o__unidentified;f__unidentified;g__unidentified;s__unidentified	AAATATTCAAATCGGATAACGCCGGTTGATCCAGGAAAAAAGGGTCGATGTAATGATCTTTCCCGAGGTATTCCTCATGAATGATTCGAAGGGAGTTAAAGCGAGGGAAGTAAAGGCTCAAATAGCGATCATAATAAACCTCCGATACGTCCGGAAGATTCATGCTTTGATATAATCTCGCAATCGTGAGAAGCAATTGAGCGTGAATGGGCTCCTCATGGATCGAATCCGTTGTCGCCCTCAAAAACGGAAGGTCCCACCCGGCGACGATTGGCGGATCAAGGCCAACCTCATAGAGACGCCATCCTTCGGCATCAGGTAAGTTTGCAAAGTCGAGCCGCTCATAATACTCAAAAGGCGCTGTT
f21be63fe9452093aa6d49f34868a881	0	0	0	0	0	96	5	0	0	k__Fungi;p__Ascomycota;c__Sordariomycetes;o__Myrmecridiales;f__Myrmecridiaceae;g__Myrmecridium;s__Myrmecridium_phragmitis	AAGTCGTAACAAGGTCTCCGTTGGTGAACCAGCGGAGGGATCATTACGAGAGTGTCACCACTCCCAACCCACTGTTTACCTACCCGTCCACCGTGCTTCGGCAGGCAGTCCTGTGGGACAGGGCCTCGCCCCCGCGAGGGGGTGCCTGCCGCTGGCCAACCAAAAATTCTAGCTGTTTTTGTACCATCTGAGTCTTCCACAAATAAACAAAACTTTCAACAACGGATCTCTTGGTTCTG
652e915d58abd79ce7a980cd60f6e64c	47	0	18	0	0	0	0	0	0	k__Fungi;p__Ascomycota;c__Taphrinomycetes;o__Taphrinales;f__Taphrinaceae;g__Taphrina	AAGTCGTAACAAGGTTTCCGTAGGTGAACCTGCGGAAGGATCATTAATGAAGTCTGGGCGTAAAAACCCTCTCTCTTCTACACACTTGTGAACTTACACTGTTGCTTTGGCAGGTCTCCAGATGGGTTTTAAACCCAGATGGTCAGGTCGAAAGGCGCCTGCCAAAGACATTTATCCACCCTTTTTTATTGTCTGATTTTTGTTTTAAACAAATATAAAAAAACTTTCAACAATGGATCTCTTGGCTCTG
641b74aed09ec4e28a1073524e427816	0	0	0	0	0	0	0	128	0	k__Fungi;p__unidentified;c__unidentified;o__unidentified;f__unidentified;g__unidentified;s__unidentified	CCACCGAGATCTACACTCAGACGAACACTCTTTCCCTACACGACGCTCTTCCGATCTGTTTCGCTTGGTCATTTAGAGGAAGTAACCGTGCGAGCTGGGGGCTCATCGGCAATTCATACATTGAAGGATCCTACTCCATGGTTCAGAGGAGCTCGGCAGTTCTGGACTGTATTGGAGGAACGACTGATGTGAATATGAGGTTAACCAACTCCGGGAGCAACTCCGCATCGATGAAGAACGCAGCTCGGGAAGATCGGAAGAGCACACGTCTGAACTCCAGTCACACTGCTTGATCTCGTATGCCGTC
f5f605edcc665e8fc81c85e07db51d22	0	0	0	0	0	0	0	0	55	k__Fungi	GTTTTAGCGGCCGCTTGGATTCCGTAAACCTCACCGCCATATGGTATTTCATTGAGGTACATTTGGAGAATTTCATCTTTATTGTAGCGCTGCTCAAGGCGCATAGCTAGAATGAACTCCCTGATTTTACGGCCAAATGTCCGTTGGTTATTTAAAAGAGTGTTTTTGACTAATTGTTGAGTGATAGTAGACCCACCTTGAGTGTGGCCAGTGATAAAGGTTTGGTAGGCAGCATAGGCAAATCCGTGAAGATCGATGCCACTATGGCGATAAAAGCTGGCATCTTCGGCTGCTAGAGTA
9039d0a098f53860aacab1b9704ccc5b	0	0	0	0	0	0	0	124	0	k__Fungi;p__unidentified;c__unidentified;o__unidentified;f__unidentified;g__unidentified;s__unidentified	CTTCCGATCTGTTTCGCTTGGTCATTTAGAGGAAGTAAAAGTCGTAACAAGGTTTCCGTAGGTGAACCTGCGGAAGGATCATTAACAAATCGTGTCGCGTGGTGCCTCTCCCAGCGGGGGGCTCAGGCCGACATTAATCCCGGGGCAACCCGGTAGATACATGTACGAGAAGTGAGAACGTGGGCAAAGCATACAAACTTTTAACAATGGATCTCTTGGCTCTTGCATCGATGAAGAACGCAGCTCGGGAAGATCGGAAG
6e90e92b5bca734a766783c034565c9f	0	0	0	0	0	104	0	0	0	k__Fungi;p__Ascomycota;c__Sordariomycetes;o__Microascales;f__Microascaceae;g__Lophotrichus;s__Lophotrichus_fimeti	AAGTCGTAACAAGGTCTCCGTTGGTGAACCAGCGGAGGGATCATTACCGAGTTATTACTCCAAACCCTTTGTGAACCTTACCTTTTTGTTGCTCGGCGTACCGCGGGCCGCGGCTTCGGCCCGTCCCGCAGCGCGCCAGAGGACCCAACTCTTCAATTTATAGCGTACCTTCTGATTTACAAAACAAACAAGTTAAAACTTTCAACAACGGATCTCTTGGTTCTG
66e0f19582b9978e89e4b6baa377eaef	0	0	47	0	0	0	0	0	0	k__Fungi	TAGTACAATTTCAATGCCTAATCATCATCAGATTGAGAGAGATTAGCAGATATCTTCATCGGAAGAGAGCTAATCTCTTTTCATATCTTATGGGCAGGTATCGCGAATAATAAGATAATTTTAAGTAGAACCAATGCCTTATGGTCACTCTTTTTGAGATATTCTGAAAGAATTTAACAAATTGTGATCGTATAGAGTGATTTAGAGGAAATATATGAGACCGTTAATCGCTTACTTCTCTAATGCAGCATTAGAGAATAATATCGAGATCTTAAAGGGAAAATCGCCCCAAAGCCAACATTGTGCCGTCTTGAAAGCAGACGCATATGG
3c86e80c7b679fe57b79f5a276ad43a5	0	77	0	0	0	0	0	0	0	k__Fungi	ACCACCGAGATCTACACTCGTAGTCACACTCTTTCCCTACACGACGCTCTTCCGATCTATGAGCCTTGGTCATTTAGAGGAAGTAATATATATAGCATCGATGAAGAACGCAGCGTCGTCAGTCGTACGCTTGGTCATTTAGAGGAAGTAATATATATAGCATCGATGAAGAACGCAGCGTCGTCAGTCGTACGCTTGGTCATTTAGAGGAAGTAATATATATAGCATCGATGAAGAACGCAGCTGCCGAGCATCGATGAAGAACGCAGCGTCGTCTGGTAGCCTTGGTCATTTAGAGGAAGTAAGCATCGATGAAGAACGCAGCGTCGTCAGCCGTACGCTTGGTCATTTAGAGGAAGTAATATATAGCATCGATGAAGAACGCAGCGTACTTAGATC…
a8e5120afaceb4f566ad6f6e7564a4ed	0	0	57	0	0	0	0	0	0	k__Fungi;p__Ascomycota;c__Dothideomycetes;o__Pleosporales;f__Cucurbitariaceae;g__Pyrenochaetopsis;s__Pyrenochaetopsis_leptospora	AGAGGAAGTAAAAGTCGTAACAAGGTTTCCGTAGGTGAACCTGCGGAAGGATCATTATCAAAACAGCGGACTTCGGTCCTTGCTGCACCCTTGTCTTTTGCGTACCGTATGTTTCCTCGGCGGGCTTGCCTGCCGGTTGGACATTATCAAATCTTTTTGTAGTTGCAATCAGCGTCAGAAAATAATAATAATTACAACTTTCAACAACGGATCTCTTGGTTCTGGCATCGATG
4670e302c5b79f4389e695da10238c69	0	0	50	0	0	0	0	0	0	k__Fungi;p__Ascomycota;c__Eurotiomycetes;o__Eurotiales;f__Aspergillaceae;g__Penicillium	AAGTCGTAACAAGGTTTCCGTAGGTGAACCTGCGGAAGGATCATTACCGAGTGAGGGCCCTCTGGGTCCAACCTCCCACCCGTGTTTATCGTACCTTGTTGCTTCGGCGGGCCCGCCGTCAGGCCGCTGGGGGCTTCGTGCCCCGGGCCCGTGCCCGCCGAAGACACCATTGAACGCTGTCTGAAGATTGCAGTCTGAGCGATTAGCTAAATTAGTTAAAACTTTCAACAACGGATCTCTTGGTTCCG
04139e553c613668c177aa3b01a59153	0	82	0	0	0	0	0	0	0	k__Fungi	CCCCCCCCCCCCCCCCCCCCCCCCCCCCCCCCCCCCCCCCCCCCCCCCCCCCCCCCCCCCCCCCCCCCCCCCCCCCCCCCCCCCCCCCCCCCCCCCCCCCCCCCCCCGTTTTTAATGATACGGCGACCACCGAGATCTACACTCGTAGTCACACTCTTTCCCTACACGACGCTCTTCCGATCTATGAGCCTTGGTCATTTAGAGGAAGTAAAAGTCGTAACAAGGCATCGATGAAGAACGCAGCGTACTTAGATCGGAAGAGCACACGTCTGAACTCCAGTCACCGAGTTAGATCTCGTATGCCGTCTTCTGCTTGAAAAGGGGGGGGGGGGGGGGGGGGGGGGGGGGGGGGGGGGGGGGGGGGGGGGGGGGGGGGGGGGGGGGGGGGGGGGGGGGGGG…
cb96d6cbe8df71dea204ab2299ef649e	0	0	0	0	0	97	0	0	0	k__Fungi;p__Ascomycota	TCTGGTAGCCTTGGTCATTTAGAGGAAGTAAAAGTCGTAACAAGGTCTCCGTAGGTGAACCTGCGGAGGGATCATTAATGAATGACCCTCTGGGCCTTCAACCCCAAAAAACCGTGGAATCGACCCGTGCTTCGACGCCCTCGTGGCGTCGTATTAATGCAATATCATTTGTGTCTGAATCTGATCTAGAATTAAAACTTTCAACAAAGGATCCCTTGGCTCTTGCATCGATGAAGAACGCAGCAAGGAGAGA
fa9a6f961e7d12c6f4def6ccbbb611fd	0	0	0	0	0	98	0	0	0	k__Fungi;p__Ascomycota;c__Dothideomycetes;o__Capnodiales	AAGTCGTAACAAGGTCTCCGTAGGTGAACCTGCGGAGGGATCATTACAAGTGACCCCGGTTTACCACCGGGATGTTCATAACCCTTTGTTGTCCGACTCTGTTGCCTCCGGGGCGACCCTGCCTTCGGGCGGGGGCTCCGGGTGGACACTTCAAACTCTTGCGTAACTTTGCAGTCTGAGTAAACTTAATTAATAAATTAAAACTTTTAACAACGGATCTCTTGGTTCTG
7f47172630e9df6acdf8aa7596343dad	0	0	0	0	0	92	0	0	0	k__Fungi;p__Ascomycota;c__Archaeorhizomycetes;o__Archaeorhizomycetales;f__Archaeorhizomycetaceae;g__Archaeorhizomyces;s__unidentified	ATCTGGTAGCCTTGGTCATTTAGAGGAAGTAAAAGTCGTAACAAGGTCTCCGTAGGTGAACCTGCGGAGGGATCATTAATGAATGGCCATTCGTGGCCTTCGACCCTTCAAAACCGTGGAGGCATAGTGTGCTTCGGCGCTTCGGCGCCGCCTTTATGCTGTAAAGTCTGTGTCTGAATCTAAAACATAGTTTAAAACTTTCAACAAAGGATCTCTTGGCTCTCGCATCGATGAAGAACGCAGCAAGGAGAGAT
f9751dde39bd8e4fd4708cb825e623ce	0	0	48	0	0	0	0	0	0	k__Fungi	CAGACGTGTGCTCTTCCGATCTCGTACGCTTGGTCATTTAGAGGAAGTAAAAGTCGTAACAAGGTTTCCGTAGGTGAACCTGCGGAAGGATCATTACCGTGACACGATCACCACCCTCGGTTACGCACGCGTTGCTTTGGCGCCCGCCAATCTCATCTAACACTATTCTTTGTCGTCGGAGCACTATAACATTAAAACTTTCAACAACGGATCTCTTGGTTCTGGCATCGATGAAGAACGCAGCTGCCGAAGATCGGAAGAGCGTCGTGTAG
a0611e8ca767db1f74ad6392498977d7	0	0	0	0	0	0	78	0	0	k__Fungi	GCGAAGACAAAAAGAAGGCGCTGAACGTGGCGCTCTCGCAGATCGAGAAGGCGCACGGCAAGGGCTCGATCATGCGGCTGGGGGTGGACGGACCGAAGGTGAAGGTGGGGGCGATCCCCACCGGCGCCATCAACCTGGATGCGGCCATCGGCATCGGCGGGATCCCCAAGGGGCGGATCACGGAGATCTACGGGCCGGAGTCGTCGGGGAAGACGACGCTCTGCCTGCACGTGATCGCAAATGCACAGCGTGCCGGGGGGATCGCCGCCT
cb248bbf56fe5f093f9918702b548895	0	0	0	0	0	0	0	119	0	k__Fungi;p__Ascomycota;c__Saccharomycetes;o__Saccharomycetales;f__Saccharomycetales_fam_Incertae_sedis;g__Diutina;s__Diutina_catenulata	TCTACACCATCGTGAACACTCTTTCCCTACACGACGCTCTTCCGATCTGTTTCGCTTGGTCATTTAGAGGAAGTAAAAGTCGTAACAAGGTTTCCGTAGGTGAACCTGCGGAAGGATCATAAAAAACTAATTTACACGCGATTTAAAATTGCTTACTTCAATAACCTATTAAACAATCAACCAACTAATACCAAAAACTTTCAACAACGGATCTCTTGGTTCTGGCATCGATGAAGAACGCAGCTCGGGAAGATCGGAAGAGCACACGTCTGAACTCCAGTCACTACCTGCAATCTCG
5d36f04fef4239d36c3ef126755c861c	0	0	49	0	0	0	0	0	0	k__Fungi	AAGCAGAAGACGGCATACGAGATCTAACTCGGTGACTGGAGTTCAGACGTGTGCTCTTCCGATCTCGTACGCTTGGTCATTTAGAGGAAGTAATAATATAGCATCGATGAAGAACGCAGCGTCGTCAGTCGCACGCTTGGTCATTTAGAGGAAGTAATATATAGCATCGATGAAGAACGCAGCGTCGTCAGGTAGCCTTGGTCATTTAGAGGAAGTAATATATAGCATCGATGAAGAACGCAGCGTCGTCAGTCGTACGCTTGGTCATTTAGAGGAAGTAAAAGTCGTAACAAGGCATCGATGAAGAACGCAGCTGCCGAAGATCGGAAGAGCGTCGTGTAGGGAAAGAGTGTGACTACGAGTGTAGATCTCGGTGGTC
f3bf70620b0ba99decbdec3d27466183	0	0	0	0	0	95	2	0	0	k__Fungi;p__Ascomycota;c__Eurotiomycetes;o__Chaetothyriales;f__Herpotrichiellaceae	AAGTCGTAACAAGGTTTCCGTAGGTGAACCTGCGGAAGGATCATTAACGAGTTAGGGTCCCTCGTGGCCCGACCTCCCAACCCTTTGTCTACTTAACCACTGTTGCTTCGGCGAGCCCGTCTGTAATGGACCGCCGGGGGGTACCTTGATCGGCCCTCTGGTCAGCGCTCGTCGGTGGCCAAACTTTTAAAATCTTAACCAAACGTGCCTCAGTCTAAGTATTATTTGTTAAATAAAAGCAAAACTTTCAACAACGGATCTCTTGGTTCTG
2f82560c89681b4bcbf8a2212d5c0db9	0	0	52	0	0	0	0	0	0	k__Fungi;p__Basidiomycota;c__Cystobasidiomycetes;o__Cystobasidiales;f__Cystobasidiaceae;g__Cystobasidium;s__Cystobasidium_slooffiae	TAGAGGAAGTAAAAGTCGTAACAAGGTTTCCGTAGGTGAACCTGCGGAAGGATCATTAATGAATTTTAGGACGTTCTTTTTAGAAGTCCGACCCTTTCATTTTCTTACACTGTGCACACACTTCTTTTTACACACACTTTTAACACATTAGTATAAGAATGTAATAGTCTCTTAATTGAGCATAAACAAAATTAAAACTTTCAGCAACGGATCTCTTGGCTCTCGCATCGATGA
baf7b8771974e996dbe2ad60d1cc7216	0	0	31	0	0	0	22	0	0	k__Fungi;p__Ascomycota;c__Sordariomycetes;o__Trichosphaeriales;f__Trichosphaeriaceae;g__Nigrospora;s__Nigrospora_oryzae	AAGTCGTAACAAGGTCTCCGTTGGTGAACCAGCGGAGGGATCATTACAGAGTTATCCAACTCCCAAACCCATGTGAACTTATCTCTTTGTTGCCTCGGCGCAAGCTACCCGGGACCCAGCGCCCCGGGCGGCCCGCCGGCGGACAAACCAAACTCTTGTTATCTTAGTTGATTATCTGAGCGTCTTATTTAATAAGTCAAAACTTTCAACAACGGATCTCTTGGTTCTG
a34ba74b4cd4dd8a513610642c516fb5	58	0	0	0	0	0	0	0	0	k__Fungi;p__Ascomycota;c__Eurotiomycetes;o__Eurotiales;f__Aspergillaceae	AAGTCGTAACAAGGTTTCCGTAGGTGAACCTGCGGAAGGATCATTACCGAGTGCGGGCTTTCAAGCTTCGTTCTTCGAAGCGCCCAACCTCCCACCCGTGACTATTGTACCGTACGTTGCTTCGGCGCGGCCGCTGCGCCCGCCGGAGACACTCTCCTGAATGCTGTTCTATTGAAAGGGAATTGCAGTCTGAGTCGACCAACGAAAAATTGGTTAAAACTTTCAACAACGGATCTCTTGGTTCCG
fa2cf61a2b0929d0b5063cfff3221371	0	0	0	0	0	87	0	0	0	k__Fungi	CCCCCCCCCCCCCCCCCCCCCCCCCCCCCCCCCCCCCCCCCCCCCCCCCCCCCCCCCCCCCCCCCCCCCCCCCCCCCCCCCCCCCCCCCCCCCCCCCCCCCCCCCCCCTTTTTAATGATACGGCGACCACCGAGATCTACACCTTCACCAACACTCTTTCCCTACACGACGCTCTTCCGATCTGGTAGCCTTGGTCATTTAGAGGAAGTAAAAGTCGTAACAAGGCATCGATGAAGAACGCAGCAAGGAGAGATCGGAAGAGCACACGTCTGAACTCCAGTCACTGGCTCTTATCTCGTATGCCGTCTTCTGCTTGAAAAGGGGGGGGGGGGGGGGGGGGGGGGGGGGGGGGGGGGGGGGGGGGGGGGGGGGGGGGGGGGGGGGGGGGGGGGGGGGGGG…
b14483c8d19a1292ab61ab9f68720a4c	0	0	0	0	0	0	81	0	0	k__Fungi	TCGCGGTCAATTACCGGGGTGATGGCGAAACCCTCCTGCCTCAGGCTTTCGCGAACACGAACATGCTCCTCGGCATTAGGAACGGCAAAAGCAATATGGTGCACAGATCCGCCGCCCTGGCGCGCCGGAGGCATGCTAGCATCGCTGACAAGGTCGATGACATGGGCGCCATTGCCACCCGCGCGGACCATGCGGAGCGTATTATTTTCGACGCCAGCCTTTTCATAGCCCATAAGGCTCAAGAGGTCGCGCGTGCCGCCACTGTCTGCGAGCAGCATCGTCGCGCTATGGAAGCCGCGTATGGCGTTGTTG
9fe55d9d7d6629048bad0b74532dc6ab	0	0	0	0	0	0	77	0	0	k__Fungi	TGAAAGACGCCATGCGTGGTTGGATGAAGGATTGAATATGTTTATCAACCATTACAGCACCGTAGCTTTTAATGACGGTGAATTTGCAACATCTTCAATAGTGAACAAACCCCGCGCCTTAATGGGGTATTTAACTCATGATGGACGTGAACCGATTATTACCTTGCCCGACATTACAAACGATCGAAACTTGGCATATACCGCGTATTACAAACCTGCAGTAGGATTGTTTTTATTAAGGGAATACATCCTGGAACCGGAACGTTTTGACTACGCTTTTAAAAGTTACATCAATGCTTGGGCTTATAAACATCCGCAGCCCAA
2d9a19aea84d7ef54b878a1ae5fbe396	0	0	0	0	0	0	0	0	62	k__Fungi;p__unidentified;c__unidentified;o__unidentified;f__unidentified;g__unidentified;s__unidentified	TCTTGGTCATTTAGAGGAAGTAAAGATATCCATCTCCATCAAAATCGCCCCAGGCGGCACTTCCAAATCCTTTGTTGGTTAACCCCAAATCGATGGCTTCAAAGTCACCGTCTCCATCATTTCTATACATGCGCATATAACGGCTGCCTGTATTTTCTTCATAGCCGGCCATTAAGAAAATATCAAGATCGCCATCGTTATCATAATCTACTACCGATATTTCGGCATCGATGAAGAACGCAGCT
42193fb1466886333706908800272869	57	0	0	0	0	0	0	0	0	k__Fungi	ATCTATGAGCCTTGGTCATTTAGAGGAAGTAAAAGTCGTAACAAGGCATCGATGAAGAACGCAGCGTAGCCGTGCCAATGGAAGTAAAAGTCGTAACAAGGCATCGATGAAGAACGCAGCGTCGTCAGTCGTACGCTTGGTCATTTAGAGGAAGTAAGCATCGATGAAGAACGCAGCGTCGTCACCCGCTGGTAGCCTTGGTCATTTAGAGGAAGTAATATATAGCATCGATGAAGAACGCAGCTCGGGAAGAT
cf9eae4fd9f1b22106fbb34ed8dfe668	0	0	53	0	0	0	0	0	0	k__Fungi;p__Ascomycota;c__Taphrinomycetes;o__Taphrinales;f__Taphrinaceae;g__Taphrina;s__Taphrina_sacchari	AAGTCGTAACAAGGTTTCCGTAGGTGAACCTGCGGAAGGATCATTAATGAAGTCTGGGCGTAAAAACCCTCTCTCTTCTACACACTTGTGAACTTACACTGTTGCTTTGGCAGGTCTCCAGATGGGTTTTAAACCCAGAAGGTCAGGTCGAAAGGCGCCTGCCAAAGACATTTATCCACCCTTTTTTATTGTCTGATTTTTGTTTTAAACAAATATAAAAAAACTTTCAACAATGGATCTCTTGGCTCTG
610f21726f2811c8bf3db6705ced3063	0	0	43	0	0	0	0	0	0	k__Fungi	CAGACGTGTGCTCTTCCGATCTCGTACGCTTGGTCATTTAGAGGAAGTAAAAGTCGTAACAAGGTTTCCGTAGGTGAACCTGCGGAAGGATCATTACCGTGACACGATCACCACCCTCGGTTACGCACGCGTTGCTTTGGCGCCCGCCAATCTCACCCAACACTATTCTTTGTCGTCGGAGCACTATAACATTAAAACTTTCAACAACGGATCTCTTGGTTCTGGCATCGATGAAGAACGCAGCTGCCGAAGATCGGAAGAGCGTCGTGTAG
38b4e9aaa9dcb27db46e609ffd3697a2	0	0	0	0	0	0	0	0	61	k__Fungi;p__unidentified;c__unidentified;o__unidentified;f__unidentified;g__unidentified;s__unidentified	CTACTGATCTTGGTCATTTAGAGGAAGTAATGTTTCTCAGCCCAATTTCGAACGCCACATGAATCAAAAAGGATCGCCGCGCGCGATCCTTTTTCATGAGCGAATCTTCATTCTGAGGGGAGACTCATCGACCCGAGCAGCTTTCCCCCCGCGCCATCTCGACGGCGAGCGCGAGTCTCTCTTCGGGTTGCTCACCGATGAAGCGCTCGATCTCATCGCCCCCCGCATCGATGAAGAACGCAGCTCGGGAAG
5ce0acbc7df71e51e7016a9009200296	0	0	39	0	0	0	0	4	0	k__Fungi;p__Ascomycota;c__Dothideomycetes	GAAGTAAAAGTCGTAACAAGGTTTCCGTAGGTGAACCTGCGGAAGGATCATTAACGATTTCGTAGCTGGGCTTCGGCCCTGTCTGCACCCTTGTCTTTTGCGTACCAATTGTTTCCTCGGCGGGCTTGCCTGCCGATAGGACATTGTAAAACCACTTGTAATTGTAATCAGCGTCAGTAAAACAAACAATATTAAAACTTTCAACAACGGATCTCTTGGTTCTGGCATC
02d9342a694d7242cb2f37cda3e68850	0	0	0	0	0	0	81	0	0	k__Fungi;p__unidentified;c__unidentified;o__unidentified;f__unidentified;g__unidentified;s__unidentified	AAGCAGTGTGACTGGAGTTCAGACGTGTGCTCTTCCGATCTACTGATCTTGGTCATTTAGAGGAAGTAAGAAAATTACTAAATAAGTAGAATAATAAAACGGGAAATTTCACGACTGGAATTTCCCGTTTTTTGCATGAAAAGATCGTTTTCCTGAGGAATTTTTATCGTTGAAATCATGGTTACCCATGAATTTGTTTCGCTTTTTCCATATTGACACGGATCGCATCGATGAAGAACGCAGCGTCGTCAGATCGGAAGAGCGTCGTGTAGGGAAAGAGTGTTCGTCTGA
f626a77fcdc3600730d50831b36dd6f8	0	6	0	0	0	73	1	0	0	k__Fungi;p__Basidiomycota;c__Tremellomycetes;o__Cystofilobasidiales;f__Mrakiaceae;g__Mrakia;s__Mrakia_frigida	AAGTCGTAACAAGGTTTCCGTAGGTGAACCTGCGGAAGGATCACTAGTGATTAAATCGAGAGCGTCTTCATTGACCTCTCACCCTTCACATCCACATACACCTGTGCACCGTTTGGCTCTTATAAAAGACGCAAGTCTGCAATGAGAGTCATCAATTTTATACATACCCCAGTCTTATGAATGTAACAGTTTTAATAAACATAATAAAACTTTTAACAACGGATCTCTTGGTTCTC
843b90f62bcefc871eddeaab847d5e7c	0	0	35	0	0	0	0	0	0	k__Fungi	CTACACGACGCTCTTCCGATCTCGTACGCTTGGTCATTTAGAGGAAGTAAAAGTCGTAACAAGGTTTCCGTAGGTGAACCTGCGGAAGGATCATTACCGTGACACGATCACCACCCTCGGTTACGCACGCGTTGCTTTGGCGCCCGCCAATCTCACCCAACACTATTCTTTGTCGTCGGAGCACTATAACATTAAAACTTTCAACAACGGATCTCTTGGTTCTGGCATCGATGAAGAACGCAGCTGCCGAAGATCGGAAGAGCACACGTCTG
11f304220847ab61f699bfc65d15b63e	0	0	40	0	0	0	0	0	0	k__Fungi;p__Ascomycota;c__Eurotiomycetes;o__Eurotiales;f__Aspergillaceae;g__Penicillium;s__Penicillium_melanoconidium	AAGTCGTAACAAGGTTTCCGTAGGTGAACCTGCGGAAGGATCATTACCGAGTGAGGGCCCTTTGGGTCCAACCTCCCACCCGTGTTTATTTTACCTTGTTGCTTCGGCGGGCCCGCCTTTACTGGCCGCCGGGGGGCTCACGCCCCCGGGCCCGCGCCCGCCGAAGACACCCCCGAACTCTGTCTGAAGATTGAAGTCTGAGTGAAAATATAAATTATTTAAAACTTTCAACAACGGATCTCTTGGTTCCG
cd17bb0c62ce6d02eda1cc8e2b8e89fe	0	0	0	0	0	0	81	0	0	k__Fungi	GTCATTTAGAGGAAGTAACGGTACGTGCGGCAGCCAGCGCCGGATATACGTTTGTGAACTGGACTGAAGACGATAAGGAAGTTTCCAAGGCAGCGGAATATTCGTTTGAAGTGACCAAGGATTTAGCGCTCGTGGCACACTTTGTTGATCAAACGGCTCCTAACATTAAGCTGGGCTACTTGCCACCGACATGGACCAATGACGATGTCACCGTTACAGTGAACGCATCGATGAAGAACG
befc0c1cbdbaab2746134345ff73f873	0	0	0	0	0	0	74	0	0	k__Fungi;p__Ascomycota;c__Sordariomycetes;o__Hypocreales;f__Hypocreales_fam_Incertae_sedis;g__Sarocladium;s__Sarocladium_zeae	AAGTCGTAACAAGGTCTCCGTTGGTGAACCAGCGGAGGGATCATTACCAGAGTGCCCTAGGCTCTCCAACCCATTGTGAACATACCTATCGTTCCCTCGGCGGGCTCAGCGCGCGGTGCCTCCGGGCTCCGGGCGTCCGCCGGGGACAACCAAACCCTGATTTTATCGTGTATCTCTGAGGGGCGAAAGCCCGAAAACAAAATAAATCAAAACTTTCAACAACGGATCTCTTGGCTCTG
1da9d5443d61160c3d0b2b29fd1e60a8	0	0	0	0	0	60	19	0	0	k__Fungi;p__Ascomycota;c__Sordariomycetes;o__Glomerellales;f__Plectosphaerellaceae;g__Acrostalagmus;s__Acrostalagmus_luteoalbus	AAGTAAAAGTCGTAACAAGGTCTCCGTTGGTGAACCAGCGGAGGGATCATTACCGAGTCTTTACAACTCATAACCCTTTGTGAACCATTATACCTAGTTGCTTCGGCGGCGCGCCTCCGGGCGTGCCCGCCGGCCAATTATAGTCTCTTAGTTGTGAATCGACGTTACATCTGAGTGTTCTAAGCGAACTGTTAAAACTTTCAACAACGGATCTCTTGGCTCCAGCAT
a1d25ffe5e2cbe5682ff294a4f6f4863	58	0	0	0	0	0	0	0	0	k__Fungi	CTCGGTGACTGGAGTTCAGACGTGTGCCTTCCGATCTATGAGCCTTGGTCATTTAGAGGAAGTAATATAATAGCATCGATGAAGAACGCAGCCTTCGAGCATCGATGAAGAACGCAGCGTCGTCTGGTAGCCTTGGTCATTTAGAGGAAGTAATATATAGCATCGATGAAGAACGCAGCGTCGTCAGTCGTACGCTTGGTCATTTAGAGGAAGTAATATATATAGCATCGATGAAGAACGCAGCATGGCAGCATCGATGAAGAACGCGGCGAATGAGGTAGCCTTGGTCATTTAGAGGAAGTAATATAGCATCGATGAAGAACGCAGCGTCGTCAGTCGTACACTTGGTCATTTAGAGGAAGTAAATATAGCATCGATGAAGAACGCAGCTCGGGAAGA…
a0f453c8b89e330d10c1a941320fbf52	0	0	38	0	0	0	0	0	0	k__Fungi;p__Ascomycota;c__Eurotiomycetes;o__Eurotiales;f__Aspergillaceae;g__Aspergillus;s__Aspergillus_penicillioides	AAGTCGTAACAAGGTTTCCGTAGGTGAACCTGCGGAAGGATCATTACCGAGTGTTTGGATGCCCCTTCTCGGGGTTGTCCGTCCTCCCATCCGTGTCTCTTGTACCCTGTTGCTTCGGCGGGCCCGCCACTCTGTGGCCGCCGGGGGGCTTCCCTTGCCCCCGGGCCCGCGCCCGCCGGAGACCTCAACCATTGAACACTGTCTGAAGGTTGCAGTCTGAGTACCGATAAAAAAAAATCGTTAAAACTTTCAACAACGGATCTCTTGGTTCCG
fd7da74103dac3aa0121c45a4405fbc6	0	0	0	0	48	0	0	0	0	k__Fungi;p__Ascomycota;c__Saccharomycetes;o__Saccharomycetales;f__Saccharomycetales_fam_Incertae_sedis;g__Diutina;s__Diutina_catenulata	GGTCATTTAGAGGAAGTAAAAGTCGTAACAAGGTTTCCGTAGGTGAACCTGCGGAAGGATCATAAAAAACTAATTTACACGCGATTTAAAATTGCTTACTTCAATAACCTATTAAACAATCAACCAACTAATACCAAAAACTTCCAACAACGGATCTCTTGGTTCTCGCATCGATGAAGAACGCAGCGTCGTCTGGTAGCCTTGGTCATTTAGAGGAAGTAATAGCATCGATGAAGAACGC
51a230597f205215a30d047fbeb9b849	0	0	46	0	0	0	0	0	0	k__Fungi	CTACACGACGCTCTTCCGATCTCGTACGCTTGGTCATTTAGAGGAAGTAAAAGTCGTAACAAGGTTTCCGTAGGTGAACCTGCGGAAGGATCATTACCGTGACACGATCACCACCCTCGGTTACGCACGCGTTGCTTTGGCGCCCGCCAATCTCATCTAACACTATTCTTTGTCGTCGGAGCACTATAACATTAAAACTTTCAACAACGGATCTCTTGGTTCTGGCATCGATGAAGAACGCAGCTGCCGAAGATCGGAAGAGCACACGTCTG
e5bef9b8fe13cf4ed3c34b6d19a85e04	0	0	0	41	0	0	0	0	0	k__Fungi;p__Ascomycota;c__Saccharomycetes;o__Saccharomycetales;f__Saccharomycetales_fam_Incertae_sedis;g__Diutina;s__Diutina_catenulata	TATATATAGCATCGATGAAGAACGCAGCGTCGTCAGGTAGCCTTGGTCATTTAGAGGAAGTAATATATATAGCATCGATGAAGAACGCAGCGTCGTCAGTCGTACGCTTGGTCATTTAGAGGAAGTAAAAGTCGTAACAAGGTTTCCGTAGGTGAACCTGCGGAAGGATCATAAAAAACTAATTTACACGCGATTTAAAATTGCTTACTTCAATAACCTATTAAACAATCAACCAACTAATACCAAAAACTTCCAACAACGGATCTCTTGGTTCTC
6baf83eefe9fee5692426866b3fa5ddb	56	0	0	0	0	0	0	0	0	k__Fungi;p__Ascomycota;c__Archaeorhizomycetes;o__Archaeorhizomycetales;f__Archaeorhizomycetaceae;g__Archaeorhizomyces;s__unidentified	ATCTATGAGCCTTGGTCATTTAGAGGAAGTAAAAGTCGTAACAAGGTCTCCGTAGGTGAACCTGCGGAGGGATCATTATCGAGCGGCCCTCGGGCCATCGAACCCTTCAAACCTGTGGAAGCTAGTCGTGCTTCGGCGCCCTCGGGCGTCGCCTTCATGCCTTCTGAATGTGTCTGAATCGTCCTCAAAGATCAAAACTTTCAACAAAGGATCTCTTGGCTCTCGCATCGATGAAGAACGCAGCTCGGGAAGAT
6c78706f38e4bf57ab3914c4e62ba67f	58	0	1	0	0	0	0	0	0	k__Fungi;p__Basidiomycota	AAGTCGTAACAAGGTTTCCGTAGGTGAACCTGCGGAAGGATCATTAACGAAGGCCCTTCTCGGGCCATTCACAAAGATGGCCTCTTCTCTGGCTGTGCGCCACTAGGCTTGCACGCCGGTGATGAGGTTGTTCCTCACACACCTGTGCACCTTTATCAGGCTTCGGGAGTTATCTCCTGGGCTTGTTTCATTTTAACATTGTCTCCGGTCTTTGGATGTCTACTTTATGGAATGAAATACAACTTTCAGCAATGGATCTCTTGGCTCTC
567e18729ca823c53f6aa8a9aee95c98	0	0	0	0	0	0	46	34	0	k__Fungi;p__Ascomycota;c__Eurotiomycetes;o__Eurotiales;f__Aspergillaceae;g__Aspergillus;s__Aspergillus_fumigatus	AAGTCGTAACAAGGTTTCCGTAGGTGAACCTGCGGAAGGATCATTACCGAGTGAGGGCCCTCTGGGTCCAACCTCCCACCCGTGTCTATCGTACCTTGTTGCTTCGGCGGGCCCGCCGTTTCGACGGCCGCCGGGGAGGCCTTGCGCCCCCGGGCCCGCGCCCGCCGAAGACCCCAACATGAACGCTGTTCTGAAAGTATGCAGTCTGAGTTGATTATCGTAATCAGTTAAAACTTTCAACAACGGATCTCTTGGTTCCG
9715b905e43f572a4f39b4219df6362b	0	0	0	0	0	0	0	99	0	k__Fungi	ATGAAAGCTTTTACAGTCGAGTGGTGTAGCGGCGAATGAGCTCTAGATAACGCTCATTATCTAGGGGTTTATTTAAGCGTTGTGCTTCCCAGATGACTTCGCCTAATGCGTCCATCACGCGGTGTGCGGCCTCGTGGGGGCCAAGTTGCTCCAATAAGGCCTGATGCGCCGCCTTGATCCCAGGCGGCTGATCAATCGACAACTGTTCGTGAATGGCGAGGTGCATGGATAAATGCAGAAAAGGGTTGGTTTGACCTTTTTCGACACTAAAGTCGCTGTGCACC
211393bdb28e57199abbe07616b862af	0	0	0	0	0	62	21	0	0	k__Fungi;p__Ascomycota;c__Sordariomycetes;o__Sordariales;f__Chaetomiaceae;g__Thielavia;s__Thielavia_inaequalis	AAGTCGTAACAAGGTCTCCGTTGGTGAACCAGCGGAGGGATCATTACAGAGTTGCAAAACTCCCTAAACCATTGTGAACGTTACCCAAACCGTTGCTTCGGCGGGCGGGCGCCCAGCGCGCCCCCCGGGCCCCTCGCGGGGCGCCCGCCGGAGGTACCCCAAACCATTTGATATTTATGGCCTCTCTGAGTCTTCTGTACTGAATAAGTCAAAACTTTCAACAACGGATCTCTTGGTTCTG
45cfd58e0aa8a1214cabb5ab06edad86	0	0	39	0	0	0	0	0	0	k__Fungi	ATATGAAAAAACGAATTATTCCATGTTTAGACATAAGAGATAGCCGTGTTGTAAAGGGAAAAAGGTTTAAAAACATTCAAGATGTGGCAAATCCTGTAGAACTAGCTAAAAGATATGAAATAGATGAAGCGGACGTATTATTTTTACTCGACATTACTGGAACTGATCGTGCAGGTTTTTTACAAATCGTCAAAGATATTGCAGCGACGGTAGACATTCCTCTGTATGTTGGGGGTGGGATTCGTACAGTAGATGATGTTGCAGCTGTGTTAGATGCTGGAGCTGCAAAG
10382ce4e8d1fb053a7437a37b66cfc4	0	0	0	0	0	0	54	0	12	k__Fungi	TTATCCAGATGATCAACGATATGGGGATCAACGTATTTGAAACCGCCCCCGATGCGGACACGCTGCTGCTCTCCGGCGACAACGATACCGACGAAATCGCCGCGGCGGAAGCTGCGGCGGCCCTGGCGGCGGTCGAGTCCGATGCGCACCGCACCACCGACCCGGTGCGCATGTACATGCGCGAGATGGGTTCGGTCGAGCTGCTGACCCGTGAAGGCGAGATCGAGATCGCCAAAC
31945408874c916cbeb950373c9aa9ad	0	0	0	43	0	0	5	0	0	k__Fungi;p__Ascomycota;c__Sordariomycetes;o__Hypocreales;f__Hypocreales_fam_Incertae_sedis;g__Trichothecium;s__Trichothecium_roseum	AAGTCGTAACAAGGTCTCCGTTGGTGAACCAGCGGAGGGATCATTATAGAGTTAACAAAACAACTCCCAACCCTTTGTGAACCTTACCTACCGTTGCTTCGGCGGACCGCCCCGGGCGCTGCGTGCCCCGGACCCAAGGCGCCCGCCGGGGACCACACGAACCCTGTTTAACAAACATGTGTATCCTCTGAGCGAGCCGAAAGGCAACAAAACAAATCAAAACTTTCAACAACGGATCTCTTGGTTCTG
b8d02d6bc1e9ac69fab504d4aae90876	0	0	0	0	0	0	0	101	0	k__Fungi;p__Ascomycota;c__Dothideomycetes;o__Pleosporales;f__Pleosporales_fam_Incertae_sedis;g__Phaeomycocentrospora;s__Phaeomycocentrospora_cantuariensis	GAGGAAGTAAAAGTCGTAACAAGGTTTCCGTAGGTGAACCTGCGGAAGGATCATTACTGAGAGTACTGGGCTCTGCCTAGCTACTTTTACCCATGTTTTTTACGTACCAAAGTTTCCTCGGCGGCTTCGTCCGCCGGTTGGACACAATCAAAACCCTTGTAGTTGCAGTCAGCGTCTGATAAACTTAATAGTTACAACTTTCAACAACGGATCTCTTGGTTCTGGCATCGAT
8b24feff7199fb139330b891e9e9285b	0	0	0	0	0	86	0	0	0	k__Fungi	AAGTCGTAACAAGGTTTCCGTAGGTGAACCTGCGGAAGGATCATTACCCTTCCGGTCTTCGAGACCGCGTCTTCAACTCGCCGCAGGACCCCACGAAAGTGGCCAGAAATGCGGACGAGGCGAAGTAACCCTTGACTATGAGTACCTTTTGTTCCCTCGGCGGGCTCGCGCCCGTCGCTGGGCCCATCCAAACCCCTTTGCAGTAGCAGTATACCTCTGATCGTGGGCACTTGAATCTTTACAACTTTCAACAACGGATCTCTTGGTTCTG
083afdf538df0b6d725e85f8a3e2b106	66	0	0	0	0	0	0	0	0	k__Fungi;p__Basidiomycota	AAGTCGTAACAAGGTTTCCGTAGGTGAACCTGCGGAAGGATCATTAACGAAGGCCCTTCTCGGGCCATTCACAAAGATGGCCTCTTCTCTGGCTGTGCGCCACTAGGCTTGCACGCCGGTGATGAGGTTGTTCCTCACACACCTGTGCACCTTTATCAGGCTTCGGGAGTTATCTCCTGGGCTTGTTTCATTTTAACATTGTCTCCAGTCTTTGGATGTCTACTTTATGGAATGAAATACAACTTTCAGCAACGGATCTCTTGGCTCTC
c283d7cf5117dba2a9d1c487340dde8b	0	0	0	0	0	0	0	99	0	k__Fungi;p__Ascomycota;c__Sordariomycetes;o__Microascales;f__Microascaceae;g__Acaulium;s__Acaulium_album	AAGTCGTAACAAGGTCTCCGTTGGTGAACCAGCGGAGGGATCATTACCGAAGTTACCCTTCAAAAACCCTTTGTGAACGTTACCTCTTGCCGCGTTGCCTCGGCGGGAGGCGGCCGGGAGGGGGGGGTCCGCCGCGTCCAGCGGAGGTCGCCCCCAGCCCGCCCGTCCCCGCCGGCAGCGCCACAAACTCTATTTGCACAGCGGACTGTATGTTCTGATTTACAAAAAAAACAAGTTAAAACTTTCAACAACGGATCTCTTGGTTCTG
a16a6dbb4b372ea10ee36dba07d3c091	0	70	0	0	0	0	0	0	0	k__Fungi	CCGATCTATGAGCCTTGGTCATTTAGAGGAAGTAATATAGCATCGATGAAGAACGCAGCTGCCGAGCATCGATGAAGAACGCAGCGTCGTCTGGTAGCCTTGGTCATTTAGAGGAAGTAATATATAGCATCGATGAAGAACGCAGCATTACCGACTGCCCATGAGAGAGGATGATGCTCTCCCGATCTCGTACGCTTGGTCATTTAGAGGAAGTAATATATATAGCATCGATGAAGAACGCAGCGTACTTAGATCGG
1648c1b485a8b0aff08013d7860014e1	0	0	0	0	0	0	65	0	0	k__Fungi	GTGTGACTGGAGTTCAGACGTGTGCTCTTCCGATCTACTGATCTTGGTCATTTAGAGGAAGTAATATAGCATCGATGAAGAACGCAGCGTCGTCAGTCGTACGCTTGGTCATTTAGAGGAAGTAATATAGCATCGATGAAGAACGCAGCATCACCGACTGCCCATAGAGAGGATGATGCTCTTCCGATCTCGTACGCTTGGTCATTTAGAGGAAGTAATATATAGCATCGATGAAGAACGCAGCGTCGTCAGATCGGAAGAGCGTCGTGTAGGGAAAGAGTGTTCG
f2b0f70ef4d66a76e804758b10dc03c3	0	0	0	0	0	72	0	0	0	k__Fungi;p__Ascomycota;c__Sordariomycetes;o__Sordariales;f__Chaetomiaceae;g__Thielavia;s__Thielavia_inaequalis	AAGTCGTAACAAGGTCTCCGTTGGTGAACCAGCGGAGGGATCATTACAGAGTTGAAAAACTCCCTAAACCATTGTGAACGTTACCCAAACCGTTGCTTCGGCGGGCGGCGCCCAGCGCCCCCCAGGCCCCCTCGCGGGGCGCCCGCCGGAGGTACCCCAAACCATTGATACTTTATGGCCTCTCTGAGTCTTCTGTACTGAATAAGTCAAAACTTTCAACAACGGATCTCTTGGTTCTG
32d32faac51a4cf39837c976a4c213ee	0	0	0	0	0	0	64	0	0	k__Fungi	TCGCGGTCAATTACCGGGGTGATGGCGAAACCCTCCTGCCTCAGGCTTTCGCGAACACGAACATGCTCCTCGGCATTAGGAACGGCAAAAGCGATATGGTGCACAGATCCGCCGCCCTGGCGCGCCGGAGGCATGCTAGCATCGCTGACAAGGTCGATGACATGGGCGCCATTGCCAGCCGCGCGGACCATGCGGAGCGTATTATCCTCGACGCCAGCCTTTTCATAGCCCATAAGGCTCAAGAGGTCGCGCGTGCCGCCACTGTCTGCGAGCAGCATCGTCGCGCTATGGAAGCCGCGTATGGCGTTGCTG
a699c073544726f3428a4ecec8fb7e5d	0	0	0	0	0	0	68	0	0	k__Fungi	CTCTTTCCCTACACGACGCTCTTCCGATCTACTGATCTTGGTCATTTAGAGGAAGTAATATATATAGCATCGATGAAGAACGCAGCGTCGTCAGTCGTACGCTTGGTCATTTAGAGGAAGTAATATATAGCATCGATGAAGAACGCAGCATCACCGACTGCCCATAGAGAGGATGATGCTCTTCCGATCTCGTACGCTTGGTCATTTAGAGGAAGTAATATATAGCATCGATGAAGAACGCAGCGTCGTCAGATCGGAAGAGCACACGTCTGAACTCCAG
906fb4d1e066ef720c5c98054b8b9675	0	0	0	0	0	68	0	0	0	k__Fungi;p__unidentified;c__unidentified;o__unidentified;f__unidentified;g__unidentified;s__unidentified	TCAGACGTGTGCTCTTCCGATCTGGTAGCCTTGGTCATTTAGAGGAAGTAAAAGTCGTAACAAGGTCTCCGTAGGTGAACCTGCGGAGGGATCATTGATGAAACATCGACCTTAAAACCGAGGAAGCTAGCTGTGCTTCGACGCTCTGCGTCGCATTAATGCTGAAACGTCTGTGTCTGAATCTACAAGAATTAAAACTTTCAACAAAGGATCCCTTGGCTCTTGCATCGATGAAGAACGCAGCAAGGAGAGATCGGAAGAGCGTCGTGTAGG
ed4abf7245fe2375bfb1b3c315d18407	0	0	0	0	0	0	65	0	0	k__Fungi	CTTTGATCCTTGCTCCGATCTTTTCCACGAAGCAGATGGAGCTCCCCCGAAGGATCGCGTTCGATGCGCGCGTAATGACCGGTCGCGATGTGGGTGGCGCCCAGCTCCTCGGCGATCGTCAGGAGACTCTCGAGCTTCACCGACTGGTTGCAGTGCACGCAGGGGCTCGGGGTCGTTCCGGCGCGATAGGCATCGATGAAGAACGCAGCGTCGTCAGTCGTACGCTTGGTCATTTAGAGGAAGTAATATATATA
d9628399bd44d0b1b5051fbbf1ff55f6	0	71	0	0	0	0	0	0	0	k__Fungi;p__Ascomycota;c__Saccharomycetes;o__Saccharomycetales;f__Saccharomycetaceae;g__Kazachstania;s__Kazachstania_bovina	AAGTCGTAACAAGGTTTCCGTAGGTGAACCTGCGGAAGGATCATTAGAGAAAATATGAGCGGTCTCGTGGAGAGCCTGCTGGGGGGAGCCACTGTGGGGGAGCACACACGCCAGCCAGCGCTTAGTTGCGCGGCGGCTGTGGGTGCTCTGCCGGGCGCCCTCTGCGAAGGCGGCTCTGCACAGAGAACAACATACACACAGTGGAGACACGTATGCACGTTTTTCTGGGTGCATTGGTGCTTTGGGCTGGCGACGGCCCAGAGTGCGGCACGCAAAACACAAACAAAAATGCAGTTGCAAGAAACAGTCAGCAAAAGTATAAAAAACATATACACAAATATTCAAAACTTTCAACAACGGATCTCTTGGTTCTC
10351116e1ba0cd7c505f5d78ed5abd4	55	0	0	0	0	0	0	0	0	k__Fungi;p__unidentified;c__unidentified;o__unidentified;f__unidentified;g__unidentified;s__unidentified	TCTTCCGATCTATGAGCCTTGGTCATTTAGAGGAAGTAAAAGTCGTAACAAGGTTTCCGTAGGTGAACCTGCGGAAGGATCAATTGTGAACGGCCCTCCCACGTAGAGAGGGGAAAATCCAATCTCACATCCATGTGAAAATGGTCACTTTTTTATAAACTCAAGTGACGCATGTAATCTTTAAGAAAAAAAAACAACTTTCAGTGGCGGATCTCTTGGCTCTCGCATCGATGAAGAACGCAGCTCGGGAAGATCGGAAGA
dc5a4ca1727f27b98712a176c3d2db0a	0	0	0	0	0	0	0	94	0	k__Fungi;p__Basidiomycota;c__Microbotryomycetes;o__Microbotryomycetes_ord_Incertae_sedis;f__Chrysozymaceae;g__Sampaiozyma;s__Sampaiozyma_vanillica	TAAAAGTCGTAACAAGGTTTCCGTAGGTGAACCTGCGGAAGGATCATTAGTGAATTTAGCGCATCTGCTTTGCAGAGCGTGACCTCCACTTTCTAACTCTGTGCACTTCATGGCGGAAGAGATGAAATATGCTCTTCTGCGGCTCATTTTATAACACTAGTTAAAGAATGTAACGAAATATCGAAACAAAAAAAAAACTTTCAACAACGGATCTCTTGGCTCTCG
86f24832d009fd4334153d611c700d01	0	64	0	0	0	0	0	0	0	k__Fungi	CTTCCGATCTATGAGCCTTGGTCATTTAGAGGAAGTAATATATGTAGCATCGATGAAGAACGCAGCGCTGTAGCATCGATGAAGAACGCAGCATGGCAGCATCGATGAAGAACGCAGCGTCGTCAGTCGTACGCTTGGTCATTTAGAGGAAGTAATATAGCATCGATGAAGAACGCAGCGTCGTCAGTCGTACGCTTGGTCATTTAGAGGAAGTAATATATATAGCATCGATGAAGAACGCAGCGTAGCCATGCATCGATGTGGAAGTAAAAGTCGTAACAAGGCATCGATGAAGAACGCAGCGTCGTCAGTCGTACGCTTGGTCATTTAGAGGAAGTAAGCATCGATGAAGAACGCAGCGTCGTCAGTCGTACGCTTGGTCATTTAGAGGAAGTAATA…
fc4a5d7e90512d7424fb2e939f0d79dd	0	0	0	0	0	73	0	0	0	k__Fungi;p__Basidiomycota;c__Tremellomycetes;o__Filobasidiales;f__Piskurozymaceae;g__Solicoccozyma;s__Solicoccozyma_terricola	AAGTCGTAACAAGGTTTCCGTAGGTGAACCTGCGGAAGGATCATTAGTGAATTGAATATGTTAGCGGACCTCTTCGGAGTCCCTAGCATCAAATCATATCCATAACACCTGTGAACTGTAAGGCTGTCTTGAAAACGAAAGTGATTAGAGCGCCTGCCCATTTTATACAAACATTAAAGTAACAAACGTAGTCTTATTATAATCTAATAAAACTTTCAACAACGGATCTCTTGGCTCTC
5d6d6c05afdbb3cf368a2f0a0328a077	0	0	29	0	0	0	0	15	0	k__Fungi;p__Ascomycota;c__Dothideomycetes;o__Capnodiales;f__Cladosporiaceae;g__Cladosporium;s__Cladosporium_sphaerospermum	AAGTCGTAACAAGGTCTCCGTAGGTGAACCTGCGGAGGGATCATTACAAGTTGACCCCGGCCCTCGGGCCGGGATGTTCACAACCCTTTGTTGTCCGACTCTGTTGCCTCCGGGGCGACCCTGCCTCCGGGCGGGGGCCCCGGGTGGACATTTCAAACTCTTGCGTAACTTTGCAGTCTGAGTAAATTTAATTAATAAATTAAAACTTTCAACAACGGATCTCTTGGTTCTG
64ca79e88a4685a0e66914fcbae7dd90	0	0	0	0	0	0	0	96	0	k__Fungi;p__Ascomycota;c__Dothideomycetes;o__Dothideomycetes_ord_Incertae_sedis;f__Eremomycetaceae;g__Arthrographis;s__Arthrographis_kalrae	TAAAAGTCGTAACAAGGTTTCCGTAGGTGAACCTTCGGAAGGATCATTACCGAGTGCCGGGCGCAAGCCCGTCTTCGCACACCCTCTGTCGACTCTCCGCAGTTGCTTCGGCGGCGGCCCTTGCGGCCCCGCCGGAGAACCCCCCCAAACGCATGGCAAACCGGTCTGTCCGAGGCTATACGCGAAATCAGTCAAAACTTTTAACAACGGATCTCTTGGTTCGGG
4740ac8556d9433dff14c37d15ca1fda	2	0	0	0	0	72	0	0	0	k__Fungi;p__Ascomycota;c__Sordariomycetes;o__Chaetosphaeriales;f__Chaetosphaeriaceae;g__Chloridium;s__Chloridium_aseptatum	AAGTCGTAACAAGGTCTCCGTTGGTGAACCAGCGGAGGGATCATTACAGGACTCGCAAGACTCCTACAACCCTGTGAACCTACTATACGAACGTTGCTTCGGCGGGTGCGCCCCGGGGATTCGTTCCCGCGGCGCGTCAGCCCGCCGGCAGCCTACAAATTCTGTTTCTTTGCGTTGGCATCTCGAGAAAAACAAATAAGTTAAAACTTTCAACAACGGATCTCTTGGTTCTG
8132a0f838d4b5d034900059e893c26e	0	0	33	0	0	0	0	0	0	k__Fungi	CGGTCGTGGGTGACGGCGAGCACAGCGCCCGGATAGTTGTGCAGGAAGTGCTCGAGCCACAGGACCGACTCAGCGTCCAGATGGTTCGTGGGCTCGTCGAGCAGCAGCAGGTCGGGAGCCTCGAGCAGCAGCTTGCACAGGGCCACGCGACGGCGCTCGCCGCCCGACAAGACGGAGACGGGCATATCGGCGTCCGGGCACTGCAACGCGTCCATGGCCTGGCCGAGCTTGCTGTCGATGTCCCAACCGTCGGCC
f275ff39688ddac4ddfada2270faff8c	0	0	34	0	11	0	0	0	0	k__Fungi;p__Ascomycota;c__Sordariomycetes	AAGTCGTAACAAGGTCTCCGTTGGTGAACCAGCGGAGGGATCATTACAGAGTCTCCGACTCCCAAACCTTTGTGAACATACCACTGTTGCCTCGGCGTCACGCCCCGGGAGCGCTCCGGCGCGGCCCGGGCCCAGGCGTCCGCCGAGGGCCCCAAAACTTTTGAATCATAGCGGACTTCTGAGTACCAAAACAAATAAGTTAAAACTTTCAGCAACGGATCTCTTGGCTCTG
e67319612d844c891cddbd1dc91cb047	0	0	0	0	0	0	0	96	0	k__Fungi;p__Basidiomycota;c__Tremellomycetes;o__Tremellales;f__Trimorphomycetaceae;g__Saitozyma;s__Saitozyma_flava	CTTCCGATCTGTTTCGCTTGGTCATTTAGAGGAAGTAAAAGTCGTAACAAGGTTTCCGTAGGTGAACCTGCGGAAGGATCATTAGTGAATGCCCTCACGGGCTTAACTATCCAACCAACCTCTGTGAACTGTCGCCCTCGGGCGCTTCTATAACAAACTATAACTGTCATGAACGTCGTATACAAAAACAAACACAACTTTCAACAACGGATCTCTTGGCTCTCGCATCGATGAAGAACGCAGCTCGGGAAGATCGGAAG
f96093f64eda664850bbb38ac0b6406c	0	0	0	0	0	0	0	94	0	k__Fungi;p__Ascomycota;c__Saccharomycetes;o__Saccharomycetales;f__Saccharomycetales_fam_Incertae_sedis;g__Candida;s__Candida_metapsilosis	AAGTCGTAACAAGGTTTCCGTAGGTGAACCTGCGGAAGGATCATTACAGAAATAGGAGAAGGTTGCTTAACTGCAATCCTTTTCTTTCTACACATGTGTTTTTCTTTTTTTTGAAAACTTTGCTTTGGTGGGCCCACGGCCTGCCAGAGATTAAACTCAACCAAATTTTTATTTAATTGTCAACTTGATTAACTAATAGTCAAAACTTTCAACAACGGATCTCTTGGTTCTC
c98046446a4a1607bf27303292afc7ea	0	0	43	0	0	0	0	0	0	k__Fungi;p__Basidiomycota;c__Tremellomycetes;o__Tremellales;f__Rhynchogastremataceae;g__Papiliotrema;s__Papiliotrema_taeanensis	TCTCGTACGCTTGGTCATTTAGAGGAAGTAAAAGTCGTAACAAGGTTTCCGTAGGTGAACCTGCGGAAGGATCATTATTGATTGACCTTTGGGTCTTATCTTAACATCCCATACCTCTGTGAACCGTTTGACCTCCGGGTCTTACAACTATACAAACATCAGTGTAAAGAACGTCATGTTATTTTAACAAAACAAAACTTTCAACAACGGATCTCTTGGCTCTCGCATCGATGAAGAACGCAGCTGCCGAAGA
f6f48c80acf0a28570ff807a00cac10d	0	0	0	35	0	0	0	0	0	k__Fungi;p__Ascomycota;c__Saccharomycetes;o__Saccharomycetales;f__Saccharomycetales_fam_Incertae_sedis;g__Diutina;s__Diutina_catenulata	TATATATAGCATCGATGAAGAACGCAGCATCACCGACTGCCCATGAGAGAGGATGATGCTCTCCCGATCTCGTACGCTTGGTCATTTAGAGGAAGTAAAAGTCGTAACAAGGTTTCCGTAGGTGAACCTGCGGAAGGATCATAAAAAACTAATTTACACGCGATTTAAAATTGCTTACTTCAATAACCTATTAAACAATCAACCAACTAATACCAAAAACTTCCAACAACGGATCTCTTGGTTCTC
b7db62e922f9219d6b3e4c2c0a42c817	48	0	0	0	0	0	0	0	0	k__Fungi	CGGTGACTGGAGTTCAGACGTGTGCTCTTCCGATCTATGAGCCTTGGTCATTTAGAGGAAGTAATATAATGCATCGATGAAGAACGCAGCGAATGAGCATCGATGAAGAACGCAGCGTCGTCAGTCGTACGCTTGGTCATTTAGAGGAAGTAATATATAGCATCGATGAAGAACGCAGCGTCGTCAGTCGTACGCTTGGTCATTTAGAGGAAGTAATATATATAGCATCGATGAAGAACGCAGCATGGCAGCATCGATGAAGAACGCGGCGAATGAGGTAGCCTTGGTCATTTAGAGGAAGTAATATAGCATCGATGAAGAACGCAGCGTCGTCAGTCGTACACTTGGTCATTTAGAGGAAGTAAATATAGCATCGATGAAGAACGCAGCTCGGGAAGA…
cc1d234cab58f43f2eb33cebfcbc081e	0	0	0	0	0	0	0	95	0	k__Fungi;p__Ascomycota;c__Eurotiomycetes;o__Eurotiales;f__Aspergillaceae;g__Penicillium	AAGTCGTAACAAGGTTTCCGTAGGTGAACCTGCGGAAGGATCATTACCGAGTGAGGGCCCTCTGGGTCCAACCTCCCACCCGTGTTTATCGTACCTTGTTGCTTCGGCGGGCCCGCCTCACGGCCGCCGGGGGGCACCCGCCCCCGGGCCCGCGCCCGCCGAAGACACCATTGAACTCTGTCTGAAGATTGCAGTCTGAGCGATTAGCTAAATCAGTTAAAACTTTCAACAACGGATCTCTTGGTTCCG
a9da2ad31d51c93c49b1b6e1a11b104b	0	0	0	0	0	0	0	92	0	k__Fungi;p__Ascomycota;c__Sordariomycetes	GAAGTAAAAGTCGTAACAAGGTCTCCGTTGGTGAACCAGCGGAGGGATCATTACCGAGTACTACACTCATAACCCTTTGTGAACCTTTATAACCTGTTGCTTCGGCGGCGCGCCTCTCGGGGCGTGCCCGCCGGTACCATCAGAATCTCTGTTCGAACCCGACGATACATCTGAGTGTTCTAAGCGAACTGTTAAAACTTTCAACAACGGATCTCTTGGCTCCAGCATC
fbb2a14ee864bf7da519d3e3230d01aa	0	0	0	0	0	0	0	0	56	k__Fungi	GGCATCAGCGGTGTGACGATATTGGATACGGAATCGCCTACACGATAAGAGGCCTGTGTCAGATCCGGAGAGATTCCCAGCTGCATCAGCATAGGAACCATGATTGGTGCGATCAGTGCCCATTTTGCTGAGGCGGATCCGATGAAAAGATTGACAAAAGCGGTGAGGATAATAATACCTACGATGGTGATCTGTCCGGGCAGATTGAGTGCCTGTAAGGTGGAAGCTCCTTTTAGAGCTAAAAGAGCACCCAGATTGGATTTTCCGAAG
08b350feca0cdd7648392a9b7d369e66	0	0	0	0	0	0	0	0	46	k__Fungi	AAGAGATGATCGAACCCAATGCCTGGGTATATCACCAGTGAGGATAAGAATCAGAACAACCAAAACATTTTGTTATGATGATAGATTTCAATCAGGATGGATTTTTTCTGATCGCAGGACCCTGCGTGGTGGAAAGCCGGGAACTGATCATGGAAGTGGGCATGATTCTGAAGGAGCTGACGGATGAACTGGGGATCCCCTTTATATTCAAATCTTCCTACAAAAAAGCTAATCGAAGCC
e69eee3438301b318ca0847beecc9514	0	0	0	0	0	0	0	0	52	k__Fungi	CAAGTGCTGCTGGAAGTGTTACGCAAGTACGTGAATGCACGTCAGAATTTATGAAAATCGCCAAAACTAATAATATTCCAATTTTTATTGTTGGTCATGTTACAAAAGAGGGAAATATTGCTGGGCCACGAATGCTTGAGCATATGGTTGATGCAGTTCTCTATTTTGAGGGTGAGAGACATCATACATATCGCATTCTGCGCGGAGTAAAAAATCGTTTTGGCAGCACAAATGAAATGGGTATTTTTGAAATGAAGGAAGAAGGTTTAAGGGAAGTAATGAACCCTTCCGAAATATTTTTAGAGGAACGTTCACAAGGTGCAGCTGGGTCTACTGTTGTT
26f68c4d7c412690441c4a139d9d39d0	19	24	12	0	0	0	0	0	0	k__Fungi;p__Ascomycota;c__Dothideomycetes;o__Pleosporales;f__Didymellaceae	GAGGAAGTAAAAGTCGTAACAAGGTTTCCGTAGGTGAACCTGCGGAAGGATCATTACCTAGAGTTGTAGGCTTTGCCTGCTATCTCTTACCCATGTCTTTTGAGTACCTTCGTTTCCTCGGCGGGTCCGCCCGCCGATTGGACAACTTAAACCATTTGCAGTTGCAATCAGCGTCTGAAAAAACTTAATAGTTACAACTTTCAACAACGGATCTCTTGGTTCTGGCATCGAT
bda3301a501edf3ecf6aff0c4cfc413f	0	0	0	0	0	51	14	8	0	k__Fungi;p__Ascomycota;c__Leotiomycetes;o__Helotiales;f__Vibrisseaceae;g__Phialocephala;s__Phialocephala_fluminis	AAGTCGTAACAAGGTTTCCGTAGGTGAACCTGCGGAAGGATCATTACCGAGTTAGGGTTTCGTCCGACGAGCCCGACCTCCCAACCCTTTGTCTATTATACCTTGTCGTTGCTTCGGCGGACCGGTCGCGACCAACTAGTCGTGGCCGCCGGGGCCCGTCCCTGGAAAGCGTCCGCCGACGGCCCAACCACAAACTCTTGTACCAAACCATGTCGTCTGAATTTACTTGATTAAAATCAAAAACAAAACTTTCAACAACGGATCTCTTGGTTCTG
c630d171b7b1e4d537c35f64547fd82c	39	0	0	0	0	0	0	0	0	k__Fungi	TGGAGTTCAGACGTGTGCTCTTCCGATCTATGAGCCTTGGTCATTTAGAGGAAGTAATATAATGCATCGATGAAGAACGCAGCATCACCGACTGCCCATAGAGAGGGGATGATGCTCTTCCGATCTACTGATCTTGGTCATTTAGAGGAAGTAAGCATCGATGAAGAACGCAGCGTCGTCAGTCGTACGCTTGGTCATTTAGAGGAAGTAAAAGTCGTAACAAGGCATCGATGAAGAACGCAGCTCGGGAAGATCGGAAGAGCGTCGTGTAGGGAAAGA
5fb7b1855c2177b5b3d1923ce073391d	49	0	0	0	0	0	0	0	0	k__Fungi;p__Mucoromycota;c__Mucoromycetes;o__Mucorales;f__Rhizopodaceae;g__Rhizopus;s__Rhizopus_arrhizus	AAGTCGTAACAAGGTTTCCGTAGGTGAACCTGCGGAAGGATCATTAATTATGTTAAAGCGCCTTACCTTAGGGTTTCCTCTGGGGTAAGTGATTGCTTCTACACTGTGAAAATTTGGCTGAGAGACTCAGACTGGTCATGGGTAGACCTATCTGGGGTTTGATCGATGCCACTCCTGGTTTCAGGAGCACCCTTCATAATAAACCTAGAAATTCAGTATTATAAAGTTTAATAAAAAACAACTTTTAACAATGGATCTCTTGGTTCTC
dd5bd6c46bf3d6c377664d896c66c781	43	0	0	0	0	0	0	0	0	k__Fungi	AGGAAGTAATATATAGCATCGATGAAGAACGCAGCGTCGTCAGTCGCACGCTTGGTCATTTAGAGGAAGTAATAGCATCGATGAAGAACGCAGCGTCGTCTGAGCCTTGGTCATTTAGAGGAAGTAATATATATAGCATCGATGAAGAACGCAGCTGCCGACTGCCCATAGAGAGGATGATGCTCTTCCGATCTCGTACGCTTGGTCATTTAGAGGAAGTAATAGCATCGA
1d7a2c3be69c4d3f51040291b2800363	0	0	0	0	0	69	0	0	0	k__Fungi;p__Ascomycota;c__Sordariomycetes;o__Hypocreales;f__Nectriaceae;g__Fusarium;s__Fusarium_sporotrichioides	AAGTCGTAACAAGGTCTCCGTTGGTGAACCAGCGGAGGGATCATTACCGAGTTTACAACTCCCAAACCCCTGTGAACATACCTATACGTTGCCTCGGCGGATCAGCCCGCGCCCCGTAACAAGGGACGGCCCGCCCGAGGACCCCTAAACTCTGTTTTTAGTGGAACTTCTGAGTAAAACAAACAAATAAATCAAAACTTTCAACAACGGATCTCTTGGTTCTG
0124ae2012cb8731691cba5ee5fdc169	49	0	0	0	0	0	0	0	0	k__Fungi	TATAATAGCATCGATGAAGAACGCAGCGTCGTAAGTCGTACGCTTGGTCATTTAGAGGAAGTAATAGCATCGATGAAGAACGCAGCATCACCGACTGCCCATGAGAGAGGATGATGCTCTCCCGATCTCGTACGCTTGGTCATTTAGAGGAAGTAATATATAGCATCGATGAAGAACGCAGCGAATGATGGTAGCCTTGGTCATTTAGAGGAAGTAAAAGTCGTAACAAG
39703ba0fa11252105096997e67bf2f3	0	0	0	0	0	0	55	0	0	k__Fungi	AAAACAATCACACAAAATTTATCGCCTTCGAAGGAATCGATGGAAGTGGAAAAAGTACTCAGATTGAGCTTTTGGCCCGGAGGATGAAAGAAAACAATTATCCGGTTTATCAGACATTTGAGCCGACAGATGGTCCTGTTGGCCGTCTTATCCGGGATGTGTTTGCTCACAAAATAGAAGCGGATCACAGAACGATCGCGGGTCTTTTTGTGGCGGACCGGCTCCACCACCTGCTCGAACCCGAAAACGGAGTACTGGCACAGATGCGACGTGGGAAAAATATTATCATGGATCGGTATCTTTTTTCTTCTTATGCTTATCAGGGGGCTCATACCGATCTGGAGTGGG
10edf6d3f2af96ce2ff0f8daaad25f49	0	0	0	0	0	0	61	0	0	k__Fungi;p__Basidiomycota;c__Wallemiomycetes;o__Wallemiales;f__Wallemiaceae;g__Wallemia;s__Wallemia_muriae	TCCGATCTACTGATCTTGGTCATTTAGAGGAAGTAAAAGTCGTAACAAGGTTTCCGTAGGTGAACCTGCGGAAGGATCATTAGTGATTAATTATTGAGTGTAAAAAACTCATAATCTTCTATACAAACCACTGTTTTAAAATGTTTACTAGAATGTCCAAGCAGTTAAGCTGTTGAAATATTAAAAGTTTAATAAAACTTTCAGCAACGGATCTCTTGGTTCAGGCATCGATGAAGAACGCAGCGTCGTCAGATCGGA
c5c0345467915a1702cd72a7c47d4f79	0	0	0	0	0	0	0	92	0	k__Fungi;p__unidentified;c__unidentified;o__unidentified;f__unidentified;g__unidentified;s__unidentified	CGAAGCAGCGGCGACCAGATCTCTGGCGCCGCTATCTGGCAAGCCGCAAGAGCGGCGAGATTGATGAAGGATAGGACCGAGGGCCATGAACACGATTCAGCAGCTCGAGCAGGAGCAGGTCGCCCAGCTCACCGCGGCCAAAGAAATTCCCGTCTTCGCGCCCGGCGATACGGTGCGGGTGCGGGTGAAGGTGGTCGAGGGTACGCGTGAGCGTATCCAGGCTTTCGAGGGTGTCGTGATCGCCCGCAAGAACCGTGGCATCAACTCCTCCTTCACGGTTCGCAAGATCTCCTACGGCGAGGGGGTGGAGCGTGTCTTCCCGCTCTACAGCCCGCGCGTGGAAG
91eee735d7767db13bb99a83da86fb2d	0	0	0	0	0	74	0	0	0	k__Fungi;p__Basidiomycota;c__Agaricomycetes;o__Agaricales;f__Bolbitiaceae;g__Conocybe;s__Conocybe_pubescens	AAGTCGTAACAAGGTTTCCGTAGGTGAACCTGCGGAAGGATCATTACAGAATAAACTTGATAAGTTGTTGCTGGCTCGTAAGAGTATGTGCACACTTGTCATATTTATCTTTCCACCATGTGCACCATGCATAGGATCTGATTAAAATTGTGATCGAGGGCAACCTTGGTTATTGGAAACTGCTGTTGGCAACAACGGCTTTTTCTGTCTTCAGGTCCTGTGACTTATATATACACCAAGTATGTTAAAGAACGTTTAAATGGGCTCTTGTAGCCTATATACTTTAATACAACTTTCAGCAACGGATCTCTTGGCTCTC
42e5c01200ef3de40d65080a84c6e257	0	0	0	0	0	0	60	0	0	k__Fungi;p__Ascomycota;c__Saccharomycetes;o__Saccharomycetales;f__Saccharomycetaceae;g__Issatchenkia;s__Issatchenkia_orientalis	CGACGCTCTTCCGATCTACTGATCTTGGTCATTTAGAGGAAGTAAAAGTCGTAACAAGGTTTCCGTAGGTGAACCTGCGGAAGGATCATTACTGTGATTTACTACTACACTGCGTGAGCGGAACGAAAACAACAACACCTAAAATGTGGAATATAGCATATAGTCGACAAGAGAAATCTACGAAAAAACAAACAAAACTTTCAACAACGGATCTCTTGGTTCTCGCATCGATGAAGAACGCAGCGTCGTCAGATCGGAAGAGCACAC
dea52c07ca124f7f2d71687258413b3f	0	0	0	0	0	0	58	0	0	k__Fungi;p__Basidiomycota;c__Tremellomycetes;o__Tremellales;f__Trimorphomycetaceae;g__Saitozyma;s__unidentified	GCTCTTCCGATCTACTGATCTTGGTCATTTAGAGGAAGTAAAAGTCGTAACAAGGTTTCCGTAGGTGAACCTGCGGAAGGATCATTAGTGAACGCCCTCATGGGCTTATAACTATTCCAAACCTCTGTGAACCGTGCCCTTCGGGGCTATTTTACAAACATGGTGTAATGAACGTCATATATCATAACAAAACAAAACTTTCAACAACGGATCTCTTGGCTCTCGCATCGATGAAGAACGCAGCGTCGTCAGATCGGAAGAGC
95ae7bae4afae3055c08307f865c7af5	0	0	0	0	0	0	56	0	0	k__Fungi	GGACTACCGCCACGGATGCGGCCGAGGCCGCTCAAGCGGCGGAACAGGCGGCAAGTTCTGCAGTCGGGCGCGTCGATGATGCCATTACGGAGGCGCGGATTCGTGCCGTGGCCGCATCTCTCGACAGCCGGCTTGCGACGGGTACGGAATTTGCCGAGGCGCTGTCCGAGGCAGCAACGCTGACGAACTCTACCCCGCCCGAGGAACTCGCACATCTGGCCGAAACCGGCGTCCCGACAGTGGCCGAGCTTCGCGCGAGCTTCGCCCGCCCCGCGCGGAATGCGATCGAGGCAA
ebcf2053b71d8599f7ce9453e8b11f2d	0	0	0	0	0	75	0	0	0	k__Fungi;p__Ascomycota;c__Sordariomycetes;o__Sordariales;f__Chaetomiaceae;g__Humicola;s__Humicola_nigrescens	AAGTCGTAACAAGGTCTCCGTTGGTGAACCAGCGGAGGGATCATTAAAGAGTTGCAAAACTCCCTAAACCATTGTGAACATACCTTCAACGTTGCTTCGGCGGGTTGGCTCCGGGTCTCCCGGGGCCCCCGGCCCTACTCGGGCGCCCGCCGGAGGTATCTAACTCTTGACAATTGTATGGCCTCTCTGAGTCTTTGTACTTAATAAGTCAAAACTTTCAACAACGGATCTCTTGGTTCTG
c0cf93f107cf64fab5af24b50b8087cc	0	0	35	0	0	0	0	0	0	k__Fungi	TAGTACAATTTCAATGCCCAATCATCATCAGATTGAGAGAGATTAGCAGATATCTTCATAGGAAGAGGGCTAATCTCTTTTCATATCTTATGGGCAGGTATCGCGAATAATAAGATAATTTTAAGTAGAACCAATGCCTTACGGTCACTCTTTTTGAGATATTCTGAAAGAATTTAACAAATTGTGATCGTATAGAGTGATTTAGAGGAAGTATATGAGACCGTTAATCGCTTACTTCTCTAATGCAGCATTAGAGAATAATATCGAGATCTTAAAGGGAAAATCGCCCCAAAGCCAACATTGTGCCGTCTTGAAAGCAGACGCATATGG
6d3d31a404e1d33f2c64b43d13651eba	39	0	0	0	0	0	0	0	0	k__Fungi;p__Ascomycota;c__Archaeorhizomycetes;o__Archaeorhizomycetales;f__Archaeorhizomycetaceae;g__Archaeorhizomyces;s__unidentified	CTATGAGCCTTGGTCATTTAGAGGAAGTAAAAGTCGTAACAAGGTCTCCGTAGGTGAACCTGCGGAGGGATCATTGTTAAAATTGGGCCATTGGCCCTCAACCTTCAAACCTGTGGAAGTACATTGTGCTTCGGCGCATCAGCGCCGCTTTTATGCTCACACTTGATTTGTGTCTGAATCAATTCTAAGAATTAAAACTTTCAACAAAGGATCTCTTGGCTCTCGCATCGATGAAGAACGCAGCTCGGGAAG
8a89c87295c30f77611068ba9d7d04f3	0	0	0	0	0	0	0	85	0	k__Fungi;p__Basidiomycota;c__Tremellomycetes;o__Tremellales;f__Bulleribasidiaceae;g__Hannaella;s__Hannaella_sinensis	GCTCTTCCGATCTGTTTCGCTTGGTCATTTAGAGGAAGTAAAAGTCGTAACAAGGTTTCCGTAGGTGAACCTGCGGAAGGATCATTAACAAAGTTCGCTTCTCTGAAGCAACTGATCTCTAACACCTGTGCATCTTGTCGCTCCGGCGATATATCAAACATCAGTGTAAAGAATGTAATTTATTATAACAAATACAACTTTCAACAACGGATCTCTTGGCTCTCGCATCGATGAAGAACGCAGCTCGGGAAGATCGGAAGAGC
a2a0d06086b78e70bca55c8d69971866	0	0	0	0	0	0	0	0	45	k__Fungi	AGTTCAGACGTGTGCTCTTCCGATCTACTGATCTTGGTCATTTAGAGGAAGTAATGGATCTCATCCCACTTCTTCAGCAGGTGGGGATGGATTTCTATTATCCACATGCCCCTAACAATCCACAGCTAGCGATCAATGAATTTTCACCATTTCTGTTTCAACATGGTGGGGAGTTTTATCGCCATAATGGGATCGTTTCTGATTTGGATTCACCAGAAGCACTTGCATCGATGAAGAACGCAGCTCGGGAAGATCGGAAGAGCGTCGTGTAGGGAA
3f11a82f3b543086742e6756e5b9472c	25	16	15	0	0	0	0	0	0	k__Fungi;p__Ascomycota;c__Saccharomycetes;o__Saccharomycetales;f__Debaryomycetaceae;g__Peterozyma;s__Peterozyma_toletana	AAGTCGTAACAAGGTTTCCGTAGGTGAACCTGCGGAAGGATCATTACAGTATTCTATTGCCAGCGCTTAATTGCGCGGCGATAAACCTTACACACTTTGTTTTTTATTATTAAAGACACCATTGCTTTGGTGAGCTAGTGTAAAAGCTGTTCGCCAGAGGTTTACAACAAAACTCTATGTTTTTCTTTCCTTACGGAATTTGAAACTATTTTACTTTAAAATTTAAATTGTCATTAAAATTTGTCTGGTTAATTCTAGAAATACAAATATTTAAAACTTTCAACAACGGATCTCTTGGTTCTC
bad2d12a9bfabf96bf0a6e9113f0ceb2	48	0	0	0	0	0	0	0	0	k__Fungi;p__unidentified;c__unidentified;o__unidentified;f__unidentified;g__unidentified;s__unidentified	CTTGGTCATTTAGAGGAAGTAAAAGTCGTAACAAGGTTTCCGTAGGTGAACCTGCGGAAGGATCATTAACACTAATCCAAACAACTCAACCTAGCCTTTAGTTGCAGTAGATCAACAGCTTCGGCAGTAGATCTTCTGTAACCACACAAACCTAATCCACACAAAGGATTATAACTAAGCTCATCCACAAAACCAAATTCTCAACGATGGATATCTTGGTTCCCGCATCGATGAAGAACGCAGC
c8ecc0aae3ce5c82e0f58d64569c3626	9	0	20	0	0	0	0	11	0	k__Fungi;p__Basidiomycota;c__Cystobasidiomycetes;o__Cystobasidiomycetes_ord_Incertae_sedis;f__Symmetrosporaceae;g__Symmetrospora;s__Symmetrospora_gracilis	AGTAAAAGTCGTAACAAGGTTTCCGTAGGTGAACCTGCGGAAGGATCATTAATGAAATGCAAGGACGCTCTTTTTAGAGGTCCGACCCAAATCATTTTCCTTTACACTGTGCACATACTACTTTTTTACACCAATTTTTAACACATCAGTTTTAAGAATGTAAATCAAGTCTCGAAAGAGCAATAAATAAAACAAAACTTTCAGCAACGGATCTCTTGGCTCTCGCA
7b7070ff84174e56b9836bda8bcab0f5	0	0	0	0	0	0	50	0	0	k__Fungi	ATTGTACGAAGCGATGCATGAGGCTTACCGCAATGGAGCGACAATCTCCGGTACCAGTGCGGGCGCGGCAGTGATGTCGCATCGGATGATCACAGGTGCCCAGCGAGGTGATGAAGACGGTTCATTCAGGGAGGTGAAAAGCGACTATGCGGTGACGGAAAGTGGAATGGGGTTTCTGACCAATGCAGTGATCGATCAACATTTTATCTACCGTAGCCGGTACAATCGTCTACTCAGCGTACTGTCGGACCATCCTAAGCTGATGATGATCG
93adebe1a606d9b281c1606232ef5899	0	0	0	0	40	0	0	0	0	k__Fungi;p__Ascomycota;c__Saccharomycetes;o__Saccharomycetales	AAGTCGTAACAAGGTTTCCGTAGGTGAACCTGCGGAAGGATCATTACTGTGATTTAGTACTACACTGCGTGAGCGGAACGAAAACAAAAACACCTAAAATGTGGAATATAGCATATAGTCGACAAGAGAAATCTACGAAAAACAAACAAAACTTTCAACAACGGATCTCTTGGTTCTCGCATCGATGAAGAACGCAGCGTCGTCAGTCGTACGCTTGGTCATTTAGAGGAAGTAATATAAT
1facfa416354f47c9304b712f3be25ad	0	0	0	0	0	0	0	0	39	k__Fungi;p__Ascomycota;c__Saccharomycetes;o__Saccharomycetales;f__Saccharomycetales_fam_Incertae_sedis;g__Diutina;s__Diutina_catenulata	CGAGATCAAGCAGTGTGACTGGAGTTCAGACGTGTGCTCTTCCGATCTACTGATCTTGGTCATTTAGAGGAAGTAAAAGTCGTAACAAGGTTTCCGTAGGTGAACCTGCGGAAGGATCATAAAAAACTAATTTACACGCGATTTAAAATTGCTTACTTCAATAACCTATTAAACAATCAACCAACTAATACCAAAAACTTCCAACAACGGATCTCTTGGTTCTCGCATCGATGAAGAACGCAGCTCGGGAAGATCGGAAGAGCGTCGTGTAGGGAAAGAGTGTTCGTCTGAGTGTAGA
4807055b51e7e5d9639d7e1650af8c0e	0	0	0	0	0	59	8	0	0	k__Fungi;p__Ascomycota;c__Sordariomycetes;o__Hypocreales;f__Hypocreales_fam_Incertae_sedis;g__Acremonium	AAGTCGTAACAAGGTCTCCGTTGGTGAACCAGCGGAGGGATCATTACCGAGTGTAAAAACTCCCAAACCATTGTGAACCTACCACTGTTGCTTCGGCGGCCTCGCCCCGGGCGCGTTCGCGCGGCCCGGACCCAGGCGTCCGCCGGAGGCTCCAAACTCTTGTCTTTTAGTGTATTTCTGAGTGGCATAAGCAAATAAATCAAAACTTTCAGCAACGGATCTCTTGGTTCTG
4a34ea0ecf207eaf13d132f9a199f7aa	45	0	0	0	0	0	0	0	0	k__Fungi;p__Ascomycota;c__Saccharomycetes;o__Saccharomycetales;f__Saccharomycetaceae;g__Issatchenkia;s__Issatchenkia_orientalis	CGTGTGCTCTTCCGATCTATGAGCCTTGGTCATTTAGAGGAAGTAAAAGTCGTAACAAGGTTTCCGTAGGTGAACCTGCGGAAGGATCATTACTGTGATTTAGTACTACACTGCGTGAGCGGAACGAAAACAACAACACCTAAAATGTGGAATATAGCATATAGTCGACAAGAGAAATCTACGAAAAACAAACAAAACTTTCAACAACGGATCTCTTGGTTCTCGCATCGATGAAGAACGCAGCTCGGGAAGATCGGAAGAGCGTCGT
5ce63b2001e5ed864c47aef2c90abc20	46	0	0	0	0	0	0	0	0	k__Fungi;p__Ascomycota;c__Sordariomycetes;o__Chaetosphaeriales;f__Chaetosphaeriaceae	AAGTCGTAACAAGGTCTCCGTTGGTGAACCAGCGGAGGGATCATTACAGGACTCGCAAGACTCCTACAACCCTGTGAACTTAACTATAAGCACGTTGCTTCGGCGGGTGTCTCGGAGAGGGTTCTCCCTCCCCGGGGCGCTAAGCCCGCCGGCAGCCTACTATACTCTGTTTCTTTGCGTTGGCATCTCGAGTACAATCAAACAAGTTAAAACTTTCAACAACGGATCTCTTGGTTCTG
d7aa4b969109ed464333c60e5291f57d	0	0	33	0	0	0	0	0	0	k__Fungi;p__unidentified;c__unidentified;o__unidentified;f__unidentified;g__unidentified;s__unidentified	TGATACGGCGACCACCGAGATCTACACTCGTAGTCACACTCTTTCCCTACACGACGCTCTTCCGATCTCGTACGCTTGGTCATTTAGAGGAAGTAAACTCTTGACTCATTTTAAAAACATCTTCAATTGTCGTTGGGTATTCATCAATAATTGCTTTGTTATAATAAGCAAAATATGTTTCAATCGCAACAGGAGCGCCGTAAATCTCTCCTTCATACGTGAACGCATCGATGAAGAACGCAGCTGCCGAAGATCGGAAGAGCACACGTCTGAACTCCAGTCACCGAGTTAGATCTCGTATGCCGTCTTCTGCTTGAA
504fb2dc4f9a647822acfa5680ef29bc	0	0	0	0	0	0	0	0	47	k__Fungi;p__unidentified;c__unidentified;o__unidentified;f__unidentified;g__unidentified;s__unidentified	TCATTTAGAGGAAGTAATGTGTGTTATTGCTCAGCGACTGTGAAATCGCCCCGTATGGCATCTGAAAACGGAACATGACACCACCAGGCATGCCGCTGGCAGCTGGCGCCTCTTCGACCGAAGCAAAGGTAATAAAAGGTCTCGCCCATCTAGCCGTCCAGCCGTCCATGCTTTCGGCCTCGATATTTTGCGGATTTTTCGTTTCGGTCGTCAGTCCCACACTGGCATCGATGAAGAAC
8328886c8e0ce974d8f671fa6ce309c4	0	2	0	0	0	0	6	69	1	k__Fungi	CCTTCGTCGTTCCGATAGATCGGATCGTGTACCTGACTGCCGGGCACCTGGGCGTTGGCCCAGCCGTCTCCGATCTCGACGCCCTTCATCGCCTGGATGCTCATGGCAGCCTGAGCGAGCCGGCCGTCCAGCCGCCGGTCCCACTGGGTGTGGCTCCCCAGACCCACGGGAACGAACCTGAAGCGGGCTTCGATCACCCCGCCGATCGTGTCACCACGGTCCCGGGCG
b22f6d2e9170c0fae5b25259c68f4394	0	0	0	0	0	60	0	0	0	k__Fungi;p__Ascomycota;c__Sordariomycetes;o__Sordariales;f__Lasiosphaeriaceae	ATTTAGAGGAAGTAAAAGTCGTAACAAGGTCTCCGTTGGTGAACCAGCGGAGGGATCATTACAGAGTTGCAAAACTCCCAACCCTTTGTGAACGAACCTACCAGTTGCCTCGGCGGCGAGCCTCCTGGGCGGACCGCCGGAGGAATACAAACTCTTTGCATTATAGTATCTCTGATTACTTATTCAATAAGTTAAAACTTTCAACAACGGATCTCTTGGTTCTGGCATCGATGAAGA
b88a5bbae68ba0c7767dd9e98b3412ae	0	0	0	0	0	47	9	0	0	k__Fungi;p__Ascomycota;c__Eurotiomycetes;o__Chaetothyriales;f__unidentified;g__unidentified;s__unidentified	AAGTCGTAACAAGGTTTCCGTAGGTGAACCTGCGGAAGGATCATTACTGAGTTAGGGTCTCTCTAGGCCCGACCTCCCAACCCTCGTGTCTACCTTACCTATCGTTGCTTCGGTGGGACGGATCCGTCCTCTGCGGACGGGCCTGCCGGAGGGGTGAACAAACCACCCCTTGGGAGAGTTTCCCACCGATGGCCCACAACCAACTCTTGTACCAAAAACTTGTCGTCTAAAGCATTGATATTTTAATCAAAAACAAAACTTTCAACAACGGATCTCTTGGTTCTG
ac35b0cb8561b769c55e16435f8aafe0	0	0	0	0	0	59	8	0	0	k__Fungi;p__Ascomycota;c__Sordariomycetes;o__Sordariales;f__Chaetomiaceae;g__Trichocladium;s__Trichocladium_opacum	AAGTCGTAACAAGGTTTCCGTAGGTGAACCTGCGGAAGGATCATTAATGGTGCTTGCAGAAATGCTTGCACGGCGGCGGCCTTAAAACGCGCCAAATGGCACCCTTTGTTTACGAGTACCGTTCGTTTCCTCGGTGGGCTTGCCTGCCATGAGGACCAACAAAAACCTTTTGTAGTAGCAGTATCTTCAGTAAAAACAAATATTAAAACTTTCAACAACGGATCTCTTGGTTCTG
a98972c9a3f41bb498e8017824a9393a	0	0	21	0	0	21	0	0	6	k__Fungi;p__Ascomycota;c__Sordariomycetes;o__Microascales;f__Microascaceae;g__Microascus;s__Microascus_senegalensis	AAGTCGTAACAAGGTCTCCGTTGGTGAACCAGCGGAGGGATCATTACCGAAGTTACTCTTCAAACCCACGTGTGAACCCTACCCCCTGCCGCGCGGTTGCCTCGGCGGGAGGTCTGGAGCGGGCACCGCCCCGCCCCCGGCCCCCGCCGGCCGCGCCAGACTCTTCTCTTTGCGAAGCGGACTGCACGTTCTGATTTAGATTTTGAAAACAAGTCAAAACTTTCAACAACGGATCTCTTGGTTCTG
810c3588834105b5b40cae40d860c077	46	0	0	0	0	0	0	0	0	k__Fungi;p__Basidiomycota;c__Agaricomycetes;o__Polyporales;f__Meripilaceae;g__unidentified;s__unidentified	AAGTCGTAACAAGGTTTCCGTAGGTGAACCTGCGGAAGGATCATTATTGAATTCCAATTGGGTGAGATTGCTGCTGGCTCTCGGGCATGTGCACATCTCATTCATTTACCTCTCACCTCTGTGCACTTTTCACAGGACAGCTGGTGGCTGTGGGCTTCATTGACCATGGCTGCAGGTTGCCTTGTGTGCTTTAAAAACTCAAAAATAAGTTTAGAATGTTTATTGTGTATCCACACATTTAAATACAACTTTCAGCAACGGATCTCTTGGCTCTC
e2a9cf85e2180b6582f91cbe08176f07	0	0	0	0	0	0	60	0	0	k__Fungi;p__Ascomycota;c__Eurotiomycetes;o__Eurotiales;f__Aspergillaceae;g__Aspergillus;s__Aspergillus_ruber	AAGTAAAAGTCGTAACAAGGTTTCCGTAGGTGAACCTGCGGAAGGATCATTACCGAGTGCGGGCCCTCTGGGTCCAACCTCCCATCCGTGTCTATCTGTACCCTGTTGCTTCGGCGTGGCTACGGCCCGCCGAAGACTAACATTTGAACACTGTCTGAAGTTTGCAGTCTGAGTTTTTAGTTAAACAATAATTAAAACTTTCAACAACGGATCTCTTGGTTCCGGCAT
64ed768058a6ac85052904b5db716300	0	0	0	0	0	0	45	0	0	k__Fungi;p__Ascomycota;c__Saccharomycetes;o__Saccharomycetales;f__Dipodascaceae;g__Geotrichum;s__Geotrichum_klebahnii	CACTCAGACGAACACTCTTTCCCTACACGACGCTCTTCCGATCTACTGATCTTGGTCATTTAGAGGAAGTAAAAGTCGTAACAAGGTTTCCGTAGGTGAACCTGCGGAAGGATCATTAGAATACCTTATATATTAGAGGATGTTTTGTGCCAGCCGAAAGGCAAACAAGTAACAAAGTCAACTATAAAAAATTAAAACTTTTAACAATGGATCTCTTGGTTCTCGCATCGATGAAGAACGCAGCGTCGTCAGATCGGAAGAGCACACGTCTGAACTCCAGTCACACTGCTTGAT
f4d0ab67f0507c5f4558741b971df5cc	0	0	0	0	0	64	0	0	0	k__Fungi;p__Ascomycota;c__Sordariomycetes;o__Sordariales;f__Cephalothecaceae;g__Phialemonium;s__Phialemonium_inflatum	AAGTCGTAACAAGGTCTCCGTTGGTGAACCAGCGGAGGGATCATTACAGAGTTTAACGACTCCCAAACCACCGTGAACATACCCGTACCGTTGCCTCGGCGGGCGGCCCCAGGGCGGGGCCGCAGCCTCCCCAGCGGAGGCGCCCGCCGCAGGTCGCAAAACCATACCGATATTTAGTGGCATCTCTGAGTAACTTCCAAACAATCAAAACTTTCAACAACGGATCTCTTGGTTCTG
e633dd4efd3397f7cf1f7b56abe03ae7	0	0	0	0	0	53	8	0	0	k__Fungi;p__Ascomycota;c__Sordariomycetes;o__Hypocreales	AAGTCGTAACAAGGTCTCCGTTGGTGAACCAGCGGAGGGATCATTACCGAGTTTACAACTCCCAAACCCCTGTGAACATACCTATCGTTGCTTCGGCGGACCACCCCAACCCCTTCGGGGCGCGGGGCCCGCCAGAGGACACCCAAAATTCAAATGTATTTTGCCTTTACAAATTTATTCTGAGTGGAATTTTTAAATAAATCAAAACTTTCAACAACGGATCTCTTGGCTCTG
7547830dce9e4236320eaae76468efe1	42	0	0	0	0	0	0	0	0	k__Fungi;p__Basidiomycota;c__Tremellomycetes;o__Trichosporonales;f__Trichosporonaceae	TATGAGCCTTGGTCATTTAGAGGAAGTAAAAGTCGTAACAAGGTTTCCGTAGGTGAACCTGCGGAAGGATCATTAGTGATTGCCTTAATTGGCTACAACTATATCCATCTACACCTGTGAACTGTTTGATTGAATCGCAAGATTTAATCTTTACAAACATTGTGTAATGAACGTCATTAGATCATAACATGAAAAAACTTTCAACAACGGATCTCTTGGCTCTCGCATCGATGAAGAACGCAGCTCGGGAA
fd31abe52a6511fd0c7ece236cd28a5e	44	0	0	0	0	0	0	0	0	k__Fungi	GTAAGCATCGATGAAGAACGCAGCGTCGTCTGGTAGCCTTGGTCATTTAGAGGAAGTAATATAGCATCGATGAAGAACGCAGCGTCGTCAGTCGTACGCTTGGTCATTTAGAGGAAGTAATATATATAGCATCGATGAAGAACGCAGCATCACCGACTACCCATGAGAGAGGATGATGCTCTTCCGATCTCGCACGCTTGGTCATTTAGAGGAAGTAATATATAGC
8b1f8a48e652a658afd1206cdeb4fcc5	0	51	0	0	0	0	0	0	0	k__Fungi;p__Ascomycota;c__Saccharomycetes;o__Saccharomycetales;f__Saccharomycetaceae;g__Kazachstania;s__Kazachstania_bovina	TATATATAGCATCGATGAAGAACGCAGCGAATGATGGTAGCCTTGGTCATTTAGAGGAAGTAAAAGTCGTAACAAGGTTTCCGTAGGTGAACCTGCGGAAGGATCATTAGAGAAAATATGAGCGGTCTCGTGGAGAGCCTGCTGGGGGGAGCCACTGTGGGGGAGCGCACACGCCAGCCAGCGCTTAGTTGCGCGGCGGCTGTGGGTGCTCTGCCGGGCGCCCTCTGCGAAGGCGGCTCTGCACAGAGAACAACATACACACAGTGGAGACACGTATGCACGTTTTTCTGGGTGCATTGGTGCTTTGGGCTGGCGACGGCCCAGAGTGCGGCACGCAAAACACAAACAAAAATGCAGTTGCAAGAAACAGTCAGCAAAAGTATAAAAAACATATACACA…
be88ef09a6047eaedf8784e7d4a60078	0	0	0	0	0	68	0	0	0	k__Fungi;p__Ascomycota;c__Sordariomycetes;o__Hypocreales;f__Nectriaceae	AGAGGAAGTAAAAGTCGTAACAAGGTCTCCGTTGGTGAACCAGCGGAGGGATCATTACCGAGTTTACAACTCCCAAACCCCTGTGAACATACCTATTTGTTGCCTCGGCGGTGCCTGTTCCGACAGCCCGCCAGAGGACCCCAAACCCTGATTACATTTAAGAAGTCTTCTGAGTAAACCGATTAAATAAATCAAAACTTTCAACAACGGATCTCTTGGTTCTGGCATCGATG
0b379bb09c690e5d619fc2436b7db40a	0	0	30	0	0	0	0	0	0	k__Fungi	TAGTACAATTTCAATGCCCAATCATCATCAGATTGAGAGAGATTAGCAGATATCTTCATCGGAAGAGAGCTAATCTCTTTTCATATCTTATGGGCAGGTATCGCGAATAATAAGATAATTTTAAGTAGAACCAATGCATTACGGTCACTCTTTTTGATATATTCTGAAAGAATTTAACAAATTGTGATCGTATAGAGTGATTTAGAGGAAATATATGAGACCGTTAATCGCTTACTTCTCTAATGCAGCATTAGAGAATAATATCGAGATCTTAAAGGGAAAATCGCCCCAAAGCCAACATTGTGCCGTCTTGAAAGCAGACGCATATGG
b67c3a1cdacb3116ddc84336a5ff4a71	0	0	25	0	0	0	0	0	0	k__Fungi	ACAACAACTTGTTTTTGTAGATGGTCAGGATGTGACTAAGGAGATTAGGATGCCAGAGGTAACCAAAAATGTCTCCAAAGTGGCTGCTTACAAGTTAGTCCGTGAGCAATTAGTGAAACAACAACAAGCCATTGCTAAAGATGGTGGGGTCGTCATGGATGGTCGTGACATTGGAACTGTGGTTTTACCTGATGCTCAAGTGAAGGTCTTTTTGGTCGCTAGTGTTGAAGAACGTGCGAGAAGACGTCATAAAGAAAATCTAGAAAAAGGCATTCCAAGTGATTTTGAAGAATTAAAAGTTGCCATTGAAAAAAGAGATTATTATGACTCTCATCGCGAAAATTCGCCACTTGTGCAAGCTGTAGATGCGGTAAGTATTGATACAACGGGAATGA
d10166a92a56cfec20e94cd6393789b8	0	55	0	0	0	0	0	0	0	k__Fungi	CACGACGCTCTTCCGATCTATGAGCCTTGGTCATTTAGAGGAAGTAAGCATCGATGAAGAACGCAGCGTCGTCTGGTAGCCTTGGTCATTTAGAGGAAGTAATAGCATCGATGAAGAACGCAGCGTAGCCATGAATCACGGGAAGTAAAAGTCGTAACAAGGCATCGATGAAGAACGCAGCGTCGTCAGCCGTACGCTTGGTCATTTAGAGGAAGTAATATATAGCATCGATGAAGAACGCAGCGTACTTAGATCGGAAGAGCACACGT
a9d81e29a19079fe8d41e5bb9093550f	0	0	7	0	12	19	16	0	0	k__Fungi;p__Ascomycota;c__Eurotiomycetes;o__Eurotiales;f__Aspergillaceae;g__Penicillium	AAGTCGTAACAAGGTTTCCGTAGGTGAACCTGCGGAAGGATCATTACCGAGTGAGGGCCCTCTGGGTCCAACCTCCCACCCGTGTTTATCGTACCTTGTTGCTTCGGCGGGCCCGCCTCACGGCCGCCGGGGGGCATCCGCCCCCGGGCCCGCGCCCGCCGAAGACACACAAACGAACTCTTGTCTGAAGATTGCAGTCTGAGTACTTGACTAAATCAGTTAAAACTTTCAACAACGGATCTCTTGGTTCCG
bdf6ae2b3022ae45711d72b847825e4d	0	0	0	0	45	0	0	0	0	k__Fungi;p__Ascomycota;c__Saccharomycetes;o__Saccharomycetales;f__Saccharomycetales_fam_Incertae_sedis;g__Diutina;s__Diutina_catenulata	GGTCATTTAGAGGAAGTAATAGCATCGATGAAGAACGCAGCGTCGTCTGGTAGCCTTGGTCATTTAGAGGAAGTAAAAGTCGTAACAAGGTTTCCGTAGGTGAACCTGCGGAAGGATCATAAAAAACTAATTTACACGCGATTTAAAATTGCTTACTTCAATAACCTATTAAACAATCAACCAACTAATACCAAAAACTTCCAACAACGGATCTCTTGGTTCTCGCATCGATGAAGAACGC
6347ba8115b7b5f9362be7892fe2bf77	41	0	0	0	0	0	0	0	0	k__Fungi	CCCCCCCCCCCCCCCCCCCCCCCCCCCCCCCCCCCCCCCCCCCCCCCCCCCCCCCCCCCCCCCCCCCCCCCCCCCCCCCCCCTCTTTAATGATACGGCGACCACCGAGATCTACACTCGTAGTCACACTCTTTCCCTACACGACGCTCTTCCGATCTATGAGCCTTGGTCATTTAGAGGAAGTAAAAGTCGTAACAAGGCATCGATGAAGAACGCAGCGGACGGGCATCGATGAAGAACGCAGCTCGGGAAGATCGGAAGAGCACACGTCTGAACTCCAGTCACCGAGTTAGATCTCGTATGCCGTCTTCTGCTTGAAAAGGGGGGGGGGGGGGGGGGGGGGGGGGGGGGGGGGGGGGGGGGGGGGGGGGGGGGGGGGGGGGGGGGGGGGGGGGGGGGG…
35782d409bab65a65c2db3ab63380687	0	0	0	0	0	0	51	0	0	k__Fungi	GACGTGTGCTCTTCCGATCTACTGATCTTGGTCATTTAGAGGAAGTAAAAGTCGTAACAAGGTTTCCGTAGGTGAACCTGCGGAAGGATCATTAGAGTGACAAGATCACCACCCTCGGTTATGCACACGTTGCTTTGGCGCAGGCCAATCTCATCACACACTATTTTTTATCGTCTGAGCACTATATAACATTAAAACTTTCAACAACGGATCTCTTGGTTCTGGCATCGATGAAGAACGCAGCGTCGTCAGATCGGAAGAGCGTCGTGT
2263f782f83521726c38fbdef4a98868	0	0	0	0	0	0	0	0	45	k__Fungi	GAAGTAACAATCATCCTGCTGGTTTTCGGACTCACATTTTAGTGTGTTTAGGTTCAACAACCATCATGCTGTTATCAATATATGGGTTTTCGGCTTTTGCTTATGAATACAATGTGAGAATGGATCCAGCTCGCTTGGCAGCGCAAGTGATTAGCGGAATTGGGTTCCTAGGCGCAGGAGCGATATTAAGGAATGGGAATATGGTCACTGGGCTGACGACAGCAGCATC
173e917b1fb1e0f1ad812053dd375370	40	0	0	0	0	0	0	0	0	k__Fungi;p__unidentified;c__unidentified;o__unidentified;f__unidentified;g__unidentified;s__unidentified	AAGTCGTAACAAGGTTTCCGTAGGTGAACCTGCGGAAGGATCATTAATGTCCAATAAACAAACTTTTGTTGACAATCAACGGCGAATTTCGCGAGGGAGGGTGGGTCGTCGACCGATGAGGTTGATTGGTCCACTTCTTCATCTCACTTTACCCCTTTCACTACTTTTTTATTAAAATTCATTTACAAATCATCGAAAGTCTGGGATGCTTCGCGCAACCCGCTTTCTTTATTTACGAAACAAAGAACAATTTTAAGCGATGGATGTCTCGGCTTTC
5ec9b2d042a26d22f798312d2eaa61ad	0	0	31	0	0	0	0	0	0	k__Fungi	TAGTACAATTTCAATGCCCAATCATCATCAGATTGAGAGAGATTAGCAGATATCTTCATAGGAGGAGAGCTAATCTTTTTTCATATCTTATGGGCAGGTATCGCGAATAATAAGATAATTTTAAGTAGAACCAATGCCTTACGGTTACTCTTTTTGAGATATTCTGAAAGAATTTAACAAATTGTGATCGTATAGAGTGATTTAGAGGAAATATATGAGACCGTTAATCGCTTACTTCTCTAATGCAGCATTAGAGAATAATATCGAGATCTTAAAGGGAAAATCGCCCCAAAGCCAACATTGTGCCGTCTTGAAAGCAGACGCATATGG
d4d9ccf9f4306121187e9417999dab4e	0	0	0	0	0	0	0	74	0	k__Fungi;p__Ascomycota;c__Sordariomycetes;o__Hypocreales;f__Bionectriaceae;g__Paracylindrocarpon;s__Paracylindrocarpon_aloicola	AAGTCGTAACAAGGTCTCCGTTGGTGAACCAGCGGAGGGATCATTACTGAGTGTAAAAACTCCCAAACCCATTGTGAACATACCACTGTTGCTTCGGCGGATGCGCCCCGGGCGCGCCCTCACAGGCGTGCCCCGGACCAAGGCGCCCGCCGGGGAACCGAAACTCTTGTTTTCTTACAGAATCTCTGAGTCTGATTATAAATCAAATCAAAACTTTCAACAACGGATCTCTTGGCTCTA
bb1e61c55e71c7cbf8d2f179ff464b30	0	0	0	0	0	0	0	0	34	k__Fungi;p__unidentified;c__unidentified;o__unidentified;f__unidentified;g__unidentified;s__unidentified	AAGCAGTGTGACTGGAGTTCAGACGTGTGCTCTTCCGATCTACTGATCTTGGTCATTTAGAGGAAGTAAGAAAATTACTAAATAAGTAGAATAATAAAACGGGAAATTTCACGACTGGAATTTCCCGTTTTTTGCATGAAAAGATCGTTTTCCTGAGGAATTTTTATCGTTGAAATCATGGTTACCCATGAATTTGTTTCGCTTTTTCCATATTGACACGGATCGCATCGATGAAGAACGCAGCTCGGGAAGATCGGAAGAGCGTCGTGTAGGGAAAGAGTGTTCGTCTGA
9836f969a56133172cecad7df9626860	0	0	0	0	0	63	0	0	0	k__Fungi;p__Ascomycota;c__Leotiomycetes;o__Thelebolales;f__Pseudeurotiaceae;g__Pseudogymnoascus;s__Pseudogymnoascus_roseus	AAGTCGTAACAAGGTTTCCGTAGGTGAACCTGCGGAAGGATCATTACAGTAGTCGCCCGGGTTGCCGCAAGGCCTCCCGGGTAACCTACCACCCTTTGTTTATTACACTTTGTTGCTTTGGCAAGCCTGCCCTCGGGCTGCTGGCTCCGGCCGGCGAGCGCTTGCCAGAGGACCTAAACTCTGTTTGTTTATACTGTCTGAGTACTATATAATAGTTAAAACTTTCAACAACGGATCTCTTGGTTCTG
95949d56546056d34e5887d9e6637efd	0	0	0	0	0	60	0	0	0	k__Fungi;p__Mortierellomycota;c__Mortierellomycetes;o__Mortierellales;f__Mortierellaceae;g__Mortierella;s__Mortierella_gemmifera	AAGTCGTAACAAGGTTTCCGTAGGTGAACCTGCGGAAGGATCATTCATAATAAAGTGTTTTATGGCACTTTTTAAAAATCCATATCCACCTTGTGTGCAATGTTAGATCTCGTCAATCTTGGCGAGATTTTTATACATCAACTCATTCTTTAACTAATTTGTCTGAAAAATATTATGAATACTTAATTCAAAATACAACTTTCAACAACGGATCTCTTGGCTCTC
6eb810291154d011cf88d093f22146ec	46	0	0	0	0	0	0	0	0	k__Fungi	CTCTTTCCCTACACGACGCTCTTCCGATCTATGAGCCTTGGTCATTTAGAGGAAGTAAATAGCATCGATGAAGAACGCAGCGTCGTCAGTCGTACGCTTGGTCATTTAGAGGAAGTAATATAATGCATCGATGAAGAACGCAGCGTCGTCACCGACTGCCCATAGAGAGGATGATGCTCTTCCGATCCCGTACGCTTGGTCATTTAGAGGAAGTAATATATATAGCATCGATGAAGAACGCAGCGAATGACGGTAGCCTTGGTCATTTAGAGGAAGTAATAGCATCGATGAAGAACGCAGCATCACCGACTGCCCATGAGAGAGGATGATGCCCTTCCGATCTCGTACGCTTGGTCATTTAGAGGAAGTAATATAGCATCGATGAAGAACGCAGCTCGG…
d0fd350d4fd3fafb9e763b84f97607ed	0	0	31	0	0	0	0	0	0	k__Fungi;p__Basidiomycota;c__Tremellomycetes;o__Tremellales;f__Bulleraceae;g__Bullera;s__Bullera_unica	TCTCGTACGCTTGGTCATTTAGAGGAAGTAAAAGTCGTAACAAGGTTTCCGTAGGTGAACCTGCGGAAGGATCATTAGTGATTGACCTCCGGGTCTTAATAACTATAATCTTCTACCTCTGTGAACCGTTGGTCTTCGGACCGATTCTTATAACAAACATCTGTGTAATGAACGTAACCTATATCAATCATATAAAACTTTTAACAACGGATCTCTTGGCTCTCGCATCGATGAAGAACGCAGCTGCCGAAGA
f1496e0d54b0e007b791ce7035f7719e	48	0	0	0	0	0	0	0	0	k__Fungi;p__Ascomycota;c__Sordariomycetes;o__Hypocreales;f__Hypocreaceae;g__Trichoderma	AAGTCGTAACAAGGTCTCCGTTGGTGAACCAGCGGAGGGATCATTACCGAGTTTACAACTCCCAAACCCCAATGTGAACGTTACCAAACTGTTGCCTCGGCGGGATCACGCCCCGGGAGCGTCGCAGCCCCGGATCCACGGCGCCCGCCGGAGGACCAAACCGAAACTCTTTTATTACCAAGTCCCCCTCGCGGGATGTCTTCTGAACAAACCTCGGGCGCCCCTAGCGGGCGTTTCGAAAATGAATCAAAACTTTCAACAACGGATCTCTTGGTTCTG
773c5f7277ffd9d67187907a7a47d1e2	0	0	37	0	0	0	0	0	0	k__Fungi;p__Ascomycota;c__Sordariomycetes	AAGTCGTAACAAGGTCTCCGTTGGTGAACCAGCGGAGGGATCATTACCGAGTTACAAACTCCAAACCATTGTGAACCTTACCTAGTTGCTTCGGCGTGCCGACCTGGGTGCGGCTCAGGCTGCAACCCGGGCCCAGGGCGGCCGCCGGTAACCCAAACCTCTGTTTCTACAGTGAACTTCTGAGTGGCATGAAGCAAATAATCAAAACTTTCAGCAACGGATCTCTTGGCTCTG
7fd7b22ad668f0e43b02dc185abf8116	0	0	35	0	0	0	0	0	0	k__Fungi	GCGATCATGTAGTAGCGGATGGCGCGGTTGGCCCAGATCTCGCGCAGGGTGCCGGTGAGTCCGCGGACCGCGCGGCTCACGGCGTGCGGCGCGCGCGGCTTGAAGTGGAGCTGCTGCACGTTCTTGAGCAGCGGCACGGTGAAGACGGCCCACCACGCCGCGGTGATGCAAAACGCGATCTGCATGGCGGTCTGCAGCGTGATGCCCAGGGTCTCGTAGCCCAGCACCACGCCCAG
e6b40f633896d6f49c869d2c7150d5bf	0	0	0	31	0	0	0	0	0	k__Fungi	AAATGAAATCTGACCTTGAACGTACAGATCTTGCAAAAACAAAATCTGGCGTCTTCACAGGTGCTTATGCAATCAACCCAATCAACGGCAAAGAAGTGCCAATTTGGATTGCTGACTACGTATTATCTTCATATGGTACTGGTGCGATCATGGCTGTTCCAGCACATGACGAACGTGACTACGAATTTGCGAAAAAATTCGATTTACCAATCATTCCTGTACTTGAAGGCG
cdfec72c6f180be531577d14828c649f	0	0	0	0	0	0	0	76	0	k__Fungi;p__unidentified;c__unidentified;o__unidentified;f__unidentified;g__unidentified;s__unidentified	GATCTGTTTCGCTTGGTCATTTAGAGGAAGTAAAAGTTGTAACAAGGTTTCCGTAGGTGAACCTGCGGAAGGATCATTAACAAATCCGTGAGCGGGGCTATTGCCCCGACACACGTTCCGCGTCCACGCAAATACAACGTGTTTGCGCAGCGCGTCACATTCTATGCTTTTGACTGATTGCGCAAAACTACAAACAACTTTTAACAATGGATCTCTAGGCTCTTGCATCGATGAAGAACGCAGCTCGGGAAGATC
ac688d3089687b9f572bbb51a0ddf304	0	0	0	0	0	0	0	0	43	k__Fungi;p__unidentified;c__unidentified;o__unidentified;f__unidentified;g__unidentified;s__unidentified	GATCTTGGTCATTTAGAGGAAGTAACGCAGATTCAAGTGGAATGGCTGAAAAATGCGCGCAAGGTAGGCGTTACTTCGGGTGCTTCCACCCCAACATTGATCACGAAGGAAGTCATTTCTTATCTGGAACAATTTGATCCGAAGGATCCGGCTACTTGGCCGATCAAACGAACGATTAACATGGATCGACTGTTGCCACGGGTTAAAGAAAAAACCGTTTAACGGCATCGATGAAGAACGCAGCTCG
ae48f67d898eb59c27f6c17919e6530d	0	0	0	0	0	0	0	0	45	k__Fungi	TTGCTAACCATGAACAAGAAGCAAGGGATCTTGCTTATGAGTTGGAAGAGCTGAATCGTCGACGGCAAGCGCTTGTTGAACAAATAACGAAAGAAGCATTTGCCATGTTAACAGAACAAGGTCTTGACGATGATCGGGTGATCGTCCTTGCTCAACAAGGCTGGAATGTCGGAGTAATCGGCATTGTGGCATCGCGAATTATGGAAAAGAAACATCGCCCGGTCGTCGTGTTAA
e7955f59f6e048dc3cbd2d5b2bddf1c8	0	0	0	0	0	47	12	0	0	k__Fungi;p__Ascomycota;c__Sordariomycetes;o__Xylariales;f__Microdochiaceae;g__Microdochium;s__Microdochium_neoqueenslandicum	GGAAGTAAAAGTCGTAACAAGGTCTCCGTAGGTGAACCTGCGGAGGGATCATTACTGAGTTTTTAACTCTCCAAACCATGTGAACTTACCACTGTTGCCTCGGTGGTCGGTGCTGGAAACAGTGCTGCCACCGGTGGACTACTAAACTCTTGTTAATTTTTGTCAAATCTGAATCAAAACTAAGAAATAAGTTAAAACTTTCAACAACGGATCTCTTGGTTCTGGCATCG
ace71dd82a75271cee0d153aa043d410	0	0	0	0	0	39	7	13	0	k__Fungi;p__Ascomycota;c__Eurotiomycetes;o__Eurotiales;f__Trichocomaceae;g__Talaromyces;s__Talaromyces_marneffei	AAGTCGTAACAAGGTTTCCGTAGGTGAACCTGCGGAAGGATCATTACCGAGTGAGGGCCCCTCGCGGCCCAACCTCCCACCCTTGTCTCCAACACCTGTTGCTTCGGCGGGCCCACCGGGGCCACCCGGTCGCCGGGGGACATCCGTCCCCGGGCCCGCGCCCGCCGAGGCGCTCTGTGAACCCTGATGAAGATGGGCTGTCTGAGTGATATGAAAATTGTCAAAACTTTCAACAATGGATCTCTTGGTTCCG
ab029fa59ad64fbbcf84aa41e8e53966	52	0	0	0	0	0	0	0	0	k__Fungi;p__Ascomycota;c__Sordariomycetes;o__Hypocreales;f__Hypocreaceae;g__Trichoderma;s__unidentified	AAGTCGTAACAAGGTCTCCGTTGGTGAACCAGCGGAGGGATCATTACCGAGTTTACAACTCCCAAACCCAATGTGAACGTTACCAAACTGTTGCCTCGGCGGGATCTCTGCCCCGGGTGCGTCGCAGCCCCGGACCAAGGCGCCCGCCGGAGGACCAACCTAAAACTCTTATTGTATACCCCTCGCGGGTTTTTTATAATCTGAGCCTTCTCGGCGCCTCTCGTAGGCGTTTCGAAAATGAATCAAAACTTTCAACAACGGATCTCTTGGTTCTG
8d94a81019d975945fdda46f2e352fa1	0	0	25	7	0	0	0	0	0	k__Fungi	AAGCATCAAGGCTGCGTTTACGAGTAAAGGCATGAGAATTATCAATAAAATTATGAATGTGAATCGCAGTATCATTGATAATTTGATCAAAACGTTCTAAAATATTTTGATGAGGGGCTTTCATAATTAACACCAGCTTTCTGGTAATAATTTTGAAGGTTTAAAACTTTAATGAGCGGGCGGAAAGATAGGTCTTTTCGCCTTTATTTTTGCCAAAAAAGAATCGAATCCAAATGATTCGATTCCTAAAAAGATCAGTTTTCAAAAGTCAATATCTTAACTTAATGACATTGGAACTCCAAGCCTAGTGTGTTTCTTCCACCTTTTTACTTATTTTGATTTTCTTTTTCCTTCAATTTGTGCAGAATCCGTTCATTTTCCTTAGTACGTTTTTCAACT…
052c02ca3da025279e712004fe3081b5	0	0	0	0	0	0	0	73	0	k__Fungi;p__Mortierellomycota;c__Mortierellomycetes;o__Mortierellales;f__Mortierellaceae;g__Mortierella;s__Mortierella_elongata	AAGTCGTAACAAGGTCTCCGTTGGTGAACCAGCGGAGGGATCATTACTGAGTTATCCAACTCCCAAACCCCTGTGAACATACCACTTGTTGCCTCGGCGGATCAGCCCGCTCCCGGTAAAACGGGACGGCCCGCCAGAGGACCCCTAAACTCTGTTTCTATATGTAACTACTGAGTAAAACCATAAATAAATCAAAACTTTCAACAACGGATCTCTTGGTTCTG
7a18456d5ac0ac5ae62047ac7d3f7323	0	0	0	0	0	61	0	0	0	k__Fungi;p__Ascomycota;c__Sordariomycetes	AAGTCGTAACAAGGTCTCCGTTGGTGAACCAGCGGAGGGATCATTACAGAGTCTAGCGACTCCCAAACCACTGTTAATCTACCGTACCGTTGCCTCGGCGGGCTGCCTCTGGGAGGGGCCGCAGCTACGCCCGCCGCAGGCCTCAAAACTATACCTATTTTTGTGGCACTTCTGAGCAAACTTCCAAACAATCAAAACTTTCAACAACGGATCTCTTGGTTCTG
dbb74da70791a6a02c49172e428d70c3	0	0	0	0	0	63	0	0	0	k__Fungi;p__Ascomycota;c__Eurotiomycetes;o__Eurotiales;f__Aspergillaceae;g__Penicillium;s__Penicillium_simplicissimum	AAGTCGTAACAAGGTTTCCGTAGGTGAACCTGCGGAAGGATCATTACCGAGTGAGGGCCCTCTGGGTCCAACCTCCCACCCGTGTTTATCATACCTAGTTGCTTCGGCGGGCCCGCCGTCATGGCCGCCGGGGGGCACCCGCCCCCGGGCCCGCGCCCGCCGAAGACCCCCCTGAACGCTGTCTGAAGATTTGCAGTCTGAGCGATTAGCTAAATCAGTTAAAACTTTCAACAACGGATCTCTTGGTTCCG
2c661f5f31d161813af0e8477ff83edc	0	0	0	0	0	26	18	0	3	k__Fungi;p__Chytridiomycota	AAGTCGTAACAAGGTAACCGTAGGTGAACCTGCGGTTGGATCATTACTGATTACTAGTTGACTTGTGTTTGATGCTCTCACGAGCTCACCTTGACAACTTTTTAACACTTTGTGCATTACTATGTTTTTTGGGTTCTTTTACAGAGTTTTGAGACGCAAGAATCAAGCTTTGAAAAAGGCCCAACCATGTATAAACCACTGATTTTTTTTGTCTGACTTTTTTTTATTGAAAAATGAAAAACAACTTTTGACAACGGATCTCTTGGCTCTC
facd0f3bd4ed5853b8c0cfc6530c01fb	40	0	0	0	0	0	0	0	0	k__Fungi	TCCGATCTATGAGCCTTGGTCATTTAGAGGAAGTAATATAGCATCGATGAAGAACGCAGCATGGCATCGATGAAGAACGCAGCATCACCGACTACCCATGAGAGAGGATGATGCTCTTCCGATCTCAGGCACTTGGTCATTTAGAGGAAGTAATATATAGCATCGATGAAGAACGCAGCGTCGTCAGTCGTACGCTTGGTCATTTAGAGGAAGTAATATATATAGCATCGATGAAGAACGCAGCTCGGGAAGATCGGA
6005aaeb38c7758707bb64d52bf9e08b	0	0	0	0	0	0	36	0	7	k__Fungi	GTGCTCGATGTCTATCCAGAATGCCATGCAATCAGGCGTCAGCGGCCTTTTCGCCAACGGCAGCCGGATGAGCTACGTCGGCAACAACATCGCCAACTCCCAGACCGTCGGCTACAAGCGCCAATTTGCCGACATGGTCTCCATGACCGCGGGCGGGCGGGCAGACTCGGCAACCACGGTGCGAACCGTCAGCCGCATGGACATGTTGAGTCAGGGCACGATGATGACCACCAACCGTGCGACCGATCTGGCGGTCGTCGGCAGCGGCTTCTTCGTGGTCGGGCTGGATACTGCCGCGGACGTGAACACGACCGGTCATCGCCTGAGCCGGGCGGGCAACTTCC
7c6a1931854867d40734e4e8333fe7c5	0	0	0	25	0	0	0	0	0	k__Fungi;p__Ascomycota;c__Saccharomycetes;o__Saccharomycetales	CGTGTGCTCTTCCGATCTCGTACGCTTGGTCATTTAGAGGAAGTAAAAGTCGTAACAAGGTTTCCGTAGGTGAACCTGCGGAAGGATCATTACTGTGATTTAGTACTACACTGCGTGAGCGGAACGAAAACAAAAACACCTAAAATGTGGAATATAGCATATAGTCGACAAGAGAAATCTACGAAAAACAAACAAAACTTTCAACAACGGATCTCTTGGTTCTCGCATCGATGAAGAACGCAGCGTACTTAGATCGGAAGAGCGTCGT
9a697c39698feb822c9b675f85c3fa98	0	0	0	6	30	0	0	0	0	k__Fungi;p__Ascomycota;c__Sordariomycetes;o__Hypocreales;f__Hypocreaceae;g__Trichoderma;s__unidentified	AAGTCGTAACAAGGTCTCCGTTGGTGAACCAGCGGAGGGATCATTACCGAGTTTACAACTCCCAAACCCAATGTGAACGTTACCAAACTGTTGCCTCGGCGGGATCTCTGCCCCGGGTGCGTCGCAGCCCCGGACCAAGGCGCCCGCCGGAGGACCAACCAAAACTCTTTTTGTATACCCCCTCGCGGGTTTTTTATAATCTGAGCCTTCTCGGCGCCTCTCGTAGGCGTTTCGAAAATGAATCAAAACTTTCAACAACGGATCTCTTGGTTCTG
b63e646122059e6b337798baed28127f	0	0	25	0	0	0	0	0	0	k__Fungi;p__Ascomycota;c__Dothideomycetes;o__Pleosporales;f__Phaeosphaeriaceae;g__Neosetophoma;s__Neosetophoma_rosigena	AAGTCGTAACAAGGTTTCCGTAGGTGAACCTGCGGAAGGATCATTAAATTCAGTAGCTTGCTACTGTTAGGGGGGTCTATTAGTCTGTATAGTATCACTACTGATGAGCAGCACGACCCTCTGTCTATACCCTTGTCTTTTGCGCACTCATGTTTCCTCGGCGGCTTAATACCCGCCGGCTGGATCAATCTATAACCTTTTTAATTTTCAATCAGCGTCTGAAAAACCTAATAATTACAACTTTCAACAACGGATCTCTTGGTTCTG
bb3451f69011a03bdc85d5c3233ec160	0	0	0	0	0	0	46	0	0	k__Fungi;p__unidentified;c__unidentified;o__unidentified;f__unidentified;g__unidentified;s__unidentified	TGATACGGCGACCACCGAGATCTACACTCAGACGAACACTCTTTCCCTACACGACGCTCTTCCGATCTACTGATCTTGGTCATTTAGAGGAAGTAAGGATATCAACCTAAGGCTAAAGGCAAAATCGTTAGGGCTGCCTGCAGAAGATTATGAAACGGGAAAGATCAAAAATGTAAACTCGCTGTATATCGGCAAAACGGTTGTTGAAAAGGTGGACGCAGAAAGCATCGATGAAGAACGCAGCGTCGTCAGATCGGAAGAGCACACGTCTGAACTCCAGTCACACTGCTTGATCTCGTATGCCGTCTTCTGCTTGAA
20453236ea16a2f78b71f8610e08a0dd	0	0	0	0	0	0	0	71	0	k__Fungi;p__Ascomycota;c__Sordariomycetes;o__Sordariales	AGAGGAAGTAAAAGTCGTAACAAGGTCTCCGTTGGTGAACCAGCGGAGGGATCATTACAGAGTTGCAAAACTCCCAACCCTCTGTGAACGTACCTATTAGTTGCTTCGGCGGAAGGCCCTTCAGGGGGCGGCCCGCCGAAGGCCTACAAACACCTGTATTTTTGGCATCTCTGAGTTATCTATAAAATAAGTTAAAACTTTCAACAACGGATCTCTTGGTTCTGGCATCGATG
f15431d5502bfecff00cb6cbe31827a2	0	0	0	0	0	57	0	0	0	k__Fungi;p__Ascomycota;c__Sordariomycetes;o__Microascales;f__Microascaceae;g__Lophotrichus;s__Lophotrichus_fimeti	AAGTCGTAACAAGGTCTCCGTTGGTGAACCAGCGGAGGGATCATTACCGAGTTATTACTCCAAACCCTTTGTGAACCTTACCATTTTGTTGCTCGGCGCACCGCGGGCCGCGGCTTCGGCCCGTCCCGCAGCGCGCCAGAGGACCCAACTCTTCAATTTATAGCGTACCTTCTGATTTACAAAACAAACAAGTTAAAACTTTCAACAACGGATCTCTTGGTTCTG
339c1db7318ad11737bca65f6007f981	3	0	0	15	0	0	13	0	0	k__Fungi;p__Ascomycota;c__Eurotiomycetes;o__Eurotiales;f__Aspergillaceae;g__Monascus;s__Monascus_purpureus	AAGTCGTAACAAGGTTTCCGTAGGTGAACCTGCGGAAGGATCATTACCGAGTGCGGGTCCCCTTCGTGGGACCCAACCTCCCACCCGTGATTATTGTACCTCCTGTTGCTTCGGCGCGGCCCCCCGGGGCCCGCCGGAGACATCTTCTCGAACGCTGTCTTTGAAAAGGATTGCTGTCTGAGTAAACATACCAAATCGGTTAAAACTTTCAACAACGGATCTCTTGGTTCCG
aeea586ba4ae5172ad2f7319ac6b5cd7	0	0	25	0	0	0	0	0	0	k__Fungi;p__unidentified;c__unidentified;o__unidentified;f__unidentified;g__unidentified;s__unidentified	GTGCTCTTCCGATCTCGTACGCTTGGTCATTTAGAGGAAGTAACCCCTACTTTATTCTATCTATCTCAATTGACTAGCTACGTTATAAACCACCTTAATTCGATAGTTTCTGTTCAAACCCGTTGGCGTCTTTGGACGTTTCTGGGCAGTAGCATATCTCCGTACAGGAGCCTCACCTAACGAGGTATTTCTAATTTGTTGGAGCAGATCATAGACTCAATAGTGCATCGATGAAGAACGCAGCTGCCGAAGATCGGAAGAGCGT
03a6aa9c7991faf7532cb45500b8d66b	0	0	0	0	0	0	0	70	0	k__Fungi;p__Glomeromycota;c__Glomeromycetes;o__Glomerales;f__Glomeraceae;g__Glomus;s__Glomus_indicum	TGTGCTCTTCCGATCTGTTTCGCTTGGTCATTTAGAGGAAGTAAAAGTCGTAACAAGGTTTCCGTAGGTGAACCTGCGGAAGGATCATTACCAATATAGCGAACCGAGCGTTAGCGAGGCTTCGCGATCAAATTTGTATTTAAAACCCAACTCTTTAAATGTATATTATTATTGTATTTTAAATAATAAAAAGATCACTTTCAACAACGGATCTCTTGGCTCTCGCATCGATGAAGAACGCAGCTCGGGAAGATCGGAAGAGCGTC
b8b5681b8b81b7ee2ad27fbedf20c511	0	0	0	0	0	47	0	0	0	k__Fungi;p__Ascomycota;c__Eurotiomycetes;o__Eurotiales;f__Aspergillaceae;g__Penicillium;s__Penicillium_melinii	AAGTCGTAACAAGGTTTCCGTAGGTGAACCTGCGGAAGGATCATTACCGAGCGAGGGCCCTCTGGGTCCAACCTCCCACCCGTGTTTATCGTACCTTGTTGCTTCGGCGGGCCCGCCTCACGGCCGCCGGGGGGCTTCTGCCCTCTGGCCCGCGCCCGCCGAAGACACCATTGAACGCTGTCTGAAGATTGCAGTCTGAGCAATTAGCTAAATAAGTTAAAACTTTCAACAACGGATCTCTTGGTTCCG
348d55e8f0c9148e67da4414a2e1bd1f	0	0	0	0	0	53	0	0	0	k__Fungi;p__Basidiomycota;c__Agaricomycetes;o__Trechisporales;f__unidentified;g__unidentified;s__unidentified	AAGTCGTAACAAGGTTTCCGTAGGTGAACCTGCGGAAGGATCATTAACGTATCTTCAGGCGCCCGTCCGTGGGCCCAGCTCCGGCCGCGAGGTCGTGCAGCGGGCTTTCGGCGGCGCCCAACCTTCACAAACCCACCGTGCACCTTTGCGGGAGAGGCTTGCCGGGCGAGAGCTCGGTCGGCCGATCCCGCTCCAAACAAACACTAGTTACGAGAATGTGATGCGGCCTTTGCGTCGCCTAATGACATGACAACTTTCAACAACGGATCTCTTGGCTCTC
df6b25fb14bff9432eed7db70a99a9b8	0	0	0	0	0	61	0	0	0	k__Fungi;p__unidentified;c__unidentified;o__unidentified;f__unidentified;g__unidentified;s__unidentified	TGGTCATTTAGAGGAAGTAAAAGTCGTAACAAGGTTTCCGTAGGTGAACCTGCGGAAGGATCATTACAAAAATCCAAATTATCCATTTGTGAACTAGCCTAACTGTGGTTAGGCGAGCTTGCTTGGTGAGTCTAGTGCTTGCCGGCAATCAAATAAACTAAAAGTAGTCAATGTGAGAAACTTTAAAATTTAAACAACTTTTAACAGTGGATCTCTTGGCTCTTGCATCGATGAAGAACGCA
42492eede57cf66b826a622aff761d73	0	0	28	0	0	0	0	0	0	k__Fungi	AGTAAATAACATGATAAACAGAGTAGTCTTAGTCGGTCGCTTAACACGTGATCCAGAATTGAAGTATTCGCAATCAGGGGTGGCAGTGGTACGTTTTACACTGGCGGTCAACCGAACATTTAAAAATCAACAGGGCGAACAAGAAGCGGACTTCATCAATTGTGTTGCATGGCGCAAACAGGCAGAAAACACAGCCAATTACTTGCGAAAGGGAAGTTTAGCAGGCA
d22c510661807354cbeadcd4f79cf291	0	0	29	0	0	0	0	0	0	k__Fungi;p__Basidiomycota;c__Agaricomycetes;o__Polyporales;f__Polyporaceae;g__Funalia;s__Funalia_floccosa	AAGTCGTAACAAGGTTTCCGTAGGTGAACCTGCGGAAGGATCATTATCGAGTTTTGAAATGGGTTGTAGCTGGCTTCTCCGGAGGCATGTGCACGCCCTGCTCATCCACTCTACACCTGTGCACTTACTGTGGGTATCGGGAGGTGTCGCGTCGTTTACGGCGAGGCGTTAACCGTGCCTACGTTTTACTACAAACGATTCAGTATCAGAATGTGTATTGCGATGTAACGCATCTATATACAACTTTCAGCAACGGATCTCTTGGCTCTC
cc22d14d1df044646949ffaa92f95cc5	0	0	0	0	0	0	55	0	0	k__Fungi	GTAAGCGAACATGGGACGCAGAAGACGCGCCGAGATACGCCGGTTGGAACCCGACCTGGTCTACTCCGACACCACCGTCACCGCCTTCGTCAACAAGCTCATGCGTGATGGCAAGAAGAACGCTGCCAGCCGGATCTTCTACGGCGCCTGCCGCCTGATCCAGGAGCGCAGCGGCCAGGAGCCCCTCAAGGTGTTCCGTCAGGCCCTCGACAACATCAAGCCGCGC
d092b2df3d21b98cef7c2a64a4d9bb78	36	0	0	0	0	0	0	0	0	k__Fungi;p__Ascomycota;c__Saccharomycetes;o__Saccharomycetales;f__Saccharomycetaceae;g__Kazachstania;s__Kazachstania_bovina	TATATAGCATCGATGAAGAACGCAGCGTCGTCAGTGGTAGCCTTGGTCATTTAGAGGAAGTAAAAGTCGTAACAAGGTTTCCGTAGGTGAACCTGCGGAAGGATCATTAGAGAAAATATGAGCGGTCTCGTGGAGAGCCTGCTGGGGGGAGCCACTGTGGGGGAGCGCACACGCCAGCCAGCGCTTAGTTGCGCGGCGGCTGTGGGTGCTCTGCCGGGCGCCCTCTGCGAAGGCGGCTCTGCACAGAGAACAACATACACACAGTGGAGACACGTATGCACGTTTTTCTGGGTGCATTGGTGCTTTGGGCTGGCGACGGCCCAGAGTGCGGCACGCAAAACACAAACAAAAATGCAGTTGCAAGAAACAGTCAGCAAAAGTATAAAAAACATATACACA…
7f02911d1ffa091eceeee04dfc679c96	0	0	29	0	0	0	0	0	0	k__Fungi	TTAGAGGAAGTAAAAGTCGTAACAAGGTTTCCGTAGGTGAACCTGCGGAAGGATCATTAATGATTTGAAAAAAAAGTGAGCTCATGAATATGAGTTTTACTTTACACTTCTTTTAAACCCCTGTTTTAAAAATGTTTACTAGAGTGTTTTTAAAATTATAACTGTAATGGTTGTAATGAAAAAGTTTAATAATAAAACTTTCAGCAATGGATCTCTTGGTTCAGGCATCGATGAA
823a5fc3135529fe2a15b243189fdf73	0	0	0	0	0	0	48	0	0	k__Fungi	ATAATGCATCCAGATCGTTCATTTGGATTTCCCTCGCTTTCGATTACGGGTAGTGGGTGTTGGCGATTTGACGCCCGATTTTGCCTTGCCGCGATCCCTGCGTTTAGGCAAAGACGGCTCACGCTCCATTTCCCGCCGTCTTTTTTCCGCTGCACGATTTTCTTCCCGGATTTCACGCAACAGCTCTCGTATCGATACTTTTTTCTGCGCTGGCTGGCGGTCAGTCGTATCCTTTGCGTTGTCGGCGCTGCGCTCTGAGATAGGCACGGACGGAATAGCCGGTTCCTTCGTTCTCTCCTCCT
85cfc427db1e56c10937c8ab74d278be	0	0	0	0	0	0	0	70	0	k__Fungi;p__unidentified;c__unidentified;o__unidentified;f__unidentified;g__unidentified;s__unidentified	TCGAAGAAGCTTGCAAACGCATAAAATCTACATTAAAAAAACTAAAATAAATGAACGAATCTACGCTCCGAGAGCTTTTTGATGGTTTCAACAACCTCACCGCATTAGTAATAGGCGATGTTATGATCGACTCGTATGTATGGGGAAAAGTAAATCGAATTTCGCCCGAGGCTCCGGTTCCAATTGTACAGATCAATAAAAAAGAAAACCGATTGGGCGGTGCGGCCAATGTAGCACTTAACGTAGCTGCCCTGGGTGCAAAACCCATCATTTGCGCAGTTGTGGGCGACGATTCAAACGCCGAAGTTTTTAACGAAATCCTTAGGATGGAAAAAATGGAAACTACTGGCGTGATGAAATCGGCCGATAGACCCACAACCGTAAAAACACGTGTTATAA…
7fc95c52a5bef4b41a95fbbc7ffa41f8	0	0	0	0	0	52	0	0	0	k__Fungi	CTTGGTCATTTAGAGGAAGTAAAAGTCGTAACAAGGTTTCCGTAGGTGAACCTGCGGAAGGATCATTATGAGAATATGATATTATTGTTTGTTGGATTGTTTTTTATGTTGTTTTGTTTTTTATTTGTTGAATTTTGGTGTTATTAATATGTATTGTGTTTATGACACGTACATACAAAATACAAATTTCAATATAAAATACAACAAGGGATATCTTGGCTCTCGCATCGATGAAGAACGCAGC
b16d78a78637ab7f8ea7442e1b6ecebe	0	0	0	0	0	57	0	0	0	k__Fungi;p__Ascomycota;c__Sordariomycetes;o__Hypocreales;f__Hypocreales_fam_Incertae_sedis;g__Acremonium;s__Acremonium_pinkertoniae	GGAAGTAAAAGTCGTAACAAGGTCTCCGTTGGTGAACCAGCGGAGGGATCATTATAGAGTTCTAAACTCCAAACCTTTGTGAACATATACGTGTTGCTTCGGCGGGTTGGGGGGCCCAGCGCCCACCGTCGCCCGCCGGGGACCCAAACTCTTGCCTTCTAGCGGAATCTTCTGAGTGAAAGCAAATAAAATCAAAACTTTCAGCAACGGATCTCTTGGCTCTAGCATCG
d74647adedc9f373d39a0dd9c126a4a8	4	0	0	0	0	44	0	0	0	k__Fungi;p__Ascomycota;c__Sordariomycetes;o__Hypocreales;f__Hypocreales_fam_Incertae_sedis;g__Sarocladium;s__Sarocladium_zeae	AAGTCGTAACAAGGTCTCCGTTGGTGAACCAGCGGAGGGATCATTACCAGAGTGCCCTAGGCTCTCCAACCCATTGTGAACATACCTATCGTTCCCTCGGCGGGCTCAGCGCGCGGTGCCTCCGGGCTCCGGGCGTCCGCCGGGGACAACCAAACTCTGATTTTATTGTGAATCTCTGAGGGGCGAAAGCCCGAAAACAAAATGAATCAAAACTTTCAACAACGGATCTCTTGGCTCTG
0ab8183eb53f4c4ee1fe972e6719ea78	0	0	0	0	0	46	6	0	0	k__Fungi	AAGTCGTAACAAGGTTTCCGTAGGTGAACCTGCGGAAGGATCATTACCGAGTATTGGGTTTAAAAGCCCGCACTCCAACCCTCTGTGTATTCGACCTTGTTGCTTTGGCGGGCCTGCGGGTAACACCGCTGCCGGCTCTTTGCTGGCTAGTGCCCGCCGGAGAACCACTAAACTCTTGTTTTAACGGTGTCGTCTGAGTCTATTTTAATAGTTAAAACTTTCAACAACGGATCTCTTGGTTCTG
13134ae1392dd01f8db58bd85ff033eb	0	0	3	0	0	41	0	0	0	k__Fungi;p__Ascomycota;c__Sordariomycetes;o__Sordariales;f__Chaetomiaceae;g__Myceliophthora;s__Myceliophthora_thermophila	AAGTCGTAACAAGGTCTCCGTTGGTGAACCAGCGGAGGGATCATTACAGAGTTGCAAAACTCCCTAAACCATCGTGAACGTTACCCAAACCGTTGCTTCGGCGGGCGGCGCCCTCGCGCGCCCCTGGGCCCCACCGCGGGCGCCCGCCGGAGGTACCCAAACTCTTGATACATTATGGCCACTCTGAGTCTTCTGTACTGAATAAGTCAAAACTTTCAACAACGGATCTCTTGGTTCTG
4280783eb21519e0b64fd3597c146bee	0	0	30	0	0	0	0	0	0	k__Fungi	CACGCTTTTATGATTACCTTGCCCAAGGTTTATTCAATTTACAATTTATTACCGACCCAAACATGATTGTATTAGGTGGGGGTGTTTCACAATATGAACCACTCATTCCTGAATTACAGAAACGTTTAGATAAACGTATGAAAACGGCAAATATTACAGATTTTACCTTTAATATCAAAGCATGTCACTTTAAAAATAATGCAAATTTATTAGGGGCAGTATATAGTTTTATGCAACAACACAATATAGAATAGAGGATAAGTATGTTCGAATTAATTACAGCATTACCAACA
1741cb12e2fb204d45f4c0617c107e47	0	0	24	0	0	0	0	0	0	k__Fungi;p__Basidiomycota;c__Tremellomycetes;o__Tremellales;f__Bulleribasidiaceae;g__Hannaella;s__Hannaella_sinensis	GCTCTTCCGATCTCGTACGCTTGGTCATTTAGAGGAAGTAAAAGTCGTAACAAGGTTTCCGTAGGTGAACCTGCGGAAGGATCATTAACAAAGTTCGCTTCTCTGAAGCAACTGATCTCTAACACCTGTGCATCTTGTCGCTCCGGCGATATATCAAACATCAGTGTAAAGAATGTAATTTATTATAACAAATACAACTTTCAACAACGGATCTCTTGGCTCTCGCATCGATGAAGAACGCAGCTGCCGAAGATCGGAAGAGC
e47603dfbfbefad82ba16050801802a9	0	0	0	0	0	0	0	0	38	k__Fungi;p__Ascomycota;c__Eurotiomycetes;o__Eurotiales;f__Aspergillaceae;g__Penicillium;s__Penicillium_jiangxiense	AAGTCGTAACAAGGTTTCCGTAGGTGAACCTGCGGAAGGATCATTACCGAGTGAGGGCCCTCTGGGTCCAACCTCCCACCCGTGTTTAACGTACCTTGTTGCTTCGGCGGGCCCGCCATCCGGCCGCCGGGGGGCACCCGCCCCTAGGCCCGCGCCCGCCGAAGACACCCCCGAACTCTTGTCTGAAGAATGCAGTCTGAGCGAAAAGCTTTAATTAGTTAAAACTTTCAACAACGGATCTCTTGGTTCCG
5788d4c4a9b58710dea4e9e2930b1765	0	37	2	0	0	0	10	0	0	k__Fungi	AAGTCGTAACAAGGTTTCCGTAGGTGAACCTGCGGAAGGATCATTATTGAATGTCGAGTGTGTCTCCTTCACGGGAGTGCACTCTTTCACATCCATAACACCTGTGCACTGTTGGTCGTTGTGTAAGCCATGACAGCACTGTCTGGCTGAAACATCGACCTACCTTTCATACCCACAAACATATGTACCAAATGTAGTCTTATTATAACATAATAAAACTTTCAACAACGGATCTCTTGGCTCTC
77ea13ef5c3851730817eee5f7ad3ee3	0	0	0	0	0	42	4	0	0	k__Fungi;p__Ascomycota;c__Eurotiomycetes;o__Onygenales;f__Onygenales_fam_Incertae_sedis;g__Chrysosporium;s__Chrysosporium_lobatum	AAGTCGTAACAAGGTTTCCGTAGGTGAACCTGCGGAAGGATCATTACCGTGCCGGGGGCCCTTCGGGGTCCCATTGTGCCACCCGTGTTTACTTGTACCTGTTGCTTCGGCGGGCCTGCGGGCCTCGCTCGCTGCCGGGGGACTGGGTCCCCGGGCGCGTGCCCGCCGGAGACACCCCAAACTTCTCTAACGGATACGTCTGAGCAAATGATCTAATCATTAAAACTTTCAACAACGGATCTCTTGGTTCCC
a87d8c5108b83d344caa175c0ddc533f	0	0	30	0	0	0	0	0	0	k__Fungi;p__Ascomycota;c__Dothideomycetes;o__Pleosporales;f__Massarinaceae;g__Stagonospora;s__Stagonospora_neglecta	AAGTCGTAACAAGGTTTCCGTAGGTGAACCTGCGGAAGGATCATTACACTTGAGGAGTCCCTAAAAAGACTTCTAGTAAGGAGGTTTGTTAGTCTGTATGGCCCCAAAAGGGCCGATGAGCAGCGTGCCTCTTTTGTCTACCCTTGTCTTTTGCGTACCCACGTTTCCTCGGCAGGCTTGCCTGTCGATTGGACATTTACATAACCTTTTTAATCTTCAATCAGCGTCTGAAAAACCTAATAATTACAACTTTCAACAACGGATCTCTTGGTTCTG
ec0bf992f130dbf4f1396c750b3a8f64	0	0	0	0	0	0	0	67	0	k__Fungi;p__Ascomycota;c__Eurotiomycetes;o__Eurotiales;f__Aspergillaceae;g__Aspergillus;s__Aspergillus_penicillioides	AAGTCGTAACAAGGTTTCCGTAGGTGAACCTGCGGAAGGATCATTACCGAGTGTTTGGGCGCCCCCTCGCGGGGTGCCCGTCCTCCCATCCGTGTCTATTTGTACCCTGTTGCTTCGGCGGGCCCGCCCATCGTGGCCGCCGGGGGGCTTCACTGCCCCCGGGCCCGTGCCCGCCGGAGACCTCAACCATGAACACTGTCTGAAGGTTGCAGTCTGAGTGAATGATATAAAAATCGTTAAAACTTTCAACAACGGATCTCTTGGTTCCG
bbc52cc99b14d35b15d9212feb081afc	0	0	0	0	0	0	0	0	33	k__Fungi;p__unidentified;c__unidentified;o__unidentified;f__unidentified;g__unidentified;s__unidentified	TCAGACGAACACTCTTTCCCTACACGACGCTCTTCCGATCTACTGATCTTGGTCATTTAGAGGAAGTAAGAAAATTACTAAATAAGTAGAATAATAAAACGGGAAATTTCACGACTGGAATTTCCCGTTTTTTGCATGAAAAGATCGTTTTCCTGAGGAATTTTTATCGTTGAAATCATGGTTACCCATGAATTTGTTTCGCTTTTTCCATATTGACACGGATCGCATCGATGAAGAACGCAGCTCGGGAAGATCGGAAGAGCACACGTCTGAACTCCAGTCACACTGCTT
c8aa0ea55e657097ab04d2f8b8bcf403	0	0	34	0	0	0	0	0	0	k__Fungi;p__unidentified;c__unidentified;o__unidentified;f__unidentified;g__unidentified;s__unidentified	TGACTGGAGTTCAGACGTGTGCTCTTCCGATCTCGTACGCTTGGTCATTTAGAGGAAGTAATAAAGACTGCCAACTGCCGGCATGTGATTGATGAAAGCATACAGAGGTCATCTCCGGCAACTCATCAGCTTCTACTATTTAATTGATTCAACCCATAAGAAAATCTGTTGAGCGGCGGGAGAGAACCATTGCGCTCTTATCACAACTGCATGCCCGCAGGCCGGCATCGATGAAGAACGCAGCTGCCGAAGATCGGAAGAGCGTCGTGTAGGGAAAGAGTGT
834f051531df6ab75680980d8a86bf75	0	33	0	0	0	0	8	0	0	k__Fungi;p__Basidiomycota;c__Cystobasidiomycetes;o__Erythrobasidiales;f__Erythrobasidiaceae;g__Erythrobasidium;s__Erythrobasidium_hasegawianum	AAAAGTCGTAACAAGGTTTCCGTAGGTGAACCTGCGGAAGGATCATTAATGAATTTTTAGGGCGCTCTTTTTAGAGGTCCGACCAATTTCATTTCCACACACCGTGAACACACTTCATTTTTTACACACAATTTATAAACACACAAGTCTATAAGAATGTATAAAGTCTCTTAATTGAGCATAAAGTTATAATACAACTTTCGGCAACGGATCTCTTGGCTCTC
8755f3775df545d92422936dd828ec75	0	0	0	0	0	53	0	0	0	k__Fungi;p__Ascomycota;c__Dothideomycetes;o__Pleosporales;f__Phaeosphaeriaceae;g__Neosetophoma;s__Neosetophoma_rosigena	AAGTCGTAACAAGGTTTCCGTAGGTGAACCTGCGGAAGGATCATTACATTCAGTAGCTTGCTACTGTTAGGGGGGTCCATTAGTCTGTATAGTATCACTACTGATGAGCAGCACGACTCCCTGTCTATACCCTTGTCTTTTGCGCACTCATGTTTCCTCGGCGGCTTGATACCCGCCGGCTGGATCAATCTATAACCTTTTTAATTTTCAATCAGCGTCTGAAAAACCTAATAATTACAACTTTCAACAACGGATCTCTTGGTTCTG
7498b037321f2706fc09f1b942da6d87	0	0	0	0	0	43	6	0	0	k__Fungi;p__Ascomycota;c__Sordariomycetes;o__Xylariales;f__Apiosporaceae;g__Arthrinium;s__Arthrinium_pseudosinense	AAGTCGTAACAAGGTCTCCGTTGGTGAACCAGCGGAGGGATCATTACAGAGTTATACAACTCCCATACCATTTGTAAACTTTACTCAGTTATGCCTCGGCGTGAACTGCGTACGGAGGCAGAGTGGTGTTACCCGGTAGCTTACCCTGTAGGTTACCCTGTAGCGCTACCCTGTATCAACTCCCGCGCAGCCCGCCGGTGGTACACTAAACTCTTGTTTTATTTTATATTCTGAGCGTATTATTTTAATAATTAAAACTTTCAACAACGGATCTCTTGGTTCTG
1544187a04720d23a926035eff72b38b	30	0	0	0	0	0	0	0	0	k__Fungi;p__Ascomycota;c__Saccharomycetes;o__Saccharomycetales;f__Saccharomycetaceae;g__Issatchenkia;s__Issatchenkia_orientalis	ACGACGCTCTTCCGATCTATGAGCCTTGGTCATTTAGAGGAAGTAAAAGTCGTAACAAGGTTTCCGTAGGTGAACCTGCGGAAGGATCATTACTGTGATTTAGTACTACACTGCGTGAGCGGAACGAAAACAACAACACCTAAAATGTGGAATATAGCATATAGTCGACAAGAGAAATCTACGAAAAACAAACAAAACTTTCAACAACGGATCTCTTGGTTCTCGCATCGATGAAGAACGCAGCTCGGGAAGATCGGAAGAGCACACG
ed185ba8432d55ae1d8cc8afbef4f578	0	0	0	0	0	0	38	0	0	k__Fungi	ACACGACGCTCTTCCGATCTACTGATCTTGGTCATTTAGAGGAAGTAAAAGTCGTAACAAGGTTTCCGTAGGTGAACCTGCGGAAGGATCATTAGAGTGACAAGATCACCACCCTCGGTTATGCACACGTTGCTTTGGCGCAGGCCAATCTCATCACACACTATTTTTTATCGTCTGAGCACTATATAACATTAAAACTTTCAACAACGGATCTCTTGGTTCTGGCATCGATGAAGAACGCAGCGTCGTCAGATCGGAAGAGCACACGTC
4e842d16127f400f62e2bee23a5ad942	0	0	0	0	0	0	0	0	36	k__Fungi	TCAATAAAGGGGAATAATTAGTAATGTTTAAACGAAGAAAAAAACAAAAACATAGTAAAATTCGTCATCTGATCACACAAATGAATCCTACGTCGATCATCTCGGAACAATATAGAGCGATTCGGACAAACTTGCAATTTTCCGCTGTAGATGAGTCATTACGCTCAATCGTCGTTACTTCAGCGGGGCCTGCTGCGGGAAAATCAATTACCGCGGCAAACTTAGCCATCGTTTATGCACAGCAAGGAGCGAAGACACTTC
397aba0a9132a54e7a4503a178696f96	38	0	0	0	0	0	0	0	0	k__Fungi	CTTTCCCTACACGACGCTCTTCCGATCTATGAGCCTTGGTCATTTAGAGGAAGTAATATATATAGCATCGATGAAGAACGCAGCGTCGTCAGTCGTACGCTTGGTCATTTAGAGGAAGTAAAAGTCGTAACAAGGCATCGATGAAGAACGCAGCATCACCGACTGCCCATAGAGAGAGGATGATGCTCTTCCGATCTATGAGCGGAAGCAAAAGTCGTAACAAGGCATCGATGAAGAACGCAGCTCGGGAAGATCGGAAGAGCACACGTCTGAACTCC
2c5cae319ab55197d0a6282befeb8cb8	0	0	26	0	0	0	0	0	0	k__Fungi;p__Ascomycota;c__Sordariomycetes;o__Hypocreales;f__Hypocreaceae;g__Monocillium;s__Monocillium_ligusticum	AAGTCGTAACAAGGTCTCCGTTGGTGAACCAGCGGAGGGATCATTACCGAGTTTACAACTCCCAAACCCCTGTGAACATACCTATTGTTGCTTCGGCGGACACGCCCCGGCGCCCCCGTGCCCGGAACCAGGCGCCCGCCGGAGGACCACAAACCATGTCTTACTATAGTGGTATCATCTGAGTGGCACAAACAAATAAATCAAAACTTTCAACAACGGATCTCTTGGTTCTG
a12a2cfd3d93ed942c0abfbe068f8109	0	0	37	0	0	0	0	0	0	k__Fungi;p__Ascomycota;c__Leotiomycetes;o__Erysiphales;f__Erysiphaceae;g__Podosphaera;s__Podosphaera_tridactyla	AAGTCGTAACAAGGTTTCCGTAGGTGAACCTGCGGAAGGATCATTACTGAGCGCGAGGCCACGCGGGGCGCATGCCTTGCGTCGGCTGACCCTCCACCCGTGTGAACTGTCTCCTGTTGCTTTGGCGGGCCGGGCTCGTCCTGCCGGCTCCGGCTGGGGAGTGCCCGCCAGAGAAGCCCCAACTCGTGCTGTTTGTGTCGTCTGAGTGAATGTGGAATCAGTAAAACTTTCAACAACGGATCTCTTGGCTCTG
7c58d071b72381023c8192e3c946a7df	0	0	0	0	0	0	44	0	0	k__Fungi	TGGTCATTTAGAGGAAGTAATGCATTTTGTGATCGATTTTATCGGGCTTTTGAAAAATTTTTACTGTGTAGTATTTTCCGGTGATCCAATGATTTATGAAATTGTCATAGTAGTATGATCCGGGATTTCCGGATTGTCCGCCCGGATAGACAACGTGTGCAAGGACACTATCCGGGTGAAGTTCTACGATCATACGCCAACTGGGGCCGTGTGTTTTACTGATGGCATCGATGAAGAACGCA
3f73613f80e7b995b8b19c5075d0ef50	0	0	0	0	0	0	19	0	14	k__Fungi	CGATGCGACAGGCACCAGAAAACCGGCCCCTGCCCAAGCGTGACGCGGTAGAGGTCTGGCTGTTCGATCTCGACAACACGCTCTATCCGGCGGCCTGCAACCTCTTTCCCCAGGTCGAAAGGCGGATGGGGGAGTTCATCTGCAAGCATTTCGATCTCAAGCTGCCTGAGGCAAAGGCCCTGCAGAAGCGGCTTTTCCATGAACATGGCACGACTCTGCGGGGCTTGATGAGCGAGCACG
c5e9217b0cea988bb31b70e6ba9905cf	0	0	0	0	0	0	0	0	34	k__Fungi	GGCCGGAGGTGTTTCTTATGAAGTTAAGGGGAAAGACCATACTTATTGTTGAAGACGATCGAAAAATACGTAAACTCATAAGAATTTACTTGGAGAATGCGGGATTTGAAGTACTGGAAGCAGCGGATGGCATGGAAGGACAACATATGTTTGAAATGCATGACCCTTGTTTTGTCATCATGGATTTGATGCTTCCGAAGCAAAGTGGGGAGGAATTGTGCCATTGGATACGTAGTGAGGCCAAGAGCGATGTACCTATGATCATGCTGACAGCGAAAGTAGATGAACAAGATCGGATTAAAGGTCTTCAGCTTGGTGCGGACGATTATATAACCAAGCCGTTCAGTCCGCAAGAATTAGTCGTGCGTGTGGAAACCGTATTACGACGCACCGC
2c5b4ffa97c8699f17976309c3bab5e7	0	6	15	0	11	0	0	0	0	k__Fungi;p__Basidiomycota;c__Cystobasidiomycetes;o__Cystobasidiales;f__Cystobasidiaceae;g__Occultifur;s__Occultifur_externus	TAGAGGAAGTAAAAGTCGTAACAAGGTTTCCGTAGGTGAACCTGCGGAAGGATCATTAATGAATTGTTAGGACGCTCTTTTTAGAGGTCCGACCCCTTCATTTCCTTACACTGTGCACACACTTCTTTTTCACACATTTTAACACATCAGTTTAAAGAATGTAAATAGTCTCTTAATTGAGCATAAAATAAATAAAACTTTCAGCAACGGATCTCTTGGCTCTCGCATCGATGA
226b5f21c469197bfe873e94cb3bd75d	33	0	0	0	0	0	0	0	0	k__Fungi	TATATAGCATCGATGAAGAACGCAGCGTCGTCAGTCGTACGCTTGGTCATTTAGAGGAAGTAATATAATGCACCGATGAAGAACGCAGCATGGCAGTCGTACGCTTGGTCATTTAGAGGAAGTAATATATAGCATCGATGAAGAACGCAGCATCACCGACTGCCCATGAGAGAGGATGATGCTCTTCCGATCTCGTACGCTTGGTCATTTAGAGGAAGTAATATATAGCATCGATGAAGAACGCAGCGTCGTCAGTCGCACGCTTGGTCATTTAGAGGAAGTAATAGCATCGATGAAGAACGCAGCGTCGTCTGAGCCTTGGTCATTTAGAGGAAGTAATATATATAGCATCGATGAAGAACGCAGCTGCCGACTGCCCATAGAGAGGATGATGCTCTT…
cc147ad871902a388bbecd11fbf2ea39	0	0	0	0	0	0	44	0	0	k__Fungi	GCAGTGGCTGCAAGAGATCGCGCTGAATCTCAGAATAGATGTTGTCGCTGGTAAGCGGCAACATTTGCTCTTCAAGCTGGCGGACAATGGAATCATTGGCCACGTGATAACTGATCAGGCTGGTTGCAACAAAACCTACCAGTAAAAGCACTACCAGTGAGCTAACAAAAAACCACTTCGTTTGCATAACGATAACAACAGGTAAACAGATCCGAGGGGGCCGACCAAGTGTTCAGAAGGCGTTTGCCGCTGTCTGGAGACGGTGATCGAAGTCGCCAGACTTGGCGCGAATAGTA
0aecbfc0f4ba0436519a58aaa6b6383c	0	0	0	0	0	0	50	0	0	k__Fungi	TCGCAAAAGCAAAAGGGAACGCCTAATTTTAACAGAACATGAGTCAAAAAATCAGAATAAAACTAAAATCCTACGACCATATGCTGGTTGATAAATCGGCTGAAAAAATCGTAAAAACTGTAAAAAGTACAGGTGCAGTAGTAACAGGACCAATTCCGTTGCCTACGCACAAGAAAATATTCACAGTATTGCGCTCTCCGCACGTGAACAAAAAAGCTAGAGAGCAATTTGAATTGAGCTCGTATAAAAGATTGTTGGACATCTATTCTTCTTCATCCAAAACCATCGAT
70287112784482bfc634444ce689a9ca	0	0	0	0	0	0	31	0	9	k__Fungi;p__unidentified;c__unidentified;o__unidentified;f__unidentified;g__unidentified;s__unidentified	GGTCGACAGCAAGGTTGATTAGTACGTAGAACGCCGCGACCACCAGCACTATGGTTTGGATAACGGGAAAGTCGCGTTCGTAAATAGCCTGCAGGGCGAATCGGCCCATCCCGGGCCAGGCAAAGATATCTTCGATGATGACCGTGCCGCCGATCAGCGCCCCGATCTGTATGCCTATCACGGTGGTGACAGGTAGCAGCGCGTTCCGAAGTGCGTGCCTCATCACCACGGCCGCCCTTCCTAGGCCCTTGCCGGTGGCCGTGCGGACGAAATCGAGCCGAAGCACATCAA
9e1958c26b8423fde7cf88cb64fef5cf	0	0	0	0	0	50	0	0	0	k__Fungi;p__Ascomycota;c__Sordariomycetes;o__Hypocreales;f__Bionectriaceae;g__Clonostachys;s__Clonostachys_rosea	AAGTCGTAACAAGGTCTCCGTTGGTGAACCAGCGGAGGGATCATTACCGAGTTTACAACTCCCAAACCCATGTGAACATACCTACTGTTGCTTCGGCGGGATTGCCCCGGGCGCCTCGTGTGCCCCGGATCAGGCGCCCGCCTAGGAAACTTAACTCTTGTTTTATTTTGGAATCTTCTGAGTAGTTTTTACAAATAAATAAAAACTTTCAACAACGGATCTCTTGGTTCTG
acdd17db6ee987a6abb9d8f0f94c9957	0	0	0	0	0	51	0	0	0	k__Fungi;p__unidentified;c__unidentified;o__unidentified;f__unidentified;g__unidentified;s__unidentified	AAGTCGTAACAAGGTCTCCGTAGGTGAACCTGCGGAGGGATCATTACTGTCCTTCGTTGGCTGTTGAACGATGTACCTTTCTATGCTTGGCTCTCCCTTCCCTGGGAGGGTTTCAAGTTGATTTCAAGTCCTATTCATCAAACCGAGAGTACCCGAACAATTGTTTTCCACGCTAGCTACTGTCCTGCACAGCGGCTAGAACCAAAAAGAAACAAAAACACGACTCGCAACAACGGATATCTTGGTTCTC
7f430f04d4d0efe268c9879ce706f164	0	0	0	0	0	44	0	0	0	k__Fungi;p__Ascomycota;c__Sordariomycetes;o__Hypocreales;f__Hypocreaceae;g__Trichoderma;s__unidentified	AAGTCGTAACAAGGTCTCCGTTGGTGAACCAGCGGAGGGATCATTACCGAGTTTACAACTCCCAAACCCAATGTGAACGTTACCAAACTGTTGCCTCGGCGGGATCTTCTGCCCCGGGTGCGTCGCAGCCCCGGACCAAGGCGCCCGCCGGAGGAATCAACCAAAACTCTTATTGTATACCCCCTCGCGGGTTTTTTTATAATCTGAGCCTTCTCGGCGCCTCTCGTAGGCGTTTCGAAAATGAATCAAAACTTTCAACAACGGATCTCTTGGTTCTG
97f1e59f2e91709dfceb7fae695689f9	0	0	0	0	0	53	0	0	0	k__Fungi;p__Ascomycota;c__Archaeorhizomycetes;o__Archaeorhizomycetales;f__Archaeorhizomycetaceae;g__Archaeorhizomyces;s__unidentified	CTGGTAGCCTTGGTCATTTAGAGGAAGTAAAAGTCGTAACAAGGTCTCCGTAGGTGAACCTGCGGAGGGATCATTATTGAACGGCCCGGTCGGGCCCTCAAAACCTCAAACCCGTGGATGCGATCCGTGCTTCGGCGCCCCGGCGTCGCCTTTATGCAGTCCGTCCGTCCGCGTCTGAATACAACGAAGAATTAAAACTTTCAACAAAGGATCTCTTGGCTCTCGCATCGATGAAGAACGCAGCAAGGAGAG
8664f5ac6ae8ce2f2706fb949b1a24d1	0	0	0	0	0	0	38	0	0	k__Fungi	TCGCTTGGTGAGAAGGAAGTTGTTTTTAGACGGCAGTACCTTTTTAGACGGAAGCACCCGTCACCGTCGGGTGAGCTCGGCGCGCACCGAAGCCGGGACGTACAAGTTTGCCGCTTCCCGGCGCCCCCCGGTCAGCGAAGCGATCAATGTTGAAAGGGTCGCCAGCCCTTTCATTTCCCCTTCGCCCGTCCATACCCGAATCGGCTCTTGAGCCGATCCCGAACCGTCGGCCGGCGCGCCTTCGTGATAAGCGTCGTACGGTGTGTTCGCGGAAACATCCATTAAGCAATAATAGCGGGGATCCCATCCCCCCGCCTCCGCCAAATGACGCGCCTGCTGTAACGTCTCA
bfce1a277e1961cff3e0d80b87a34289	0	0	0	0	0	0	38	0	0	k__Fungi	CCATGGGTGCCTTGGATAAAAGTGAGAAAAAAGCTTTTTATACTGCTTGTGCGGCAATGATTTTAGGATTGGTAGGACTGTATCTCTGGGCTGCTCCTGCTGACTCTGCACTGCGTGATGCCGACGGAGAAATCGCTTCGTTTTCCGCACCTTTAATGCGATCTATTGTTCCTTTAATCTTTATCATATTCTTAATTCCCGGAGTTGTGTATGGAATGATGTCTAAAACTTTCGAAAGCACCAAAGATATTATTGAGAGTATGACAAAATCTATGACAGGAATGAGTTATTATATTGTCATGGCTTTTTTCTGTGCCTTGTTTATCGATGCTTTTGCCAAATCAAATCTCGGTGCTTTATTGGCTTTAAAAGGA
c9b5667869f1e2796eff46a60e9b566b	0	0	0	0	0	0	37	0	0	k__Fungi	ATTGTACGAAGCGATGCATGAGGCTTACCGCAATGGTGCGACAATCTCCGGTACCAGTGCGGGCGCGGCAGTGATGTCGCATCGGATGATCACAGGTGCCCAGCGAGGTGATGAAGACGGTTCGTTCAGGGAGGTGAAAAGCGACTATGCGGTGACGGAAAGTGGAATGGGGTTTCTGACCAATGCAGTGATCGATCAACATTTTATCTACCGTAGCCGGTACAATCGCCTACTCAGCGTACTGTCGGACCATCCTAAGCTGATGATGATCG
ec15136311caafba3d3e1b9f91caeffd	0	0	0	0	0	38	0	0	0	k__Fungi;p__Ascomycota;c__Leotiomycetes;o__Helotiales;f__Helotiaceae;g__Hymenoscyphus;s__Hymenoscyphus_aurantiacus	AAGTCGTAACAAGGTTTCCGTAGGTGAACCTGCGGAAGGATCATTATCGTGTTCCTGCCCTCTGGGTAGAAACCCCACCCTATGTTTAACCCTATCACTGTTTCCCTGGCGGGCCGCCTCAGGGCGCTGGCTCCGGCCGGATCGCGCTCGTCGGGGACATCACAAACCCTGTTTGCAAGTCTGTCCGAGTACTATATCAATAGTTAAAACTTTCAACAACGGATCTCTTGGCTCTG
8f8b1b396404a2b74950ce0008c565c4	0	0	0	0	0	0	45	0	0	k__Fungi	ACCATTAACTATCATTGCTTATGTATTTTTTGTTCGCGCCGGCGGTGTTATGAAGCTTTTTGGTCATTTTATTTCCGCTGTGCTATGAAGTGTCATTACCGAGCGCTGCTTTACGTCGCTGTCAGGTACAGCCCTCAAGGCTTGAACTAAGAAAATACTCGGTTAAAGGCATCACTCTGGAAGCGGACAAACTGCTTCGTATTAGCTTGGGGTTACATGTCGAAGGCAGTTGCTAGAAAAGCCATATGGGCCGCCGCAATTTCTGCGGTGCTTGCCATTTTGATTGTTTTTGTGGGACTTCCCTTCTTTGCATCCACCCAGATTGTTCGCGACCGGATTGCTCACCAGATGACCGCCTGGAGCGGCTACCGGGTCA
40f346aa09dcb202b5966a8c0a1c38ae	0	0	0	0	0	47	0	0	0	k__Fungi;p__Ascomycota;c__Leotiomycetes;o__Thelebolales;f__Pseudeurotiaceae;g__Pseudogymnoascus;s__Pseudogymnoascus_roseus	AAGTCGTAACAAGGTTTCCGTAGGTGAACCTGCGGAAGGATCATTACAGTAGTCGCCCGGGTTGCCGCAAGGCCTCCCGGGTAACCTACCACCCTTTGTTTATTACACTTTGTTGCTTTGGCAAGCCTGCCCTCGGGCTGCTGGCTCCGGCCGGCGAGCGCTTGCCAGAGGACCTAAACTCTGTTTGTCTATACTGTCTGAGTACTATATAATAGTTAAAACTTTCAACAACGGATCTCTTGGTTCTG
a444cf3c7d015f13678b02dce696373d	0	0	0	0	0	47	0	0	0	k__Fungi;p__Ascomycota;c__Eurotiomycetes;o__Onygenales;f__unidentified;g__unidentified;s__unidentified	AAGTCGTAACAAGGTTTCCGTAGGTGAACCTGCGGAAGGATCATTACCGTGCCGTGGCAGCCGGCCCACAAAGCCTGGCTGTTTCACCTGGCCACCCGTGTCTACTTTACCTGTTGCTTCGGCGGGCCTGCGGGCCTGCTCGCTGCCGGGGGACCCTGCAGGGTTCCCAGGTTCGTGCCCGCCGAGGACCATGAAATTCTTGTTCAAGATTGGCGTCTGAGTGATTAAGAAATCAGTTAAAACTTTCAACAACGGATCTCTTGGTTCCC
741eb4ed6cf8324386743856e9096351	0	0	0	0	0	43	0	0	0	k__Fungi;p__Ascomycota;c__Leotiomycetes;o__Helotiales;f__Hyaloscyphaceae;g__Hyphodiscus;s__Hyphodiscus_hymeniophilus	AAGTCGTAACAAGGTCTCCGTAGGTGAACCTGCGGAGGGATCATTACAGAGTTCGTGCCCTCGCGGGTAGATCTCCCACCCTGTGTTATTACCACCCTGTTGCTTTGGCGGGCCGCTAGGCTCGTGCCTAGCCACCGGCTCCGGCTGGTGAGCGCCCGCCAGAGGCCCTCAAAACCCTCTAATCAGTGTCGTCCGAGTACTATACAATCGTTAAAACTTTCAACAACGGATCTCTTGGTTCTG
4ee0ab68cdd3bbe4296d50369795cfe3	0	0	25	0	0	0	0	0	0	k__Fungi	TAGTCACACTCTTTCCCTACACGACGCTCTTCCGATCTCGTACGCTTGGTCATTTAGAGGAAGTAATATAGCATCGATGAAGAACGCAGCTGCCGACTGCCCATAGAGAGGATGATGCTCTTCCGATCTCGTACGCTTGGTCATTTAGAGGAAGTAATAGCATCGATGAAGAACGCAGCGTCGTCAGTCGTACGCTTGGTCATTTAGAGGAAGTAATATATATAGCATCGATGAAGAACGCAGCTGCCGAAGATCGGAAGAGCACACGTCTGAACTCCAGTCACCGAG
309c92f4038160af7191b8c0789c2dfa	0	0	20	0	0	0	0	0	0	k__Fungi;p__unidentified;c__unidentified;o__unidentified;f__unidentified;g__unidentified;s__unidentified	ACGCTCTTCCGATCTCGTACGCTTGGTCATTTAGAGGAAGTAACCCCTACTTTATTCTATCTATCTCAATTGACTAGCTACGTTATAAACCACCTTAATTCGATAGTTTCTGTTCAAACCCGTTGGCGTCTTTGGACGTTTCTGGGCAGTAGCATATCTCCGTACAGGAGCCTCACCTAACGAGGTATTTCTAATTTGTTGGAGCAGATCATAGACTCAATAGTGCATCGATGAAGAACGCAGCTGCCGAAGATCGGAAGAGCAC
1c7fb11c103dc6ad8d7cdc02103f528e	0	0	0	0	0	0	0	59	0	k__Fungi;p__Ascomycota;c__Dothideomycetes;o__Capnodiales;f__Cladosporiaceae;g__unidentified;s__unidentified	AAGTCGTAACAAGGTCTCCGTAGGTGAACCTGCGGAGGGATCATTACAAGTGACCCCGGTCTTACCACCGGGATGTTCATAACCCTTTGTTGTCCGACTCTGTTGCCTCCGGGGCGACCCTGCCTTCGGGCGGGGGCTCCGGGTGGACACTTCAAACTCTTGCGTAACTTTGCAGTCTGAGTAAACTTAATTAATAAATTAAAACTTTTAACAACGGATCTCTTGGTTCTG
626167eee37d4b0041084935ad8dd82d	0	0	0	0	33	0	0	0	0	k__Fungi	CTACACGACGCTCTTCCGATCTCAAAAGCTTGGTCATTTAGAGGAAGTAAAAGTCGTAACAAGGTTTCCGTAGGTGAACCTGCGGAAGGATCATTACCGTGACACGATCACCACCCTCGGTTACGCACGCGTTGCTTTGGCGCCCGCCAATCTCACCCAACACTATTCTTTGTCGTCGGAGCACTATAACATTAAAACTTTCAACAACGGATCTCTTGGTTCTGGCATCGATGAAGAACGCAGCGAATGAAGATCGGAAGAGCACACGTCTG
620ffb9fd9c384cfa5e07b1070453eb7	0	0	0	0	0	0	0	0	34	k__Fungi;p__unidentified;c__unidentified;o__unidentified;f__unidentified;g__unidentified;s__unidentified	TCATTTAGAGGAAGTAATGTGTGTTATTGCTCAGCGACTGTGAAATCGCCCCGTACGGCATCTGAAAACGGAACATGACACCACCAGGCATGCCGCTGGCAGCTGGCGCCTCTTCGACCGAAGCAAAGGTAATAAAAGGTCTCGCCCATCTAGCTGTCCAGCCGTCCATGCTTTCGGCCTCGATATTTTGCGGATTTTTCGTTTCGGTCGTCAGTCCCACACTGGCATCGATGAAGAAC
f9e6c2e90cd54eed887bda741e41d270	0	0	0	0	0	30	11	0	3	k__Fungi;p__Ascomycota;c__Sordariomycetes;o__Hypocreales;f__Hypocreaceae;g__Trichoderma	AAGTCGTAACAAGGTCTCCGTTGGTGAACCAGCGGAGGGATCATTACCGAGTTTACAACTCCCAAACCCAATGTGAACGTTACCAAACTGTTGCCTCGGCGGGGTCACGCCCCGGGTGCGTAAAAGCCCCGGAACCAGGCGCCCGCCGGAGGAACCAACCAAACTCTTTCTGTAGTCCCCTCGCGGACGTATTTCTTACAGCTCTGAGCAAAAATTCAAAATGAATCAAAACTTTCAACAACGGATCTCTTGGTTCTG
28bf2061d75b8580bc1d6d326f0ce72f	37	0	0	0	0	0	0	0	0	k__Fungi;p__Basidiomycota;c__Agaricomycetes	AAGTCGTAACAAGGTTTCCGTAGGTGAACCTGCGGAAGGATCATTATTGAATTTCATGGGACTTGATGCTGGCTCCGTAAAGGAGCATGTGCTCGGTCTCAATCCAAACAACCACTGTGCACTATTGTCATGGAGGTGGATGACCTCCCCGTGCGAGCGGCGGAGGCCTTCATCTTCATTGATTTTACAAACAACTGCATTGTCTTGTAGAATGTCTCATATTAATGAAATACAACTTTCAACAACGGATCTCTTGGCTCTC
2a895ec046dd554fab73ecfbb82d328f	0	0	0	0	0	0	32	0	0	k__Fungi	CGCTCTTCCGATCTACTGATCTTGGTCATTTAGAGGAAGTAACGCCCATTACGATAGAGATCAATTACATGGCAGCTTATTGATGACTTAGTTGGGTGAGAGAATGGCTCTTGCCTATCCGTTTCTTTGCGGTCGTCGCATTCTCCTTTGCGGACGCTACGTGAACTATTCTTAATGTCTATATGCTCTATCGCTCGTAACTGATTCTGTACACGACATCCGCTGCATCGATGAAGAACGCAGCGTCGTCAGATCGGAAGAGCA
b4740a93f271df27de1a3f4626048da4	0	0	0	0	0	42	0	0	0	k__Fungi;p__Ascomycota;c__Archaeorhizomycetes;o__Archaeorhizomycetales;f__Archaeorhizomycetaceae;g__Archaeorhizomyces;s__unidentified	CTCTTCCGATCTGGTAGCCTTGGTCATTTAGAGGAAGTAAAAGTCGTAACAAGGTCTCCGTAGGTGAACCTGCGGAGGGATCATTAACGAATGGCTTCGGCCTTCAACTTCAAAACCCGTGGAATATACCCGTGCTTCGGCGCTATGCGTCGTATTTATGCAATATGTCTGTGTCTGAATTAAACCTAGAATTAAAACTTTCAACAAAGGATCTCTTGGCTCTTGCATCGATGAAGAACGCAGCAAGGAGAGATCGGAAGAG
0836b50bab18821480c369f4c01635d4	0	0	0	0	0	0	48	0	0	k__Fungi;p__unidentified;c__unidentified;o__unidentified;f__unidentified;g__unidentified;s__unidentified	TCTTCCGATCTACTGATCTTGGTCATTTAGAGGAAGTAAGATGAGCCGCAGCTACTACATGTTGATTGCAAGCCTGCCGCAGTTGCCGGTGCGGTTTGATTCCGGACGTTTGCCGATCTCCTGGGCGACGCTCAACGAGCGGCTGCAGCTGTTGCACCCGGCCGATCGCCAGGTGACGCAGCAACTGGGGCTGTACTTCCTCTGGGACAGTCAGCCGCTGGACCGCATCGATGAAGAACGCAGCGTCGTCAGATCGGAAGA
8d8ff16517e80d68a73024d9c7ee43a5	0	0	0	0	0	0	40	0	0	k__Fungi	TTGATCAGGATCGTGCTGTCGGGGATGATGACCCGCTCGGCCGACGAATGGCTGATGTCGCGCTCATGCCATAGCGGCACGTTGTCCAGCGCCGTCATCGCGTTGGCCCGCACCACCCGGGACAGCCCGGAAATTTGCTCGCACAGGCGCGGGTTGCGCTTGTGGGGCATGGCGGAGCTGCCCTTTTGCCCCGCGGCGAAAGGCTCCTCCACTTCCCTGGTTTCGGTTTTTTGCAAGGCGCGGATTTCGGTGGCAAACTTGTCCAGACTC
2e5b33147f614c897db3d1cc70ee9349	0	0	0	0	0	0	41	0	0	k__Fungi	TCCGTATGCATCCAGGCGGCAGTAGAGGTCTGATTGACGATGGCACTGCCCTCGGGCATGTGGGGCACCACAGCACGGGTCATCACCAGGGCGCCGAGCAGGTTTACATCGATTACCTTGCGCAGGTAGTCGAGATCGACGTCCATCAGCGAATTGAATTCCATGTCGCCGAACAGAGCGGCGTTGTTGACCAGGTAGTCAATGCGCCCCCAGCGCTCTACTACCTGCTCCGCCAGAGATCGGGCCGAGGCCTCGGAGGCGATGTCGACCTCGACAAACAGGGCCTCGGCATTCGTACCCTGCAGGGATTCCGCCACCTGCCGGCCTGCCGCT
07668bd3df4744fdce165982714fd014	0	0	24	0	0	0	0	0	0	k__Fungi;p__Ascomycota;c__Saccharomycetes;o__Saccharomycetales;f__Saccharomycetaceae;g__Kazachstania;s__Kazachstania_exigua	AAGTCGTAACAAGGTTTCCGTAGGTGAACCTGCGGAAGGATCATTAAAGAAAATGATGAATAATTGGTAGAGGAGGAGTGATTGAGCCTGCGCTTAAGTGCGCGGTGAGGTTGTTCTTTTTCGTTACGCCGATAATTCTTTACACACATTGGAGTTTTATTTCTACAGTATCGGAGGTAGCAATGCTTCCAACACAAAACACAAACAATTATTTTTATTTTATTATCTAGTCATTCAAAATCTGCTTTACAGCAGTAACCAAAATATTCAAAACTTTCAACAACGGATCTCTTGGTTCTC
bf13446fb52b1d1de4db56e2c9a04727	0	0	0	0	0	0	0	59	0	k__Fungi;p__Ascomycota;c__Saccharomycetes;o__Saccharomycetales;f__Saccharomycetales_fam_Incertae_sedis;g__Candida;s__Candida_parapsilosis	AAGTCGTAACAAGGTTTCCGTAGGTGAACCTGCGGAAGGATCATTACAGAATGAAAAGTGCTTAACTGCATTTTTTCTTACACATGTGTTTTTCTTTTTTTGAAAACTTTGCTTTGGTAGGCCTTCTATATGGGGCCTGCCAGAGATTAAACTCAACCAAATTTTATTTAATGTCAACCGATTATTTAATAGTCAAAACTTTCAACAACGGATCTCTTGGTTCTC
3729d4f61750fc4d52ffce85c24f0816	0	0	0	0	0	0	0	0	24	k__Fungi	AAGTCGTAACAAGGTAACCGTAGGTGAACCTGCGGTTGGATCATTACTGAAATGAGTGTTTGTGCCTTTACGGGTCAAGCACGATGGCTTCGGCCATTAACCCCTGTGAAACTGTTTATTGACCTTTGGGTCATCGCTCAGCAATGGGAGGTGGCCCAATAACTCTTAAACCTAATCTTGTGAGTCTTATCCAATTGAAAAAAGAAACAACTTTTGACAACGGATCTCTAGGCTCTC
1d90a80973344026250c45781e9a9966	0	0	0	0	0	48	0	0	0	k__Fungi	AAGTCGTAACAAGGTTTCCGTAGGTGAACCTGCGGAAGGATCATTATCGTGGGGCTTCGGCCCCGTCGAGAAAATACCCTTGCCTTTATGAGTACCTTGGGATACCCACCCCCGGATTTTCCGGGGCGTGGGGGCACCATGATCATTTTCCTCGGCCGGATTCCCGGCCAATGGGGACCACAAAACACCCTGTAACCACCTGTAACTGTCTGATAAAACAAACAAAAATCAAAACTTTCAACAACGGATCTCTTGGTTCTG
e09054c89038ebe2ccffacd06e07339d	0	0	0	0	0	18	21	0	0	k__Fungi;p__Mortierellomycota;c__Mortierellomycetes;o__Mortierellales;f__Mortierellaceae;g__Mortierella;s__Mortierella_indohii	AAGTCGTAACAAGGTTTCCGTAGGTGAACCTGCGGAAGGATCATTCATAATCGAGTGTTTTATGGCACTCTTTAAAAAATCCATATCCACCTTGTGTGCAACGTTTTTGAACTCTCTCTGGCGTTAAAAAACCAAGAGGGTTTGATTAACTTAACTTAACACCTTTAAAGCAGTTTGTCTGAATATCTATTTCTGAATAAACATAATTCAAAAATACAACTTTCAACAACGGATCTCTTGGCTCTC
bd6253f82a1767254b9cf1893c39af15	34	0	0	0	0	0	0	0	0	k__Fungi;p__Ascomycota;c__Sordariomycetes;o__Hypocreales	AAGTCGTAACAAGGTCTCCGTTGGTGAACCAGCGGAGGGATCATTACCGAGTTTACAACTCCCAAACCCATGTGAACATACCTATCGTTGCTTCGGCGGGATCGCCCCGGGCGCCTCGTGTGCCCCGGATCCGGCGCCCGCCTAGGAACCTTAACTCTTGTTTTATTTTGGAATCTTCTGAGTAGTTTTTACAAATAAATAAAAACTTTCAACAACGGATCTCTTGGTTCTG
265e97bba58e223d69ac2a19083672f3	0	0	32	0	0	0	0	0	0	k__Fungi;p__unidentified;c__unidentified;o__unidentified;f__unidentified;g__unidentified;s__unidentified	TTCAAGCAGAAGACGGCATACGAGATCTAACTCGGTGACTGGAGTTCAGACGTGTGCTCTTCCGATCTCGTACGCTTGGTCATTTAGAGGAAGTAAACTCTTGACTCATTTTAAAAACATCTTCAATTGTCGTTGGGTATTCATCAATAATTGCTTTGTTATAATAAGCAAAATATGTTTCAATCGCAACAGGAGCGCCGTAAATCTCTCCTTCATACGTGAACGCATCGATGAAGAACGCAGCTGCCGAAGATCGGAAGAGCGTCGTGTAGGGAAAGAGTGTGACTACGAGTGTAGATCTCGGTGGTCGCCGTATCA
00e809bb6eee11fbbd8d4db31aa4e86f	0	0	20	0	0	0	0	0	0	k__Fungi	CACGCTTTTATGATTACCTTGCACAAGGTTTATTCAATTTGCAGTTTATTACCGACCCAAACATGATTGTATTAGGTGGTGGTGTTTCACAATATGAACCACTCATTCCCGAATTACAGAAACGTTTAGATAAACGTATGAAAACAGCAAATATTACAGATTTTACCTTTAATATCAAAGCATGTCACTTTAAAAATAATGCTAATTTATTAGGAGCAGTATATAGTTTTATGCAACAACACAATATAGAATAGAGGATAAGTATGTTCGAATTAATTACAGCATTACCAACA
bc5e7bd7cf709acf61ebda9b26e3abf7	0	0	29	0	0	0	0	0	0	k__Fungi;p__Ascomycota;c__Saccharomycetes;o__Saccharomycetales;f__Saccharomycetales_fam_Incertae_sedis;g__Diutina;s__Diutina_catenulata	TATAGCATCGATGAAGAACGCAGCTGCCGACTGCCCATAGAGAGGATGATGCTCTTCCGATCTCGTACGCTTGGTCATTTAGAGGAAGTAAAAGTCGTAACAAGGTTTCCGTAGGTGAACCTGCGGAAGGATCATAAAAAACTAATTTACACGCGATTTAAAATTGCTTACTTCAATAACCTATTAAACAATCAACCAACTAATACCAAAAACTTCCAACAACGGATCTCTTGGTTCTC
54dbb6f8dba686b9c2477cf042dd9afa	0	0	0	0	0	0	36	0	0	k__Fungi;p__unidentified;c__unidentified;o__unidentified;f__unidentified;g__unidentified;s__unidentified	TACTGATCTTGGTCATTTAGAGGAAGTAATGCGTGTTGGCATGTTCACGCAGAAAACTCGCGGGGATTTTCGAAGTGATCTTCCCTTCCAGCGCTTCTTTAACGATTCCCGCTTTGCCCGGGCCGTTAGCGATCATGACGATCTCTCGCGCGCTGAGAATCGTGCCGACTCCCATCGTAATCGCGCGGACCGGCACGTTTTCCACTCCAAAGAAAGCCGCAGCAGCATCGATGAAGAACGCAGCGTCGTCA
e31b26d26841faaaa978b8171c0f2c74	0	0	0	0	0	0	40	0	0	k__Fungi	GCCTTTTGTCCAGGAAGTCCGCTGGAACAGGGGCGAAGAATCAGAGCCCTTCCAGGTGACTGCTTGGGTGGTTGACGACCGGATAGTGGTCGAGTTCGAACCGTCGGCGTCGTTGCCCCAGCTGAGAATTTTCACGCAAACCAATAACTGGCTGAATTCCCTGGCGAAGGCCGAGGATGAGAACACCCTGTTCGAACGGCTGGCGCGGGGCATCTTCGAGCTTACCGGCTACGACCGCGTGCTGGTGCTGGACATGCACGAGGACGGCTGCGCGACCGTCGTGGCGGAAAGTAAGCTGGATACGCTC
5478081e3f7b8f39ee62c1bcfc29250a	0	0	0	0	0	0	0	51	0	k__Fungi;p__Basidiomycota;c__Wallemiomycetes;o__Wallemiales;f__Wallemiaceae;g__Wallemia;s__Wallemia_muriae	TCCGATCTGTTTCGCTTGGTCATTTAGAGGAAGTAAAAGTCGTAACAAGGTTTCCGTAGGTGAACCTGCGGAAGGATCATTAGTGATTAATTATTGAGTGTAAAAACTCATAATCTTCTATACAAACCACTGTTTTAAAATGTTTACTAGAATGTCCAAGCAGTTAAGCTGTTGAAATATTAAAAAGTTTAATAAAACTTTCAGCAACGGATCTCTTGGTTCAGGCATCGATGAAGAACGCAGCTCGGGAAGATCGGA
8611eedace56b8c4d4312bdf71dd9a4d	33	0	0	0	0	0	0	0	0	k__Fungi;p__unidentified;c__unidentified;o__unidentified;f__unidentified;g__unidentified;s__unidentified	AAGTCGTAACAAGGTTTCCGTAGGTGAACCTGCGGAAGGATCATTAACACGTTTCGTTCCGAACGTTTTTGACCCACTTATTTTCCGTGCACCCCCCCCTTACCGGCCTCCCAGCTCGACCCTCCGGTTTACCGGTCGTGTCCGGCTGGGCGTCTTCAGGGTTCATAGGAGCATCGATTCGGAAGGATTGTGCGGGCGTAATGCTTGCCTTTCTTAGTACGGGTTGAAGCACCTCCTGAAGGCGTTGCCACCCAACCCCAACCCTTAAATCTAATTGCTCTGAACTAACAGTTGACGCGGTCGCAAGACCGTTCAACGAAGATAAACAAACAACAACTCTTAACAACGGATATCTTGGTTCTC
ed42bf09180209e5aec17e7821d38572	0	0	16	0	0	0	0	0	0	k__Fungi	TAGTACAATTTCAATGCCCAATCATCATCAGATTGAGAGAGATTAGCAGATATCTTCATAGGAGGAGGGCTAATCTCTTTTCATATCTTATGGGCAGGTGTTACCAATAATAAGATAATTTTTAGTAGAACCAATGCCGTACGATCCTGTTTTGAGATGTTCTGAAAGCTTTAACAAATTGTGATCGTATAGAGTGATTGAGAGGAAATATATGAGACCGTTAATCGCTTACTTCTCTAATGCAGCATTAGAGAATAATATCGAGATCTTAAAAGGAAAATCGCCCCAAAGCCAACATTGTGCCGTCTTGAAAGCAGACGCATATGG
1c115136d71723d8f96da35ec2a9c031	0	0	0	0	0	0	37	0	0	k__Fungi;p__Ascomycota;c__Saccharomycetes;o__Saccharomycetales;f__Saccharomycetales_fam_Incertae_sedis;g__Diutina;s__Diutina_catenulata	CGAGATCAAGCAGTGTGACTGGAGTTCAGACGTGTGCTCTTCCGATCTACTGATCTTGGTCATTTAGAGGAAGTAAAAGTCGTAACAAGGTTTCCGTAGGTGAACCTGCGGAAGGATCATAAAAAACTAATTTACACGCGATTTAAAATTGCTTACTTCAATAACCTATTAAACAATCAACCAACTAATACCAAAAACTTCCAACAACGGATCTCTTGGTTCTCGCATCGATGAAGAACGCAGCGTCGTCAGATCGGAAGAGCGTCGTGTAGGGAAAGAGTGTTCGTCTGAGTGTAGA
d3382d177fc5e07bb6646402c3e1ce97	0	0	0	0	0	0	16	0	17	k__Fungi	GTTTATAGATCCCTACACCTCTAGCAATAGTGAATCGAGCTCAGAGACAGGACACTATAAACTTACTTCTCAAACTGACCGATCACAGCCAATAGAAAAGCTCCATATAGAAAAAACAAAAAATCCTGAACATACAGACCCTCCTGTCAATATATTTCAGGCAAATATGGGAGACCACATGCTAACTCTTTCTGAAGAAGCTAAAGCCTCGTTACCTGAAATTGAATTTGAGACAGCTGACATCACTATAGCACCTATCAAGCCTCTGATTCAGCTCCCCGAACAAGAAGATATAATGTACGCCAGAAATTTGGAATCCCCTAAAAAATCATTGGTCACACGAATACTAAACACTATTTCGGAAAATCTGGTTTCTAAAAGCGGTACAAGCCTCGAGTT…
de02e184979966a0570321585d98436f	0	0	0	0	0	40	0	0	0	k__Fungi;p__Ascomycota;c__Archaeorhizomycetes;o__Archaeorhizomycetales;f__Archaeorhizomycetaceae;g__Archaeorhizomyces;s__unidentified	CTCTTCCGATCTGGTAGCCTTGGTCATTTAGAGGAAGTAAAAGTCGTAACAAGGTCTCCGTAGGTGAACCTGCGGAGGGATCATTAACGAATGGCTTCGGCCTTCAACTTCAAAACCCGTGGAATATAGCCGTGCTTCGGCGCTATGCGTCGTATTTATGCAATATGTCTGTGTCTGAATTAAACCTAGAATTAAAACTTTCAACAAAGGATCTCTTGGCTCTTGCATCGATGAAGAACGCAGCAAGGAGAGATCGGAAGAG
04c37d838140a147e7d7d1186ce37b08	28	0	0	0	0	0	0	0	0	k__Fungi;p__Basidiomycota;c__Tremellomycetes;o__Tremellales;f__Bulleribasidiaceae;g__Hannaella;s__Hannaella_sinensis	GCTCTTCCGATCTATGAGCCTTGGTCATTTAGAGGAAGTAAAAGTCGTAACAAGGTTTCCGTAGGTGAACCTGCGGAAGGATCATTAACAAAGTTCGCTTCTCTGAAGCAACTGATCTCTAACACCTGTGCATCTTGTCGCTCCGGCGATATATCAAACATCAGTGTAAAGAATGTAATTTATTATAACAAATACAACTTTCAACAACGGATCTCTTGGCTCTCGCATCGATGAAGAACGCAGCTCGGGAAGATCGGAAGAGC
67f029a42c052785b2759360b8321948	0	0	17	0	0	0	12	0	0	k__Fungi;p__Ascomycota;c__Dothideomycetes;o__Pleosporales	AAGTCGTAACAAGGTTTCCGTAGGTGAACCTGCGGAAGGATCATTATCAAAAGTCAAGTCGGGGGCTGTAAAGCTCTCGTCTACACCCATGTCTTTTGCGTACTCTTGTTTCCTCGGTGGCGCAAGCTGCCGATTGGACAAACCAAAACCTTTTTTGTAATTGCAATCAGCGTCTGAAAATAATCTAATTATTTACAACTTTCAACAACGGATCTCTTGGTTCTG
1088102e2814a9616b0138558727b109	0	0	0	0	0	0	36	0	0	k__Fungi	CTCTTCCGATCTACTGATCTTGGTCATTTAGAGGAAGTAATCCGCGCATCGACCTAGCTATTCAGCTCATCGATGGTTTCCGAGAGTTCCTCCAGCAGGGGGTAAACGAAAAAGCAATCTGGGACGATACTTATGAGCTGCTTCAGAAAGTGGCACAGCTCCCAAGCGGCGGTGACGGTCGATGAAATTCAAATTTCGATTAGAAAAGGTACTCCGCGTGCGCAGCATCGATGAAGAACGCAGCGTCGTCAGATCGGAAGAG
9ea8174d3d09dd2c75463f2f30b2a1ef	0	0	0	0	0	0	46	0	0	k__Fungi	ACGAGATCAAGCAGTGTGACTGGAGTTCAGACGTGTGCTCTTCCGATCTACTGATCTTGGTCATTTAGAGGAAGTAAAAGTCGTAACAAGGTTTCCGTAGGTGAACCTGCGGAAGGATCATTAGAATAAATTGATACACATGTTTTTCTGTCATAAACACAACAATATTAGTAACGTCAATGTTTTTAAAGTTAAAACTTTCAACAACGGATCTCTTGGTTCTCGCATCGATGAAGAACGCAGCGTCGTCAGATCGGAAGAGCGTCGTGTAGGGAAAGAGTGTTCGTCTGAGTGTAGAT
9b0f2c850146ef273a5098d77fb9c658	0	0	0	0	0	0	0	55	0	k__Fungi	AGTAAAAGTCGTAACAAGGTTTCCGTAGGTGAACCTGCGGAAGGATCATTAATGATTTGAAAAGTGAGCTCATGAATAAAAAAATGAGTTTACAAACTTTCTATTTTAAACCCCTGTTTTAAAAATGTTTACTAGAATGTTTTTGAAAATTATAACTGTAATAGTTGTAATGATTTATAAAAAGTTTAATAATAAAACTTTCAGCAATGGATCTCTTGGTTCAGGCA
aecc84f9098aafb48853e07aab007f35	0	0	0	0	26	0	0	0	0	k__Fungi;p__Ascomycota;c__Eurotiomycetes;o__Chaetothyriales	AAGTCGTAACAAGGTTTCCGTAGGTGAACCTGCGGAAGGATCATTACTGAGTGAGGGTCTTCGAGGCCCAACCTCCCCATCCTGTGTCTATCGTACCTTGTCGTTGCTTCGGCGGACCGGTTGCTGACCAACTGGTTCCAACCGCCGGGGGGTCTTGCCCCTGGAGCGTGTCCGCCGATGGCCCAACCATTTAACTCTTGACCCGAAACCAGTGTCGTCTAAAACACGTTTGTGATTGAATACAATCAAAACAAAACTTTCAACAACGGATCTCTTGGTTCTG
8e794fd6bd5d1329c5726a2bb4bf0e1f	0	0	0	0	0	0	0	0	22	k__Fungi	CGGGCACCACATACACATACCCGCATGTGTACAACGTGTCAGACTTCGGCGGCAGTGGTTCGCCGACAATCAAGGTGAGTGTGGAAGCTCGAAACGAGGCTGGGAACTACTCGGCGGTACCCACGGTACTGCTGGCTATCAATGCTAAGCCGGCACAACCTATGGCAAACGCCGAGAGCAGCCTGACTCAGCTCCGGTGGCAGATTGCATCCGATGTACCCGACGATTTCAAGGCGGTGAAGGTAGAGGTTGGAAGTTTCTCGCAGGTAGGGGCTGCAACAAGCGGCGTAATCGACCTGGTGACAGCTG
bf401f220339e3096b5b7195d5da323a	0	0	0	0	0	45	3	0	0	k__Fungi;p__Ascomycota;c__Sordariomycetes;o__Chaetosphaeriales;f__Chaetosphaeriaceae;g__unidentified;s__unidentified	AAGTCGTAACAAGGTCTCCGTTGGTGAACCAGCGGAGGGATCATTACAGGACTCGCAAGACTCCTACAACCCTGTGAACTTAACTATAAGCACGTTGCTTCGGCGGGTGTCTCGGCGAGGGTCCTCCCTCCCCGGGGCGCTAAGCCCGCCGGCAGCCTACTATACTCTGTCTCTTTGCGTTGGCATCTCGAGTACAATCAAACAAGTTAAAACTTTCAACAACGGATCTCTTGGTTCTG
9bc9e11a64d2c011b69496586ebb6511	7	0	0	0	0	8	0	31	0	k__Fungi;p__Ascomycota;c__Dothideomycetes;o__Pleosporales;f__Didymellaceae;g__Didymella;s__Didymella_exigua	GAGGAAGTAAAAGTCGTAACAAGGTTTCCGTAGGTGAACCTGCGGAAGGATCATTACCTAGAGTTGTAGGCTTTGCCTGCTATCTCTTACCCATGTCTTTTGAGTACTTACGTTTCCTCGGCGGGTCCGCCCGCCGATTGGACAATTTAAACCATTTGCAGTTGCAATCAGCGTCTGAAAAACTTTAATAGTTACAACTTTCAACAACGGATCTCTTGGTTCTGGCATCGAT
5dd22ba1973a3bf2f4702fbd1d0da048	0	0	0	0	0	0	37	0	0	k__Fungi;p__unidentified;c__unidentified;o__unidentified;f__unidentified;g__unidentified;s__unidentified	ACGAGATCAAGCAGTGTGACTGGAGTTCAGACGTGTGCTCTTCCGATCTACTGATCTTGGTCATTTAGAGGAAGTAAAAGTCGTAACAAGGTTTCCGTAGGTGAACCTGCGGAAGGATCATTAAAGAAATATTACCACACATGTTTTTACATCATAAACTATAAACCTCATTTACATCAATTTTTGAAAAATCAAAACTTTCAACAACGGATCTCTTGGTTCTCGCATCGATGAAGAACGCAGCGTCGTCAGATCGGAAGAGCGTCGTGTAGGGAAAGAGTGTTCGTCTGAGTGTAGAT
092777f64aeb44a9f0d89df6d05796a1	0	0	0	0	0	0	0	54	0	k__Fungi	ATTTAGAGGAAGTAAAAGTCGTAACAAGGTTTCCGTAGGTGAACCTGCGGAAGGATCATTACCACATCCAAAATCTTTACAAACCCACACATGTGAAGTTATGAAGAGGTCCCTTTTTCACAACTTTTTGAACCCCTTTTGAACTTTTTACCGAGTAACAAGCAAGACTAAACAAACTTGAGAAAAGAGAAAAACAACTTTTAACGGTGGATCTCTTGGCTCGTGCATCGATGAAGA
dcfa5660cf15353c63c0af82364b9174	0	0	0	0	0	44	0	0	0	k__Fungi	AGACGTGTGCTCTTCCGATCTGGTAGCCTTGGTCATTTAGAGGAAGTAAAAGTCGTAACAAGGTCTCCGTAGGTGAACCTGCGGAGGGATCATTGACGAATTATCGACCTTAAAACCGAGGAAGCTAGCTGTGCTTCGACGCTACGGCGTCGTATTAATGCTAAATGTCTTGTGTCTGAATCTACCTAGAATTAAAACTTTCAACAAAGGATCCCTTGGCTCTTGCATCGATGAAGAACGCAGCAAGGAGAGATCGGAAGAGCGTCGTGTA
2e6c1b17ea4af1b1a207252e0a96039b	32	0	0	0	0	0	0	0	0	k__Fungi;p__Basidiomycota;c__Tremellomycetes;o__Trichosporonales;f__Trichosporonaceae;g__Trichosporon;s__Trichosporon_ovoides	AGCCTTGGTCATTTAGAGGAAGTAAAAGTCGTAACAAGGTTTCCGTAGGTGAACCTGCGGAAGGATCATTAGTGATTGCCTTTATAGGCTTATAACTATATCCACTTACACCTGTGAACTGTTCTATTACTTGACGCAAGTCGAGTATTTTTACAAACAATGTGTAATGAACGTCGTTTTATTATAACAAAATAAAACTTTCAACAACGGATCTCTTGGCTCTCGCATCGATGAAGAACGCAGCTCG
2d0f87718e8e3ea4fbf9ca458894aacf	0	0	0	0	0	0	36	0	0	k__Fungi;p__unidentified;c__unidentified;o__unidentified;f__unidentified;g__unidentified;s__unidentified	AGACGGCATACGAGATCAAGCAGTGTGACTGGAGTTCAGACGTGTGCTCTTCCGATCTACTGATCTTGGTCATTTAGAGGAAGTAATACGCAACCTTAAGCCGGCCTATATACCGCCGGAGCGCCGGGAAGAGATCCGGGAAGCCATCACGAACCAGGACGAGCCGGCTACGGAGGAGCAGATCGAAGCGATCGCGCTTGGAATCGAGACCTTGCAGGAAGCGGGCATCGATGAAGAACGCAGCGTCGTCAGATCGGAAGAGCGTCGTGTAGGGAAAGAGTGTTCGTCTGAGTGTAGATCTCGGTGGT
92b7070983a81c9f987bacafac20daa3	0	0	0	0	0	0	34	0	0	k__Fungi	GCGAAGACAAAAAGAAGGCGCTGAACGTGGCGCTCTCGCAGATCGAGAAGGCGCACGGCAAGGGCTCGATCATGCGGCTGGGGGTGGACGGACCGAAGGTGAAGGTGGGGGCGATCCCCACCGGCGCCATCAACCTGGATGCGGCCATCGGCATCGGCGGGATCCCCAAGGGGCGGATCACGGAGATCTACGGGCCGGAGTCGTCGGGGAAGACGACCCTCTGCCTGCACGTGATCGCAAATGCACAGCGTGCCGGGGGGATCGCCGCCT
5df09c9fa99f4c8c088d4df759fee06b	0	0	0	0	0	0	0	54	0	k__Fungi;p__Ascomycota;c__Saccharomycetes;o__Saccharomycetales;f__Saccharomycetaceae;g__Issatchenkia;s__Issatchenkia_orientalis	ACGACGCTCTTCCGATCTGTTTCGCTTGGTCATTTAGAGGAAGTAAAAGTCGTAACAAGGTTTCCGTAGGTGAACCTGCGGAAGGATCATTACTGTGATTTAGTACTACACTGCGTGAGCGGAACGAAAACAACAACACCTAAAATGTGGAATATAGCATATAGTCGACAAGAGAAATCTACGAAAAACAAACAAAACTTTCAACAACGGATCTCTTGGTTCTCGCATCGATGAAGAACGCAGCTCGGGAAGATCGGAAGAGCACACG
d113a7ace3c113135bdc058ffe548784	9	0	13	0	0	8	0	0	0	k__Fungi;p__Basidiomycota;c__Microbotryomycetes;o__Sporidiobolales;f__Sporidiobolaceae;g__Sporobolomyces;s__Sporobolomyces_ruberrimus	AAAAGTCGTAACAAGGTTTCCGTAGGTGAACCTGCGGAAGGATCATTATTGAAAACAAGGGTGTCCAATTTAACTTGGAACCCAAACTTCTCAATTCTAACTTTGTGCATCTGTATTAATGGCGAGCAACTTCGGTTGTGAGCCTTCACTTACAAAACACTAGTCTATGAATGTAAAATTTTTATAACAAATAAAAACTTTCAACAACGGATCTCTTGGCTCTC
c18a5e892202b9ca686e5446b8a1bc87	31	0	0	0	0	0	0	0	0	k__Fungi	TATATATAGCATCGATGAAGAACGCAGCATGGCAATCGTACTGATCTTGGTCATTTAGAGGAAGTAATAAATATAGCATCGATGAAGAACGCAGCATCGTCAGTCGTACGCTTGGTCATTTAGAGGAAGTAATATATAGCATCGATGAAGAACGCAGCGTCGTCGCATCGATGAAGAACGCAGCGTCGTCTGGTAGCCTTGGTCATTTAGAGGAAGTAATATATAGCATCGATGAAGAACGCAGCGTCGTCAGTCGTACGCTTGGTCATTTAGAGGAAGTAATATAATGCATCGATGAAGAACGCAGCGTCGTCAGTCGTACGCTTGGTCATTTAGAGGAAGTAAGCATCGATGAAGAACGCAGCCTTCGAACATCGATGAAGAACGCAGCATGGCATG…
541756d7263223a9a76e925fc902dc10	0	0	0	0	0	42	0	0	0	k__Fungi;p__Ascomycota;c__Archaeorhizomycetes;o__Archaeorhizomycetales;f__Archaeorhizomycetaceae;g__Archaeorhizomyces;s__unidentified	CTCTTCCGATCTGGTAGCCTTGGTCATTTAGAGGAAGTAAAAGTCGTAACAAGGTCTCCGTAGGTGAACCTGCGGAGGGATCATTAACGAATGGCTTCGGCCTTCAACTTCAAAACCCGTGGAATATACCCGTGCTTCGGCGCTATGCGTCGTATTTATGCAATATGTCTGTGTCTGAATTAAATCTAGAATTAAAACTTTCAACAAAGGATCTCTTGGCTCTTGCATCGATGAAGAACGCAGCAAGGAGAGATCGGAAGAG
efd96c711ecb3ab00856cb1ca3989228	28	0	0	0	0	0	0	0	0	k__Fungi;p__Ascomycota;c__Saccharomycetes;o__Saccharomycetales;f__Saccharomycetaceae;g__Kazachstania;s__Kazachstania_bovina	AAGTCGTAACAAGGTTTCCGTAGGTGAACCTGCGGAAGGATCATTAGAGAAAATATGAGCGGTCTCGTGGAGAGCCTGTTGGGGGGAGCCACTGTGGGGGAGCGCACACGCCAGCCAGCGCTTAGTTGCGCGGCGGCTGTGGGTGCTCTGCCGGGCGCCCTCTGCGAAGGCGGCTCTGCACAGAGAACAACATACACACAGTGGAGACACGTATGCACGTTTTTCTGGGTGCATTGGTGCTTTGGGCTGGCGACGGCCCAGAGTGCGGCACGCAAAACACAAACAAAAATGCAGTTGCAAGAAACAGTCAGCAAAAGTATAAAAAACATATACACAAATATTCAAAACTTTCAACAACGGATCTCTTGGTTCTC
3ab881fe6bd0c60cee0d00aeac476e65	0	0	22	0	0	0	0	0	0	k__Fungi	ATAAAACGATGATGGGAGCGTTCAACGATTTAGGTATTAGTTTAGAAGATAATTATGATTCGATACAAAAAGTGCGAGATGCCGTTTTTGAATTGGAAGAAAACTTGCCGGAAATCGAATCGCTTATGCATACGGCAGACCGTGATTTAGACCGTGCGAAATCGGCGATTACACGTTCATATGATGCGGTAGACCGTGTCGGAGAAGTAGCGGGAGATGCGAGAGAATCGAATGAACGCTTACGTGAACGCTTAACGGATAGCCAAGAATCACTACATGAAACATTGGACCGCATTTCCGATAACTTCGTGAAAGTGAGTGAAACAGTCGGTGATATTCCGAATACGACCGACAAAATACGAGATCGTGAACAAGATGTCGATCGATTGATTGAATCAC…
baeceecfa24713666ed6a0fe1c372e4f	0	0	0	0	0	0	31	0	0	k__Fungi;p__unidentified;c__unidentified;o__unidentified;f__unidentified;g__unidentified;s__unidentified	ACCACCGAGATCTACACTCAGACGAACACTCTTTCCCTACACGACGCTCTTCCGATCTACTGATCTTGGTCATTTAGAGGAAGTAATACGCAACCTTAAGCCGGCCTATATACCGCCGGAGCGCCGGGAAGAGATCCGGGAAGCCATCACGAACCAGGACGAGCCGGCTACGGAGGAGCAGATCGAAGCGATCGCGCTTGGAATCGAGACCTTGCAGGAAGCGGGCATCGATGAAGAACGCAGCGTCGTCAGATCGGAAGAGCACACGTCTGAACTCCAGTCACACTGCTTGATCTCGTATGCCGTCT
1e1227bcd52ea7c4c41d724b07ded48d	0	0	0	0	0	0	0	50	0	k__Fungi	AGGATGTGATCGCCATGCTCGGCCTGGAAGAGTTGTCGCGTGAGGACCAGCGAAGAGTCAACCGCGCGCGGCGGTTGGAGCGCTTCCTGACGCAGCCCTTCTTCACGACCGAGCAGTTCACCAGTCTCGAAGGCAGGATGGTCAACCTGGAGGAAACACTCGAAGGCTGCGAGCGCATCCTGAACGACGAATTCGCCGACTATCCCGAGAAAACGCTCTACATGATCGGCG
333982aa74568f05f6d411c6af8d063f	0	0	0	0	0	0	0	51	0	k__Fungi;p__unidentified;c__unidentified;o__unidentified;f__unidentified;g__unidentified;s__unidentified	TCGTGAACACTCTTTCCCTACACGACGCTCTTCCGATCTGTTTCGCTTGGTCATTTAGAGGAAGTAAAAGTCGTAACAAGGTTTCCGTAGGTGAACCTGCGGAAGGATCATTACTGTGATAACACCTTCACACTGTGTGGGCGTACGAAACACTGCAAACATGTAATACGGAAGTCAAGGAACTGTTAAGAATAAAACTTTCAACAACGGATCTCTTGGCTCTCGCATCGATGAAGAACGCAGCTCGGGAAGATCGGAAGAGCACACGTCTGAACTCCAGTCACTACCT
de3b2974677f04df485a0f48c437d184	0	0	0	0	0	41	0	0	0	k__Fungi	AAGTCGTAACAAGGTAACCGTAGGTGAACCTGCGGTTGGATCATTAAAGAATTTTTCTGAATATAGACTTTGATTAAGTAAAATTAATTATAGTCTATGCCTTGAAAAAAGGTTTTACTCCAAAGTGAACTGTACATTGTACTTCCGTGGGGTCGGATATCACTTTCCTGTTTTCGTGTTAATTTCCCATTCTCTTTCACTTGAAAGATTAGGAGAAATTACATGAAAATAGAATGAATCCGGACATTGCCCCACGGATATTTTTGTGTGAAACAAAACTTGTTTTCTTTGGTTTATTCGTTTTAAATATATTTTACAATAAATATTTTGAAACAACTTTTGACAACGGATCTCTTGGCTCTC
b8e05790a232e3386561dce28365827d	0	0	0	0	0	38	0	0	0	k__Fungi;p__Ascomycota;c__Sordariomycetes;o__Sordariales;f__Chaetomiaceae	AAGTCGTAACAAGGTCTCCGTTGGTGAACCAGCGGAGGGATCATTACAGAGTTGCAAAACTCCAAACCATTGTGAACTTACCTTTGCCGTTGCTTCGGCGGGCGGCCCGGGCCCTGCCCGGCGCCCCTCGGCCCCTCTCGGGGCGCCCGCCGGAGGTAAACCAAACTCTTGAATTATATGGCCTCTCTGAGTCTTCTGTACTGAATAAGTCAAAACTTTCAACAACGGATCTCTTGGTTCTG
40b4734caa8e4a23435c45c3cae39d11	32	0	0	0	0	0	0	0	0	k__Fungi;p__unidentified;c__unidentified;o__unidentified;f__unidentified;g__unidentified;s__unidentified	CTATGAGCCTTGGTCATTTAGAGGAAGTAAAAGTCGTAACAAGGTCTCCGTAGGTGAACCTGCGGAGGGATCATTACCGAATGGTCTCTTTTGGCCTTCAATCTTCAAAACCCGTGAATCTTACGTGTGTTTTGGCGCTCTGGCGCCAATTTTATGCTGAATTTAGTTTGATGTCTGATTTTTTATGACATTGAAAACTTTCAACAAAGGATCTCTTGGCTCTTGCATCGATGAAGAACGCAGCTCGGGAAG
1a38d28b11fe69630fc78825644f6c7e	0	0	0	6	0	0	22	0	0	k__Fungi;p__Ascomycota;c__Saccharomycetes;o__Saccharomycetales;f__Saccharomycetales_fam_Incertae_sedis;g__Candida;s__Candida_tropicalis	GAGGAAGTAAAAGTCGTAACAAGGTTTCCGTAGGTGAACCTGCGGAAGGATCATTACTGATTTGCTTAATTGCACCACATGTGTTTTTTATTGAACAAATTTCTTTGGTGGCGGGAGCAATCCTACCGCCAGAGGTTATAACTAAACCAAACTTTTTATTTACAGTCAAACTTGATTTATTATTACAATAGTCAAAACTTTCAACAACGGATCTCTTGGTTCTCGCATCGAT
c16c92144c19d29399873fb67e0204b1	0	0	0	0	0	0	0	0	23	k__Fungi;p__unidentified;c__unidentified;o__unidentified;f__unidentified;g__unidentified;s__unidentified	ACACTCAGACGAACACTCTTTCCCTACACGACGCTCTTCCGATCTACTGATCTTGGTCATTTAGAGGAAGTAAAAGTCGTAACAAGGTTTCCGTAGGTGAACCTGCGGAAGGATCATTATGATAACAAATCTATTAGAGGATGTTTTGTGCCAGCCGAAAGGCAAACAAGTAACACAGTCAACAAACCTAATAAAAACTTTTAACAATGGATCTCTTGGTTCTCGCATCGATGAAGAACGCAGCTCGGGAAGATCGGAAGAGCACACGTCTGAACTCCAGTCACACTGCTTGATC
6f5a5b7eb528d608e2ef282401c0f29f	0	0	0	0	0	34	0	0	0	k__Fungi;p__Ascomycota;c__Leotiomycetes;o__Helotiales	AAGTCGTAACAAGGTCTCCGTAGGTGAACCTGCGGAGGGATCATTACCGAGTTCATGCCCTCTAGGGTAGATCTCCCACCCTATGTTATCATTACCTTTGTTGCTTTGGCGGGCCGCTCGGCACCTGCCCGGCTACCGGCTTCCCGCTGGTAAGCGCCCGCCAGAGGACCCCAAACTCTGAATTGTTAGTGTCGTCTGAGTACTATGTAATAGTTAAAACTTTCAACAACGGATCTCTTGGTTCTG
cde228c4def6b9f5625e8a4bc313bc91	19	0	0	0	0	0	0	0	0	k__Fungi;p__unidentified;c__unidentified;o__unidentified;f__unidentified;g__unidentified;s__unidentified	CTATGAGCCTTGGTCATTTAGAGGAAGTAAAAGTCGTAACAAGGTCTCCGTAGGTGAACCTGCGGAGGGATCATTACCGAATGGTCTCATGGCCTTCAACACTCAAAACCCGTGGATCTCAACGCGTGTTTTGGCGCTTCGGCGCCAATTTTATGCTGAATTTTATTATGATGTCCGATTTAATGTGACATTGAAAACTTTCAACAAAGGATCTCTTGGCTCTTGCATCGATGAAGAACGCAGCTCGGGAAG
a18e769988e700a03dffa0e00c6f10ff	30	0	0	0	0	0	0	0	0	k__Fungi	GGAGTTCAGACGTGTGCTCTTCCGATCTATGAGCCTTGGTCATTTAGAGGAAGTAATATATATAGCATCGATGAAGAACGCAGCGTCGTCACCCGCTGGTAGCCTTGGTCATTTAGAGGAAGTAATATATAGCATCGATGAAGAACGCAGCATCACCGACTGCCCATAGAAAGGGGGTGATGCTCTTCCGATCTGTTTCGCTTGGTCATTTAGAGGAAGTAATAGCATCGATGAAGAACGCAGCTCGGGAAGATCGGAAGAGCGTCGTGTAGGGAAAG
39d4295a53fa8a8228b799c94728e9f4	0	0	22	0	0	0	0	0	0	k__Fungi;p__Ascomycota;c__Saccharomycetes;o__Saccharomycetales;f__Saccharomycetales_fam_Incertae_sedis;g__Diutina;s__Diutina_catenulata	AAGTCGTAACAAGGTTTCCGTAGGTGAACCTGCGGAAGGATCATAAAAAACTAATTTACACGCGATTTAAAATTGCTTACTTCAATAACCTATTAAACAATCAACCAACTAATACCAAAAACTTCCAACAACGGATCTCTTGGTTCTCGCATCGATGAAGAACGCAGCTGCCGAGCATCGATGATGAACGCAGCGTCGCCAGTCGTACGCTTGGTCATTTAGAGGAAGTAATATATATA
8f0de958b6a5246dfe2df8fa944ab266	0	0	0	0	0	0	1	0	26	k__Fungi	AAATCAAAGGCATGGCTCATATTACGGGCGGCGGCTTTTACGAGAACATTCCACGCATGCTACCTGAAGGAACGGCGGCCGTGATTGAGGATGGCTCTTGGCCAATCTTAAATATCTTCCAATTGATCCAAGAGCAAGGTAACATCTCTACCGAAGATATGTTTAGTACCTTTAACATGGGCATTGGACTTGTGCTTGCACTAGGGCCAGAGGAAGCTGAGCAAGCCTTAAGCTATCTA
4f3f641eb56e662b0974db052f4479d8	32	0	0	0	0	0	0	0	0	k__Fungi	TAGTCACACTCTTTCCCTACACGACGCTCTTCCGATCTATGAGCCTTGGTCATTTAGAGGAAGTAAAAGTCGTAACAAGGCATCGATGAAGAACGCAGCGGCCACATCGATGTGGAAGTAAAAGTCGTAACAAGGCATCGATGAAGAACGCAGCATCACCGACTGCCCATAGAGAGGGGATGATGCTCTTCCGATCTAGACTCGGAAGTAAAAGTCGTAACAAGGCATCGATGAAGAACGCAGCTCGGGAAGATCGGAAGAGCACACGTCTGAACTCCAGTCACCGAG
9e58d3597e7fb02a744f7f7925b160b9	0	0	19	0	0	0	0	0	0	k__Fungi;p__Ascomycota;c__Saccharomycetes;o__Saccharomycetales;f__Saccharomycetales_fam_Incertae_sedis;g__Diutina;s__Diutina_catenulata	TCTACACTCGTAGTCACACTCTTTCCCTACACGACGCTCTTCCGATCTCGTACGCTTGGTCATTTAGAGGAAGTAAAAGTCGTAACAAGGTTTCCGTAGGTGAACCTGCGGAAGGATCATAAAAAACTAATTTACACGCGATTTAAAATTGCTTACTTCAATAACCTATTAAACAATCAACCAACTAATACCAAAAACTTTCAACAACGGATCTCTTGGTTCTGGCATCGATGAAGAACGCAGCTGCCGAAGATCGGAAGAGCACACGTCTGAACTCCAGTCACCGAGTTAGATCTCG
0990b329f72df0f9c1d3febae3a23eaa	0	0	20	0	0	0	3	0	0	k__Fungi;p__Basidiomycota;c__Tremellomycetes;o__Tremellales;f__Bulleribasidiaceae;g__Dioszegia;s__Dioszegia_hungarica	TTAGAGGAAGTAAAAGTCGTAACAAGGTTTCCGTAGGTGAACCTGCGGAAGGATCATTAATAAATGGCGAAGCTCGAAAGAGTCTAAGCTTTATATTATTCCATAACACCTGTGAACTATTTGCCTTCTTGTCATGAGAAGGTACAACCTATACAAACATAACTGTAATGAATGTAATCTATTATAACATAATACAACTTTCAACAACGGATCTCTTGGCTCTCGCATCGATGAA
1daf76f7a54b94d99878bf468eb05ebb	0	0	0	0	0	0	33	0	0	k__Fungi	AGACGGCATACGAGATCACGCAGTGTGACTGGAGTTCAGACGTGTGCTCTTCCGATCTACTGATCTTGGTCATTTAGAGGAAGTAATATATATAGCATCGATGAAGAACGCAGCGTCGTCAGTCGTACGCTTGGTCATTTAGAGGAAGTAATATATATAGCATCGATGAAGAACGCAGCCTCGTCAGCCGTACGCTTGGTCATTTAGAGGAAGTAATATATATAGCATCGATGAAGAACGCAGCGTCGTCAGATCGGAAGAGCACACGTCTGAACTCCAGTCACACTGCTTGATCTCGTATGCCGTCT
9331c450ccf12ec33b9ff4d9a2b5c504	0	0	0	0	0	0	0	49	0	k__Fungi;p__Ascomycota;c__Eurotiomycetes;o__Eurotiales;f__Aspergillaceae;g__Aspergillus	AAGTCGTAACAAGGTTTCCGTAGGTGAACCTGCGGAAGGATCATTACCGAGTGAGGGTTTCTCTGAAGCCCAACCTCCCACCCGTGTATACCGTACCCTGTTGCTTCGGCGGGCCCGCCTCACGGCCGCCGGGGGACCTCGCGTCCCCGGGCCCGCGCCCGCCGAAGACCCCAACACGAACACTGTCTGAAAAGTGCAGTCTGAGTCGATTGTTACCAATCAGTCAAAACTTTCAACAATGGATCTCTTGGTTCCG
8176ea69c6569c84cf33b11952c8bfe7	0	0	0	0	0	0	0	0	32	k__Fungi;p__unidentified;c__unidentified;o__unidentified;f__unidentified;g__unidentified;s__unidentified	CTACTGATCTTGGTCATTTAGAGGAAGTAACCCATTGGAATATGATAAAAACGTCATCAACCGGCTGAAACGTATTGAGGGACAATTACGCGGCGTTATCAGGATGATGGAGGAAAATGAAGATTGTAAATCGGTTATCACACAGCTTTTGGCTTCCCGCAATGGGATCGATCGGGCCATTGGCCTGATCGTCAGTAAAAATTTAGAACTGTGTATCCGGAAAAGCATCGATGAAGAACGCAGCTCGGGAAG
54828378b7aa6f869dc16f99cd76a682	0	0	0	0	0	0	0	0	24	k__Fungi	CGATTGTGGATGGATTATTTGTAACGTTTGAAGGCGGTGAAGGTGCGGGGAAAACGACCGTCATCGAAAAGTTAGCTCGGCGTTTGGAACGTGAAGGTCACGACGTTCTCGTCACGCGAGAACCTGGTGGAATTCGTATCGCTGAGGAAATTAGACAAATTATTTTACATCCGAATCATACGGAAATGGAAGAACGAACAGAGGCGTTATTATATGCAGCTGCTAGGCGGCAGCATTTAGTAGAAAAGGTTATTCCTGCTTTACAAGCGGGGAAAATCATCTTATGTGACAGATTTATCGACAGTAGTCTCGCTTATCAAAAATATACAAGAGGTATCG
2f716c4edc39b1668d4cec97f1a605f6	0	0	0	0	0	36	0	0	0	k__Fungi;p__Ascomycota;c__Sordariomycetes;o__Sordariales;f__Lasiosphaeriaceae;g__Schizothecium;s__Schizothecium_carpinicola	AAGTCGTAACAAGGTCTCCGTTGGTGAACCAGCGGAGGGATCATTACAGAGTTGCAAAACTCCCAACCATTGTGAACCTACCTCACCGTTGCTTCGGCGGGTGGCCCCCACCGGGGCCGCGCCGGCCCCCGTGCCGGCAGCCCGTCAGAAGACCAAAACTCTTCGTCATCAGTGGCCTCTCTGAGTAACTTATACAATAAGTCAAAACTTTCAACAACGGATCTCTTGGTTCTG
e2cb1e2a0d121d3aad0b55acd0fe3bb2	0	0	0	0	0	40	0	0	0	k__Fungi;p__Basidiomycota;c__Tremellomycetes;o__Cystofilobasidiales;f__Mrakiaceae	TAAAAGTCGTAACAAGGTTTCCGTAGGTGAACCTGCGGAAGGATCACTAGTGATTAAATCGAACGCGTCTTCATTGACCGTTCACCCTTCACATCCACACACACCTGTGCACCGTTTTGCCTTTGGCTCGCCAAAGGTAATCATTTTTATACAAACTCTAGTCTAATGAATGTAAACGTTTTAATAACATAATAAAACTTTCAACAACGGATCTCTTGGTTCTCG
c6e00ca1189fbb62bc142f701f86635d	0	0	0	0	0	37	0	0	0	k__Fungi;p__Rozellomycota;c__unidentified;o__unidentified;f__unidentified;g__unidentified;s__unidentified	GACGTGTGCTCTTCCGATCTGGTAGCCTTGGTCATTTAGAGGAAGTAAAAGTCGTAACAAGGTTTCCGTAGGTGAACCTGCGGAAGGATCATTACAAATCGTTGTGTCCAAACACATTGGCACAAGGCCGCCAGGCCTTGATGTTTACGCTTGTTTGTTTGACAGAGTAATTAATTGATGTGACTAAATATAGACAACTTTTAACAATGGATCTCTTGGCTCTTGCATCGATGAAGAACGCAGCAAGGAGAGATCGGAAGAGCGTCGTGT
ddc4a4e176b890d8a2f9f7df573811cf	0	0	0	0	0	34	0	0	0	k__Fungi;p__Ascomycota;c__Sordariomycetes;o__Hypocreales;f__Hypocreales_fam_Incertae_sedis;g__Acremonium;s__Acremonium_furcatum	GAAGTAAAAGTCGTAACAAGGTCTCCGTTGGTGAACCAGCGGAGGGATCATTACCGAGTACTATAACTCATAACCCTTTGTGAACCTTCATACCTGTTGCTTCGGCGGCGCGCCTCTCGGGGCGTGCCCGCCGGCATTATCAGAATCTCTGTTCGAACCCGACGATACTTCTGAGTGTTCTAAGCGAACTGTTAAAACTTTCAACAACGGATCTCTTGGCTCCAGCATC
8eb4960cdec2f4e4de40ab5e934c5e5a	0	0	0	0	0	37	0	0	0	k__Fungi;p__unidentified;c__unidentified;o__unidentified;f__unidentified;g__unidentified;s__unidentified	AAGTCGTAACAAGGTCTCCGTAGGTGAACCTGCGGAGGGATCATTACTGTCATTGTTGACTGTTGAACGATGTACCTTTCTGTTCTTGGGGGCTGGTGTTGAAGCCAGTTCCTTCAAGTTGATTTCAAGTCCTACAGTATTCATCAAACCGAGAGTACCCGAACAATTGTTTTCCACGCTAGCTACTGTCCTGCACAGCACAGCGGCTAGAAACAAAAAGAAACAAAAACACGACTCGCAACAACGGATATCTTGGTTCTC
4ea8848ec8a6b6b6c7ae298c6588411a	27	0	0	0	0	0	0	0	0	k__Fungi	ATTTAGAGGAAGTAAAAGTCGTAACAAGGTTTCCGTAGGTGAACCTGCGGAAGGATCATTGCCGATCAATCGAGGGAGGGGCTTTCCCCCCTCTGACTGACACCTCCGTGCACTCTGGGAAGGGCTTTCTCGCCCGTCCCGTTTTTTACAAACGCCTCTCGGTCAAGCGCGTAAGAAAGTAAAATTTTGAAACACAACTTTCAACAACGGATCTCTTGGCTTTCGCATCGATGAAGA
883eacae7181933908ea90e0d772026e	20	0	0	0	0	0	0	0	0	k__Fungi	AGAGGAAGTAAAAGTCGTAACAAGGTCCCCGTAGGTGAACCTTCGGGGGGATCATTACCGAGCGTCGTGGAACCCTTCGGGCCCGCGCCCTCCCCATCCCTTGCTCGAAACCCCAACCTTGCTTCGGCCGCTCTGGCGGCCGGAATTTAAACCCCAGAAACGGTGCGTTTGAGCGGCGAGAGCCGAACTCAGTACAACCTGCAACGATGGATCTCTTGGTTCCGGCATCGATG
f2f0d3946b58a5d0936dc6d813ae0b41	0	0	20	0	0	0	0	0	0	k__Fungi;p__Basidiomycota;c__Wallemiomycetes;o__Wallemiales;f__Wallemiaceae;g__Wallemia;s__Wallemia_muriae	TTCCGATCTCGTACGCTTGGTCATTTAGAGGAAGTAAAAGTCGTAACAAGGTTTCCGTAGGTGAACCTGCGGAAGGATCATTAGTGATTAATTATTGAGTGTAAAAACTCATAATCTTCTATACAAACCACTGTTTTAAAATGTTTACTAGAATGTCCAAGCAGTTAAGCTGTTGAAATATTAAAAGTTTAATAAAACTTTCAGCAACGGATCTCTTGGTTCAGGCATCGATGAAGAACGCAGCTGCCGAAGATCGGAA
9fff452b3c43f6ae398e69bbda69c14e	0	0	0	0	0	0	36	0	0	k__Fungi	AAAAGAATGTCGCTGAAGCAACAAAAGTAGATTAGTCAATATACACAGAGCACCCTTACACAACAACACGATGAGCATAGAAATCAAAGTTCCTACCGTAGGCGAATCCATTTCGGAAGTCACGCTCTCCCAATGGCTGAAGCAAGACGGGGATTACGTAGAAATGGACGAGAATATCGCTGAGTTGGAATCTGACAAAGCGACGTTTGAGCTTCCTGCCGAGAAAGCCGGAATCTTGCGCATAGTTGCCCAAGAGGGCGATACTCTGGAAATCGGTGCGCTGGTAGGCC
546120793768a70e442d99160cd0d79f	0	0	0	17	0	0	0	0	0	k__Fungi;p__Ascomycota;c__Eurotiomycetes;o__Eurotiales;f__Thermoascaceae;g__Thermoascus;s__Thermoascus_aurantiacus	AAGTCGTAACAAGGTTTCCGTAGGTGAACCTGCGGAAGGATCATTACCGAGTGCGGGTCCTCCGGGGCCCAACCTCCCACCCGTGTGTACCGTACCCTGTTGCTTCGGCGGGCCCGCCGCAAGGCCGCCGGGGGGCGTGTCCCGCCCCCGGGCCCGCGCCCGCCGGAGACCCTTCGAACGCTGAGCTTTTGAAGGCGTGCCGTCTGAGTCGCGTGAGAAATCGTGAAAACTTTCAACAACGGATCTCTTGGTTCTC
4a7d5d7b8c745f07dff1dcc78a7362e2	0	0	0	0	28	0	0	0	0	k__Fungi;p__Ascomycota;c__Saccharomycetes;o__Saccharomycetales;f__Saccharomycetaceae;g__Issatchenkia;s__Issatchenkia_orientalis	AAGTCGTAACAAGGTTTCCGTAGGTGAACCTGCGGAAGGATCATTACTGTGATTTAGTACTACACTGCGTGAGCGGAACGAAAACAACAACACCTAAAATGTGGAATATAGCATATAGTCGACAAGAGAAATCTACGAAAAACAAACAAAACTTTCAACAACGGATCTCTTGGTTCTCGCATCGATGAAGAACGCAGCGAATGATGGTAGCCTTGGTCATTTAGAGGAAGTAATATATA
fb57c31417d3e58e7c0a7b1e349b36de	0	0	0	0	0	0	0	0	24	k__Fungi	CCGATCTACTGATCTTGGTCATTTAGAGGAAGTAACTTTGATCCTTGCTCCGATCTTTTCCACGAAGCAGATGGAGCTCCCCCGAAGGATCGCGTTCGATGCGCGCGTAATGACCGGTCGCGATGTGGGTGGCGCCCAGCTCCTCGGCGATCGTCAGGAGACTCTCGAGCTTCACCGACTGGTTGCAGTGCACGCAGGGGCTCGGGGTCGTTCCGGCGCGATAGGCATCGATGAAGAACGCAGCTCGGGAAGATCGG
e1f706b637942d7eae25cf344fb3e7bc	0	0	0	0	0	0	0	0	23	k__Fungi;p__Ascomycota;c__Eurotiomycetes;o__Eurotiales;f__Aspergillaceae;g__Penicillium	AAGTCGTAACAAGGTTTCCGTAGGTGAACCTGCGGAAGGATCATTACCGAGTGAGGGCCCTCTGGGTCCAACCTCCCACCCGTGTTTATCGTACCTTGTTGCTTCGGCGGGCCCGCCTCACGGCCGCCGGGGGGCACCCGCCCCTGGGCCCGCGCCCGCCGAAGACACCATTGAACTCTGTCTGAAGATTGCAGTCTGAGCGATTAGCTAAATCAGTTAAAACTTTCAACAACGGATCTCTTGGTTCCG
ca4d00398839bdc098860ee6d45f964d	0	0	0	0	0	0	0	0	34	k__Fungi	CGGAGCATGTGCATCGCTTCGCGGACTACACCTACACAGGTACGGTACATGGCGTCAGTTTTCGGGCTGTCCAAAACTCGCCGCCGGGCTATGTCGGTTTTACGAGAGTGGATACGGCCAGATCAACGGTGGAGTCGACCGTCTTCTCAGTGACGCTCAGGACATCCACTTCCTCCTTCACACCCGGCAGTAACCGTGCGAGCTGGGGGCTCATCGGCAATTCATACATTGAAGGATCCTACTCCATGGTTCAGAGGAGCTCGGCAGTTCTGGACTGTATTGGAGGAACGACTGATGTGAATATGAGGTTAACCAACTCCGGGAGCAACTCC
47a7ae06f5a459ef43c7edca50cd84b3	0	0	0	0	0	38	0	0	0	k__Fungi;p__Ascomycota;c__Sordariomycetes;o__Hypocreales	AAGTCGTAACAAGGTCTCCGTTGGTGAACCAGCGGAGGGATCATTACTGAGTCTACGAACTCCCAACCATTGTGAACATACCACTGTTGCTTCGGCGGCCGCGCCCCGGGACGACCTTGTCCCGGACCCAGGCGCCCGCCGGAGGCCCTAAACTCCACTGTAACTACTGTATACATCTGAGTGGCATAAGCAAATAAATCAAAACTTTCAGCAACGGATCTCTTGGTTCTG
301f01060bdb2d3400fb7f864d2535e5	0	0	0	0	0	37	0	0	0	k__Fungi;p__Ascomycota;c__Sordariomycetes;o__Xylariales;f__Microdochiaceae;g__Microdochium;s__Microdochium_colombiense	AGAGGAAGTAAAAGTCGTAACAAGGTCTCCGTAGGTGAACCTGCGGAGGGATCATTACTGAGTTTTCAACTCTCCAAACCATGTGAACTTACCACTGTTGCCTCGGTGGTTTGGGTCTTCGGGCCTGACCACCGGCGGACTACTAAACTCTTGTTAATTTTTGGCATTCTGAATCATAACTAAGAAATAAGTTAAAACTTTCAACAACGGATCTCTTGGTTCTGGCATCGATG
97ff13871efdaa81b519eb4bfb3d47c7	0	0	0	0	0	33	0	0	0	k__Fungi;p__Ascomycota;c__Dothideomycetes;o__Pleosporales	AAGTCGTAACAAGGTTTCCGTAGGTGAACCTGCGGAAGGATCATTATCAAAAGTCAAGTCGGGGGCTGTAAAGCTCTCGTCTACACCCCATGTCTTTTGCGTACTCTTGTTTCCTCGGTGGCGCAAGCTGCCGATTGGACAAACCAAAACCTTTTTTGTAATTGCAATCAGCGTCTGAAAATAATCTAATTATTTACAACTTTCAACAACGGATCTCTTGGTTCTG
045ca74e7337ba50cac176351fb51553	0	0	0	0	0	36	2	0	0	k__Fungi;p__Ascomycota;c__Eurotiomycetes;o__Eurotiales;f__Aspergillaceae;g__Aspergillus;s__Aspergillus_caninus	AAGTCGTAACAAGGTTTCCGTAGGTGAACCTGCGGAAGGATCATTAACGAGTGCGGCCCCCTCGGGGTGCCAACCTCCCACCCGTGTCTATTGTACCACGTTGCTTCGGCGGGCCCGCCCCTATCCGTAGGGGCCGTCGGGGGCATCGCCCCGGGCGTGCGCCCGCCGAGGACCCCACGAACGCTGTCTGAAGACTGCCGTCTGAGTGGATTGATAAATCAGTCAAAACTTTCAACAACGGATCTCTTGGTTCCG
b87e4fecd6f0ba242433ad2837ba7a7f	30	0	0	0	0	0	0	0	0	k__Fungi;p__Basidiomycota;c__Tremellomycetes;o__Tremellales;f__Rhynchogastremataceae;g__Papiliotrema;s__Papiliotrema_fusca	AGCCTTGGTCATTTAGAGGAAGTAAAAGTCGTAACAAGGTTTCCGTAGGTGAACCTGCGGAAGGATCATTAATGATTGACCCTCTGGGTCTTATCTTAACATCCCTCACCTCTGTGAACCGTTTGACCTCCGGGTCTTACAAAAACCATAACAAACATCAGTGTAAAGAACGTCTTGTTATCTTAACAAAAACAAAACTTTCAACAACGGATCTCTTGGCTCTCGCATCGATGAAGAACGCAGCTCG
46d59f49c7285d2d76223cc75cef6491	0	0	20	0	0	0	0	0	0	k__Fungi	TTAGAGGAAGTAAGGCGACGTGTGTGTCTCCCATTTCACCATCAATTTCTGCACGCGGTACTAAAGCAGCAACCGAGTCAATCACTAAAATATCAATTGCACCACTTGAAACTAATGCATCTGCAATCTCCAAACCTTGCTCTCCCGTGTCTGGTTGTGAAAGGAGTAAGTTATCTGTATCTACCCCTAATTTTTTTGCGTAAGATGGATCTAGCGCATGTTCTGCATCGATGAA
1b3f42260e70a17ac6ffb1627437a331	0	0	24	0	0	0	0	0	0	k__Fungi;p__Ascomycota;c__Eurotiomycetes;o__Eurotiales;f__Aspergillaceae	AAGTCGTAACAAGGTTTCCGTAGGTGAACCTGCGGAAGGATCATTACCGAGTGCGGGTTAGCTTTCTTTCGAAGCGCCCAACCTCCCACCCGTGATTATCGTACCTTCTGTTGCTTCGGCGCGGCCACCGCGCCCGCCGGAGACATCCTTTTGAACGCTGTTCTATGAAAGAGAATTGCAGTCTGAGTCGACCAATGCAAATCGGTTAAAACTTTCAACAACGGATCTCTTGGTTCCG
52c1872e6dd77f610900058fb890bd68	0	0	0	0	0	0	26	0	0	k__Fungi	CCGATCTACTGATCTTGGTCATTTAGAGGAAGTAACTTTGATCCTTGCTCCGATCTTTTCCACGAAGCAGATGGAGCTCCCCCGAAGGATCGCGTTCGATGCGCGCGTAATGACCGGTCGCGATGTGGGTGGCGCCCAGCTCCTCGGCGATCGTCAGGAGACTCTCGAGCTTCACCAACTGGTTGCAGTGCACGCAGGGGCTCGGAGTCGTTCCGGCGCGATAGGCATCGATGAAGAACGCAGCGTCGTCAGATCGG
aee540b50e6b69904a8474b4597e5a08	0	0	0	0	0	0	37	0	0	k__Fungi;p__unidentified;c__unidentified;o__unidentified;f__unidentified;g__unidentified;s__unidentified	AGAGGAAGTAATGCGTGTTGGCATGTTCACGCAGAAAACTCGCGGGGATTTTCGAAGTGATCTTCCCTTCCAGCGCTTCTTTAACGATTCCCGCTTTGCCCGGGCCGTTAGCGATCATGACGATCTCTCGCGCGCTGAGAATCGTGCCGACTCCCATCGTAATCGCGCGGACCGGCACGTTTTCCACTCCAAAGAAAGCCGCAGCAGCATCGGTGCGTGTGAGGGCATCGATG
b04aae0faf9ecdfee8b358b699b1748c	0	0	0	0	0	0	28	0	0	k__Fungi	GACGCTCTTCCGATCTACTGATCTTGGTCATTTAGAGGAAGTAATAGAGGAACAGAAGGAAAAAAAGATAGTACAAGCTGAGGAAGAAGCGAAGGAAGAGAAAAAGGAGGACAAACCCAAGACCACAGAGGACAAAGTTAAACAAGCGGTCTATAATGCCGTTGGGGAAAAGTCGAGTGAAAAGAAGGATCGCATTAATCTACTCAAGGTCAACGACCACATGGGCATCGATGAAGAACGCAGCGTCGTCAGATCGGAAGAGCACA
3e3d666c9a434a3167e48e87ab163dab	0	0	0	0	0	0	26	0	0	k__Fungi	CCCCCCCCCCCCCCCCCCCCCCCCCCCCCCCCCCCCCCCCCCCCCCCCCCCCCCCCCCCCCCCCCCCCCCCCCCCCCCCCCCCCCCCCCCCCCCCCCCCCCCCCCCCCTTTTTAATGATACGGCGACCACCGAGATCTACACTCGTAGTCACACTCTTTCCCTACACGACGCTCTTCCGATCTGTTTCGCTTGGTCATTTAGAGGAAGTAAAAGTCGTAACAAGGCATCGATGAAGAACGCAGCGTACTTAGATCGGAAGAGCACACGTCTGAACTCCAGTCACCGAGTTAGATCTCGTATGCCGTCTTCTGCTTGAAAACGGGGGGGGGGGGGGGGGGGGGGGGGGGGGGGGGGGGGGGGGGGGGGGGGGGGGGGGGGGGGGGGGGGGGGGGGGGGGG…
2a185f7900ce125594f95bf205580579	0	0	0	19	0	0	0	0	0	k__Fungi;p__Ascomycota;c__Eurotiomycetes;o__Eurotiales;f__Aspergillaceae;g__Aspergillus;s__Aspergillus_flavus	AAGTCGTAACAAGGTTTCCGTAGGTGAACCTGCGGAAGGATCATTACCGAGTGTAGGGTTCCTAGCGAGCCCAACCTCCCACCCGTGTTTACTGTACCTTAGTTGCTTCGGCGGGCCCGCCATTCATGGCCGCCGGGGGCTCTCAGCCCCGGGCCCGCGCCCGCCGGAGACACCACGAACTCTGTCTGATCTAGTGAAGTCTGAGTTGATTGTATCGCAATCAGTTAAAACTTCCAACAACGGATCTCTTGGTTCTC
f0243a9616e50dda1b5e8b30f3e09a55	0	0	0	0	0	0	0	45	0	k__Fungi;p__Ascomycota;c__Saccharomycetes;o__Saccharomycetales;f__Saccharomycetaceae;g__Issatchenkia;s__Issatchenkia_orientalis	CGTGTGCTCTTCCGATCTCAAAAGCTTGGTCATTTAGAGGAAGTAAAAGTCGTAACAAGGTTTCCGTAGGTGAACCTGCGGAAGGATCATTACTGTGATTTAGTACTACACTGCGTGAGCGGAACGAAAACAAAAACACCTAAAATGTGGAATATAGCATATAGTCGACAAGAGAAATCTACGAAAAACAAACAAAACTTTCAACAACGGATCTCTTGGTTCTCGCATCGATGAAGAACGCAGCCGATTAAGATCGGAAGAGCGTCGT
70790914666ff1939c114a56e6595803	0	0	0	0	0	0	0	0	28	k__Fungi;p__Ascomycota;c__Saccharomycetes;o__Saccharomycetales;f__Dipodascaceae;g__Geotrichum;s__Geotrichum_klebahnii	ATCAAGCAGTGTGACTGGAGTTCAGACGTGTGCTCTTCCGATCTACTGATCTTGGTCATTTAGAGGAAGTAAAAGTCGTAACAAGGTTTCCGTAGGTGAACCTGCGGAAGGATCATTAGAATACCTTATATATTAGAGGATGTTTTGTGCCAGCCGAAAGGCAAACAAGTAACAAAGTCAACTATAAAAAATTAAAACTTTTAACAATGGATCTCTTGGTTCTCGCATCGATGAAGAACGCAGCTCGGGAAGATCGGAAGAGCGTCGTGTAGGGAAAGAGTGTTCGTCTGAGTG
bacaa0c934412a21e1459913e643a0ac	0	0	0	0	0	0	0	0	18	k__Fungi	TAGCCTGTCTCTTCATGGTAGACAACATAAGGTCCTTCCCCTGACTTTGTATAACCACCCGCAATTTTGATGCCAAAGTAACGATCGATCATTCTGCCATCTTCTGTCGTACCATCCTCACCCGGATAAATGGCTCGCCCTGTTTCCTTATCAAGCTCCAACAGGAATATACCACCTGACCAAGAACCATAGGTCATCCATAGTCTGTTATCTTCATCAAAAAATAAATTC
32f64436bf7893be75930e8e89a59ac9	0	0	0	0	0	41	0	0	0	k__Fungi	AAGTCGTAACAAGGTTTCCGTAGGTGAACCTGCGGAAGGATCATTAGTGATATAGAAAATCTATTTTTCTAGTCAACTATTACACCCTTTTGTCAACTATACCATTGTTGCTTCCACTGGACAGACTTCGGTCCTCTGGCTCACTGCAAGGTGAAGCTGGGGAGTGCTGGTGGAAAGAATTTAAACTCGTCTTTAGAAAAACTTGTCTGACAAACTTATTTTTTAATAAAATAAAACTTTCAACAACGGATCTCTAGGCTCTT
ec97e61ea65ff53c7ee448ac00e72173	25	0	0	0	0	0	0	0	0	k__Fungi;p__Basidiomycota	AAGTCGTAACAAGGTTTCCGTAGGTGAACCTGCGGAAGGATCATTATTGAATTTCATGGGACTTGATGCTGGCTCCGTAAGGAGCATGTGCTCGGTCTCAATCCAAACAACTACTGTGCACTCTTGTCATGGAGGTGGATGACCTCCCCGTGCAAGCGGGAGCGGCTACTACATAGTAGTAGCTGAGGCCTTCATCTTCATTGATTTTACAAACAACTGCATTGTCTTGTAGAATGTCTCATATTAATGAAATACAACTTTCAACAACGGATCTCTTGGCTCTC
1d86b069f82ba435369593601ee738a3	0	0	0	0	0	0	27	0	0	k__Fungi;p__unidentified;c__unidentified;o__unidentified;f__unidentified;g__unidentified;s__unidentified	ACTCAGACGAACACTCTTTCCCTACACGACGCTCTTCCGATCTACTGATCTTGGTCATTTAGAGGAAGTAAGTAAATTCCAAAAGAAGGGAGGATAAATAAATGCCGAAAGTATCGTTATATAACCAAGCAGGTGAACAGATCGGAGAAGTAGAATTAAGTGATGCTGTTTTTGGGATCGAACCTAATAAACACGTAATTACTGAAATGGTATTAGCACAACGCGCATCGATGAAGAACGCAGCGTCGTCAGATCGGAAGAGCACACGTCTGAACTCCAGTCACACTGCTTGA
9fbdb96af360002d716347efcfd7857f	0	0	0	0	0	0	0	44	0	k__Fungi;p__Ascomycota;c__Eurotiomycetes;o__Chaetothyriales;f__Herpotrichiellaceae;g__Phialophora;s__Phialophora_mustea	AAGTCGTAACAAGGTTTCCGTAGGTGAACCTGCGGAAGGATCATTACTAGAGCAAAGGATAGACAGCGCCCGTGGAGCTCGCTCCCGGGGCTACCCTACTCCGGTAGGGTTTAGAGTCGTCGAGCCTCTCGAAGAAGCTCGGTCCTGAACTCCACCCTTGAATAAACTACCTTTGTTGCTTTGGCGGGCCGCCTCGTGCCAGCGGCTTCGGCTGTTGAGTGCCCGCCAGAGGACCACAACTCTTGTTTTTAGTGATGTCTGAGTACTATATAATAGTTAAAACTTTCAACAACGGATCTCTTGGTTCTG
a3bddf45aa95e629ee96e0643a0b1b84	0	0	0	0	0	0	0	47	0	k__Fungi;p__Ascomycota;c__Eurotiomycetes;o__Chaetothyriales;f__Herpotrichiellaceae;g__Phialophora;s__Phialophora_mustea	AAGTCGTAACAAGGTTTCCGTAGGTGAACCTGCGGAAGGATCATTACTAGAGCAAAGGATAGACAGCGCCCGTGGAGCTCGCTCCCGGGGCTACCCTACTCCGGTAGGGTTTAGAGTCGTCGAGCCTCTCGAAGAAGCTCGGTCCTGAACTCCACCCTTGAATAAACTACCTTTGTTGCTTTGGCGGGCCGCCTCGTGCCAGCGGCTTCGGCTGTTGAGTGCCCGCCAGAGGACCACAACTCTTGTTGTTAGTGATGTCTGAGTACTATATAATAGTTAAAACTTTCAACAACGGATCTCTTGGTTCTG
6ccff1735a6d083f009cf5de18f90e8d	0	0	0	0	0	39	0	0	0	k__Fungi;p__Ascomycota;c__Eurotiomycetes;o__Eurotiales;f__Trichocomaceae;g__Talaromyces;s__Talaromyces_marneffei	AAGTCGTAACAAGGTTTCCGTAGGTGAACCTGCGGAAGGATCATTACCGAGTGCGGGCCCTCGCGGCCCAACCTCCCACCCTTGTCTCTATACACCTGTTGCTTTGGCGGGCCCACCGGGGCCACCTGGTCGCCGGGGGACGCACGTCTCCGGGCCCGCGCCCGCCGAAGCGCTCTGTGAACCCTGATGAAGATGGGCTGTCTGAGTACTGTGAAAATTGTCAAAACTTTCAACAATGGATCTCTTGGTTCCG
65f0418c14bb28b24e98dd641830046f	0	0	0	0	0	34	0	0	0	k__Fungi;p__Ascomycota;c__Sordariomycetes;o__Sordariales;f__Chaetomiaceae	AAGTCGTAACAAGGTCTCCGTTGGTGAACCAGCGGAGGGATCATTACAGAGTTGCAAGACTCCCCAAACCATCGCGAACGTTACCCAAACCGTTGCTTCGGCGGGCGGCGCGCCTGCGCGCCCCTGGGCCCCACCGCGGGCGCCCGCCGGAGGTCCACCGAACTGCTGATAATTTATGGCCTCTCTGAGTATTCTTTACTGAATAAGTCAAAACTTTCAACAACGGATCTCTTGGTTCTG
5df88103cdf16b5d87d5749015f1a9fe	0	0	0	0	0	36	0	0	0	k__Fungi;p__Ascomycota;c__Sordariomycetes;o__Hypocreales;f__Hypocreales_fam_Incertae_sedis;g__Acremonium;s__Acremonium_persicinum	AAGTCGTAACAAGGTCTCCGTTGGTGAACCAGCGGAGGGATCATTACTGAGTCTAACAAACTCCCAAACCCCTGTGAACATACCTACTGTTGCTTCGGCGGGACCGCCCCGGGCGCCTTCGCGGTGCCCCGGAACCAGGCGCCCGCCGGGGACATCAAACTCTTGATTGTTATAGTGGCATTCTCTGAGTAAAACATACAAATAAGTCAAAACTTTCAACAACGGATCTCTTGGCTCTG
0922e524696baf9f3e31f405bad4667b	0	0	0	0	0	31	0	0	0	k__Fungi;p__Ascomycota;c__Leotiomycetes;o__Thelebolales;f__Pseudeurotiaceae;g__Pseudogymnoascus;s__Pseudogymnoascus_roseus	AAGTCGTAACAAGGTTTCCGTAGGTGAACCTGCGGAAGGATCATTACAGTAGTCATCCGGGTTGCCGCAAGGCCTCCCGGGTAACCTACCACCCTTTGTTTATTACACTTTGTTGCTTTGGCAGGCCTGCCCTCGGGCTGCTGGCTCCGGCCGGCGAGCGCCTGCCAGAGGACCTAAACTCTGTTTGTCTATATTGTCTGAGTACTATATAATAGTTAAAACTTTCAACAACGGATCTCTTGGTTCTG
348e482c3aab5567e05fc0f0d0a6a508	0	0	0	0	0	34	5	0	0	k__Fungi;p__Ascomycota;c__Sordariomycetes;o__Conioscyphales;f__Conioscyphaceae;g__Conioscypha;s__Conioscypha_pleiomorpha	GGTCATTTAGAGGAAGTAAAAGTCGTAACAAGGTCTCCGTTGGTGAACCAGCGGAGGGATCATTACGAATGGGTCCAAAGACTCTTAAAACCTACCGTGCTCCCCTACGTGGACAACAGGAAAGCCCTCCGGGGCATAGGAAATCTGAGAAGTTGAAGAACTGCGCCCCGGCGCATGACTAAGACAAAAAATTACAACCCATAACAATGGATCTCTTGGCTCTGGCATCGATGAAGAACGC
9012b42b3326f8d4fc83f917f1412429	0	0	0	0	0	25	5	0	0	k__Fungi;p__Ascomycota;c__Eurotiomycetes;o__Eurotiales;f__Trichocomaceae;g__Talaromyces;s__Talaromyces_tiftonensis	AAGTCGTAACAAGGTTTCCGTAGGTGAACCTGCGGAAGGATCATTACCGAGTGCGGGTTCCAACGAGCCCAACCTCCCACCCGTGTTTACCATGACCGCGTTGCCTCGGCGGGCCCACTGGGGCCTGGCCCCGGTCGCCGGGGGGCTTCTGCCCCCGGGTCCGCGCCCGCCGACGCACCCTGGAACCCTGTCTGAATAGTGAGTCTGAGTCTATGATCAAATCATTAAAACTTTCAACAACGGATCTCTTGGTTCCG
9c8f583227d1871007416bf45a0b5e30	0	0	0	0	0	28	8	0	0	k__Fungi;p__Ascomycota;c__Sordariomycetes;o__Hypocreales;f__Hypocreaceae;g__Monocillium;s__Monocillium_mucidum	AAGTCGTAACAAGGTCTCCGTTGGTGAACCAGCGGAGGGATCATTACCGAGTTTACAACTCCCAAACCCCATGTGAACCTTACCTCAACGTTGCTTCGGCGGTCACGCCCCGGCGCCCCAGTGGCCCGGACCCAGGCGCCCGCCGGAGGACCTCCAAACCATTGTGTTATTTAGTGGCATTGTCTGAGTGGCGTAAAGCAAAATAAATCAAAACTTTCAACAACGGATCTCTTGGCTCTG
32eb41c1fca34821b06e85c2b7c54b79	0	0	23	0	0	0	0	0	0	k__Fungi;p__Ascomycota;c__Eurotiomycetes;o__Chaetothyriales;f__Herpotrichiellaceae	AAGTCGTAACAAGGTTTCCGTAGGTGAACCTGCGGAAGGATCATTAAAGAGTTAGGGTCTCTCCAGGCCCGACCTCCCAACCCTTTGTTTACCTTGCTGCATGTTGCTTTGGCGGACCCGTCTCACGACCGCCCTGGGACCGCCGAGAGGTGCCCCTGGGCCCGTGTCCGCCGATAGCCAACCTAAACTCTTGAATGAATCGTGTTTTATGTCTGAGTCTATTGATTAAATCAAAAGCAAAAACTTTCAACAACGGATCTCTTGGTTCTG
93d4a1b14cfe828095e5b78d60e6793a	0	0	0	0	0	0	31	0	0	k__Fungi;p__unidentified;c__unidentified;o__unidentified;f__unidentified;g__unidentified;s__unidentified	CCCCCCCCCCCCTTTTCAAGCAGAAGACGGCATACGAGATCAAGCAGTGTGACTGGAGTTCAGACGTGTGCTCTTCCGATCTACTGATCTTGGTCATTTAGAGGAAGTAATTCGACAGCACGGCAACGTCTACACCGGGCTCGTGGTGGACGCCCGTGGACTCGGTGTACGCAGAGGGATGTCGCCGCGCATTGTCGATGAGCGAGGCAATATCGTTTACTCGGGCATCGATGAAGAACGCAGCGTCGTCAGATCGGAAGAGCGTCGTGTAGGGAAAGAGTGTTCGTCTGAGTGTAGATCTCGGTGGTCGCCGTATCATTAAAAAGGGGGGG
9071145e53598ee4e7b0af0c3cba507c	0	0	0	0	0	0	39	0	0	k__Fungi;p__unidentified;c__unidentified;o__unidentified;f__unidentified;g__unidentified;s__unidentified	TCAAGCAGTGTGACTGGAGTTCAGACGTGTGCTCTTCCGATCTACTGATCTTGGTCATTTAGAGGAAGTAAGTAAATTCCAAAAGAAGGGAGGATAAATAAATGCCGAAAGTATCGTTATATAACCAAGCAGGTGAACAGATCGGAGAAGTAGAATTAAGTGATGCTGTTTTTGGGATCGAACCTAATAAACACGTAATTACTGAAATGGTATTAGCACAACGCGCATCGATGAAGAACGCAGCGTCGTCAGATCGGAAGAGCGTCGTGTAGGGAAAGAGTGTTCGTCTGAGT
32656d7d277e5f10ca7bf8d961df997f	0	0	0	0	0	0	30	0	0	k__Fungi	TCGCGGTCAATTACCGGGGTGATGGCGAAACCCTCCTGCCTCAGGCTTTCGCGAACACGAGAATGCTCCTCGGCATTAGGAACGGCAAAAGCGATATGGTGCACAGATCCGCCGCCCTGGCGCGCCGGAGGCATGCTAGCATCGCTGACAAGGTCGATGACATGGGCGCCATTGCCACCCGCGCGGACCATGCGGAGCGTATTATCCTCGACGCCAGCCTTTTCATAGCCCATAAGGCTCAAGAGGTCGCGCGTGCCGCCACTGTCTGCGAGCAGCATCGTCGCGCTATGGAAGCCGCGTATGGCGTTGCTG
69a0c3ca29d4105883bfc5a59e731a90	0	0	0	0	0	0	0	44	0	k__Fungi;p__Ascomycota;c__Sordariomycetes;o__Hypocreales;f__Hypocreales_fam_Incertae_sedis;g__Sarocladium	AAGTCGTAACAAGGTCTCCGTTGGTGAACCAGCGGAGGGATCATTACCAGAGTGCCTTTAGGCTCTCCAACCCACTGTGAACATACCTACGTTTCCCTCGGCGGGTCAAGCGCGCTGGGCCTCCGGGTCCTGGGCGTCCGCCGGGGGCACTCAAACCCGAATTTTTAGTGAATTTCTGAGGGGCGAAAGCCCGTAAAAAAAAATAAATCAAAACTTTCAACAACGGATCTCTTGGCTCTG
203e711f44351007163827888de1435a	0	0	0	0	0	0	0	45	0	k__Fungi;p__Basidiomycota;c__Agaricomycetes;o__Cantharellales;f__Ceratobasidiaceae	AAGTCGTAACAAGGTTTCCGTAGGTGAACCTGCGGAAGGATCATTATTGAATGAATTAAGAGTTGGTTGTTGCTGGCCTTCCGGGGCATGTGCACACCTTCTCTTTCATCCACACACACCTGTGCACTTGTGAGACAGGGAGGGCCTTCATTGGCTTTTTCCTGTCTACTTTACACAAACTCATTTTTTTTTAAAACTGAATGTAATTGATGTAACACATCATTTAATACTAAGTTTCAACAACGGATCTCTTGGCTCTC
41e82c5a29c51fc7700628e125b62526	0	26	0	0	0	0	0	0	0	k__Fungi;p__unidentified;c__unidentified;o__unidentified;f__unidentified;g__unidentified;s__unidentified	CGACCACCGAGATCTACACTCGTAGTCACACTCTTTCCCTACACGACGCTCTTCCGATCTATGAGCCTTGGTCATTTAGAGGAAGTAAAAGTCGTAACAAGGAATCGATGAAGAACGCAGCATGGCAGCATCGATGAAGAACGCAGCATCACCGACTGCCCATAGAGAGAGGATGATGCTCTCCCGATCTCGTACGCTTGGTCATTTAGAGGAAGTAATATATAGCATCGATGAAGAACGCAGCGTACTTAGATCGGAAGAGCACACGTCTGAACTCCAGTCACCGAGTTAGATCTCGTATGCCGTCTTC
7d42286227626191e3894cc26d80f596	0	22	0	0	0	0	0	0	0	k__Fungi;p__Basidiomycota;c__Cystobasidiomycetes	AGGAAGTAAAAGTCGTAACAAGGTTTCCGTAGGTGAACCTGCGGAAGGATCATTAATGAATACACTGGACGCTCTTTTTAGAGGTCCGACCCTTCATTACCTTCACACTGTGCACACACTTCATTTTTACACCCATTTTTAAACACTATAGATAAGAATGTACCAGTCTCTTAATTGAGCATAAATATATAATAAAACTTTCAGCAACGGATCTCTTGGCTCTCGCATCGA
545d80204e87b94c7c385c0db0a60098	0	10	0	0	0	0	11	0	0	k__Fungi;p__Ascomycota;c__Dothideomycetes;o__Capnodiales;f__Mycosphaerellaceae;g__Mycosphaerella;s__Mycosphaerella_tumulosa	AAGTCGTAACAAGGTCTCCGTAGGTGAACCTGCGGAGGGATCATTACTGAGTGAGGGCTCACGCCCGACCTCCAACCCTTTGTGAACCAAACTTGTTGCTTCGGGGGCGACCCTGCCGACGACTTCGTCGCCGGGCGCCCCCGGAGGTCTTCTAAACACTGCATCTTTGCGTCGGAGTTTAAACAAATTAAACAAAACTTTCAACAACGGATCTCTTGGTTCTG
cce3a3a05615beb35aae8041d87a2531	0	0	0	0	0	32	0	0	0	k__Fungi;p__Ascomycota;c__Sordariomycetes;o__Sordariales	TAGAGGAAGTAAAAGTCGTAACAAGGTCTCCGTTGGTGAACCAGCGGAGGGATCATTACAGAGTTGCAAAACTCCCAACCATTGTGAACGAACCCGTTATAGTTGCTTCGGCGGGTGGTGCGCTGAAACCGCCCGCCGATAGCATGCAATCTCTAGATTACAATGGATCTCTGAGTAGCTTATTTAATAAGTCAAAACTTTCAACAACGGATCTCTTGGTTCTGGCATCGATGA
5bf1c16ac0c5db2065a496f3c3b43b00	0	0	0	0	0	35	0	0	0	k__Fungi;p__Ascomycota;c__Sordariomycetes;o__Hypocreales;f__Nectriaceae;g__Cosmospora;s__Cosmospora_gigas	AAGTCGTAACAAGGTCTCCGTTGGTGAACCAGCGGAGGGATCATTACCGAGTTTACAACTCCCAAACCCCTGTGAACATACCTATCGTTGCTTCGGCGGGATGCCCCAGTTTTGACTTAAAACTGGACCCAGGCGCCCGCCGGAGGACCCAAACTCTTGTTTTTATATGTATCTTCTGAGTAAACAAGCAAATAAATTAAAACTTTCAACAACGGATCTCTTGGTTCTG
d4bed0b0351944db4e80f8d44b3c242e	21	0	0	0	0	0	0	0	0	k__Fungi	AGCAGAAGACGGCATACGAGATCTAACTCGGTGACTGGAGTTCAGACGTGTGCTCTTCCGATCTATGAGCCTTGGTCATTTAGAGGAAGTAATAGCATCGATGAAGAACGCAGCGTCGTCAGTCGTACGCTTGGTCATTTAGAGGAAGTAATATATATAGCATCGATGAAGAACGCAGCGTCGTCAGTCGTACGCTTGGTCATTTAGAGGAAGTAATATATATAGCATCGATGAAGAACGCAGCTCGGGAAGATCGGAAGAGCGTCGTGTAGGGAAAGAGTGTGACTACGAGTGTAGATCTCGGTGGTCGCCGTATCATTAAAAACGGGGGGGGGGGGGGGGGGGGGGGGGGGGGGGGGGGGGGGGGGGGGGGGGGGGG
0c895848bf8d105b92405e30ce440a00	0	0	22	0	0	0	0	0	0	k__Fungi;p__unidentified;c__unidentified;o__unidentified;f__unidentified;g__unidentified;s__unidentified	ACACTCTTTCCCTACACGACGCTCTTCCGATCTCGTACGCTTGGTCATTTAGAGGAAGTAATAAAGACTGCCAACTGCCGGCATGTGATTGATGAAAGCATACAGAGGTCATCTCCGGCAACTCATCAGCTTCTACTATTTAATTGATTCAACCCATAAGAAAATCTGTTGAGCGGCGGGAGAGAACCATTGCGCTCTTATCACAACTGCATGCCCGCAGGCCGGCATCGATGAAGAACGCAGCTGCCGAAGATCGGAAGAGCACACGTCTGAACTCCAGTCA
6f2d8623c29a633e85bd2ca6a8e04098	0	0	3	0	0	0	0	35	0	k__Fungi;p__Ascomycota;c__Eurotiomycetes;o__Eurotiales;f__Aspergillaceae;g__Aspergillus	AAGTCGTAACAAGGTTTCCGTAGGTGAACCTGCGGAAGGATCATTACCGAGTGCGGGTCCTTTGGGCCCAACCTCCCATCCGTGTCTATTGTACCCTGTTGCTTCGGCGGGCCCGCCGCTTGTCGGCCGCCGGGGGGGCGCCTCTGCCCCCCGGGCCCGTGCCCGCCGGAGACCCCAACACGAACACTGTCTGAAAGCGTGCAGTCTGAGTTGATTGAATGCAATCAGTTAAAACTTTCAACAATGGATCTCTTGGTTCCG
3680a56a3de444eddba1f3bdb433564e	0	0	0	0	0	0	29	0	0	k__Fungi;p__Ascomycota;c__Eurotiomycetes;o__Eurotiales;f__Trichocomaceae;g__Talaromyces;s__Talaromyces_marneffei	AAGTCGTAACAAGGTTTCCGTAGGTGAACCTGCGGAAGGATCATTACCGAGTGCGGGCCCTCGTGGCCCAACCTCCCACCCTTGTCTCTATACACCTGTTGCTTTGGCGGGCCCACCGGGGCCACCTGGTCGCCGGGGGACATCTGTCCCCGGGCCCGCGCCCGCCGAAGCGCTCTGTGAACCCTGATGAAGATGGGCTGTCTGAGTACTATGAAAATTGTCAAAACTTTCAACAATGGATCTCTTGGTTCCG
5be8befcfbd5c0d7028dc180ec44b393	0	0	0	0	0	0	28	0	1	k__Fungi	TCATGCCGCAACACCGGAGCAGGATGGTAAATCTGCTTCGCCGGCTCGGGAACCAGCTCCAGCAAGCGGGAGGCGAGTTCGACTCCTCCATGGCCAAATAGTATCCAATCCGCCCAGCCGCCCACATGGTAAAACGCCCTTGCCTGGTACGATGCGTTTCCTTCCAGAGTGCAGGGAGCCGGGAAAGGCTCATCTCCAAGCCAATAATGTGACGGGAGCTCGGAACCCGCCGATGGCTTATATACCCCCCGTACGGCAATGACATCGTACTCTTCGTGGATCTGGAGGTGT
a97aa02971e317bfd751bde6819dc2af	0	0	0	0	0	0	0	0	26	k__Fungi	AGGACGTGATCGCCATGCTCGGCCTGGAAGAGTTGTCGCGTGAGGACCAGCGAAGAGTGAACCGCGCGCGGCGGTTGGAGCGCTTCCTGACGCAGCCCTTCTTCACGACCGAGCAGTTCACCAGTCTCGAAGGCAGGATGGTCAACCTGGAGGAAACGCTCGAAGGCTGCGAGCGCATCCTGAACGACGAATTCGCCGACTATCCCGAAAAAACGCTCTACATGATCGGCG
410bf873171a194a16c622782523cfad	0	0	0	0	0	32	0	0	0	k__Fungi;p__Basidiomycota;c__Geminibasidiomycetes;o__Geminibasidiales;f__Geminibasidiaceae;g__Geminibasidium;s__unidentified	AAGTCGTAACAAGGTTTCCGTAGGTGAACCTGCGGAAGGATCATTAGTGAATTTGTAGCCTCCAAGGCTCACATTCTCTATCCTTTACACACCTGTGCACCCTTCTGAAGCGGAGAGTTATTAGGCATTGGCCGAGCGCCTCCCTTCGGTTATTATATCAAACTCAAACTACGTTTACTAGAATGTATACCGTCTTGTTGTAACGACAAGTACAATCCAATAAAACTTTCAGCAACGGATCTCTTGGCTCAG
3c6b39c08998518e8ef96dac88cbfd43	7	0	0	0	0	26	0	0	0	k__Fungi;p__Ascomycota;c__Sordariomycetes;o__Hypocreales;f__Nectriaceae	ATTTAGAGGAAGTAAAAGTCGTAACAAGGTCTCCGTTGGTGAACCAGCGGAGGGATCATTACCGAGTTTACAACTCCCAAACCCCTGTGAACATACCATTTGTTGCCTCGGCGGTGCCTGCTTCGGCAGCCCGCCAGAGGACCCAAACCCTTGATTTTATACAGTATCTTCTGAGTAAATGATTAAATAAATCAAAACTTTCAACAACGGATCTCTTGGTTCTGGCATCGATGAAGA
9d9513821b701e7948b6d8847be305f0	7	0	0	0	9	0	0	8	0	k__Fungi;p__Basidiomycota;c__Cystobasidiomycetes;o__unidentified;f__unidentified;g__unidentified;s__unidentified	GGAAGTAAAAGTCGTAACAAGGTTTCCGTAGGTGAACCTGCGGAAGGATCATTAATGAATACACTGGACGCTCTTTTTAGAGGTCCGACCCTTCATTACCTTCACACTGTGCACACACTTCATTTTTACACCCATTTTTAAACACTATAGTATAAGAATGTACCAGTCTCTTAATTGAGCATAAATATATAATAAAACTTTCAGCAACGGATCTCTTGGCTCTCGCATCG
8b33a19db68f9515b3b1b329fb2f78e7	0	0	17	0	0	0	0	0	0	k__Fungi	TAGTACAATTTCAATGCCTAATCATCATCAGATTGAGAGAGATTAGCAGATATCTTCATCGGAAGAGAGCTAATCTCTTTTCATAGCTTATGGGCAGGTATCGCGAATAATAAGATAATTTTAAGTAGAACCAATGCCTTATGGTCACTCTTTTTGAGATATTCTGAAAGAATTTAACAAATTGTGATCGTATAGAGTGATTTAGAGGAAATATATGAGACCGTTAATCGCTTACTTCTCTAATGCAGCATTAGAGAATAATATCGAGATCTTAAAGGGAAAATCGCCCCAAAGCCAACATTGTGCCGTCTTGAAAGCAGACGCATATGG
b86f99fe3b184c5472c9eed8de8c4055	0	0	0	0	0	0	26	0	0	k__Fungi;p__unidentified;c__unidentified;o__unidentified;f__unidentified;g__unidentified;s__unidentified	CTACTGATCTTGGTCATTTAGAGGAAGTAACCCATTGGAATATGATAAAAACGTCATCAACCGGCTGAAACGTATTGAGGGACAATTACGCGGCGTTATCAGGATGATGGAGGAAAATGAAGATTGTAAATCGGTTATCACACAGCTTTTGGCTTCCCGCAATGGGATCGATCGGGCCATTGGCCTGATCGTCAGTAAAAATTTAGAACTGTGTATCCGGAAAAGCATCGATGAAGAACGCAGCGTCGTCAG
2ddcd490d0d1bc69c6bbff5a74d49cf0	0	0	0	0	0	0	30	0	0	k__Fungi	TCACCGCGTTTCGCTTCCGCTACGGGTCCATCGACGAACACTTCGGCCTCAAGCCCGATCTGTACACGCTGGGCAAAGTGATCGGGGGCGGCCTACCCTTAGGTGCGTACGGCGGTCGTAAAGATGTCATGCAGGTGGTCGCACCCTTAGGCGGGGTGTATCAAGACGGCACGCTGTCAGGTAATCCGTTGTCCACTGCGGCCGGCGTCGCGTGTTTGCGGGCGCTCAACGATGAGGCGATCTACACCCGCATCGACCGCTTAGGCGCTCGTTTAGCTGCAG
49d88a78254a36d86c228f5b381b9d70	0	0	0	0	0	0	14	0	9	k__Fungi	CCGTGCTGAGATGCAGTGGCCTTTAGCGGATGCCTGTCGTAAAAGGCACCCGGCGCGGACCCGCTACCTACAGTAGGTAGCTCCTCCTCCCGATGCCCCCCAACGCAAGACCTACGGTGTCGTGATCGAGTTTTCCACAAGATATTGTGTACCCCGACTCGACTCTGCTCGGACGTCTGGATATAGTGCGTGCTGTGGGCAAGGACCTCAACATGTGGGAGTAGGCCATGGCCTGGACGCCAGAAC
0d91d3f523cc3042e29f27d02fd26f84	0	0	0	0	0	0	0	0	19	k__Fungi;p__Ascomycota;c__Saccharomycetes;o__Saccharomycetales;f__Metschnikowiaceae;g__Metschnikowia	GGAATCCCTTCGTTAAACAAACTATTTATGAGCAATGCAGAGGAACCGAATGCATTTGCTACCGGCAGAAAAACAGTTTGTTTAACGAAGGGATTCCTTAATTACTCTGATGAGGAGATCAAGGCGATTTTCGCTCATGAAATCGGCCACTTAGCGCATAAGGATACGGACTTCATACTGCTTGTAACGATTGGGAATTTTATAGTGACCGCTGCGTTTGTCATATTTAGAATATTTTTTTATATTGTTACGATTATGATATCGATTGCCAACAGAAGTTTGGGAACCTTAATTAGTGGCATTCTATTCGACATCTTATTGGTT
6ce69bf05188c7d788f4ee8a0315f709	0	0	0	0	0	0	0	0	22	k__Fungi	ATCCACAGGCAGCCTCGTCAACGCGACGACACCGAGTAATATGGCGACAAAGGTGAGCATGGAGACTGTGACGGGGCGTGTAGCAGAGAGACGGGGTAATCTCATCGGGAATTCCTCCCGGTCGTACCGCTTTCAATGACGTTGACCGGATGACCGTCGGTCAAAAATTGATAACCGGAGACAATAACGAGTTCACCGGGGTCGATTCCTTCTTTGACTTCAGCCCAACCGTCTGTAATAAGCCCGAGTGTGATTTCTTTGCGATGGGCGACTCCGTCGGATGCGACGAAGACGGATACCGTGCCATCC
1d98184e7bc29284bea8fd5573d8f18f	0	0	0	0	0	0	0	0	20	k__Fungi;p__Ascomycota;c__Saccharomycetes;o__Saccharomycetales;f__Dipodascaceae;g__Geotrichum;s__Geotrichum_klebahnii	CACTCAGACGAACACTCTTTCCCTACACGACGCTCTTCCGATCTACTGATCTTGGTCATTTAGAGGAAGTAAAAGTCGTAACAAGGTTTCCGTAGGTGAACCTGCGGAAGGATCATTAGAATACCTTATATATTAGAGGATGTTTTGTGCCAGCCGAAAGGCAAACAAGTAACAAAGTCAACTATAAAAAATTAAAACTTTTAACAATGGATCTCTTGGTTCTCGCATCGATGAAGAACGCAGCTCGGGAAGATCGGAAGAGCACACGTCTGAACTCCAGTCACACTGCTTGAT
b10234444e6a2905ecd12ca47b349b91	0	0	0	0	0	33	0	0	0	k__Fungi;p__Basidiomycota	AAGTCGTAACAAGGTTTCCGTAGGTGAACCTGCGGAAGGATCATTACTGAAGCGCCTTGAGGATGTTGCTGGCCTTACAAAGGCAAACGTGCACTCCTTGGACATTTCAAAAATTTTCATCACAACCTATTGTGCACTTCTTGTAGGAAATGCCTCCCTCCCCCTTCCCAGGGGGTTGGTGCATTCCTATGTACCTTTTCACTTGAAACCCTGATGCATTTTTCGAATGGTTGTTGTACAACATATAATGTATAATAAAACAACTTTCAACAATGGATCTCTTGGCTCTC
d0fe2145df5494086cf4bd406a1a07c6	0	0	0	0	0	34	0	0	0	k__Fungi;p__Ascomycota;c__Sordariomycetes;o__Glomerellales;f__Glomerellaceae;g__Colletotrichum;s__Colletotrichum_xanthorrhoeae	AAGTCGTAACAAGGTCTCCGTTGGTGAACCAGCGGAGGGATCATTACTGAGTTTACGCTCTACAACCCTTTGTGAACATACCTATAACTGTTGCTTCGGCGGGTAGGGTCTCCGTGACCCCCCCGGCCTCCCGCCCCCGGGCGGGTCGGCGCCCGCCGGAGGATAACCAAACTCTGATTTAACGACGTTTCTTCTGAGTGGTACAAGCAAATAATCAAAACTTTTAACAACGGATCTCTTGGTTCTG
54bcaccf965751fefc91ada3ba1e9658	27	0	0	0	0	0	0	0	0	k__Fungi	GTCACACTCTTTCCCTACACGACGCTCTTCCGATCTATGAGCCTTGGTCATTTAGAGGAAGTAAAAGTCGTAACAAGGCATCGATGAAGAACGCAGCATCACCGACTGCCCATAGAGGGCGGATGATGCTCTTCCGATCTATGAGCGGAAGTAAAAGTCGTAACAAGGCATCGATGAAGAACGCAGCGTAGCCAGCACCGATGTGGAAGTAAAAGTCGAACAATGCATCGATGAAGAACGCAGCTCGGGAAGATCGGAAGAGCACACGTCTGAACTCCAGTCACCG
8e2861dc9bafd9938b5335c171bd0978	0	0	20	0	0	0	0	0	0	k__Fungi;p__Chytridiomycota;c__unidentified;o__unidentified;f__unidentified;g__unidentified;s__unidentified	GTCAAAACTATCACGTGTAGGGCAAAGTTATGGGAGTAATACTGTAGTTAAAATCTTACATTAAAGATAATAGCTTATTAAAAATGAATAAAAAGAGAACTTGAGTTAACATAAGCTCAAGTTCTTTTTAATTTGAGTATTATAATATTAAAAGGATTGCTTTATTCTTGATCCCTCTTTTAAATATATTGAGAATGTTAGAGTGACAATCTGTTGTGATATACTAAAGATAAAGAAATGGCTAGGATAACTAAGAGGTGTTTATGAAAATTAAAGAAATAATTGTAGTTGAAGGAAAAAACGATATCCACAGACTGAATCAAG
7aa561002a625840b47269a9e4a6057d	0	0	12	0	0	0	0	0	0	k__Fungi	TTGGTCATTTAGAGGAAGTAACACCAGCACCGGCCGCCGAAGGCGCTGCCACGCCCGCCACCACGCCTGCCGCACCGGCCGTGGCGGCCAAAGTGCAGTCGATGGGCACCGAACAGCTGCGCGATTCGGCCAGCCGTGCCCTGGCCGAGAACCGCATGTACGCGCCGGCCGGCGACAACGCCATCGAGTACTACCTCGCCCTGCGCGACAAGACGCCGGACGACGCATCGATGAAGAACGCAG
8cd34ab8ca04d28b8b2b7fda8d6f0412	0	0	0	0	0	0	28	0	0	k__Fungi	TTTCCCTACACGACGCTCTTCCGATCTACTGATCTTGGTCATTTAGAGGAAGTAATATATATAGCATCGATGAAGAACGCAGCGTCGTCAGTCGTACGCTTGGTCATTTAGAGGAAGTAATATATAGCATCGATGAAGAACGCAGCGTCGTCTGGTAGCCTTGGTCATTTAGAGGAAGAACGCAGCATGGCAGTCGTACGCTTGGTCATTTAGAGGAAGTAATAGCATCGATGAAGAACGCAGCGTCGTCAGATCGGAAGAGCACACGTCTGAACTC
e4f57c50ec7307defcf50f522bf7d393	0	0	0	10	0	0	0	0	0	k__Fungi	AGAGGAAGTAATTAATACCGCTCCTATTCTGGAGCAAATGCATGCAGAGACAGAACAACGCTTAAAACAAAAAGCTGAAAAGATGAAAGCTTATGGCAAACGTGAACATAAAATTTTAACTGCTGAACAGCTCAAGTTAATGGCAGAAAAAATCGGTTATGTCTCTGATATCCATGATTGGCTTAAGTTAGGTCATGCTTTATGGTCTTACATCAAAGAAGGCCGCATCGATG
d1b2f0158d540e0688abb0b30f84b078	0	0	0	0	0	0	0	41	0	k__Fungi	AAGTCGTAACAAGGTTTCCGTAGGTGAACCTGCGGAAGGATCATTAGAAACGTCCTGGTACGGGCCCCACCAAAGCTGGTGTGGCTTGGTTCTCTCTCCAACTCTATTGTTGACCATTACCTCAGTTGCTTCCACAGCTCGCTGTCACGCCTGCTGTGGATGGCCTACAACCAAAACCTTTGCTACAAGTTACGTTTTCTGTCTGAATGAATAGCTATAATAGTCTTAAAACTTTCAACAACGGATCTCTTGGCTCCT
003a1ce29249264980bbda1647cbe147	0	0	0	0	0	0	0	43	0	k__Fungi;p__Ascomycota;c__Pezizomycetes;o__Pezizales;f__Pyronemataceae;g__unidentified;s__unidentified	AAGTCGTAACAAGGTTTCCGTAGGTGAACCTGCGGAAGGATCATTAAAAGTTTTAGTTATACTTCACGTATATACTTTAATAAACCCATTCCGAGTACCTTACCCGTTTGCTTCCGTGGAGCAGGACCTCGGTCCGTTCTGACTATGCCCTTGCGGCGTACGATGAGTCGTCTCCACGGGAGGTATACATTAAACTCTTGCATTTCCATGTCATCTGTCTGAATCTGTTTATAACAAATGTTAAAACTTTCAACAACGGATCTCTTGGTTCTC
d04608cfa03295a6fc50916d011cd714	0	0	0	0	0	0	0	0	21	k__Fungi	CAACACTGCTTTTCTTTACTTCCTTGAAACTGTCCGTCTCGCTTTTGCCTCTTTGCGCCCCGGTGATCATGACCTGCGACATAACCGCAGCACCCGCACTCGTGCCGGAAATGGTCGCTCCATTACGGTGAGCCACATGCATTGCTTCGTATAACTTGCTTCCCCTGACCACCTCCATGAATTTATTTTGGTCGCCACCGGTGATATAGATCAGTCGAGCGTTTTTTACCGAGTCGATCCATGCTTGGTTGTCGTTTGCCTGT
2830bc00aa87c1f044596fa3ce66c191	0	27	0	0	0	0	0	0	0	k__Fungi	GTCGTCAGTCGTACGCTTGGTCATTTAGAGGAAGTAATAGCATCGATGAAGAACGCAGCATCACCGACTACCCATGAGAGAGGATGATGCTCTTCCGGTCCCGTACGCTTGGTCATTTAGAGGAAGTAATATAGCATCGATGAAGAACGCAGCGCTGTAGCATCGATGAAGAACGCAGCGTCGTCAGTCGTACGCTTGGTCATTTAGAGGAAGTAATATATATAGCATCGATGAAGAACGCAGCATCACCGACTGCCCATGAGGGAGGATGATGCTCTTCCGATCTCGTACGCTTGGTCATTTAGAGGAAGTAAGCATCGATGAAGAACGCAGCCTTCGAGCATCGATGAAGAACGCAGCGTCGTCAGTCGTACGCTTGGTCATTTAGAGGAAGTAATA…
8849467cb89f16505d6b5c4c9d972bed	0	0	0	0	0	34	0	0	0	k__Fungi;p__Mortierellomycota;c__Mortierellomycetes;o__Mortierellales;f__Mortierellaceae;g__Mortierella;s__Mortierella_fatshederae	AAAGTCGTAACAAGGTTTCCGTAGGTGAACCTGCGGAAGGATCATTCATAATAAGTGTTTTATGGCACTTTTTAAATCCATATCCACCTTGTGTGCAATGTTTTGAAAATCGCCTTCTTGGTGGTTTTTTAATTACATCAACCAATTTTAACAAATTTGTCTTAAAAATTCTTGAATAAATATAATTCAAAAAACAACTTTCAACAACGGATCTCTTGGCTCTC
4f982847195ab67f4210df0afaf75069	0	0	0	0	0	35	0	0	0	k__Fungi;p__Ascomycota;c__Eurotiomycetes;o__Chaetothyriales;f__Herpotrichiellaceae;g__Exophiala;s__Exophiala_equina	AAGTCGTAACAAGGTTTCCGTAGGTGAACCTGCGGAAGGATCATTAACGAGTTAGGGTCTCTCTGGCCCGACCTCCCAACCCTTTGTCTACTTGACCATCGTTGCTTCGGCGAGCCCGTCCTCACGGACCGCCGGAGGGATCTTTACTGGCCCTCTGGTCCGCGCTCGTCGGTAGCCCAACCTTTAAAATCTTTAACTAAACGTGCCTTAATCTAAGTACAATTATTAAATAAAAGCAAAACTTTCAACAACGGATCTCTTGGTTCTG
ca01799d101dd1da98c1f16916416544	0	0	0	0	0	24	8	0	0	k__Fungi;p__Ascomycota;c__Sordariomycetes	AAGTCGTAACAAGGTCTCCGTTGGTGAACCAGCGGAGGGATCATTACCGAGTTATTACTCCAAACCCTTTGTGAACCTTACCTATTACTGCTGTTGCCTCGGCGGACGGCCGGGAGGGCACCCCCTCGCGGGGCCGCCCGACCAGCCCCCGCCGGCAGCACCAAACTCTTGAATTTATAGCGAAACTACTTCTGAATAACAAAAACAAACGAATCAAAACTTTCAACAACGGATCTCTTGGTTCTG
2fee45b5c447504851d5844831e5a844	0	0	13	0	0	0	0	0	0	k__Fungi;p__Ascomycota	CCCCCCCCCCCCCCCCCCCCCCCCCCCCCCCCCCCCCCCCCCCCCCCCCCCCCCCCCCCCCCCCCCCCCCCCCTTTTCAAGCAGAAGACGGCATACGAGATCTAACTCGGTGACTGGAGTTCAGACGTGTGCTCTTCCGATCTCGTACGCTTGGTCATTTAGAGGAAGTAAATTTAGAGGAATTTTTGCCAGTCCGCTTGATCGGGCCTTTAATACCGCTCAGGGCATCGATGAAGAACGCAGCTGCCGAAGATCGGAAGAGCGTCGTGTAGGGAAAGAGTGTGACTACGAGTGTAGATCTCGGTGGTCGCCGTATCATTAAAAAGGGGGGGGGGGGGGGGGGGGGGGGGGGGGGGGGGGGGGGGGGGGGGGGGGGGGGGGGGGGGGGGGGGG
467ead4a25504b27fe67570b963b2f28	0	0	0	0	0	0	29	0	0	k__Fungi	GAAGGGAGAAGGACAAGCGAGACCTGAAACTCATCCGGGTGTACCTCAACGCCGGAGTCATGGTCAACGGAGTATGCCAACGGACAGAGGAAGGGACGCCGCAAGGCGGACCGCTGAGTCCGCTTCTGGCCAACATCTTGTTGGACGACCTGGACAAAGAACGAAAGAAACGCGGGTTGCAATTCGCACGTTATGCGGACGATTGTAACATCTTTGTCGCTAGCAAGCGAACCGCTACATCATCGGTTGGGTCAGGTACTTTCGACTG
6354ed7e4ac42b2293bd440ea3aa5ba1	0	0	0	16	0	0	0	0	0	k__Fungi;p__Ascomycota;c__Saccharomycetes;o__Saccharomycetales;f__Saccharomycetales_fam_Incertae_sedis;g__Diutina;s__Diutina_catenulata	TCTACACGTTAAGGCACACTCTTTCCCTACACGACGCTCTTCCGATCTCGTACGCTTGGTCATTTAGAGGAAGTAAAAGTCGTAACAAGGTATCTGTAGGTGAACCTGCGGAAGGATCATAAAAAACTAATTTACACGCGATTTAAAATTGCTTACTTCAATAACCTATTAAACAATCAACCAACTAATACCAAAAACTTCCAACAACGGATCTCTTGGTTCTCGCATCGATGAAGAACGCAGCGTACTTAGATCGGAAGAGCACACGTCTGAACTCCAGTCACACCTTCGAATCTCG
2348b4ec94c4c7a90530b4d0fa7b95d8	0	26	0	0	0	0	0	0	0	k__Fungi	TATAATGCATCGATGAAGAACGCAGCGTCGTCGGCCAAAAGCTTGGTCATTTAGAGGAAGTAAATATAGAATCGATGAAGAACGCAGCATCACCGACTGCCCATGAGAGAGGATGATGCTCTCCCGATCTCGTACGCTTGGTCATTTAGAGGAAGTAATATATATAGCATCGATGAAGAACGCAGCGTCGTCTGGTAGCCTTGGTCATTTAGAGGAAGTAATATATATAGCATCGATGAAGAACGCAGCATCGTCAGTCGTACGCTTGGTCATTTAGAGGAAGTAAGCATCGATGAAGAACGCAGCATCACCGACTGCCCATAGAGAGGGGATGATGCTCTTCCGATCTGCGCTCCTTGGTCATTTAGAGGAAGTAAGCATCGATGAAGAACGCAGCGA…
5e5840989c1b762bab0a3633fdac3a59	0	0	0	0	0	30	0	0	0	k__Fungi;p__Ascomycota;c__Sordariomycetes;o__Hypocreales;f__Hypocreaceae;g__Trichoderma;s__Trichoderma_virens	AAGTCGTAACAAGGTCTCCGTTGGTGAACCAGCGGAGGGATCATTACCGAGTTTACAACTCCCAAACCCAATGTGAACGTTACCAAACTGTTGCCTCGGCGGGATCTCTGCCCCGGGTGCGTCGCAGCCCCGGACCAAGGCGCCCGCCGGAGGACCAACCAAAACTCTTATTGTATACCCCCTCGCGGGTTTTTTACTATCTGAGCCATCTCGGCGCCCCTCGTGGGCGTTTCGAAAATGAATCAAAACTTTCAACAACGGATCTCTTGGTTCTG
5efbf381f1a278893306b0b4a641a0f7	0	0	0	0	0	33	0	0	0	k__Fungi;p__Ascomycota;c__Sordariomycetes;o__Xylariales;f__Microdochiaceae;g__Microdochium	TTTAGAGGAAGTAAAAGTCGTAACAAGGTCTCCGTAGGTGAACCTGCGGAGGGATCATTACTGAGTTTTTAACTCTCCAAACCATGTGTACTTACCACTGTTGCCTCGGTGGTTGGTCTTCGGACTGACCACCGGTGGACTACTAAACTCTTGTTAATTTTTGGCATTCTGAATCATAACTAAGAAATAAGTTAAAACTTTCAACAACGGATCTCTTGGTTCTGGCATCGATGAAG
1f6a2d9f3898284dd9db5f74595339aa	0	0	0	0	0	31	0	0	0	k__Fungi;p__Ascomycota;c__Eurotiomycetes;o__Chaetothyriales;f__Herpotrichiellaceae;g__Cladophialophora;s__unidentified	AAGTCGTAACAAGGTTTCCGTAGGTGAACCTGCGGAAGGATCATTAAAGAGTTAGGGTCTTCTAGGCCCGACCTCCCAACCCTTTGTTTACTGAACCTCTGTTGCTTCGGCGGGCCCGTCTCACGACCGCCGGAGGATCGCTGAAAGGCGTCCTCTGGTCAGCGTCTGCCGATAGCCAACCATTTCAAACTCTGAATAAATCATGTCCTTACGTCTAAGTCTATGATTAAATTAAAGCAAAACTTTCAACAACGGATCTCTTGGTTCTG
881fd1405c6415be5f132bd8a81691bb	0	0	18	0	0	0	0	0	0	k__Fungi	TAGGAAGTTCTGTCTTCCCTTGTTCAATCAGCTCTTGAAAAAAGGGTATTACCGAACCTCGGCTACCTGCCACATTCCCATATCGAACAACTGAAAACACAGTCCCTTTGTCACCGGAATATGCATTGGCTGATACAAATAATTTATCTGACACTAACTTTGTTCCACCATAAAGATTAATAGGGTTGACCGCCTTGTCTGTTGATAAAGCCACCACTTTTTTCACGCCACAATCCAGTGCT
c18153b7bd988321a4977eddc58261ba	0	0	17	0	0	0	0	0	0	k__Fungi	CGCGCTTTTATGACTACCTTGCACAAGGATTGTTCAATTTACAATTCATTACCGACCCTAACATGATTGTATTAGGTGGTGGTGTTTCACAATATGAACCACTCATTCCAGAATTACAACGTCGTTTAGATAAACGCATGCAAACAGCAAATATCACAGATTTTACCTTTAATATTAAAGCATGTCACTTTAAAAACAATGCAAATTTATTAGGGGCAGTATATAGTTTTATGCAACAACACAATATAGAATAGAGGATAAGTATGTTCGAATTAATTACAGCATTACCAACA
c0ab67a2729bf74db086a98e54079f63	0	0	0	0	0	0	22	0	0	k__Fungi;p__unidentified;c__unidentified;o__unidentified;f__unidentified;g__unidentified;s__unidentified	AGACGTGTGCTCTTCCGATCTACTGATCTTGGTCATTTAGAGGAAGTAACTTAATGATCCAGGAGGCTCGCAGGCGAGACGAACCAGCCGAGAGGGGAAAATTCGAACCTCCTGGAAAACAGGTGTGCTAAACTACATGACCTTCTAGACGCAAAACCTGAACAATGTCCTTCGCAAGAGCCTCTACTTCCCGATCATGACTGCCTCTTGCAACATCCCGAGCAGCATCGATGAAGAACGCAGCGTCGTCAGATCGGAAGAGCGTCGTGTA
4001fad599e09b17212983b274b9165b	0	0	0	0	0	0	0	38	0	k__Fungi;p__Ascomycota;c__Saccharomycetes;o__Saccharomycetales;f__Trichomonascaceae;g__Trichomonascus;s__Trichomonascus_ciferrii	AAGTCGTAACAAGGTTTCCGTAGGTGAACCTGCGGAAGGATCATTAACGAATAGTTCTTCGGAACATTTCATCCTTACACACCTGTGAATTTTTAAAAAAGATACTTTGCTTTGGTCAGACTTTTGTTAGTTTGGCCAGAGGTATACAAACTCCAAATTTTATTTTTAAACGAGTCTGAATTGAAGAAAAAGAATAAATTATTCAAAACTTTCAACAACGGATCTCTTGGTTCTC
6319908986b22f00ddb31ead6b15cdc9	0	0	0	0	0	30	0	0	0	k__Fungi;p__Ascomycota;c__Dothideomycetes;o__Pleosporales;f__Phaeosphaeriaceae;g__Phaeosphaeria;s__Phaeosphaeria_oryzae	GGAAGTAAAAGTCGTAACAAGGTTTCCGTAGGTGAACCTGCGGAAGGATCATTACATTCAGTAGCCCAGCTACTTGTTTACACCCTTGTCTTTTTGCGTACTTATCGTTTCCTCGGCGGGCTTGCCTGCCGGTTGGACAACTTTATAACCTTTTTTAAATCTTCAATCAGCGTCTGAATAATATACAATAATTACAACTTTCAACAACGGATCTCTTGGTTCTGGCATCG
535601946e481307f0be69f9da9656de	0	0	0	0	0	32	0	0	0	k__Fungi	AAGTCGTAACAAGGTTTCCGTAGGTGAACCTGCGGAAGGATCATTACAAGAAACGAGGCCGCGTGCGTGCGCTCGCCCGCCCGGCCCCGCTCCTTACCTTGCCTACTGCACCGTTTGTTGCTTCCTGGCGGCGGACTGCCCGCCGCCAGGGACGTTGATACAACCCTGTATAGAAGCATTGAAGCTCTGAGAAAACGCGAAATCGTACAACTTTCAACAATGGATCTCTTGGTTCTG
aa3a344fb632f9199fe2adaeb67a5f9a	0	0	0	0	0	34	0	0	0	k__Fungi	TGGTCATTTAGAGGAAGTAAAAGTCGTAACAAGGTTTCCGTAGGTGAACCTGCGGAAGGATCATTATGAAAATATGATATTTTATGTTTGTTGGATGGTTTATTGTATTGTTTTTGTTTTTTATTTGTTGAATTTTGGTGTTATTAATATGTATTGTGTTTATGACACGTACATACAAAATACAAATTTCAATATAAAATACAACAAGGGATATCTTGGCTCTCGCATCGATGAAGAACGCA
8150261c77d39519d7d1c1534c410b0b	0	0	0	0	0	22	6	0	0	k__Fungi;p__Ascomycota;c__Sordariomycetes;o__Sordariales;f__Sordariales_fam_Incertae_sedis;g__Remersonia;s__Remersonia_thermophila	AAGTCGTAACAAGGTCTCCGTTGGTGAACCAGCGGAGGGATCATTACAGAGTTACACAACTCACCAAACCATTGTGAACCGTACCTTTACCGTTGCTTCGGCGGGAGGCGCCCCGTGCCCCTGTGGCGCGCCGGGCGTCCCCTGGCCCCCTCGCGGGGCGCCCGCCGGAGGAATACCCAAAACCCTTTGCAGCACATGGCCTCTCTGAGTCTTCTGTACTGAATAAGTCAAAACTTTCAACAACGGATCTCTTGGTTCTG
e030da96f4615bd704e12855eb280e30	16	0	0	0	0	0	0	0	0	k__Fungi	AAGTCGTAACAAGGTCTCCGTTGGTGAACCAGCGGAGGGATCATTAAAAGAGTTGAAAAACTCCCTAACCCTTTGTGGACCTACCTGTTTAGTTGTTTTCGGCGGGCAGCTTCCCCTGTGGGGGAGCTCTTTCGGCCCTACCAAGGCGCCCGCCGAAAGGACTTCTCCAAACTCTTATTTCAGTGGCCATCAGAAAACAGACAAAATGACAGAAAACTTTCAACAATGGATCTCTTGGTTCTG
a940056a1941793652b00066fbd61ffd	17	0	0	0	0	0	0	0	0	k__Fungi;p__Ascomycota;c__Eurotiomycetes;o__Eurotiales;f__Aspergillaceae;g__Penicillium	AAGTCGTAACAAGGTTTCCGTAGGTGAACCTGCGGAAGGATCATTACCGAGTGAGGGCCCTCTGGGTCCAACCTCCCACCCGTGTCTATTGTACCTTGTTGCTTCGGTGGGCCCGCCTTTATGGCCGCCGGGGGGCATCCGCCCCCGGGCCCGCGCCCGCCGAAGACACCCCTGAACGCTGTCTGAAGATTGCAGTCTGAGCAGATTAGCTAAATCAGTTAAAACTTTCAACAACGGATCTCTTGGTTCCG
404813bd3baa80f9d73f3e02890b9a25	0	0	0	0	0	0	28	0	0	k__Fungi	AAACTCTGATCGCCGCGCCACCGCAGGATGCGATCATTGTGGTTGAAGCAGGCGATTTGAAGAAAAGCTCGGCTCTGCGCAGCGCGGTCGAAGGCGGACAAAGTGCCATGGCGCTGCCCTGCTATGCCGATGAGGGCAGATCCATCGATGGCGTGATTGATGAAATTCTCGGGCGGGAAGGTTTATCGATCGGGAGTGAAGCGCGGCAGGCACTGCGTGCCAATCTGGGCGGGGACCGACTGGCCAGCCGCAGCGAGATTGAAAAGCTGGCGCTTTACTGTCGCGGAACAGGCGAGGTTCGGCCAGAAGATGTCAGGACCATGACCGGCGATGTTTCCGGCCTTG
6af16b0dbfb351e35b14a698eb6ae04b	0	0	0	0	0	0	22	0	0	k__Fungi	GTCGGGAGCGAACGCTGACCTCACGAATCGCAGGGATCGCCCGATTCGTCGAGAACCTTCCCCGCGGTGAGCGTGCGGAGCTCCGGCGGCTCCGACAGGATTCGATGCGCATCCCGCCGGAGGTGTTCTGGCGAATCGTGGAACAGTTCGAAATCCACCCTTCGGACGAGCCATTCTGGAAGTCGATTCTGCCGTTGATGGTGAAATATCCACACACGCCGGGAGAAAGGCCGGGGCACGTTCTCGAGAAGGCGGGGGTGAGCGCCGCCCGCGTCGAGCGCTGGCTTCGTCTCGACAAGCAGGGCGCATGGCGCGAGGCCGACCGGCTGCTGTCCGTCGCCGATGCCGGGGTCGATTGGGTAAGGCTCGGCTACCTGCTCAACC
c277586794a4256feb625713383b6a3f	0	0	0	0	0	0	28	0	0	k__Fungi	GCAGTGGCTGCAAGAGATCGCGCTGAATCTCAGAATAGATGTTGTCGCTGGTAAGCGGCAGCATTTGCTCTTCAAGCTGGCGGACAATGGAATCATTGGCCACGTGATAACTGATCAAACTGATTGCAACAAAACCTACCAGTAAAAGCACTACCAGTGAGCTAACAAAAAACCACTTCGTTTGCATAACGATAACAACAGGTAAACAGATCCGAGGGGGCCGACCAAGTGTTCAGAAGGCGTTTGCCGCTGTCTGGAGACGGTGATCGAAGTCGCCAGACTTGGCGCGAATAGTA
80211e6fd9603d3fdcbd70c143145a58	0	0	0	0	0	0	28	0	0	k__Fungi	TGGCACGGACTGGGAAGCTGGGAGAACCTCATGATAAGTCGGCCTTTGTTGTAGAAAAAGGTACTCCTGGATTTTATGCAGGGAAGAAAGAAGACAAATTGGGTATGCGAACTTCTGAAACCACTTCCTTAATTCTTGAGGATTGTGTTGTCCCTGAGGACAACCTAATAGGGGAGGTCGGTGGTGGATTTGGCCAAGCGATGAAAGTACTCGAAGGCGGCCGAATCTCTATTGCTGCGTTAAGCTTGGGGATAGGGGAAGGAGCTTTAGAGGCAGCCATAGCTTATTCAAAGGAACGGCACCAATTTAATCAGCCGATTGCCAATTTTCAAGGAATCGCATTTAAGCTGGCAGATATGGCAACAAGCCTTGAGGCTGCCAAGATGCTTACTTTGAAGG…
8d78ecd8524e1cac282319feb2af49e1	0	0	0	0	0	0	25	0	0	k__Fungi;p__Ascomycota;c__Leotiomycetes;o__Helotiales;f__Sclerotiniaceae	AAAAGTCGTAACAAGGTTTCCGTAGGTGAACCTGCGGAAGGATCATTACAGAGTTCATGCCCGAAAGGGTAGACCTCCCACCCTTGTGTATTATTACTTTGTTGCTTTGGCGAGCTGCCTCCGGGCCTTGTATGCTCGCCAGAGAATACCAAAACTCTTTTTATTAATGTCGTCTGAGTACTATATAATAGTTAAAACTTTCAACAACGGATCTCTTGGTTCTG
a110bc21241b0a1766dab0fa295cb1fc	0	0	0	0	0	0	30	0	0	k__Fungi;p__Ascomycota;c__Saccharomycetes;o__Saccharomycetales;f__Saccharomycetales_fam_Incertae_sedis;g__Diutina;s__Diutina_catenulata	TCTACACTCGTAGTCACACTCTTTCCCTACACGACGCTCTTCCGATCTGTTTCGCTTGGTCATTTAGAGGAAGTAAAAGTCGTAACAAGGTTTCCGTAGGTGAACCTGCGGAAGGATCATAAAAAACTAATTTACACGCGATTTAAAATTGCTTACTTCAATAACCTATTAAACAATCAACCAACTAATACCAAAAACTTCCAACAACGGATCTCTTGGTTCTCGCATCGATGAAGAACGCAGCGTACTTAGATCGGAAGAGCACACGTCTGAACTCCAGTCACCGAGTTAGATCTCG
da238361155d5d990302ea4e4f18fd65	0	0	0	0	0	0	0	38	0	k__Fungi;p__Ascomycota;c__Eurotiomycetes;o__Chaetothyriales;f__Herpotrichiellaceae;g__Phialophora;s__Phialophora_mustea	AAGTCGTAACAAGGTTTCCGTAGGTGAACCTGCGGAAGGATCATTACTAGAGCAAAGGATAGGCAGCGCCCCACAGAAGCTTGCTTCGTGGCGGGCTACCCTACTTCGGTAGGGTTTAGAGTCGTCGAACCTCTCGGAGAAGTTCGGTCCTGAACTCCACCCTTGAATAAATTACCTTTGTTGCTTTGGCGGGCCGCCTCGTGCCAGCGGCTTCGGCTGTTGAGTGCCCGCCAGAGGACCACAACTCTTGTTTTTGGTGATGTCTGAGTACTATATAATAGTTAAAACTTTCAACAACGGATCTCTTGGTTCTG
d5d97ff6d02723fe8007cdd5cafd2c82	0	0	0	0	27	0	0	0	0	k__Fungi	AGAGGAAGTAAAAGTCGTAACAAGGTTTCCGTAGGTGAACCTGCGGAAGGATCATTATCGTTGGGCTCGCCCAATCGAGATAGAACCCTTGCCTTTTCGTGTACCGCCTGTTTCCTCGGCGGGTCCGCCCGCCGATGGACCCCCTTTAAAACCCTTTTGCAGTTGCAGTAAACGTCTAAATTTTTGAATAATCAAAACTTTCAACAACGGATCTCTTGGTTCTGGCATCGATG
41f64962b12b03e013ea5ac41aca704f	0	0	0	0	0	29	0	0	0	k__Fungi;p__Ascomycota;c__Archaeorhizomycetes;o__Archaeorhizomycetales;f__Archaeorhizomycetaceae;g__Archaeorhizomyces;s__unidentified	ATCTGGTAGCCTTGGTCATTTAGAGGAAGTAAAAGTCGTAACAAGGTCTCCGTAGGTGAACCTGCGGAGGGATCATTAATGAATGGCCATCTATGGCCTTCGACCCTTCAAAACTGTGGAGGCAGAGTGTGCTTCGGCGCTCCGGCGCCGCCTTTATGCTGTAGAGTCTGTGTCTGAATCGAAAATATAGTCTAAAACTTTCAACAAAGGATCTCTTGGCTCTCGCATCGATGAAGAACGCAGCAAGGAGAGAT
09b43a58c1aef41274d284b8a8f5ebc8	0	0	0	0	0	30	0	0	0	k__Fungi;p__unidentified;c__unidentified;o__unidentified;f__unidentified;g__unidentified;s__unidentified	TCTGGTAGCCTTGGTCATTTAGAGGAAGTAAAAGTCGTAACAAGGTCTCCGTAGGTGAACCTGCGGAGGGATCATTATCGAATGGTCTCAAGACCTTTTGACCCATAAAGCCTGTGGCAAAATCCTGTGCTTTGGCGCCTTGTGCGCCATGTCTATGCATGCATGCCTGTTGTCTGAAGGATGAAAAACAACTAAAACTTTCAACAACGGATCTCTTGGCTCTCGCATCGATGAAGAACGCAGCAAGGAGAGA
e9fec62b07893a25dfc8099c4ac1b236	0	0	0	0	0	28	4	0	0	k__Fungi;p__Ascomycota	AAGTCGTAACAAGGTTTCCGTAGGTGAACCTGCGGAAGGATCATTACCGAGTATCGGGCCTCAGCGCCCGCACTCCAACCCTCTGTGTACCAACCTTGTTGCTTTGGCGGGCCCGCGGTGTAACGCCGCCACCGGCTCTTGCTGGTCAGTGCCCGCCAGAGGACCGTTAAACTCTTGTTTTGAACAGTGTAGTCTGAGCGAAATTTAATAGTTAAAACTTTCAACAACGGATCTCTTGGTTCTG
d02075ff579e55a8124efb276d184182	0	0	23	0	0	0	0	0	0	k__Fungi	ATAAAACGATGATGGGCGCATTCAACGATTTAGGCATTAGTTTAGAAGATAATTATGATTCCATTCAAAAGGTGCGAGATGCTGTTTTTGAACTGGAAGATAATTTACCAGAAATCGAATCACTTATGCACACGGCAGACCGTGATTTAGACCGTGCAAAATCGGCGATTACACGTTCATATGACGCGGTAGACCGTGTCGGAGAAGTAGCGGGAGATGCGAGAGAATCGAATGAACGCTTACGTGAACGCTTGACGGATAGCCAAGAATCACTACATGAAACATTGGACCGCATTTCCGATAACTTCATAAAAGTGAGTGAAACAGTCGGTGATATTCCGAATACGACAGACAAAATTCGAGATCGTGAACAAGATGTCGACCGATTGATTGACTCAC…
14dcede8391969bff667b9fb3184b840	0	0	11	0	0	0	6	0	0	k__Fungi;p__Ascomycota;c__Saccharomycetes;o__Saccharomycetales;f__Debaryomycetaceae;g__Meyerozyma;s__Meyerozyma_athensensis	AAGTCGTAACAAGGTTTCCGTAGGTGAACCTGCGGAAGGATCATTACAGTATTCTTTTGCCAGCGCTTAACTGCGCGGCGAAAAACCTTACACACAGTGTCTTTTTGATACAGAACTCTTGCTTTGGTTTGGCCTAGAGATAGGTTGGGCCAGAGGTTTAACAAAACACAATTTAATTATTTTTATTGATAGTCAAATTTTGAATTAATCTTCAAAACTTTCAACAACGGATCTCTTGGTTCTC
65b4793b42590e386cedb015547ff4c6	0	0	0	0	0	0	18	0	0	k__Fungi	ATCTCGCTTCCTTTGACTTCCGACCGGCGGAAAGCGTTGGCATGTATCGAGACAAAAAGATCCCCCCGTGCCCGGTTGGCGATTTTCCCGCGCTCCTGCAGTTCCACGAAGGTGTCATCATCCCGGGTGTAGATCACCTCGACATCCGGCAGATACTCCTCGATGTAGCCGCCCACCTTCTTGGCGACCGCCAGGGTGATGTCCTTCTCCCGCAGGCCCCGATGCCCGATGGTGCCGGGGTCTTTCCCCCCGTGACCT
27a61d0aad9310ab38ad87833756797d	0	0	0	0	0	0	27	0	0	k__Fungi;p__Basidiomycota;c__Microbotryomycetes;o__Sporidiobolales;f__Sporidiobolaceae;g__Sporobolomyces;s__Sporobolomyces_roseus	AAGTCGTAACAAGGTTTCCGTAGGTGAACCTGCGGAAGGATCATTAGTGAATAATAGGGTGTCTAATTTAACTTAGAACCCGACCTTCTCACATCTAACCCTGTGCATCTGTATTAATGGCGAGCAATCTTCGGATTGTGAGCCTTCACTTTATAAACACTAGTCTATGAATGTATTTAATTTATAACAAATAAAAACTTTCAACAACGGATCTCTTGGCTCTC
bf90fa671dd7548ff3f1751bf11ca405	0	0	0	0	0	0	21	0	0	k__Fungi;p__Mortierellomycota;c__Mortierellomycetes;o__Mortierellales;f__Mortierellaceae;g__Mortierella;s__Mortierella_amoeboidea	AAGTCGTAACAAGGTTTCCGTAGGTGAACCTGCGGAAGGATCATTCATAATCAAGTGTTTTTATGGCACTTTCAAAAATCCATATCCACCTTGTGTGCAATGTCATCTCACTGGGGGCCAACGGGTGTAAAAATCCGTTTGGTCGCCTTTGGGATTTATATCTACTCAGAACTTTAGTGATTTTGTCTGAAAACATATTATGAATACTTAATTCAAAATACAACTTTCAACAACGGATCTCTTGGCTCTC
d297b81b845b6251af5ac5b91c477c99	0	0	0	0	0	0	7	0	12	k__Fungi	TTGAACACGGCCCTGTTCAGATCGTGATCACTGCGGGTGAAGAATCAGGACTCAATGGAGCAAGAGCTTTGGAGCCGCAGAAGATTAGAGCCCAGTATGGCTATGCGCTTGATTCGAATGGGAAGGTTGGAGAGATTGTCGTTGCAGGACCGTCTCAATCCAAGATTGAGGTGAAGGTATTCGGGAAGTCAGCCCATGCCGGTGTCAACCCCGAGGATGGCATTAGCGCGATTCGGGTAGCGAGCCAAGCGATTGCCAAGATGCCTCATGGCC
9031cfe6312a7f1e17fe3de364e6cc5e	0	0	0	0	0	31	0	0	0	k__Fungi;p__unidentified;c__unidentified;o__unidentified;f__unidentified;g__unidentified;s__unidentified	TCTACACCTTCACCAACACTCTTTCCCTACACGACGCTCTTCCGATCTGGTAGCCTTGGTCATTTAGAGGAAGTAAAAGTCGTAACAAGGTTTCCGTAGGTGAACCTGCGGAAGGATCATTAATGAAGCCCGCTGTGCGGGTGCAACACTCAATGCTGCTTTTGCGGCCGATGCTGTTGTCGTTGTTTAATTTTCAACTGTCAGCAAGGGATCGTTTGGCTCTCGCATCGATGAAGAACGCAGCAAGGAGAGATCGGAAGAGCACACGTCTGAACTCCAGTCACTGGCTCTTATCTCG
740d68dd670e1ae45723fc0376d088d3	0	0	18	0	0	0	0	0	0	k__Fungi;p__Ascomycota;c__Saccharomycetes;o__Saccharomycetales;f__Saccharomycetales_fam_Incertae_sedis;g__Diutina;s__Diutina_catenulata	TAGCATCGATGAAGAACGCAGCATCACCGACTGCCCATGAGAGAGGATGATGCTCTCCCGATCTCGTACGCTTGGTCATTTAGAGGAAGTAAAAGTCGTAACAAGGTTTCCGTAGGTGAACCTGCGGAAGGATCATAAAAAACTAATTTACACGCGATTTAAAATTGCTTACTTCAATAACCTATTAAACAATCAACCAACTAATACCAAAAACTTCCAACAACGGATCTCTTGGTTCTC
251023aae15740971bf3a704bfa71b83	0	0	0	0	0	0	20	0	0	k__Fungi;p__unidentified;c__unidentified;o__unidentified;f__unidentified;g__unidentified;s__unidentified	TAGCCGTGATCGTAGCCTTCGTGGCGTCGCAAGGTGAGCGGCTGACCCGCCTGCTTGCAAGCCTCTTCGAACGCTTCGGGGTTCAGTTGGTTCTCAAGGAACTGATCTGCCAGCCCTTGGTCGACCAAAATGCCCTCGGGATAGGGACAAGACGACGCGGCCATCAGTTCCGAAGCATCATACTTTGCCCATTGTGCACGGTCATCGCCCAAATAGCCGGTAAAGGCCTTTTCGCCCCAGGG
7743602daf10b3cf6f8881a52af873da	0	0	0	0	0	0	0	35	0	k__Fungi;p__Ascomycota;c__Saccharomycetes;o__Saccharomycetales;f__Saccharomycetaceae;g__Issatchenkia;s__Issatchenkia_orientalis	CGTGTGCTCTTCCGATCTCAAAAGCTTGGTCATTTAGAGGAAGTAAAAGTCGTAACAAGGTTTCCGTAGGTGAACCTGCGGAAGGATCATTACTGTGATTTAGTACTACACTGCGTGAGCGGAACGAAAACAACAACACCTAAAATGTGGAATATAGCATATAGTCGACAAGAGAAATCTACGAAAAACAAACAAAACTTTCAACAACGGATCTCTTGGTTCTCGCATCGATGAAGAACGCAGCCGATTAAGATCGGAAGAGCGTCGT
ab87ab4c800b0ac47796c02047284dd1	0	0	0	0	9	0	0	0	0	k__Fungi;p__Ascomycota;c__Saccharomycetes;o__Saccharomycetales;f__Saccharomycetales_fam_Incertae_sedis;g__Diutina;s__Diutina_catenulata	AAGTCGTAACAAGGTTTCCGTAGGTGAACCTGCGGAAGGATCATAAAAAACTAATTTACACGCGATTTAAAATTGCTTACTTCAATAACCTATTAAACAATCAACCAACTAATACCAAAAACTTCCAACAACGGATCTCTTGGTTCTCGCATCGATGAAGAACGCAGCGCTGTAGCATCGATGAAGAACGCAGCGTCGTCAGTCGTACGCTTGGTCATTTAGAGGAAGTAATA
8fcce8751553a612eacaabdd4788117b	0	0	0	0	18	0	0	0	0	k__Fungi;p__Ascomycota;c__Eurotiomycetes	AAGTCGTAACAAGGTTTCCGTAGGTGAACCTGCGGAAGGATCATTACTGAGTGAGGGTCGCCGTTTATCGAGGCCCAACCTCCCCATCCTGTGTCGACCGTACCTTGTCGTTGCTTCGGCGGACCGGTTGCTGACCAACTGGTTTCAACCGCCGGGGGTGGTTTTCCCCCTGGAGCGTGTCCGCCGATGGCCCAACCATTTAACTCTTGAGCCGAAACCAGTGTCGTCTAAAACACGTTTGTGATTAGTATAATCAAACCAAAACTTTCAACAACGGATCTCTTGGTTCTG
4a1b16d1b0e9348d3f1f68b06771ba59	0	0	0	0	0	25	0	0	0	k__Fungi	AAGTCGTAACAAGGTTTCCGTAGGTGAACCTGCGGAAGGATCATTATGAATTTGAACTTGTGTGTGTGGCTGATTCATTTTATTATGAACGCTCACCGCAATTCTTTTTCTGTGAACTGTTCTCGAGCTCTTCATTTCTTTTAATGAAGAACTCGGGTCATTTTTGTTTTCTTGATTTTTTATTCCATATTTTTTTTTGAGTAATTCTTGCAAAAGAATGAAAAAAAAAATAATAAACCAAGACAACTTTCAGCAATGGATCTCTTGGCTCTT
53fc6e77a9d78597c82da5cfd7514f52	0	0	0	0	0	20	5	0	0	k__Fungi;p__Basidiomycota;c__Agaricomycetes;o__Agaricales;f__Schizophyllaceae;g__Schizophyllum;s__Schizophyllum_amplum	AAGTCGTAACAAGGTTTCCGTAGGTGAACCTGCGGAAGGATCATTAACGAATCAAACAAGTTCATCTTGTTCTGATCCTGTGCACCTTATGTAGTCCCAAAGCCTTCACGGGCGGCGGTTGACTACGTCTACCTCACACCTTAAAGTATGTTAACGAATGTAATCATGGTCTTGACAGACCCTAAAAAGTTAATACAACTTTCGACAACGGATCTCTTGGCTCTC
ccfe93677444992df5ad94f7e45f06d8	0	0	0	0	0	23	3	0	0	k__Fungi;p__Ascomycota;c__Eurotiomycetes;o__Chaetothyriales;f__Herpotrichiellaceae;g__Cladophialophora;s__Cladophialophora_minutissima	AAGTCGTAACAAGGTTTCCGTAGGTGAACCTGCGGAAGGATCATTAACGAGTTAGGGTCTCTTAGGCCCGATCTCCAACCCTTTGTATAAATACCATGTTGCTTTGGCGGGCCCGTCTTTAACCGGACCGCCGAGAGTTGTTTAACCCTTGGCCAGCGTTCGCCAATAGCCCACAATTAAATTCTTTTAACCATGTCAAATCTGAAAACTAGTTAAATAAACTAAAACTTTCAACAACGGATCTCTTGGTTCTG
9f1a2e4202010a6cb0965ef0016a902f	0	0	15	0	0	0	0	0	0	k__Fungi;p__unidentified;c__unidentified;o__unidentified;f__unidentified;g__unidentified;s__unidentified	CACGACGCTCTTCCGATCTCGTACGCTTGGTCATTTAGAGGAAGTAACGTTCATGATCATCGGCAAGGGCGCGTACAGCAAGCTGAAATTTGAAAGCGGCGTGCATCGTGTGCAGCGTGTGCCGCAGACGGAAGCGAGCGGCCGCATCCACACATCGGCGGCGACGGTGGCTGTGCTGCCGGAAGCGGACGATGTGGAGGTGCATATCGAGCCGAAGGATCTGCGCATCGATGAAGAACGCAGCTGCCGAAGATCGGAAGAGCACACGT
7902a69089f69b1838947eac2af665ce	0	0	11	0	0	0	0	0	0	k__Fungi;p__Basidiomycota;c__Malasseziomycetes;o__Malasseziales;f__Malasseziaceae;g__Malassezia;s__Malassezia_restricta	AAGTCGTAACAAGGTTTCTGTAGGTGAACCTGCAGAAGGATCATTAGTGAAGATTTGGGCAGGCCATACGGACGCCAAAAAGTGTCCCTGGCCGCCTACACCCACTATACATCCACAAACCCGTGTGCACTGTCTTGGAGAAAGGCTTCAGAGAAGTTTTTTGTGGCCTCTCTTGGGGTCTTTCTTCGCTACAAACTCGAATGGTTAGTATGAACGTGGAACTTGGTTGGACCGTCACTGGCCAACAAACTATACACAACTTTCGACAACGGATCTCTTGGTTCTC
371a6abc5f798247386cde7b3637836d	0	0	0	0	0	0	24	0	0	k__Fungi;p__unidentified;c__unidentified;o__unidentified;f__unidentified;g__unidentified;s__unidentified	TACACGACGCTCTTCCGATCTACTGATCTTGGTCATTTAGAGGAAGTAAAAGTCGTAACAAGGTTTCCGTAGGTGAACCTGCGGAAGGATCATTAGTGATGGACGCTGTGGTGGAAGCCGAGTGCCCTTGAACTTGCTCTCGCAAGAGAGTGAGCAATTGCTAGATTTATGACATTTAACCAACAAAACATTTATTACTTTTAACAACGGATCTCTGGGCTCCCGCATCGATGAAGAACGCAGCGTCGTCAGATCGGAAGAGCACACGTCT
260e2f1589f0c707a9e9ae43a4b3be8d	0	0	0	0	0	0	25	0	0	k__Fungi;p__unidentified;c__unidentified;o__unidentified;f__unidentified;g__unidentified;s__unidentified	CTCTTCCGATCTACTGATCTTGGTCATTTAGAGGAAGTAACTGATTAAGCACTTCCCCCACCCGGGGTCCGGGACCGATATGTAACGCGTCCATGATGTCTTTTCCGTTGACTGCCAAATCTTTAAGGGTCAACGCGTCTTTAGCCGCGACCACTTCCGCCAAGTCCTTCCTCATCGGTGCAATCTCCGGTGGCTCGGTATCATAACCGCTAGCTACCGAGTCTGCATCGATGAAGAACGCAGCGTCGTCAGATCGGAAGAG
7c6a2bf31ff77c0836e684700336a56b	0	0	0	0	0	0	24	0	0	k__Fungi;p__Ascomycota;c__Eurotiomycetes;o__Eurotiales;f__Aspergillaceae;g__Aspergillus	AAGTCGTAACAAGGTTTCCGTAGGTGAACCTGCGGAAGGATCATTACCGAGTGCTGGAACCCTTCACGGGTCCAACCTCCCATCCGTGTCTATTGTACCCTGTTGCTTCGGCGGGCCCGCCCTCGTTCCTTCACTGGAGCAGGGCCGCCGGGGGGCTTCTCTGCCCCCGGGCCCGCGCCCGCCGGAGACCTCAACCATTGAACACTGTCTGAAGATTGCAGTCTGAGTATGATTTAAAAAATCGTTAAAACTTTCAACAACGGATCTCTTGGTTCCG
f4552a1d35c797773acc3abca234cff8	0	0	0	0	0	0	22	0	0	k__Fungi	AGGACGTGATCGCCATGCTCGGCCTGGAAGAGTTGTCGCGTGAGGACCAGCGAAGAGTCAACCGCGCGCGGCGGTTGGAGCGCTTCCTGACGCAGCCCTTCTTCACGACCGAGCAGTTCACCAGTCTAGAAGGCAGGATGGTCAACCTGGAGGAAACGCTCGAAGGCTGCGAGCGCATCCTGAACGACGAATTCGCCGACTATCCCGAAAAAACGCTCTACATGATCGGCG
a5996bcb46f2d9543a1fe4e6b8ecbe6d	0	0	0	0	0	0	20	0	0	k__Fungi	CTTCCGATCTACTGATCTTGGTCATTTAGAGGAAGTAATCATGCGTTATGACTTCTCCTTGTATGGTAAGCTTTCCTTCTTCAATATTCACATCTTCGTTTCCTTCATAATGCATGATTACATCCCTGTAAGTGGCCAAAGTTTCTTCATTTATCGGGATTGTCACTCCCTCCTTGGGAATGTATAAAGGTCCGTAAAAGTCGCGATTCCAAGGGAATTTCCCTGCATCGATGAAGAACGCAGCGTCGTCAGATCGGAAG
2df7554606a133464f2bca0006fb2852	0	0	0	0	0	0	23	0	0	k__Fungi	ATAATGCATCCAGATCGTTCATTTGGATTTCCCTCGCTTTCGATTACGGGTAGTGGGTGTTGGCGATTTGACGCCCGATTTTGCCTTGCCGCGATCCCTGCGTTTAGGCAAAGACGGCTCACGCTCCATTTCCCGCCGTCTTTTTTCGGCTGCACGATTTTCTTCCCGGATTTCACGCAACAGCTCTCGTATCGATACTTTTTTCTGCGCTGGCTGGCGGTCAGTCGTATCCTTTGCGTTGTCGGCGCTGCGCTCTGAGGTAGGCACGGACGGAATAGCCGGTTCCTTCGTTCTCTCCTCCT
0e30cfc712250a03c827c26f737c56c0	0	0	0	0	0	0	24	0	0	k__Fungi;p__Basidiomycota;c__Tremellomycetes;o__Tremellales;f__Bulleribasidiaceae;g__Bulleribasidium;s__Bulleribasidium_variabile	CTACACGACGCTCTTCCGATCTACTGATCTTGGTCATTTAGAGGAAGTAAAAGTCGTAACAAGGTTTCCGTAGGTGAACCTGCGGAAGGATCATTAGAAATGTGCCGCAAGGCCTTATCTAACCACACACAACTGTGCACGCCTTCGGGCATAAACTATTTAACGGTAATGAATGTAACAAAGTTAACACAATACAACTTTCAACAACGGATCTCTAGGCTCTCGCATCGATGAAGAACGCAGCGTCGTCAGATCGGAAGAGCACACGTCTG
d705763bf4fd8e2104ba8508ad03037c	0	0	0	0	0	0	0	36	0	k__Fungi;p__Ascomycota;c__Saccharomycetes;o__Saccharomycetales;f__Metschnikowiaceae;g__Kodamaea;s__Kodamaea_ohmeri	ATCAAGCAGTGTGACTGGAGTTCAGACGTGTGCTCTTCCGATCTGTTTCGCTTGGTCATTTAGAGGAAGTAAAAGTCGTAACAAGGTTTCCGTAGGTGAACCTGCGGAAGGATCATTAACATTAATTTACTACACACTGTTTTTTTACAACAAAACAAATCTATCTAAAAACAATTCTTTACAAGAAATTCTTAAAACTTTCAACAACGGATCTCTTGGTTCTCGCATCGATGAAGAACGCAGCCGAAACAGATCGGAAGAGCGTCGTGTAGGGAAAGAGTGTTCGTCTGAGTG
9e3e5866eb080674e78037c0735c1194	0	0	0	0	0	0	0	35	0	k__Fungi;p__Basidiomycota;c__Cystobasidiomycetes;o__Cystobasidiales;f__Cystobasidiaceae;g__Occultifur;s__Occultifur_externus	AGAGGAAGTAAAAGTCGTAACAAGGTTTCCGTAGGTGAACCTGCGGAAGGATCATTAATGAATTGTTAGGATGCTCTTTTTAGAGGTCCGACCCCTTCATTTCCTTACACTGTGCACACACTTCTTTTTCACACACTTTTAACACATCAGTCTAAAGAATGTAAATAGTCTCTTAATTGAGCATAAAATAAATAAAACTTTCAGCAACGGATCTCTTGGCTCTCGCATCGATG
7dafde275042307aa77c2230cce903ad	0	0	0	0	0	26	0	0	0	k__Fungi;p__Ascomycota;c__Eurotiomycetes;o__Chaetothyriales;f__Herpotrichiellaceae;g__Exophiala;s__Exophiala_equina	AAGTCGTAACAAGGTTTCCGTAGGTGAACCTGCGGAAGGATCATTAACGAGTTAGGGTCTCTCTGGCCCGACCTCCCAACCCTTTGTCTACTTGACCATCGTTGCTTCGGCGAGCCCGTCCTCACGGACCGCCGGAGGGACCTTCACAGGCCCTCTGGTCCGCGCTCGTCGGTAGCCCAACCATTAAAATCTTTAACTAAACGTGCCTTAATCTAAGTACAATTATTAAATAAAAGCAAAACTTTCAACAACGGATCTCTTGGTTCTG
9b7c2f2538b2b0ab27f087b6465638a0	0	0	0	0	0	28	0	0	0	k__Fungi;p__Ascomycota;c__Leotiomycetes;o__Phacidiales;f__Phacidiaceae;g__Gremmenia;s__Gremmenia_infestans	AAGTCGTAACAAGGTCTCCGTAGGTGAACCTGCGGAGGGATCATTACAGAGAATATCGCCCGCAAGGGTGACTCTCCCAACCCTGTGTTAATTATACCTTTGTTGCTTTGGCGAGCCGCTCCGGCCATCGGCTTACGCTGGTGAGTGCTCGCCAGAGGACCCTAAACTCTGTTTATACATGTCGTCTGAGTACTATACAATAGTTAAAACTTTCAACAACGGATCTCTTGGTTCTG
6004e721cc4121e0dc920d314c33b69d	25	0	0	0	0	0	0	0	0	k__Fungi	CACTCTTTCCCTACACGACGCTCTTCCGATCTATGAGCCTTGGTCATTTAGAGGAAGTAATATATATAGCATCGATGAAGAACGCAGCGTCGTCTGGTAGCCTTGGTCATTTAGAGGAAGTAATATAGCATCGATGAAGAACGCAGCATCACCGACTGCCCATAGAGAGAGGGTGATGCTCTTCCGACCTTGGTCTCTTGGTCATTTAGAGGAAGTAATATATAGCATCGATGAAGAACGCAGCTCGGGAAGATCGGAAGAGCACACGTCTGAACTCCAGTC
8acd2f860401b2c1555ec5c3c44152eb	0	0	13	0	0	0	0	0	0	k__Fungi	ATAAAACGATGATGGGCGCATTCAATGATTTAGGCATTAGTTTAGAAGATAATTATGATTCCATTCAAAAGGTGAGAGATGCTGTTTTTGAACTGGAAGATAATTTACCAGAAATCGAATCACTTATGCACACGGCAGACCGTGATTTAGACCGTGCAAAATCGGCGATTACACGTTCATATGACGCGGTAGACCGTGTCGGAGAAGTAGCGGGAGATGCGAGAGAATCGAATGAACGCTTACGTGAACGCTTGACGGATAGCCAAGAATCACTACATGAAACATTGGACCGCATTTCCGATAATTTCATAAAAGTGAGTGAAACAGTCGGTGATATTCCGAATACGACAGACAAAATTCGAGATCGTGAACAAGATGTCGACCGATTGATTGACTCAC…
55a3a537d2d756bab69fd9e4d1057e11	0	0	19	0	0	0	0	0	0	k__Fungi;p__unidentified;c__unidentified;o__unidentified;f__unidentified;g__unidentified;s__unidentified	TTTAATGATACGGCGACCACCGAGATCTACACTCGTAGTCACACTCTTTCCCTACACGACGCTCTTCCGATCTCGTACGCTTGGTCATTTAGAGGAAGTAACATGGTGAACAACCTTACTGGATGGCGGCTATTGTTGCTGCGATGTTAGGACAGATCGGTCTTCCCGGCGGTGGTATCAGCTACTCGCATCACTATAGCTCTGTGGGAGTCTCTTCCTCAGGGGCATCGATGAAGAACGCAGCTGCCGAAGATCGGAAGAGCACACGTCTGAACTCCAGTCACCGAGTTAGATCTCGTATGCCGTCTTCTGCTTGAAAAGGG
67daadc971e21789535ea6c9d5df7b20	0	0	19	0	0	0	0	0	0	k__Fungi	ACAGCAGCCAGATGCGCTTGCAGAACACGCCGATCACGATGCATGCGCTGGCAAGCATCACAAGGCCCATGTTCTCACGGTTACGCGCGAACACGAGAATGCAGAACGGGATCAGAAGCCCAAGCACGATCTCGGCCCAGAAGAGCGGAGCGGTCACGCCCGAAGTCATAACGGCGAGCGTCTCGGCGCCGGCAGCACCGGGATACGCCATGGTCAGAATCTCGCAGCCCACCAGGAAG
43f11d4a409f8ce82b3ee717c2743dcd	0	0	13	0	0	0	0	0	0	k__Fungi;p__Ascomycota;c__Saccharomycetes;o__Saccharomycetales;f__Saccharomycetales_fam_Incertae_sedis;g__Diutina;s__Diutina_catenulata	TATATAGCATCGATGAAGAACGCAGCGTCGTCAGGTAGCCTTGGTCATTTAGAGGAAGTAATATATAGCATCGATGAAGAACGCAGCGTCGTCAGTCGTACGCTTGGTCATTTAGAGGAAGTAAAAGTCGTAACAAGGTTTCCGTAGGTGAACCTGCGGAAGGATCATAAAAAACTAATTTACACGCGATTTAAAATTGCTTACTTCAATAACCTATTAAACAATCAACCAACTAATACCAAAAACTTCCAACAACGGATCTCTTGGTTCTC
e695da7ebbac42b62ac365fc960a9754	0	0	0	0	0	0	23	0	0	k__Fungi	GGGAAGTGATCCATCCGATGCGGATGGGATCGCACAATTGCCGCAGCAAGAAGGCGGAGCGGAAATCGATGTGCGGCCGCTTCAGCCGGCATCCAACAAAGAGTTGCAAAGGAAGTATCCGAACATCGTCGTGTTGCGCGGATCGCTCGCTGAGAAAAAAGCTGCGCTGACGTTCGATGACGGGCCGGATCTCACCTACACCCCGCAAGTTTTGGACATTTTAAATAAACACGGGGTAAAAGCGACTTTTTTTCTTATGGGAGCTCGTGCAGCGGCCCTGCCGGACATGACCCGGC
422373a3c29a9c58f162c239ed6fdc89	0	0	0	0	0	0	21	0	0	k__Fungi	GTCGCGTGTTGGAGGAAGAATATGCCCGTCGGCACACGGAAGCGTCGCAAGCCCGGGCGAAGGCTTATCGGGACGGGTTGAACAGGCTTCGAAAGGTGCCGGGTTGGGATAAGCTGGACCCGGCCCAACAAGCTGGCATTGAGGAAAGCCTAGTATCAAAGAGCGAGGAAGATAAGGGCATGGCAATCCCGATCTCGTTGTTGCGGGCCGACATTGACGCATGTAAAAGCAGGGTCGATGCTGCCATCGCCCAGGTCATACGCTTGACGGATGAGGGGCGGGTTGTCGTCGTCTCTGTCTCGGACCATCTGTCCGGGCATTTTGAATCAGAAACCGAGCTGAACGAAGCCCTCGAGCGCTTCAAACAGCAATGCTTTGAACATTTTGACGAAGGCAAGA…
126a509258c29a93c4e3146589c39e07	0	0	0	0	0	0	22	0	0	k__Fungi;p__Ascomycota;c__Sordariomycetes;o__Hypocreales;f__Bionectriaceae;g__Clonostachys;s__Clonostachys_phyllophila	AAGTCGTAACAAGGTCTCCGTTGGTGAACCAGCGGAGGGATCATTACCGAGTTTACAACTCCCAAACCATTGTGAATCTTACCTTTTCGTTGCTTCGGCGGGCTCGCCCCGGGCGCCATCGTGTGCCCCGGAACCAGGCGCCCGCCGGGGGACCTAAACCCTGTCGTTTAGTGGTATTTCTGAGTGGATTAGCAAATAATCAAAACTTTCAACAACGGATCTCTTGGTTCTG
91bac64d3ac705420e477e6bc7c855c1	0	0	0	0	0	0	25	0	0	k__Fungi;p__unidentified;c__unidentified;o__unidentified;f__unidentified;g__unidentified;s__unidentified	CTGGAGTTCAGACGTGTGCTCTTCCGATCTACTGATCTTGGTCATTTAGAGGAAGTAAACTGTACAGCAGCATCGAGCCGTGACCTGCCGACAGAATGAAGCGGTCGCGATCAAACCATTGTGGGTTGGCCGGATTATGCTTCAGATGGCGGGCCCATAATACATATGCCATCGTCGCGGCACCCATCGGCATCCCGGGATGGCCCGAATTCGCTTTTTCGACCGCATCGATGAAGAACGCAGCGTCGTCAGATCGGAAGAGCGTCGTGTAGGGAAAGAG
903ec6b03eb1965cf0175d094489bade	0	0	0	0	0	0	25	0	0	k__Fungi	GGCAATTCACCGATCGGCGGGAACTTGGTTTTTCCAAAAAGTTCGATGGGAACTTGACCGCGGAAACGCGACAGATCGATTTCGGCGCACTGTGCGTATCGCGACAAGTTGGCAACCACCATCAGCGTTTGATCGTCGTACTTGCGCAAATACACCAGTACTTTGGAGTTGTCCGGTGTGATGAACGCGATGTCACCGCGACCCATCGCCGCATACTGCTTGCGCAGCGCTACGATTCGCCGCATCCACCAGA
c16d38106a86f76a9e591963848db3e3	0	0	0	0	0	0	26	0	0	k__Fungi	ATGAGCAACCGCTAGTCTCGATCGGTCGATCGATAAAAAACCGAGACAACTATACTGAAACTATAGGGCTTTTAAGGCTAGATATACAAAAAGAAGTTATTCAAGATATTTTAATCAAGTCGACGGTGTCACCGGATAGCGTCACTTATTTAGAAAACGCCGACGGAATTATTATCGCCAGCTCCAATCCGGAACTGGTGTCGAAACTGTACATCGATCATCCGTTTGACGATGAAGGAACGGTTGAAGATTCCTTCACGGAA
baf816622ebb87e3567e56f2d04ce973	0	0	0	0	0	0	0	0	22	k__Fungi;p__unidentified;c__unidentified;o__unidentified;f__unidentified;g__unidentified;s__unidentified	CTGATCTTGGTCATTTAGAGGAAGTAAAAGGGGCGAAGCGTTGGTTTGGGATCGCTGGATTCGGTGTACAGCCGATTGAATTTGTTAAGCTGGCGATCATTATTTATTTGGCTTCGTTTATAAGTCGGAAAGAAGAACGATTAAGAGATTTTCAAACGGGCATCCTTCCCATCATTATCGTCATGTCGTTGATCAGTTTGTTATTGTTATTGCAACCCGACTATGCATCGATGAAGAACGCAGCTCGGG
b8da529bdb2ee550161ee4d5670d53ac	0	0	0	0	0	29	0	0	0	k__Fungi;p__Ascomycota;c__Eurotiomycetes;o__Eurotiales;f__Trichocomaceae;g__Talaromyces;s__Talaromyces_marneffei	AAGTCGTAACAAGGTTTCCGTAGGTGAACCTGCGGAAGGATCATTACCGAGTGCGGGCCCTCGCGGCCCAACCTCCCACCCTTGTCTCTATACACCTGTTGCTTTGGCGGGCCCACCGGGGCCACCTGGTCGCCGGGGGACGCACGTCCCCGGGCCCGCGCCCGCCGAAGCGCTCTGTGAACCCTGATGAAGATGGGCTGTCTGAGTACTATGAAAATTGTCAAAACTTTCAACAATGGATCTCTTGGTTCCG
e78a81d433567cd2453578f5c4800b55	0	0	0	0	0	22	0	0	0	k__Fungi;p__unidentified;c__unidentified;o__unidentified;f__unidentified;g__unidentified;s__unidentified	GGTAGCCTTGGTCATTTAGAGGAAGTAAAAGTCGTAACAAGGTCTCCGTAGGTGAACCTGCGGAGGGATCATTATCGAATGGTCTCCGTGGCCTTCTGACCCATAAAGCCCGTGGCAAAATACTGTGCTTTGGCGCCGTGTGCGCCATGATTATGCATGCATGCCTTTTGTCTGAAGGATGAAAACAAGTTAAAAAACTTTCAACAACGGATCTCTTGGCTCTCGCATCGATGAAGAACGCAGCAAGGAG
598a21f8a4aedb6ae58c4d1693425c46	0	0	0	0	0	26	0	0	0	k__Fungi;p__Ascomycota	AGGAAGTAAAAGTCGTAACAAGGTTTCCGTAGGTGAACCTGCGGAAGGATCATTACCTAGAGTTGCGGGCTTTGCCTGCCATCTCTTACCCATGTCTTTTGAGCACCTTCGTTTCCTCGGCGGGTCCGCCCGCCGTCAGGACATTCCAAAACCACTTGCAGTTGCAATCAGCGTCTGAAAAACTTTAATAGTTACAACTTTCAACAACGGATCTCTTGGTTCTGGCATCGA
3e3fa99279b64d978270a352f136b4ea	19	0	0	0	0	0	0	0	0	k__Fungi	AAGTCGTAACAAGGTCTCCGTTGGTGAACCAGCGGAGGGATCATTACAAGAGTTGAAAAACTCCCTAACCCTTGTGGACATACCTGTTCAGTTGTTTTCGGCGGGCAGCTCTCCCCCGTGTGGGAAGCTCTCGGCCCCTTATCAAGGCGCCCGCCGAAAAGGACTCCCCTTTAAACTCTTTATTTTCAGTGGCCATCAGAGTAAAATGACAAATGACATAAAACTTTCAACAATGGATCTCTTGGTTCTG
6c41d258c238a5edb41202d5825f27a2	22	0	0	0	0	0	0	0	0	k__Fungi	GGTGACTGGAGTTCAGACGTGTGCTCTTCCGATCTATGAGCCTTGGTCATTTAGAGGAAGTAAAAGTCGTAACAAGGCATCGATGAAGAACGCAATGTAGTCACGCATCGATGTGGAAGTAAAAGTCGTAACAAGGCATCGATGAAGAACGCAGCATCACCGACTGCCCATAGAGAGAGATGATGCTCTTCCGATCTCGATGTGGAAGTAAAAGTCGTAACAAGGCATCGATGAAGAACGCAGCTCGGGAAGATCGGAAGAGCGTCGTGTAGGGAAAGAGTGTGA
e6139dd5c35b904fef557a223817ef85	0	0	11	0	0	0	0	0	0	k__Fungi;p__Ascomycota;c__Saccharomycetes;o__Saccharomycetales;f__Saccharomycetales_fam_Incertae_sedis;g__Diutina;s__Diutina_catenulata	TATAATGCATCGATGAAGAACGCAGCTCGGGAGCATCGATGAAGAACGCAGCGTCGTCAGTCGTACGCTTGGTCATTTAGAGGAAGTAAAAGTCGTAACAAGGTTTCCGTAGGTGAACCTGCGGAAGGATCATAAAAAACTAATTTACACGCGATTTAAAATTGCTTACTTCAATAACCTATTAAACAATCAACCAACTAATACCAAAAACTTCCAACAACGGATCTCTTGGTTCTC
f584e035a3c03e64391257a73523b709	0	0	0	0	0	0	24	0	0	k__Fungi	AGCACCGCGAACGATCCGAGGTGGCCGGCCAGGATGCCGAACACGGTCAGCACCCGGTCGAACTCGTTCGCCTTTATGTCGGGACGGAGGGTGTCGCCCCCAAGGCGGGGCCGGGAATCCGTTGCTGCAGAAACCATGTGATATCCCCTTTCAGGAACAGCTCAGTTACTCACCATCGTGCCATATCCGGACCGTGTCAGTACTTCAGTCCCAGCTCACGCAGGCTGTCCAGCAGTGTGTCC
7c787a7f481d4650761e08fed41ed079	0	0	0	0	0	0	31	0	0	k__Fungi	TCACCGCGTTTCGCTTCCGCTACGGGTCCATCGACGAACACTTCGGCCTCAAACCCGATCTGTACACGCTGGGCAAAGTGATCGGGGGCGGCCTACCCTTAGGTGCGTACGGCGGTCGTAAAGATGTCATGCAGGTGGTCGCACCCTTAGGCGGGGTGTATCAAGACGGCACGCTGTCAGGTAATCCGTTGTCCACTGCGGCCGGCGTCGCGTGTTTGCGGGCGCTCAACGATGAGGCGATCTACACCCGCATCGACCGCTTAGGCGCTCGTTTAGCTGCAG
3674fce8197909150650a759a1f39682	0	0	0	0	0	0	28	0	0	k__Fungi;p__Ascomycota;c__Saccharomycetes;o__Saccharomycetales;f__Saccharomycetales_fam_Incertae_sedis;g__Diutina;s__Diutina_catenulata	CGAGATCTAACTCGGTGACTGGAGTTCAGACGTGTGCTCTTCCGATCTGTTTCGCTTGGTCATTTAGAGGAAGTAAAAGTCGTAACAAGGTTTCCGTAGGTGAACCTGCGGAAGGATCATAAAAAACTAATTTACACGCGATTTAAAATTGCTTACTTCAATAACCTATTAAACAATCAACCAACTAATACCAAAAACTTCCAACAACGGATCTCTTGGTTCTCGCATCGATGAAGAACGCAGCGTACTTAGATCGGAAGAGCGTCGTGTAGGGAAAGAGTGTGACTACGAGTGTAGA
acdecd808a8deca6069da032c742c477	0	0	0	0	0	0	0	0	18	k__Fungi;p__unidentified;c__unidentified;o__unidentified;f__unidentified;g__unidentified;s__unidentified	GATCAAGCAGTGTGACTGGAGTTCAGACGTGTGCTCTTCCGATCTACTGATCTTGGTCATTTAGAGGAAGTAAAAGTCGTAACAAGGTTTCCGTAGGTGAACCTGCGGAAGGATCATTATGATAACAAATCTATTAGAGGATGTTTTGTGCCAGCCGAAAGGCAAACAAGTAACACAGTCAACAAACCTAATAAAAACTTTTAACAATGGATCTCTTGGTTCTCGCATCGATGAAGAACGCAGCTCGGGAAGATCGGAAGAGCGTCGTGTAGGGAAAGAGTGTTCGTCTGAGTGT
98a679140515168ca67e0b264d731655	0	22	0	0	0	0	0	0	0	k__Fungi	ACGACGCTCTTCCGATCTATGAGCCTTGGTCATTTAGAGGAAGTAATATATATAGCATCGATGAAGAACGCAGCATGGCAGCATCGATGAAGAACGCAGCCTTCGAACATCGATGAAGAACGCAGCATGGCATGGTATCCTTGGTCATTTAGAGGAAGTAAGCATCGATGAAGAACGCAGCGTCGTCAGTCGTACGCTTGGTCATTTAGAGGAAGTAATATATAGCATCGATGAAGAACGCAGCGTACTTAGATCGGAAGAGCACACG
33e4deb8b0f22ff6d909ae4c62024f91	0	23	0	0	0	0	0	0	0	k__Fungi	TTCCGATCTATGAGCCTTGGTCATTTAGAGGAAGTAATATATATAGCATCGATGAAGAACGCAGCGTCGTCAGTCGTACGCTTGGTCATTTAGAGGAAGTAATAGCATCGATGAAGAACGCAGCGTCGTCACCCGCTGGTAGCCTTGGTCATTTAGAGGAAGTAATATAGCATCGATGAAGAACGCAGCGGCCACGCATCGATGAAGAACGCAGCCGAAACAGGGCATCGATGAAGAACGCAGCGTACTTAGATCGGAA
a0c88a5edb708f0ff3cbd8019d758296	0	0	0	0	0	22	0	0	0	k__Fungi;p__Ascomycota;c__Leotiomycetes;o__Thelebolales;f__Pseudeurotiaceae;g__Pseudogymnoascus;s__Pseudogymnoascus_roseus	AAGTCGTAACAAGGTTTCCGTAGGTGAACCTGCGGAAGGATCATTACAGTAGTCACCCAGGTTGCCGCAAGGCCTCCTGGGTAACCTACCACCCTTTGTTTATTACACTTTGTTGCTTTGGCAAGCCTGCCCTCGGGCTGCTGGCTCCGGCCGGCGAGCGCTTGCCAGAGGACCTAAACTCTGTTTGTCTATACTGTCTGAGTACTATATAATAGTTAAAACTTTCAACAACGGATCTCTTGGTTCTG
064642f9e4c057e772ba11e2673bbfb8	0	0	0	0	0	20	0	0	0	k__Fungi;p__Basidiomycota;c__Agaricomycetes;o__Agaricales;f__Clavariaceae;g__Clavulinopsis	AAGTCGTAACAAGGTTTCCGTAGGTGAACCTGCGGAAGGATCATTATTGAATCCAAAGGGATGTTGCTGGTCTTTTTTAGACCGTGCACTCCCGCCTTCATATCCACCTGTGCACTTTGACGTAGACTAGGATTGATTTCCGAGTCTACGTTTTTCATATACCCTTTTATTAAAAGTCAATGAATGTATTAGGCTTCGGCCAATAAACAATACAACTTTCAACAATGGATCTCTTGGTTCTC
9b3554e2db2181ba36098b68041dc77e	0	0	0	0	0	27	0	0	0	k__Fungi;p__Ascomycota;c__Sordariomycetes;o__Glomerellales;f__Glomerellaceae;g__Colletotrichum;s__Colletotrichum_gloeosporioides	AAGTCGTAACAAGGTCTCCGTTGGTGAACCAGCGGAGGGATCATTACTGAGTTTACGCTCTATAACCCTTTGTGAACATACCTATAACTGTTGCTTCGGCGGGTAGGGTCTCCGCGACCCTCCCGGCCTCCCGCCTCCGGGCGGGTCGGCGCCCGCCGGAGGATAACCAAACTCTGATTTAACGACGTTTCTTCTGAGTGGTACAAGCAAATAATCAAAACTTTTAACAACGGATCTCTTGGTTCTG
80dcd1a13d0e40b34982d85bb338708d	0	0	0	0	0	26	3	0	0	k__Fungi;p__Ascomycota;c__Sordariomycetes;o__Hypocreales;f__Stachybotryaceae;g__Striatibotrys;s__Striatibotrys_eucylindrospora	AAGTCGTAACAAGGTCTCCGTTGGTGAACCAGCGGAGGGATCATTACCGAGTTAACAACTCCCAAACCCCTATGTGAACCTATACCAAACGTTGCTTCGGCGGGAACGCCCCGGCTCAGCCCGGAACCAGGCGCCCGCCGAGGACCCCCAAACCCATGTTTTCTTACAGTTTTTTCTGAGTGGCAAACGCAAAATAAATTAAAACTTTTAACAACGGATCTCTTGGCTCTG
c27c8370641b5f21bc4fa4f781595b6d	0	0	0	0	0	18	0	9	0	k__Fungi;p__Ascomycota;c__Dothideomycetes;o__Pleosporales;f__Pleosporaceae;g__Bipolaris;s__Bipolaris_sorokiniana	AAGTCGTAACAAGGTCTCCGTAGGTGAACCTGCGGAGGGATCATTACACAACAAAATATGAAGGCCTGGCTTCGCGGCCGGCTGAAATATTTTTTTCACCCATGTCTTTTGCGCACTTGTTGTTTCCTGGGCGGGTTCGCCCGCCACCAGGACCAAACCATAAACCTTTTTTTTATGCAGTTGCAATCAGCGTCAGTAAAAACAATGTAATTATTACAACTTTCAACAACGGATCTCTTGGTTCTG
8cfa0e18b6aff067c0915f88ba51eed3	0	0	10	0	0	0	0	0	0	k__Fungi;p__Ascomycota;c__Saccharomycetes;o__Saccharomycetales;f__Saccharomycetales_fam_Incertae_sedis;g__Diutina;s__Diutina_catenulata	GTCATTTAGAGGAAGTAATAGCATCGATGAAGAACGCAGCATGGCAGTCGTACGCTTGGTCATTTAGAGGAAGTAAAAGTCGTAACAAGGTTTCCGTAGGTGAACCTGCGGAAGGATCATAAAAAACTAATTTACACGCGATTTAAAATTGCTTACTTCAATAACCTATTAAACAATCAACCAACTAATACCAAAAACTTCCAACAACGGATCTCTTGGTTCTCGCATCGATGAAGAACG
828f2dce4ccaf6737a4d35313a76c151	0	0	18	0	0	0	0	0	0	k__Fungi;p__Ascomycota;c__Dothideomycetes;o__Pleosporales;f__Pleosporaceae;g__Exserohilum;s__Exserohilum_rostratum	AAGTCGTAACAAGGTCTCCGTAGGTGAACCTGCGGAGGGATCATTACACAACAAAAATATGAGGGTGTGGTTTGCTGGCAACAGCGTCCGCCCCAAGTATTTTTCACCCATGTCTTTTGCGCACTTTTTGTTTCCTGGGCGAGTTCGCTCGCCACCAGGACCCAACCATAAACCTTTTTTTATGCAGTTGCAATCAGCGTCAGTATAATAATTCAATTTATTAAAACTTTCAACAACGGATCTCTTGGTTCTG
cf35ff90c026529bf7a569dcad992e66	0	0	13	0	0	0	0	0	0	k__Fungi;p__unidentified;c__unidentified;o__unidentified;f__unidentified;g__unidentified;s__unidentified	ACGTGTGCTCTTCCGATCTCGTACGCTTGGTCATTTAGAGGAAGTAACGTTCATGATCATCGGCAAGGGCGCGTACAGCAAGCTGAAATTTGAAAGCGGCGTGCATCGTGTGCAGCGTGTGCCGCAGACGGAAGCGAGCGGCCGCATCCACACATCGGCGGCGACGGTGGCTGTGCTGCCGGAAGCGGACGATGTGGAGGTGCATATCGAGCCGAAGGATCTGCGCATCGATGAAGAACGCAGCTGCCGAAGATCGGAAGAGCGTCGTG
d7c1a94527956ee5ce0862c7c0b137b7	0	0	0	0	0	0	22	0	0	k__Fungi	GAAGGGTGAAGGACAAGCGAGACCTGAAACTCATCCGGGCGTACCTCAACGCCGGAGTCATGGTCAACGGAGTATGCCAACGGACAGAGGAAGGGACGCCGCAAGGCGGACCGCTGAGTCCGCTTCTGGCCAACATCTTGTTGGACGACCTGGACAAAGAACTAAAGAAACGCGGGTTGCAATTCGCACGTTATGCGGACGATTGTAACATCTTTGTCGCTAGCAAGCGAACCGCTACATCATCGGTTGGGTCAGGTACTTTCGACTG
df3a402cca791aeaa386466accc55c4b	0	0	0	0	0	0	25	0	0	k__Fungi	GTAAGCGAACATGGGACGCAGAAGACGCGCCGAGATACGCCGGTTGGAACCCGACCTGGTCTACTCCGACACCACCGTCACCGCCTTCGTCAACAAGCTCATGCGTGATGGCAAGAAGAACGCCGCCAGCCGGATCTTCTACGGCGCCTGCCGCCTGATCCAGGAGCGCAGCGGCCAGAAGCCCCTCAAGATGTTCCGCCAAACCCTCAACAACATCAAGCCGCGC
3c248bfb7cfb006e670d18b7c06ff102	0	0	0	0	0	0	24	0	0	k__Fungi	CCGATCTACTGATCTTGGTCATTTAGAGGAAGTAACTTTGATCCTTGCTCCGATCTTTTCCACGAAGCAGATGGAGCTCCCCCGAAGGATCGCGTTCGATGCGCGCGTAATGACCGGTCGCGATGTGGGTGGCGCCCAGCTCCTCGGCGATCGTCAGGAGACTCTCGAGCTTCACCGACTAATTGCAGTGCACGCAGGGGCTCGGGGTCGTTCCGGCGCGATAGGCATCGATGAAGAACGCAGCGTCGTCAGATCGG
8a345e7de0f1832ca3e2ef4018beae39	0	0	0	0	0	0	19	0	0	k__Fungi;p__unidentified;c__unidentified;o__unidentified;f__unidentified;g__unidentified;s__unidentified	TGTGCTCTTCCGATCTACTGATCTTGGTCATTTAGAGGAAGTAATAGAGGAACAGAAGGAAAAAAAGATAGTACAAGCTGAGGAAGAAGCGAAGGAAGAGAAAAAGGAGGACAAACCCAAGACCACAGAGGACAAAGTTAAACAAGCGGTCTATAATGCCGTTGGGGAAAAGTCGAGTGAAAAGAAGGATCGCATTAATCTACTCAAGGTCAACGACCACATGGGCATCGATGAAGAACGCAGCGTCGTCAGATCGGAAGAGCGTC
d170fca77c3b937479cce226c8c7b4f4	0	0	0	0	0	0	24	0	0	k__Fungi;p__Basidiomycota;c__Tremellomycetes;o__Tremellales;f__Tremellaceae;g__Cryptococcus;s__Cryptococcus_aspenensis	TCCGATCTACTGATCTTGGTCATTTAGAGGAAGTAAAAGTCGTAACAAGGTTTCCGTAGGTGAACCTGCGGAAGGATCATTAAAGATTGGCCGAGAGGCCTCATCTCTATATCCCTCAACCTCTGTGAACCGTGGACCCTCGGGTCTATTTTACAAACATCAGTGTAATGAACGTAATTATCATAACAAAAACAAAACTTTCAACAACGGATCTCTTGGCTCTCGCATCGATGAAGAACGCAGCGTCGTCAGATCGGA
b454f7bb4022bfd3f87ef614e47cc2c0	0	0	0	0	0	0	23	0	0	k__Fungi;p__unidentified;c__unidentified;o__unidentified;f__unidentified;g__unidentified;s__unidentified	ACACTCAGACGAACACTCTTTCCCTACACGACGCTCTTCCGATCTACTGATCTTGGTCATTTAGAGGAAGTAAAAGTCGTAACAAGGTTTCCGTAGGTGAACCTGCGGAAGGATCATTATGATAACAAATCTATTAGAGGATGTTTTGTGCCAGCCGAAAGGCAAACAAGTAACACAGTCAACAAACCTAATAAAAACTTTTAACAATGGATCTCTTGGTTCTCGCATCGATGAAGAACGCAGCGTCGTCAGATCGGAAGAGCACACGTCTGAACTCCAGTCACACTGCTTGATC
dafd5c665d771b7f8108191030861199	0	0	0	0	0	0	8	20	0	k__Fungi	AGGTCGGTTGGGAGATCCTCAAGGCCTTGCAGTTGCGCCAACGGGGCCCGGTCCTGATTGCCTGCCCGACCTGCGGCCGCCTGCAATTCGACATGGACACCGTCGTCGCCGAGATCGAACGCCGGTTGGAGGCGTATGTCGAACCGATCGAGGTGGCCGTGCTCGGCTGCGCGGTCAACGGTATCGGCGAGGCCTCGCAGGCCGACTTCGGCATCACGGGCGCCAAGAACGAAGGTCTGATCTTCGCCCACGGCAAACCGTTGCGCAAGGTGCCCCAGGACCAGCTCGTCGACGCGCTGTTCGCCGAGATCGACAAGTCGCTCAACACCGGCACGACCGAATTCGACGCCGAGGAGGCGGCGAGCGGGGCCGAGTGGCTTGAAC
49aa5aebd785ddd405ed85033ebbccd9	0	0	0	0	16	0	0	0	0	k__Fungi;p__Ascomycota;c__Eurotiomycetes;o__Chaetothyriales;f__Herpotrichiellaceae;g__Coniosporium;s__unidentified	AAGTCGTAACAAGGTTTCCGTAGGTGAACCTGCGGAAGGATCATTATCGAGTTGAGGGTCGCCCTCGCGCGCCCGAACCTCCCAACCCTGTGTCTACCACACCTTGTCGTTGCTTCGGCGGACCGGCCGCGCGTTTCGTGACCAACTGGTCGCACGCCGGCCGCCGGGGGCCCTTCGTGCCCCTGGAGAGCGTCCGCCGATGGCCCAACCACACAAACTCTTGTACCGAAACGTGTCGTCTGAACGAAAACAAGTGATTGTATAATCAAACACAAAACTTTCAACAACGGATCTCTTGGTTCTG
0fc36b50bce31196b911e2d652718f4f	0	16	0	0	0	0	0	0	0	k__Fungi	CTAACTCGGTGACTGGAGTTCAGACGTGTGCTCTTCCGATCTATGAGCCTTGGTCATTTAGAGGAAGTAAAAGTCGTAACAAGGGTTCTGCATCGATGAAGAACGCAGCGTCGTCAGCCGTACGCTTGGTCATTTAGAGGAAGTAAAAGTCGTAACAAGGCATCGATGAAGAACGCAGCGTCGTCAGTCGTACGCTTGGTCATTTAGAGGAAGTAATATATATAGCATCGATGAAGAACGCAGCATGGCATACTGATCTTGGTCATTTAGAGGAAGTAAATATAGCATCGATGAAGAACGCAGCCTTCGAGCATCGATGAAGAACGCAGCGTCGTCAGTCGTACGCTTGGTCATTTAGAGGAAGTAATATATATAGCATCGATGAAGAACGCAGCGTAC…
876780f2092b0fc77588c1bd10d0da13	0	0	0	0	0	26	0	0	0	k__Fungi;p__Ascomycota;c__Sordariomycetes;o__Hypocreales;f__Clavicipitaceae;g__Metarhizium;s__Metarhizium_marquandii	AAGTCGTAACAAGGTCTCCGTTGGTGAACCAGCGGAGGGATCATTACCGAGTTTTCAACTCCCAAACCCACTGTGAACATATACCATTTGTTTATTCGTTGCCTCGGCGGGTTCTACTCCCTGGAGACAGGGGGCCAGCCCCCGCCGGTGTAACACCCAAAACCCTGAATGTGTACCCGTTACACGGCAGTATTACTCTGAGTCACATCATTTTAAATGAATCAAAACTTTCAACAACGGATCTCTTGGTTCTG
a70f8928b4dd4935ef251423c8926732	0	0	0	0	0	30	0	0	0	k__Fungi;p__Ascomycota;c__Sordariomycetes;o__Glomerellales;f__Plectosphaerellaceae;g__unidentified;s__unidentified	AAGTCGTAACAAGGTCTCCGTTGGTGAACCAGCGGAGGGATCATTACTGAGTGTTTTTTCCAACCTCATAACCCTATGTGAACCTTTATACCACGTTGCTTCGGCGGCGCGTTTCCCCCCCCGCGGGGGGCGTGCCCGCCGGCGATATCCAGTCTCTCAGTCAAGAACCGACGTTACTTCTGAGTGTTCTAAGCGAACTGTTAAAACTTTCAACAACGGATCTCTTGGTTCCA
b0973f7efe72b20c5cccd8bea0c04422	19	0	0	0	0	0	0	0	0	k__Fungi	AAGTCGTAACAAGGTTTCCGTAGGTGAACCTGCGGAAGGATCATTAACAAATCGATGGGGCTCGGGAGAGAGTTGTGGTGGATACACCACACCCTTCCGATGCCTTACATTTGCTCGGGCTGGTCTCTTTGGAGACCAGTCCAGTATACATTCACACGTTTGCATGTTTGACTGTTCATATTGTGGGAAATAATAAAGACAACTTTTAACAATGGATCTCTTGGCTCTT
b060f15e9cdfa8f8101697a5974a638d	17	0	0	0	0	0	0	0	0	k__Fungi;p__Ascomycota;c__Archaeorhizomycetes;o__Archaeorhizomycetales;f__Archaeorhizomycetaceae;g__Archaeorhizomyces;s__unidentified	CGATCTATGAGCCTTGGTCATTTAGAGGAAGTAAAAGTCGTAACAAGGTCTCCGTAGGTGAACCTGCGGAGGGATCATTAATGAATGGCCCTTGGCCTTCGACACTTCAAAACTGTGGAGGCACAGCGTGCTTCGGTGCTTTGGCACCGCTTTTATGCCGTAAAGTTTGTGTCTGAACCTAAGATATATTCTAAAAACTTTCAACAAAGGATCTCTTGGCTCTCGCATCGATGAAGAACGCAGCTCGGGAAGATCG
d45aefb4cac2014fcc1da5e5c2c433c5	0	0	15	0	0	0	0	0	0	k__Fungi;p__unidentified;c__unidentified;o__unidentified;f__unidentified;g__unidentified;s__unidentified	CGACGCTCTTCCGATCTCGTACGCTTGGTCATTTAGAGGAAGTAAAAGAAGCAACTGAAGAGGCGCTTGAAGCAGTAGAAGAAGCTCTTGAGTCGGGAGAAGTTGCGGACGTAGTAGAAGCTGAAGAGGCAATCGAAGAAGTCGCAGAGAAAGCAGACGAAGCAGAAGAAAAGATCGCAATGGACGCAATGCGCAAAGAGATTGCTCAGTTAAAGCGCAAAATCGCATCGATGAAGAACGCAGCTGCCGAAGATCGGAAGAGCACAC
7a0ad5800346187b1f44b28ddbd516bf	0	0	16	0	0	0	0	0	0	k__Fungi;p__unidentified;c__unidentified;o__unidentified;f__unidentified;g__unidentified;s__unidentified	TTCCGATCTCGTACGCTTGGTCATTTAGAGGAAGTAATAGATAAATTGGATCCAATAAATCGTCGGCGATTTACCAAATACAAATAAAATCAAGATGGTGATAATCGTCATCGGCCAAAAGGAAGAAAGATTGCTAACCATATTGGTGGTCGGCAAAATACTCATCGGAAACTTCATTTTGGAGACGATATTGACTTGCCGGTAGATACTATTGGAACCACCTAGCATCGATGAAGAACGCAGCTGCCGAAGATCGGAA
f532f68631b0576c0e6ba20db7132c1b	0	0	0	0	0	0	16	0	0	k__Fungi;p__unidentified;c__unidentified;o__unidentified;f__unidentified;g__unidentified;s__unidentified	GATCTACACTCAGACGAACACTCTTTCCCTACACGACGCTCTTCCGATCTACTGATCTTGGTCATTTAGAGGAAGTAATGTTGCGCACATAGGTGACATGCGCCGTGCCAAAGATGTGCCGCAGCAGCCTGAACAGCACATCAAAGACGATGACGGGCCGCGCATTGCCGATATGAGCAAGGTCGTAGACCGTCGGTCCGCATACATACATGCGCACATTGGTGGCATCGATGAAGAACGCAGCGTCGTCAGATCGGAAGAGCACACGTCTGAACTCCAGTCACACTGCTTGATCTCGTA
7bdaa2a5a81815e79b1d308241639766	0	0	0	0	0	0	17	0	0	k__Fungi;p__unidentified;c__unidentified;o__unidentified;f__unidentified;g__unidentified;s__unidentified	GCAGGGTCATGAAGTACGGTTGATGTCTCCCGAATATGTCCAACCTTACGTGAAGGCACAAAAGAATGATGATCGGGATGCTGAGGCGATAGCGGAAGCCGCAACCCGCCCAACGATGCGCTTTGTCGATCTGAAGAGCGATGAGCAACTCGACATACAAAGCCTGCATCGGGCTCGTGATCGGCTGGTTGGTAAGCGTACAACTCTGATCAACCAACTTCGTGCGTTTCTTCTCGAGCGCGGTATCGTGATTGCCAAGGGGCGGCGCAAGCTTGAACTTCGACTGGAGCAGCTTCTCGCCGGAGAGATGACGATCAGCCGTCGGATCCGGGCTTTGATTGAAGATATGCAAGCGGAATGGCGTGCTCTTGATGCTCGCATTGATGCCTTTGATGCGGA…
75d93757e5b4ead0a91f3f0c1b19e0f0	0	0	0	0	0	0	16	0	0	k__Fungi;p__Basidiomycota;c__Tremellomycetes;o__Tremellales;f__Rhynchogastremataceae;g__Papiliotrema;s__Papiliotrema_fusca	GATCTTGGTCATTTAGAGGAAGTAAAAGTCGTAACAAGGTTTCCGTAGGTGAACCTGCGGAAGGATCATTAATGATTGACCCTCTGGGTCTTATCTTAACATCCCTCACCTCTGTGAACCGTTTGACCTCCGGGTCTTACAAAAACCATAACAAACATCAGTGTAAAGAACGTCTTGTTATCTTAACAAAAACAAAACTTTCAACAACGGATCTCTTGGCTCTCGCATCGATGAAGAACGCAGCGTC
a66e8a5527c15052c6ace9086afbc699	0	0	0	0	0	0	23	0	0	k__Fungi	GCAGTGGCTGCAAGAGATCGCGCTGAATCTCAGAATAGATGTTGTCGCTGGTAAGCGGCAGCATTTGCTCTTCAAGCTGGCGGACAATGGAATCATTGGCCACGTGATAACTGATCAGGCTGGTTGCAACAAAACCTACCAGTAAAAGCACTACCAGTGAGCTAACAAAAAACCACTTCGTTTGCATAACGATAACAACAGGTAAACAGATCCGAGGGGGCCGACCAAGTGTTCAGAAGGCGTTTGCCGCTGTCTGGAGACGGTGATCGAAATCACCAGACTTGGCGCGAATAGTA
abea8f93d1b914f652e22299d6d8b0c5	0	0	0	0	0	0	21	0	0	k__Fungi;p__Ascomycota;c__Saccharomycetes;o__Saccharomycetales;f__Saccharomycetales_fam_Incertae_sedis;g__Diutina;s__Diutina_catenulata	TAGAGGAAGTAAAAGTCGTAACAAGGTTTCCGTAGGTGAACCTGCGGAAGGATCATAAAAAACTAATTTACACGCGATTTAAAATTGCTTACTTCAATAACCTATTAAACAATCAACCAACTAATACCAAAAACTTCCAACAACGGATATCTCGGCTCTCGCATCGATGAAGAACGCAGCGTCGTCAGTCGTACGCTTGGTCATTTAAGGAAGTAATATATATAGCATCGATGA
cc2bcb21d938a9979335ca49dbc17f95	0	0	0	0	0	0	2	0	19	k__Fungi	TGATGCTCGCCTCTTGGCAGCGGGATAGTGATGTCAAAGCCTGTTAAACGAGTTGGCGGGGCTTCTAAATAGAGGAATGCCTTTTCGTTTACCAAGGCAATGAGCTCAGCGCCTGGGCCATAGGTCTTCATGGCTTCATGCACTACTACGAACCGGCCAGTCTTCTTTACCGACTTAATGATCGTATCCCTGTCAATAGGGGAAATGGTCCTAAGGTCAATAATCTCA
a052ce486397ec3beae9580defb78c64	0	0	0	0	0	26	0	0	0	k__Fungi;p__Ascomycota;c__Sordariomycetes;o__Hypocreales	AAGTCGTAACAAGGTCTCCGTTGGTGAACCAGCGGAGGGATCATTACCGAGTTTACAACTCCCAAACCCATGTGAACATACCTATCGTTGCTTCGGCGGGATCGCCCCGGGCGCCTTGTGTGCCCCGGATCCAGGCACCCGCCGGGGGACCTTAACTCTTGTTTTATTTAGAATCTTCTGAGTAGTTTTTACAAATAAATAAAAACTTTCAACAACGGATCTCTTGGTTCTG
d4df57e5adae383c312626f3ced9c3b2	0	0	0	0	0	19	0	0	0	k__Fungi;p__Mortierellomycota;c__Mortierellomycetes;o__Mortierellales;f__Mortierellaceae;g__Mortierella;s__Mortierella_amoeboidea	AAGTCGTAACAAGGTTTCCGTAGGTGAACCTGCGGAAGGATCATTCATAATCAAGTGTTTTTATGGCACTTTCAAAAATCCATATCCACCTTGTGTGCAATGTCATCTCACTGGAGGTCACGGCTGTAACAATCCGTTGGTCACCTTTGGGATTTATATCTACTCAGAACTTTAGTGATTTTGTCTGAAACATATTATGAATAACTTAATTCAAAATACAACTTTCAACAACGGATCTCTTGGCTCTC
f681fb6fa9b5950fe566bf22ed58c55b	15	0	0	0	0	0	0	0	0	k__Fungi;p__Ascomycota;c__Sordariomycetes	AAGTCGTAACAAGGTCTCCGTTGGTGAACCAGCGGAGGGATCATTACAGGAGAGGTCCGCTACGGAACCCCCCTATAACCCTCTGTGAACGATACGCAGTACTGCTTCCGGCAGGCGGCCCCAGGGCGGGGCCCAGCGGCCTGGGTTTTCCCAGGCGCCTGCCGGAGGGCGCTGAACAGAACTCTTATAGCGTGCTGTACCGTCTGAGCCTGAAGAAAAAAACAAGTTAAAACTTTCAACAACGGATCTCTTGGTTCTG
e002529be6df686e7f53a72ed6596c41	0	0	13	0	0	0	0	0	0	k__Fungi;p__Ascomycota	CCCCCCCCCCCCCCCCCCCCCCCCCCCCCCCCCCCCCCCCCCCCCCCCCCCCCCCCCCCCCCCCCCCCGTTTTAATGATACGGCGACCACCGAGATCTACACTCGTAGTCACACTCTTTCCCTACACGACGCTCTTCCGATCTCGTACGCTTGGTCATTTAGAGGAAGTAAATTTAGAGGAATTTTTGCCAGTCCGCTTGATCGGGCCTTTAATACCGCTCAGGGCATCGATGAAGAACGCAGCTGCCGAAGATCGGAAGAGCACACGTCTGAACTCCAGTCACCGAGTTAGATCTCGTATGCCGTCTTCTGCTTGAAAAGGGGGGGGGGGGGGGGGGGGGGGGGGGGGGGGGGGGGGGGGGGGGGGGGGGGGGGGGGGGGGGGGGGGGGGGG
8c2d0f3e9bc846c933442994ddad6401	0	0	15	0	0	0	0	0	0	k__Fungi	TAGAAAGTAATACAAAAGAAATTGCGAATTACTTAGTCAACCATCCTCAAGTTGGCAAAGTATATTATCCAGGATTGCCAGACCACCCGGATCAAGCAGTACACGCTCAACAGTCTGATGGATATGGTGGGATGATTTCGTTCACAGTAGAAAGTGAAGAAAAAGCATTAGATGTATTAAATAAGGTGAAATATTTTACGTTAGCAGAAAGTCTTGGAGCGGTTGAGAGTTTGATCTCATTACCAGCAAAAATGACCCAT
a3e986cb60a2d60c5bcf570ebf096d4a	0	0	0	0	0	0	20	0	0	k__Fungi;p__unidentified;c__unidentified;o__unidentified;f__unidentified;g__unidentified;s__unidentified	TTCAAGCAGAAGACGGCATACGAGATCAAGCAGTGTGACTGGAGTTCAGACGTGTGCTCTTCCGATCTACTGATCTTGGTCATTTAGAGGAAGTAAGGATATCAACCTAAGGCTAAAGGCAAAATCGTTAGGGCTGCCTGCAGAAGATTATGAAACGGGAAAGATCAAAAATGTAAACTCGCTGTATATCGGCAAAACGGTTGTTGAAAAGGTGGACGCAGAAAGCATCGATGAAGAACGCAGCGTCGTCAGATCGGAAGAGCGTCGTGTAGGGAAAGAGTGTTCGTCTGAGTGTAGATCTCGGTGGTCGCCGTATCA
860892bc558ede837479b8068e754054	0	0	0	0	0	0	25	0	0	k__Fungi	AGAAGGCGGACCGCGGTGTGGAAATCGGGGTACATGACAACGGAAAGGGGATGACTGAAACGGAGATCGAACACATGCTGAACGAAGAGGCGATCAAGCAACGCAAAACCGGAATGGGCATCGGCATGAATTATGTAAAGCGGATGATTGAAAATCAGTACGGTGACGAGGCGGAACTGGAAGTGGTCAGCGAGGTCGGAAAAGGGACGAGCGTCTATTTGCGGCTGCCGCTCAAACAGGAGGGATTTGATGATTCGCGTGCTGATTGTGGATGATGACAAGCTGGTGCGCAAAGGTTTGATT
75ab77239a84c8e7922d607eb4a1334d	0	0	0	0	0	0	21	0	0	k__Fungi;p__Ascomycota;c__Eurotiomycetes;o__Eurotiales;f__Aspergillaceae;g__Penicillium;s__Penicillium_daejeonium	AAGTCGTAACAAGGTTTCCGTAGGTGAACCTGCGGAAGGATCATTACTGAGAGAGGGCCCCCCGGGGTCCAACCTCCCACCCGTGTTTAATTGTACCTTGTTGCTTCGGCAGGCCCGCCTCACGGCCGCCGGGGGGCTTCTGCCCCCGGGCCCGCGCCTGCCGGAGACAATCTTGAACTCTGTCTGAAGAATGCAGTCTGAGCGATAAGCAAAATTAGTTAAAACTTTCAACAACGGATCTCTTGGTTCCG
7c8c0f03e06082cf6c74c74ce3ee23e0	0	0	0	0	0	0	20	0	0	k__Fungi;p__unidentified;c__unidentified;o__unidentified;f__unidentified;g__unidentified;s__unidentified	CAGACGTGTGCTCTTCCGATCTACTGATCTTGGTCATTTAGAGGAAGTAACTTTGTCGCGCGGCTCTTTAATTGGATAATAATTGACTTTTTCGCCTTTTGACGTAAATACAAGCACGTGCTCATGCTCTTGCATTGGTCGATATTTAGCGACTTGGAATCCGACCCCTTTTTCCTTCTGCCATATCCATTCGTGCTTGAATCCTTTTACGTTACTAGCAACAAGCATCGATGAAGAACGCAGCGTCGTCAGATCGGAAGAGCGTCGTGTAG
4666d4dc639157f95cfcc7967bcd3bef	0	0	0	0	0	0	0	28	0	k__Fungi;p__unidentified;c__unidentified;o__unidentified;f__unidentified;g__unidentified;s__unidentified	TCTTCCGATCTGTTTCGCTTGGTCATTTAGAGGAAGTAAGGCAGGATGTGTTCTATAGCGAAATGAAAAATATACGAAAGCTGGCGAACAAGATCAAGAAAGAGAAAATCGAACACAAGGTGTCCTGAAGCGGGGAGTGTTTTACGCCAGGATCGACAGCAACACTGCGAATTCGGACGGGCAGGAAGTAATATCCGGGCTCTCCCGTATTCGTGAAAAGCCTTGCATCGATGAAGAACGCAGCTCGGGAAGATCGGAAGA
a7fe5d5dcede6216fb6e25f70012f5ff	0	0	0	0	0	0	0	32	0	k__Fungi;p__Ascomycota;c__Dothideomycetes;o__Pleosporales;f__Didymellaceae;g__Phoma;s__unidentified	AGGAAGTAAAAGTCGTAACAAGGTTTCCGTAGGTGAACCTGCGGAAGGATCATTACCTAGAGTTTGCGGGCTTTGCCTGCTATCTCTTACCCATGTCTTTTGAGTACTTACGTTTCCTCGGTGGGTTCGCCCGCCGATTGGACAATTTAAACCCTTTGCAGTTGCAATCAGCGTCTGAAAAAAATTAATAATTACAACTTTCAACAACGGATCTCTTGGTTCTGGCATCGA
daea69be45dcc663b80adc182462defc	0	0	0	0	0	0	0	0	20	k__Fungi;p__unidentified;c__unidentified;o__unidentified;f__unidentified;g__unidentified;s__unidentified	CTACTGATCTTGGTCATTTAGAGGAAGTAATGTTTCTCAGCCCAATTTCGAACGCCACATGAATCAAAAAAGATCACCGCGCGCGATCCTTTTTCATGAGCGAATCTTCATTCTGAGGGAAGACTCATCGACCCGAGCAGCTTTCCCCCCGCGCCATCTCGACGGCGAGCGCGAGTCTCTCTTCGGGTTGCTCACCGATGAAGCGCTCGATCTCATCGCCCCCCGCATCGATGAAGAACGCAGCTCGGGAAG
5128b99028551ebabbaa8c24d9caeb96	0	0	0	0	0	0	0	0	13	k__Fungi	ATTAATTGAACTGGACCGATCGGTCGAAATTGCGGCAACCTTACAAGTTAATTAACGTCAGGCTTACGGCATGACGTTAATTGACGATAAAGGTTGTTGTTTTTTTCAGGGATCTTGAGGAGTGTGACGAACGTTGAGTTTATACGGTAAAAAAATCGTGCTTGGCGTTAGCGGTGGGATCGCTGCCTTCAAAGCAGCGGCGTTATGCAGCAAGCTCGTACAAGCCGGGGCAGAGGTTCGGGTCATCATGACTGAATCCGCTGCCAAATTTGTGACACCGTTAACGTTCCAAACGTTATCACGATCGTTTGTGG
828ab9b7d289116e1c87179a0ae93ba8	0	0	0	0	0	22	0	0	0	k__Fungi;p__Ascomycota	AAGTCGTAACAAGGTTTCCGTAGGTGAACCTGCGGAAGGATCATTACCGTGCCGGGGGCCCTCCGGGGTCCCATTGTGCCACCCGTGTTTACTTGTACCTGTTGCTTCGGCGGGCCTGCGGGCCTCGCTCGCTGCCGGGGGACCTGGTCCCCGGGCTCGTGCCCGCCGGAGACACACCCAACCTCTCTAACGTATACGTCTGAGCAATGATTTAATCATTAAAACTTTCAACAACGGATCTCTTGGTTCCC
478f388855d6c4f29f2cd9adb36a9f23	0	0	0	0	0	26	0	0	0	k__Fungi	TGGTCATTTAGAGGAAGTAAAAGTCGTAACAAGGTTTCCGTAGGTGAACCTGCGGAAGGATCATTATGAAAATATGATATTATTGTTTGTTGGATGGTTTTTTATGTTTATTTTGTTTTTTATTTGTTGAATTTTGGTGTTTATTAATATGTATTGTGTTTATGACACGTACATACAAAATACAAATTTCAATATAAAATACAACAAGGGATATCTTGGCTCTCGCATCGATGAAGAACGCA
8908d3b3da576607cfbc714ca1dfccc8	0	0	0	0	0	27	0	0	0	k__Fungi	AAGTCGTAACAAGGTTTCCGTAGGTGAACCTGCGGAAGGATCATTAACAAAAAATCTGGCGATCCGAAAGGAAAGCCATCAACCTTTGTGAATAGGGCTATTCTTGAAGTTTGCGGCAACGTAAAGAAGACAGAAATAGCTTAGAAGGGACGAGGGAGGAGAAGAGGGTAGTGCGGTATGTGCTGTGCTATAGCATAGCATAGCATAGCACATAAAGTACGGGTGTACATGTTATGTACGCATTGTGCATGTGCTATTCTCGGATCCTAATATTAGTAGTCTGAATACTTGTCGAAAGACAAATATATACAACTTTTAACAATGGATCTCTAGGCTCTT
752fc0523d92afa3d4b580a82798ec81	0	0	0	0	0	23	0	0	0	k__Fungi;p__Ascomycota;c__Sordariomycetes;o__Microascales;f__Microascaceae;g__Gamsia;s__Gamsia_simplex	AAGTCGTAACAAGGTCTCCGTTGGTGAACCAGCGGAGGGATCATTACCGAAGTTACCCTTCAAAACCCACTGTGAACCATACCTCTTGCCGCGTTGTCTCGGCGGGAGGCGCTGGGGCCTCACGGCTCCGCGTCCCCGCCGGCAGCGCCAAACTCTAAACTGCAAAGCGTACTGCATGTTCTGATTTACAAAAAAAACAAGTTAAAACTTTCAACAACGGATCTCTTGGTTCTG
a5dda06cd9dea283aaa35a8245a8c0c2	0	0	0	0	0	22	4	0	0	k__Fungi;p__Ascomycota;c__Sordariomycetes;o__Microascales;f__Microascaceae;g__Acaulium;s__unidentified	AAGTCGTAACAAGGTCTCCGTAGGTGAACCTGCGGAGGGATCATTACCGAAGTTACCCTTCAAAACCCTTTGTGAACGTTACCTCTTGCCGCGTTGCCTCGGCGGGAGGCGGTGGGAAGTCTCTCCGGAGGCCCCCGCCGTCCCCGCCGGCAGCGCCAAAACTCTATTTGCACAGCGGACTGTATGTTCTGATTTATAAAAAAAACAAGTTAAAACTTTCAACAACGGATCTCTTGGTTCTG
ecddaa37ca6b46dcad8ca3d386b27dba	0	0	0	0	0	18	1	0	0	k__Fungi;p__Ascomycota;c__Sordariomycetes;o__Hypocreales;f__Hypocreales_fam_Incertae_sedis;g__Acremonium;s__Acremonium_furcatum	TAGAGGAAGTAAAAGTCGTAACAAGGTCTCCGTTGGTGAACCAGCGGAGGGATCATTACAGAGTATAACTCACTACCCTTTGTGAACTTTATAGCGTTGCTTCGGCGGCTCGCCCCTGGGGGCGTGCCCGCCGGTGTTACCAGTTTCTCGTTTCGGACCCGACGATACTTCTGAGTGTTCTAAGCGAACTGTTAAAACTTTCAACAACGGATCTCTTGGCTCTAGCATCGATGA
0617bb4131327a15a9a94a0ad692bc99	15	0	0	0	0	0	0	0	0	k__Fungi	GATCTATGAGCCTTGGTCATTTAGAGGAAGTAAAAGTCGTAACAAGGTCTCCGTAGGTGAACCTGCGGAGGGATCATTGTTAAAATTGGGTCTTTTAGACCTCATCTTCAAACCTGTGGAAGTACATTGTGCTTCGGCGCTAATGCGCCGCTTTCATGCTAATTGATCTGTGTCTGAATCAATTCTAATAATTAAAACTTTCAACAAAGGATCTCTTGGCTCTCGCATCGATGAAGAACGCAGCTCGGGAAGATC
cfd76ea28d1a9b8bc73d951435b66dc7	0	0	11	0	0	0	0	0	0	k__Fungi;p__Basidiomycota;c__Tremellomycetes;o__Tremellales;f__Rhynchogastremataceae;g__Papiliotrema;s__Papiliotrema_aurea	CTTCCGATCTCGTACGCTTGGTCATTTAGAGGAAGTAAAAGTCGTAACAAGGTTTCCGTAGGTGAACCTGCGGAAGGATCATTATTGATTGGTCGAAAGACCTTATCAGATTCTACCACCTCTGTGAACTGTTGGACCTCCGGGTCTACAATCAAACATCAGTGTAACGAACGTAAGAGTATCTTAACGAAACAAAACTTTCAACAACGGATCTCTTGGCTCTCGCATCGATGAAGAACGCAGCTGCCGAAGATCGGAAG
9001c524186624557ec8373749e79d03	0	0	14	0	0	0	0	0	0	k__Fungi;p__unidentified;c__unidentified;o__unidentified;f__unidentified;g__unidentified;s__unidentified	GCATACGAGATCTAACTCGGTGACTGGAGTTCAGACGTGTGCTCTTCCGATCTCGTACGCTTGGTCATTTAGAGGAAGTAAAACAATATAACTAAAACAAATAGCCAGACATTATTAACCATACTTTGCCTTGCAACCGGGGGAGTGAAGATTAATACGGTTAGAACTGCAAAAGGAAGGGCAGAAGCTCTTAAAAAAGGAGTTCGCCTACCTTTTTTATGGGTGCATCGATGAAGAACGCAGCTGCCGAAGATCGGAAGAGCGTCGTGTAGGGAAAGAGTGTGACTACGAGTGTAGATCTCG
868debccfb59d0c6dce647a30f390a1a	0	0	11	0	0	0	0	0	0	k__Fungi;p__unidentified;c__unidentified;o__unidentified;f__unidentified;g__unidentified;s__unidentified	ATCTAACTCGGTGACTGGAGTTCAGACGTGTGCTCTTCCGATCTCGTACGCTTGGTCATTTAGAGGAAGTAAATAGTATTGCTGACGTTATTCAACGTTTAGGGGAGCATATTCGTTCATCTGAAGAAAGTATGTCTAACTTAAGTGAGCGTTCAGAAGAGATTCAATCGATTGTAGGTGTGATTGAAGATATTGCAGCACAAACAAACTTACTTGCATTGAATGCATCGATGAAGAACGCAGCTGCCGAAGATCGGAAGAGCGTCGTGTAGGGAAAGAGTGTGACTACGAGTG
b3f1001f513ef69942d17eb1af592826	0	0	0	0	0	0	17	0	0	k__Fungi	CGCCTAACGCAGATCATGGAAGATTGGGAGAAGAATCCAAGAAATTAGCTGAAATCTTTCATAAAGCGACTCCTCACAGCTTATTGTTGTTAAACGAATCGTTGTCAAGCACGAGTCCGCGCGACAGCTATTATTTGGCGCGAGAACTTGTCAAAGGGATGAAACTCATTGGCTGCAGAGCGGTATTTACGACCCATATTCTCGATTTAGCGGCTGACGCGGATCAAATAAATCAAGAATTGCCGACCGAAGATCAAATTGTCAGCATGACCGCCG
be7b4228043d99d61b11599aad67dea1	0	0	0	0	0	0	26	0	0	k__Fungi	TATGTTCCAATCAAATCAGGCAACGGCACAATTTGTGAAATTGTTTCATTTGGAAGGAACTTCTGCCAGTATTTGGTTTGGAATTGCTTTGGCGTTAATTGTAGCTGTTGTGATTATTGGAGGAATCAAGAGAATTGCTATGGTTACGGAAAAAGTAGTTCCTTTTATGGCTGCTATTTATGTTCTTGCAGGACTTGTTATTCTTGGCGCGAACTACCAACATATCGGCAGTGCATTTTCGCTGATTATTGAAGGAGCTTTCTCCGGTCTTGGAATTGCAGGTGGCGCTGTTGGAGTGATGATTCAAGGATTCCGACGGGGTGCATTTTCCAATGAAGCAGGAGTAGGGTCGGCAGCAATTGCCCATTCCGCAGTGCGCACGAAATATCCC
fc393e5f3e1bcca918dfb76f3dd1abbd	0	0	0	0	17	0	0	0	0	k__Fungi;p__Basidiomycota;c__Tremellomycetes;o__Tremellales;f__Trimorphomycetaceae;g__Saitozyma;s__unidentified	GCTCTTCCGATCTCAAAAGCTTGGTCATTTAGAGGAAGTAAAAGTCGTAACAAGGTTTCCGTAGGTGAACCTGCGGAAGGATCATTAGTGAACGCCCTCACGGGCTTATAACTATTCCAAACCTCTGTGAACCGTGCCCTTCGGGGCTATTTTACAAACATGGTGTAATGAACGTCATATATCATAACAAAACAAAACTTTCAACAACGGATCTCTTGGCTCTCGCATCGATGAAGAACGCAGCGAATGAAGATCGGAAGAGC
bcabee8cdc06184edda88c83d2ed310c	0	0	0	0	0	0	0	0	18	k__Fungi;p__unidentified;c__unidentified;o__unidentified;f__unidentified;g__unidentified;s__unidentified	AGAAGACGGCATACGAGATCAAGCAGTGTGACTGGAGTTCAGACGTGTGCTCTTCCGATCTACTGATCTTGGTCATTTAGAGGAAGTAAAGAAAAGCAGTGTTGTCACTTCCGATGGAATGGGATTTTTAGCCAACGCGATTATTGACCAACATTTTATTATCCGTAGCCGATACAACAGACTTTTAAGTGTTTTGTCCGATCATCCGGACAAAACAGTGATCGGCATCGATGAAGAACGCAGCTCGGGAAGATCGGAAGAGCGTCGTGTAGGGAAAGAGTGTTCGTCTGAGTGTAGATCTCGGTGGTCGC
0ce92c12340ba0b47d08239ecb9e242a	0	0	0	0	0	22	0	0	0	k__Fungi;p__Ascomycota;c__Sordariomycetes;o__Branch06;f__unidentified;g__unidentified;s__unidentified	AAGTCGTAACAAGGTCTCCGTTGGTGAACCAGCGGAGGGATCATTACCGAGTCACGTGCTCAAACAACCCTTCTGTGGACCTAAATTTAAACCGTTGCCTCGGCGGGCGGTCCCCTGTCAAAACCCACGTGGTGCAGGCAGGGGACCAGACAGCCCGGTACGCTTAAGGCGTCCGGCGCCAGCCGCTGGCCCTAAACAATTAAACTCTAGTAACCTTACCTTCTGAGTTTTAATACAAAAACAAATAAGTCAAAACTTTCAACAACGGATCTCTTGGCTCTG
b17b157a167d1ebccb4f6090e5201299	0	0	0	0	0	24	0	0	0	k__Fungi;p__Ascomycota;c__Archaeorhizomycetes;o__Archaeorhizomycetales;f__Archaeorhizomycetaceae;g__Archaeorhizomyces;s__unidentified	AGCCTTGGTCATTTAGAGGAAGTAAAAGTCGTAACAAGGTCTCCGTAGGTGAACCTGCGGAGGGATCATTAACGAATGGTCATCCTTGATCTTCTTACCCTCAAACCACTGTGGACACAAGATGTGCTTCGGCGTCGAGAGGCGCCGCCTTTATGCTTCATCAAGTCTTTTCTTGTCTGTAAAAATGAATGTCAAAACTTTCAACAAAGGATCTCTTGGCTCTCGCATCGATGAAGAACGCAGCAAG
e75c1d0acc280eec39b67e2a5139c6b2	16	0	0	0	0	0	0	0	0	k__Fungi;p__Rozellomycota;c__unidentified;o__unidentified;f__unidentified;g__unidentified;s__unidentified	TTCCGATCTATGAGCCTTGGTCATTTAGAGGAAGTAAAAGTCGTAACAAGGTTTCCGTAGGTGAACCTGCGGAAGGATCATTACAAATCTAATTGTAGCTCTCCTTTGAGGAGAGTTTACATAAGCACGGTGCCGCAAGGTGCCGATGTTTACGCTTGTTTGTTTGACAGAGTTATATGTTGCCTCAAAAATGACAACTTTTAACAATGGATCTCTTGGCTCTTGCATCGATGAAGAACGCAGCTCGGGAAGATCGGAA
76599dac0dc4f88bebd361084990b53a	20	0	0	0	0	0	0	0	0	k__Fungi	AAGTCGTAACAAGGTTTCCGTAGGTGAACCTGCGGAAGGATCATTAAAAATAAAAGAGGGGTTGGGGTTTTTTCCCCAACCTTCTCAAACCATTTTGGTCATCCACCGTGTGCACTTTTATTGAACCCCATCTATGCTTTGGCAGACTTTTTCTCTTTTTTGAGGACGGTTTGCCAAAAGTTTTTATTCAACCCTAGCCTTTAATTGTTTGACTGAATATTTTTTTTGAAATAAATCAAATACAACTTTCAACAACGGATCTCTTGGCTCTC
7ea94e4c56b24744211eccccb00809d1	0	0	15	0	0	0	0	0	0	k__Fungi	ATAAAACGATGATGGGCGCATTCAATGATTTAGGCATTAGTTTAGAAGATAATTATGATTCCATTCAAAAGGTGCGAGATGCTGTTTTTGAACTGGAAGAGAATTTACCAGAAATCGAATCACTTATGCACACGGCAGACCGTGATTTAGACCGTGCGAAATCGGCGATTACACGTTCATATGATGCGGTAGACCGTGTCGGAGAAGTAGCGGGAGATGCGAGAGAATCGAATGAACGCTTACGTGAACGCTTGACGGATAGCCAAGAATCACTACATGAAACATTGGACCGCATTTCCGATAACTTCATAAAAGTGAGTGAAACAGTCGGTGATATTCCGAATACGACAGACAAAATTCGAGATCGTGAACAAGATGTCGACCGATTGATTGACTCAC…
c36c8cb9eba2cab7597331e73762bd7d	0	0	8	0	0	0	0	0	0	k__Fungi	AAGTCGTAACAAGGTTTCCGTAGGTGAACCTGCGGAAGGATCATTACAGAGAAGAGATGGATGTGAGGGTGAATGTGTGGCTGAGTGAGCGAATGCGATAGTGTTTGCGAGCTTGTGAGCATATGAAGCCTTGCATCTGGAACCCGCTCCTTTACGGGAGTCGGCAGCAGTTCATTTGGGCTGCGAAATAGACTTGAATCATGACTATTAATTTATTGAATTGAGAAAACTTTTAACAATGGATCTCTTGGCTCCT
12bae1fa1d94bde328125f5cf73e6215	0	0	0	0	0	0	18	0	0	k__Fungi	CTTTTCAGTCCCCGGAACGCGAGCTCGGCGCTTTCCCCGCCGCCGCCCATCTCGCCAAGCCCAACGATCCCTTCATCGGTCTCCACTTCCACGACGGTTCGCACGAAGCGGCCCCAATGAGCGCCGTTCGCATGCCGAATCGTCGCTTCCAGCGGCACCGTCACCGTCGTCGCACGCACATCAACAATCTTCATCCTGGACTCCCCCTGTTCTGATCACTCCGGCAATGCCACGCCGATCGTCGCAAGCAGCCCGCCATCCACCTTGTACTCC
f2c94da4e399015f61d4e587cf47da53	0	0	0	0	0	0	0	29	0	k__Fungi;p__Basidiomycota;c__Malasseziomycetes;o__Malasseziales;f__Malasseziaceae;g__Malassezia;s__Malassezia_globosa	AAGTCGTAACAAGGTTTCTGTAGGTGAACCTGCAGAAGGATCATTAGTGAAGATTCAAGGGCCAGCCATACAGACGTACAATAAGTGTGTCTCTGGCGGCTCGCATCCACTATACATCCATAAACCCGTGTGCACTGTTCTAAGGAGTAAGAAAGAAGAAGAGAGAGTGCATGTGCTTTGCATATAACTCTCTCACTCTCTTTCTCTCTCCGGTTAATTACAAACTCGTATGGATTTGTATGAACGTGAGATATATCGTTGGACCGTCACTGGCCAACAAATATAACACAACTTTCGACAACGGATCTCTTGGTTCTC
ae6782ed547282b1d44d042b428d15cc	0	0	0	0	14	0	0	0	0	k__Fungi	AAGTCGTAACAAGGTTTCCGTAGGTGAACCTGCGGAAGGATCATTACTGAGAACCGGCGCCCTCGTGGCCCGACCCTCAAACCACCGAGTACCTTACCCCAACGTTGCCTCGGCGGGCGCGGCCTCGCGCCGCCCCGCCGGTGGACAAAACCATAACAGCTTTGTATGACGATTGTCTGATATTACTCTTCGCGAATGCGATAAAGTACAACTTTCAACAATGGATCTCTTGGCTCCG
7d842545406f70cc3467d94071c96779	0	0	0	0	7	0	0	0	0	k__Fungi;p__Ascomycota;c__Eurotiomycetes;o__Eurotiales;f__Aspergillaceae;g__Penicillium;s__Penicillium_melanoconidium	AAGTCGTAACAAGGTTTCCGTAGGTGAACCTGCGGAAGGATCATTACCGAGTGAGGGCCCTTTGGGTCCAACCTCCCACCCGTGTTTATTTTACCTTGTTGCTTCGGCGGGCCCGCCTTTACTGGCCGCCGGGGGGCTCACGCCCCCGGGCCCGCGCCCGCCGAAGACACCCTCGAACTCTGTCTGAAGATTGAAGTCTGAGTGAAAATATAAATTATTTAAAACTTTCAACAACGGATCTCTTGGTTCCG
fdea93e996646c8142b7965ddabe68c6	0	0	0	0	15	0	0	0	0	k__Fungi	CAGACGTGTGCTCTTCCGATCTCAAAAGCTTGGTCATTTAGAGGAAGTAAAAGTCGTAACAAGGTTTCCGTAGGTGAACCTGCGGAAGGATCATTACCGTGACACGATCACCACCCTCGGTTACGCACGCGTTGCTTTGGCGCCCGCCAATCTCACCCAACACTATTCTTTGTCGTCGGAGCACTATAACATTAAAACTTTCAACAACGGATCTCTTGGTTCTGGCATCGATGAAGAACGCAGCGAATGAAGATCGGAAGAGCGTCGTGTAG
8e42d08ea7c9a31fa816c93be6f68139	0	17	0	0	0	0	0	0	0	k__Fungi;p__Basidiomycota;c__Tremellomycetes;o__Tremellales;f__Bulleraceae;g__Genolevuria;s__Genolevuria_amylolytica	GAGGAAGTAAAAGTCGTAACAAGGTTTCCGTAGGTGAACCTGCGGAAGGATCATTATAGATTGGCCGAAAGGCCGTGTCTTCATCCACACACACCGTGAACAAACCAAGGTCTGGCAGTACGTGAACGCGAGTTCGCATGCCGGGCCCCAACACAAACAAAATGTAAAGAATGTAAACTATCGTAACAAAAACAAAACTTTCAACAACGGATCTCTTGGCTCTCGCATCGAT
fdea03e77f3a2f82532d72467f190e7d	0	0	0	0	0	25	0	0	0	k__Fungi	AAGTCGTAACAAGGTCTCCGTTGGTGAACCAGCGGAGGGATCATTACAGAGTTATCACAACTCCAAACCCAATGTGAACCTTACCTCTTGTTCTGTTGCCTCGGCGGGCGGGGTTCGGCTCTCCGACAGGAGGTCCGCCGTCTCCCCAACCGCCGGCAGCATCAAACTCTAGGTTTCATAGCGGATCTATCTTCTGATTGAAAAGCAAGCAATGAATCAAAACTTTCAACAACGGATCTCTTGGTTCTG
6c20e55dc5631973c2d3ae6645f5518e	0	0	0	0	0	12	10	0	0	k__Fungi;p__Ascomycota;c__Dothideomycetes;o__Pleosporales	GGAAGTAAAAGTCGTAACAAGGTTTCCGTAGGTGAACCTGCGGAAGGATCATTATCAAAACAGCGGACTTCGGTCTTTGCTGCACCCTTGTCTTTTGCGCACCGAATTGTTTCCTCGGCGGGCTTGCCTGCCGGTTGGACATTATCAAAACCTTTTTGTAGTTGCAATCAGCGTCAGAAAAATCATAATTATTACAACTTTCAACAACGGATCTCTTGGTTCTGGCATCG
aa097daf3cd78e1c182718f282936664	15	0	0	0	0	0	0	0	0	k__Fungi	TTCAGACGTGTGCTCTTCCGATCTATGAGCCTTGGTCATTTAGAGGAAGTAATATAATGCATCGATGAAGAACGCAGCATCACCGACTGCCCATAGAAAGGGGGTGATGCTCTTCCGATCTGTTTCGCTTGGTCATTTAGAGGAAGTAACGCAGCATGGCAGCATCGATGAAGAACGCAGCGTCGTCAGTCGTACGCTTGGTCATTTAGAGGAAGTAATATAATGCATCGATGAAGAACGCAGCTCGGGAAGATCGGAAGAGCGTCGTGTAGGG
309466ba72d2ed047c36bab13ff2f663	16	0	0	0	0	0	0	0	0	k__Fungi;p__Basidiomycota;c__Agaricomycetes;o__Polyporales;f__Ganodermataceae	AAGTCGTAACAAGGTTTCCGTAGGTGAACCTGCGGAAGGATCATTATCGAGTTTTGACTGGGTTGTAGCTGGCCTTCCGAGGCATGTGCACGCCCTGCTCATCCACTCTACACCTGTGCACTTACTGTGGGTTTCAGACGGTGTAGCGAGCCTTTACGGGTTCGTGAAAGCGTCTGTGCCTGCGTTTATTACAAACTCTTACAAGTAAATGAATGTGTATTGCGATATAACGCATCTATATACAACTTTCAGCAACGGATCTCTTGGCTCTC
c29c8e9374efa5ae73d11bcde95d126d	13	0	0	0	0	0	0	0	0	k__Fungi;p__unidentified;c__unidentified;o__unidentified;f__unidentified;g__unidentified;s__unidentified	AAGTCGTAACAAGGTCTCCGTAGGTGAACCTGCGGAGGGATCATTAACACGATCAAATCCTTACTAAACCCGCGAACTTGTTTTGTGTTCCACGTGTCTCTTGTCCAAAACAGCCTAGGGGCGATAACGGTGGCGCGATAGATGTAAGTCCCAGTACGGGCATTCGTGTGCTTGCCCCTTTGCCTACTCGGGTGATACCGAGAACGGACGTGATGCGTGATTTCACCGTTTTACCTGTTTTTATTTAATCACATCTTGTCCCAGTATTAATCGTGTTCGTGCGTTAACGCGCACCGACCACGTTAAACTAAAAACTAAACACACGTACAACTCTTAACAACGGATGTCTAGGTTCTC
9c97b78d527325566ffcb3b3801332c9	0	0	12	0	0	0	0	0	0	k__Fungi;p__Basidiomycota;c__Agaricomycetes	AAGTCGTAACAAGGTTTCCGTAGGTGAACCTGCGGAAGGATCATTAGCGAAGTCAAGTCCGGACCCGTTGGGGATTGTAGCTGGCCTAACGGCAAGTGCTCGTCCCTCGGGTACGTGACCTTCACTACCACACCCCACTGTGAACCAAGCGGGAGGTCGAAAGGCCTCTTGCATCTTATATAAACCCCAATTGCATGTCTTAGAATGTCATAGCGTTAACTCGCAACTATACAACTTTCAACAACGGATCTCTTGGCTCTC
f59741179abdbb37bacc12af0a6ce8dc	0	0	0	0	0	0	15	0	0	k__Fungi	AGGCTGTGTACCAGAAGATCTGTTGGGCGATATGCCCCTGAGCGGGCACCGGCCCGGCCTCGGAGAAGGTCATGCCGGCGGCTTCCGGCGGCGCGTACTTCTTTAGCCACTCGATGTACTTGGTGAGCGCGTAGACCGAGGCCGGCGCGTTGGTGGCGCCGCCGCGCTCGACACTGGAGCCGGCCGGATGACAACCCTCAACGCGGATGCCCCATTCGTCAACCGGCTTGCCGTTAGGGAAGCCCTTGTCGCCGGTGCCCGCCATGGACAGCCAG
5b0712519d38d0b8c61656f13c5e19e9	0	0	0	0	0	0	19	0	0	k__Fungi	GACAAATTACAACAATTGCTCAGTTGTTGTAATTTGTCTTTCTTCTGGCAAATACCAAGCAGCACCCAAGGATTTTCCTCTTGGAACTATCGTTACTTTGACCAATGGAGCCGCATGTGGCAATAACCAACCCACGGCAGCATGACCTGCTTCGTGATAAGCAATTCTTTGCTTTTCTTTGGGTTTGATCAATTTATTTTTCTTTTCAAGTCCACCAATTATTCGATCGACT
07175859197dba94b735e7160c72f769	0	0	0	0	0	0	18	0	0	k__Fungi	ACCATTAACTATCATTGCTTATGTATTTTTTGTTCGTGTCGGCGGTGTTATGAAGCTTTTTGGTCAATTTATTTCCGCTGTGCTATGAAGTGTCATTACCGAGCGCTGCTTTACGTCGCTGTCAGGTACAGCCCTCAAGGCTTGAACTAAGAAAATACTCGGTTAAAGGCATCACTCTGGAAGCGGACAAACTGCTTCGTATTAGCTTGGGGTTACATGTCGAAGGCAGTTGCTAGAAAAGCTGTATGGGCCGCCGCAATTTCTGCGGTGCTTGCCATTTTGATTGTTTTTGTGGGACTTCCCTTCTTTGCATCCACCCAGATTGTTCGCGACCGGATTGCTCACCAGATGACCGCTTGGAGCGGCTACCGGGTCA
c9f002c82cdb21718dea5857e5b8fe7f	0	0	0	0	0	0	17	0	0	k__Fungi;p__unidentified;c__unidentified;o__unidentified;f__unidentified;g__unidentified;s__unidentified	CTCTTTCCCTACACGACGCTCTTCCGATCTACTGATCTTGGTCATTTAGAGGAAGTAAACTGTACAGCAGCATCGAGCCGTGACCTGCCGACAGAATGAAGCGGTCGCGATCAAACCATTGTGGGTTGGCCGGATTATGCTTCAGATGGCGGGCCCATAATACATATGCCATCGTCGCGGCACCCATCGGCATCCCGGGATGGCCCGAATTCGCTTTTTCGACCGCATCGATGAAGAACGCAGCGTCGTCAGATCGGAAGAGCACACGTCTGAACTCCAG
9fe41935a8e884d6674cfc18c56dda0d	0	0	0	10	0	0	0	0	0	k__Fungi	GTGTGACTGGAGTTCAGACGTGTGCTCTTCCGATCTCGTACGCTTGGTCATTTAGAGGAAGTAATATATAGCATCGATGAAGAACGCAGCGCTGTAGCATCGATGAAGAACGCAGCGAATGAGGGTAGCCTTGGTCATTTAGAGGAAGTAATATATATAGCATCGATGAAGAACGCAGCGTCGTCAGTCGTACGCTTGGTCATTTAGAGGAAGTAATATATATAGCATCGATGAAGAACGCAGCGTACTTAGATCGGAAGAGCGTCGTGTAGGGAAAGAGTGTGCC
a6556046b85b41da09546fca23042720	0	0	0	0	0	0	0	0	12	k__Fungi	TCCCTGTTACATCCGGTACGAGGACGTTAAAAGATGCGTGTAATGAGGCATTGCGCTATTGGGTAAGCCATGTTGATGATACGTTTTATATATTAGGTTCCGTCGTAGGCCCGCATCCTTATCCGAAGATGGTTCGGGATTTTCAACGGATCATCGGGGATGAAACAAAGCGTCAAATACTAGAAAAGGAAGGAAAATTACCGGAGGCGATCGTCGCTTGCGTAGGCGGAGGAAGCAATGCGATGGGGATCTTCTATCCATTTGTGGAAGACCGGGATGTACAACTAATCGGGGTGGAAGCATCCGGGGAAGGTGTGGATACCGATCGCCATGCG
6485c5ea2986dc54f992f773a479ff13	0	0	0	0	0	22	0	0	0	k__Fungi;p__Chytridiomycota;c__Spizellomycetes;o__Spizellomycetales;f__unidentified;g__unidentified;s__unidentified	AAGTCGTAACAAGGTAACCGTAGGTGAACCTGCGGTTGGATCATTAATAATTGAGACGTGATGAGGAACCCACGTCGTTAAATAACGCCTCCACCTTTTGTGAACTGTTTCTGTCTCTGGCGGCCGGGTGCTTGCGGCTTCTGCTTCTCGCATCTGTCAGCTTGGTGAAAACCGAGCCGTGGACAAACCGCCAACCACAACCACATGTAAACCCATGTTTTATATTTATTTATTTTTTTGTCTGACATAGTTTTTGTATAAAATGTACAAACAACTTTTGGCAACGGATCTCTTGGCTCTC
6439e0035c15450e25507680d21a5064	0	0	0	0	0	22	0	0	0	k__Fungi;p__Ascomycota;c__Sordariomycetes;o__Sordariales;f__Lasiosphaeriaceae;g__Cladorrhinum;s__Cladorrhinum_brunnescens	AAGTCGTAACAAGGTCTCCGTTGGTGAACCAGCGGAGGGATCATTAAAGAGTTGCAAAACTCCCTTAAACCATCGTGAACCATACCTCTGAACAGTTGCTTCGGCGGGCCGGCCCTCCCCCGGGAGGCGCCGCCCAAGGCCCGCCGGAGGTACCCAAACCATTGTCTTTACAGGCCTCTCTGAGTGACATACTTAATAAGTCAAAACTTTCAACAACGGATCTCTTGGTTCTG
8d935a6ca29b6150e5ff91645c5d532c	0	0	0	0	0	21	0	0	0	k__Fungi	CTTGGTCATTTAGAGGAAGTAAAAGTCGTAACAAGGTTTCCGTAGGTGAACCTGCGGAAGGATCATTATGAAAATATGATATTTTGTGTTTGTTGGATGGTTTTTTATGTTTATTTTGTTTTTTATTTGTTGAATTTTTGATGTGCTGATATGTATGTGCTTTTATACATACATTCAAAATACAAATTTCAATATAAAATACAACAAGGGATATCTTGGCTCTCGCATCGATGAAGAACGCAGC
4a8cd02565ab843305206cb380f3687f	0	0	0	0	0	20	0	0	0	k__Fungi;p__Ascomycota;c__Leotiomycetes;o__Helotiales	TGGTCATTTAGAGGAAGTAAAAGTCGTAACAAGGTTTCCGTAGGTGAACCTGCGGAAGGATCATTACCGAGCTCCTGCCCTCCGGGTAGAGATGCCACCCTTGTGTACCAGACCGCTGTTGCTTTGGTGGGCTGTGCCCGCCAGAGACCCCAAACCCTGAGTGTGTGTGTCGTCGGAGTACTATTCAATAGTTAAAACTTTCAACAACGGATCTCTTGGTTCTGGCATCGATGAAGAACGCA
d322d8eee98d7dea325d78f590998b93	16	0	0	0	0	2	0	0	0	k__Fungi;p__Ascomycota;c__Saccharomycetes;o__Saccharomycetales;f__Debaryomycetaceae;g__Meyerozyma;s__Meyerozyma_athensensis	AAGTCGTAACAAGGTTTCCGTAGGTGAACCTGCGGAAGGATCATTACAGTATTCTTTTGCCAGCGCTTAACTGCGCGGCGAAAAACCTTACACACAGTGTCTTTTTGATACAGAACTCTTGCTTTGGTTTGGCCTAGAGATAGGTTGGGCCAGAGGTTTAACAAAACACAATTTAATTATTTTTACAGTTAGTCAAATTTTGAATTAATCTTCAAAACTTTCAACAACGGATCTCTTGGTTCTC
c7fdd4d96720a0cb791d154ca289ead5	12	0	0	0	2	0	0	0	0	k__Fungi;p__Basidiomycota;c__Microbotryomycetes;o__Sporidiobolales;f__Sporidiobolaceae;g__Rhodotorula;s__Rhodotorula_mucilaginosa	AAGTCGTAACAAGGTTTCCGTAGGTGAACCTGCGGAAGGATCATTAGTGAATATAGGACGTCCAACTTAACTTGGAGTCCGAACTCTCACTTTCTAACCCTGTGCACTTGTTTGGGATAGTAACTCTCGCAAGAGAGCGAACTCCTATTCACTTATAAACACAAAGTCTATGAATGTATTAAATTTTATAACAAAATAAAACTTTCAACAACGGATCTCTTGGCTCTC
3ee1ee7057cc5be6f3b5509fcb888dab	0	0	4	4	0	0	0	0	0	k__Fungi	TGATAGGAAAACGGGAAGTGGCTGAACTTAGCATAATCGCCTTGCTTGCCGGTGGACATGTATTGCTTGAAGATGTGCCGGGAGTCGGAAAAACCATGATGGTACGTTCCCTTGCGAAATCCGTGAGCGCGGAATTTAAGCGGATTCAATTTACTCCTGACTTGTTGCCTTCTGATGTCATCGGAGTTTCCATCTATAATCCGAAAACCATGCAGTTTGAATTCAGACCCGGCCCCATCGTAGGAAATATTATTTTAGCTGATGAAATTAACCGTACATCCCCTAAAACCCAATCCGCTTTACTGGAATGTATGGAAGAATCGTCAGTGA
f92717883d7a52990bad9f126b6b9613	0	0	0	0	0	0	18	0	0	k__Fungi	CCCCCCCCCCCCCCCCCCCCCCCCCCCCCCCCCCCCCCCCCCCCCCCCCCCCCCCCCCCCCCCCCCCCCCCCCCCCTTTTCAAGCAGAAGACGGCATACGAGATCAAGCAGTGTGACTGGAGTTCAGACGTGTGCTCTTCCGATCTACTGATCTTGGTCATTTAGAGGAAGAACGCAGCGTCGTCAGTCGTACGCTTGGTCATTTAGAGGAAGTAATATATATAGCATCGATGAAGAACGCAGCGTCGTCAGATCGGAAGAGCGTCGTGTAGGGAAAGAGTGTTCGTCTGAGTGTAGATCTCGGTGGTCGCCGTATCATTAAAAAGGGGGGGGGGGGGGGGGGGGGGGGGGGGGGGGGGGGGGGGGGGGGGGGGGGGGGGGGGGGGGGGGGGGGGGGGG…
5e40efeee41c8816c67081681d02b44b	0	0	0	0	0	0	19	0	0	k__Fungi	AGATGGTCGTTTAAAGCTCCCTCTGCAAATAAGTCGTGAACCAACTCTTCGGGACTGTCTTCAACCATCTTTATTTCCTCCAAAATGACACCTTTTTCTTTTTCGATGTCTTCCGGAGAAAAAACGGAGTTGCGTAGCATATCCGAAAGTGTATTGACAGCCAGCGCGACATGACTGTCCAGCACCCGGGCATAGTAGCACGTATGTTCCTTGCTGGTATACGCGTTGATTTGACCGCCTGAT
22cd69367f9e57d43aba6d8e0d8f6fa2	0	0	0	0	0	0	17	0	0	k__Fungi;p__Basidiomycota;c__Tremellomycetes;o__Tremellales;f__Rhynchogastremataceae;g__Papiliotrema;s__Papiliotrema_aurea	CTTCCGATCTACTGATCTTGGTCATTTAGAGGAAGTAAAAGTCGTAACAAGGTTTCCGTAGGTGAACCTGCGGAAGGATCATTATTGATTGGTCGAAAGACCTTATCAGATTCTACCACCTCTGTGAACTGTTGGACCTCCGGGTCTACAATCAAACATCAGTGTAACGAACGTAAGAGTATCTTAACGAAACAAAACTTTCAACAACGGATCTCTTGGCTCTCGCATCGATGAAGAACGCAGCGTCGTCAGATCGGAAG
00fabcf013d8aec3e63cafdae991e5ee	0	0	0	0	0	0	16	0	0	k__Fungi;p__unidentified;c__unidentified;o__unidentified;f__unidentified;g__unidentified;s__unidentified	CCGATCTACTGATCTTGGTCATTTAGAGGAAGTAACTTTGATCCTTGCTCCGATCTTTTCCACGAAGCAGATGGAGCTCCCCCAAAGGATCGCGTTCGATGCGCGCGTAATGACCAATCGCGATGTGGGTGGCGCCCAGCTCCTCGGCGATCGTCAAGAGACTCTCGAGCTTCACCGACTGGTTGCAGTGCACGCAGGGGCTCGAAGTCGTTCCGGCGCGATAGGCATCGATGAAGAACGCAGCGTCGTCAGATCGG
209a6e8baa4bf332abbcab2a300115e5	0	0	0	0	0	0	17	0	0	k__Fungi;p__Ascomycota;c__Eurotiomycetes;o__Eurotiales;f__Aspergillaceae;g__Penicillium;s__Penicillium_melinii	AAGTCGTAACAAGGTCTCCGTAGGTGAACCTGCGGAAGGATCATTACCGAGTGAGGGCCCTCTGGGTCCAACCTCCCACCCGTGTTTATCGTACCTTGTTGCTTCGGCGGGCCCGCCTCACGGCCGCCGGGGGGCTTCTGCCCTCGGGCCCGCGCCCGCCGAAGACACCATTGAACGCTGTCTGAAGATTGCAGTCTGAGCAATTAGCTAAATAAGTTAAAACTTTCAACAACGGATCTCTTGGTTCCG
88689572f1df771a142e1bc3c3260187	0	0	0	0	0	0	24	0	0	k__Fungi;p__Basidiomycota;c__Tremellomycetes;o__Tremellales;f__Tremellaceae;g__Cryptococcus	TGGAGTTCAGACGTGTGCTCTTCCGATCTACTGATCTTGGTCATTTAGAGGAAGTAAAAGTCGTAACAAGGTTTCCGTAGGTGAACCTGCGGAAGGATCATTAGTGATAAAACTATTATCTTAACACCTGTGAACTGTGAACCGAAAGGTTCTTCCAAACATTGTGTAATGAACGTAATACATTATAAACAATACAACTTTCAACAACGGATCTCTTGGCTCTCGCATCGATGAAGAACGCAGCGTCGTCAGATCGGAAGAGCGTCGTGTAGGGAAAGA
74e049d1a124f573171bf4798f5e8ee3	0	0	0	0	0	0	15	0	0	k__Fungi;p__Basidiomycota;c__Tremellomycetes;o__Trichosporonales;f__Trichosporonaceae;g__Vanrija;s__Vanrija_humicola	ACTGATCTTGGTCATTTAGAGGAAGTAAAAGTCGTAACAAGGTTTCCGTAGGTGAACCTGCGGAAGGATCATTAGTGATGGCCCTTAGTGGCTAAAAACTATATCCCAAACACCTGTGAACTGTTGAATCGCGTCTTCGGATGTGATTCTTTTACAAACATTGTGTAATGAACGTCATAACATTATAAACAATACAACTTTCAACAACGGATCTCTTGGCTCTCGCATCGATGAAGAACGCAGCGTCGTC
f17183153429e05948ebfff3b0543157	0	0	0	0	0	0	0	26	0	k__Fungi;p__Ascomycota;c__Saccharomycetes;o__Saccharomycetales;f__Saccharomycetales_fam_Incertae_sedis;g__Candida;s__Candida_metapsilosis	AAGTCGTAACAAGGTTTCCGTAGGTGAACCTGCGGAAGGATCATTACAGAAATAGGAGAAAGGGCGCTTAACTGCGACCCTTTTCTTTCTACACATGTGTTTTTCTTTTTTTTGAAAACTTTGCTTTGGTGGGCCCACGGCCTGCCAGAGATTAAACTCAACCAAATTTTTTATTAATTGTCAACTTGATTAACTAATAGTCAAAACTTTCAACAACGGATCTCTTGGTTCTC
958973e4e50cea3ed83fd09f5c7d9428	0	0	0	0	0	0	0	28	0	k__Fungi;p__Ascomycota;c__Sordariomycetes;o__Microascales;f__Microascaceae;g__Scopulariopsis;s__Scopulariopsis_acremonium	AAGTCGTAACAAGGTCTCCGTTGGTGAACCAGCGGAGGGATCATTACCGAAGTTACCCTTCAAAACCCTTTGTGAACGTTACCTCTTGCCGCGTTGCCTCGGCGGGAGGCGTCGGGGGGGACCGTCGCCGCTCACGCGGAGGCGCCCCCCTCGCCGTCCCCGCCGGCAGCGCCAAAACTCTATTTGCACAGCGGACTGTATGTTCTGATTTACAAAAAAAACAAGTTAAAACTTTCAACAACGGATCTCTTGGTTCTG
ddadaf0bee1ce7c85b73e0ef58a28d17	0	0	0	0	0	0	0	0	8	k__Fungi	CAGACGTGTGCTCTTCCGATCTACTGATCTTGGTCATTTAGAGGAAGTAAAAGTCGTAACAAGGTTTCCGTAGGTGAACCTGCGGAAGGATCATTACCGTGACACGATCACCACCCTCGGTTACGCACGCGTTGCTTTGGCGCCCGCCAATCTCACCCAACACTATTCTTTGTCGTCGGAGCACTATAACATTAAAACTTTCAACAACGGATCTCTTGGTTCTGGCATCGATGAAGAACGCAGCTCGGGAAGATCGGAAGAGCGTCGTGTAG
8d6db8c8533340406aa8f1be4f12e096	0	0	0	0	0	0	0	0	14	k__Fungi	TCATTACTTTCATTGCCATTGACTCACTATAATGGAGTCATACAGGAGAACGGAAGCCGGGTCGATAAAAGGACCAAGGAAGGAAGACGGCTCTTTTCGAAAGCGAGGTTGAATCGTGAGCGACGGACCAACCATCGTCGAACTTGTGGACGTCAAAAAGGTTTACCCATTGGGCAAGACCGAAGTGCACGCCGTGCGCGGCGTTTCCTTTACCGTTGAAAAAGGCGATTTCATTTCCCTGACGGGACCTTCGGGCTCAGGGAAATCCACCATTCTCAACATGATTGGCT
6042b43dad5a943e9556c759990f2d73	0	18	0	0	0	0	0	0	0	k__Fungi	CATACGAGATCTAACTCGGTGACTGGAGTTCAGACGTGTGCTCTTCCGATCTATGAGCCTTGGTCATTTAGAGGAAGTAAGCATCGATGAAGAACGCAGCATGGCAGCATCGATGAAGAACGCAGCGTCGTCAGTCGTACGCTTGGTCATTTAGAGGAAGTAATAGCATCGATGAAGAACGCAGCGTAGCCATGCATCGATGTGGAAGTAAAAGTCGTAACAAGGCATCGATGAAGAACGCAGCGTACTTAGATCGGAAGAGCGTCGTGTAGGGAAAGAGTGTGACTACGAGTGTAGATCTC
3b67d3c5722b39be1ebe9f2a2e8aca9c	0	0	0	0	0	23	0	0	0	k__Fungi	AAGTCGTAACAAGGTCTCCGTTGGTGAACCAGCGGAGGGATCATTAAAGAGTTGCAAAACTCCCAACCATTGCTAAACAACCACTGTTTCTTCGGCGGGTGGCCGCATGGCCGCGCGCACCCCTCTCGGGGGGGACGCACCCCGCCGGAGCACACCAAACTCTTGTCATTATTGATGCTCTGAGTAAAAAACAAAATTATTACAACTTTCAACAATGGATCTCTTGGCTCTG
730e914d5661daed78a83d1cb0c2249f	0	0	0	0	0	20	0	0	0	k__Fungi;p__Ascomycota;c__Sordariomycetes;o__Sordariales;f__Chaetomiaceae	AAGTCGTAACAAGGTCTCCGTTGGTGAACCAGCGGAGGGATCATTACAGAGTTGCAAAACTCCCAAACCATTGTGAACGTTACCTACAAACCGTTGCTTCGGCGGGCGGCTCCGGGTCCGCCCGGTGCCCCTCGGCCCCCCCAGCGGGGCGCCCGCCGGAGGAAACCCAACTCTTGATACATTATGGCCTCTCTGAGTCTTCTGTACTGAATAAGTCAAAACTTTCAACAACGGATCTCTTGGTTCTG
1eb8a4b7dee5fcdf22b9442ef9b86624	0	0	0	0	0	19	0	0	0	k__Fungi;p__Ascomycota;c__Leotiomycetes;o__Helotiales	AAGTCGTAACAAGGTTTCCGTAGGTGAACCTGCGGAAGGATCATTACCGAGAAAACTGCCCTTTGGGTAGATCTCCCACCCTTTGTTTACATTACCTTTGTTGCTTTGGCAGGCCCGTCTTTGGACCACCGGCTTAGGCTGGTCTGTGCCTGCCAGAGGATCCTAAACTCTTGATTTTTGTATTGTCTGAGTAATATTATAATAAGTTAAAACTTTCAACAACGGATCTCTTGGTTCTG
3d514a0beb56365997a9c2879ad6f3a1	11	0	0	0	0	0	0	0	0	k__Fungi	GACTGGAGTTCAGACGTGTGCTCTTCCGATCTATGAGCCTTGGTCATTTAGAGGAAGTAATATAATGCATCGATGAAGAACGCAGCGTCGTCAGTCGTACGCTTGGTCATTTAGAGGAAGTAAAAGTCGTAACAAGGCATCGATGAAGAACGCAGCATCACCGACTGCCCATAGAGAGGGTGATGTTCTTCCGATCTGAGACTGGAAGTAAAAGTCGTAACAAGGCATCGATGAAGAACGCAATGTAGTCACGCATCGATGTGGAAGTAAAAGTCGTAACAAGGCATCGATGAAGAACGCAGCATCACCGACTGCCCATAGAGAGAGATGATGCTCTTCCGATCTCGATGTGGAAGTAAAAGTCGTAACAAGGCATCGATGAAGAACGCAGCTCGGGAA…
ecfed4ed448c412970e5dfeef71342ff	0	0	12	0	0	0	0	0	0	k__Fungi;p__Ascomycota;c__Dothideomycetes;o__Dothideales;f__Aureobasidiaceae;g__Aureobasidium;s__Aureobasidium_pullulans	AAGTCGTAACAAGGTTTCCGTAGGTGAACCTGCGGAAGGATCATTAAAGAGTAAGGGTGCTCAGCGCCCGACCTCCAACCCTTTGTTGTTAAAACTACCTTGTTGCTTTGGCGGGACCGCTCGGTCTCGAGCCGCTGGGGATTCGTCCCAGGCGAGCGCCCGCCAGAGTTAAACCAAACTCTTGTTATTTAACCGGTCGTCTGAGTTAAAATTTTGAATAAATCAAAACTTTCAACAACGGATCTCTTGGTTCTC
72af84f2b11cd0f1cdb204838f7821be	0	0	0	0	0	0	14	0	0	k__Fungi	TTCGGACGATTTGTTAGTCAAAATATTTAAAATTTTAACAACGGAGAGTTTGATCCTGGCTCAGGATGAACGCTAGCGGGAGGCTTAACACATGCAAGCCGAGGGGTATATAATTGCTTGCAATTATAGAGACCGGCGGATGGGTGAGTAACGCGTATGAAACCTGCCCTATTCATCAGGATAGCCCTAGGAAACTGGGATTAATACTGAATAACACTAATATCG
d8c84c82791cfe29a8b635d70196a0cf	0	0	0	12	0	0	0	0	0	k__Fungi	CGTTAAGGCACACTCTTTCCCTACACGACGCTCTTCCGATCTCGTACGCTTGGTCATTTAGAGGAAGTAATATAGCATCGATGAAGAACGCAGCGTCGTCAGTCGTACGCTTGGTCATTTAGAGGAAGTAATATATAGCATCGATGAAGAACGCAGCGCTGTAGCATCGATGAGGAACGCAGCTCGGGATGGTAGCCTTGGTCATTTAGAGGAAGTAATATAATGCATCGATGAAGAACGCAGCGTACTTAGATCGGAAGAGCACACGTCTGAACTCCAGTCACACCTTCGA
01770f5a250f1f457fd63a3d4b427603	0	0	0	0	0	0	0	26	0	k__Fungi;p__Basidiomycota;c__Tremellomycetes;o__Tremellales;f__Bulleribasidiaceae;g__Hannaella;s__Hannaella_oryzae	TGTTTCGCTTGGTCATTTAGAGGAAGTAAAAGTCGTAACAAGGTTTCCGTAGGTGAACCTGCGGAAGGATCATTATTAAATGCGAAGCCTCACGGCCTAGCTTTATAATCCCTTATTACACCTGTGCACCTTATTGTCTTCGGACAATTTACTACAAACATCAGTGTAACGAATGTAAAGTATTATAATCAATACAACTTTCAACAACGGATCTCTTGGCTCTCGCATCGATGAAGAACGCAGCTCGGGAA
0c1570d4b87aee93a05f31faf263f428	0	0	0	0	12	0	0	0	0	k__Fungi;p__Basidiomycota;c__Agaricostilbomycetes;o__Agaricostilbales	AAGTCGTAACAAGGTTTTCGTAGGTGAACCTGCGGAAGGATCATTAGTGAATTACATCAAGAGCGCTCGCAAGAGGCTCGTAACACTATTACAAACACTGTGAACTTGTCTTTATTTCCTTGGGAAAGTCTTGGGTTACCTAGCGGTGACTTGAAACTGGAACTTGGGGATTTTAACCCTAGTCTTATAACAAGTCTTAGGATGTAGTTGAATTTGATTAAACGAAAGTATAACTTTCAGCAACGGATTTCTTGGCTCTC
51ee533fd79f3e5500c55d5e0009aac7	0	0	0	0	0	0	0	0	12	k__Fungi;p__unidentified;c__unidentified;o__unidentified;f__unidentified;g__unidentified;s__unidentified	CCCACCCCCGACATCTACACTCAGACGAACACTCTTTCCCTACACGACGCTCTTCCGATCTACTGATCTTGGTCATTTAGAGGAAGTAAAGAAAAGCAGTGTTGTCACTTCCGATGGAATGGGATTTTTAGCCAACGCGATTATTGACCAACATTTTATTATCCGTAGCCGATACAACAGACTTTTAAGTGTTTTGTCCGATCATCCGGACAAAACAGTGATCGGCATCGATGAAGAACGCAGCTCGGGAAGATCGGAAGAGCACACGTCTGAACTCCAGTCACACTGCTTGATCTCGTATGCCGTCTTCT
809790efa54839c8bfae52ae0c7f251f	0	16	0	0	0	0	0	0	0	k__Fungi	TAGCATCGATGAAGAACGCAGCATCACCGACTGCCCATGAGAGAGGATGATGCTCTCCCGATCTCGTACGCTTGGTCATTTAGAGGAAGTAATATGTAGCATCGATGAAGAACGCAGCGTCGTCAGTCGTACGCTTGGTCATTTAGAGGAAGTAAGCATCGATGAAGAACGCAGCCTTCGAGCATCGATGAAGAACGCAGCGTCGTCACCCGCTGGTAGCCTTGGTCATTTAGAGGAAGTAATATAAT
19dffac4fee45a531883d113176be4a7	0	17	0	0	0	0	0	0	0	k__Fungi;p__unidentified;c__unidentified;o__unidentified;f__unidentified;g__unidentified;s__unidentified	GTAGTCACACTCTTTCCCTACACGACGCTCTTCCGATCTATGAGCCTTGGTCATTTAGAGGAAGTAAAAGTCGTAACAAGGTTTCCGTAGGTGAACCTGCGGAAGGATCATTACTGTGATAACACCTTCACACTGTGTGGGCGTACGAAACACTGCAAACATGTAATACGGAAGTCAAGGAACTGTTAAGAATAAAACTTTCAACAACGGATCCGTTAGTTCTCGCATCGATGAAGAACGCAGCGTACTTAGATCGGAAGAGCACACGTCTGAACTCCAGTCACCGAGT
3f0efe923a9ec856580034eaa77e854d	0	0	0	0	0	18	0	0	0	k__Fungi;p__unidentified;c__unidentified;o__unidentified;f__unidentified;g__unidentified;s__unidentified	AAGTCGTAACAAGGTTTCCGTAGGTGAACCTGCGGAAGGATCATTAACACGTATCCATACGTATTATATACCAAACCGTGAACTTGTTTGTAAATGAGAAGAAGGGAGTGCGAAAGCGCAAACTTCTTGTATCTTATTTTCAACCTATAAACCACTTGTAACCAATTGTACTAAAACCTAAGAAATATGATGCTTTGCATCGTATATCTGTATTTACGAAACGTAAAAACAATTCTTAGCAACGGATATCTTGGTTCTC
aa639fe6b92a4f7aba92ce2640dc371b	0	0	0	0	0	20	0	0	0	k__Fungi;p__unidentified;c__unidentified;o__unidentified;f__unidentified;g__unidentified;s__unidentified	TCAGACGTGTGCTCTTCCGATCTGGTAGCCTTGGTCATTTAGAGGAAGTAAAAGTCGTAACAAGGTCTCCGTAGGTGAACCTGCGGAGGGATCATTGATGAAACATCGACCTTAAAACCGAGGAAGCTAGCTGTGCTTCGACGCTCTGCGTCGCATTAATGCTGAAACGTCTGTGTCTGAATCTACCTGAATTAAAACTTTCAACAAAGGATCCCTTGGCTCTTGCATCGATGAAGAACGCAGCAAGGAGAGATCGGAAGAGCGTCGTGTAGG
fb6c587e901e059f5d07d8b90680fd90	14	0	0	0	0	0	0	0	0	k__Fungi;p__Ascomycota;c__Sordariomycetes;o__Hypocreales;f__Hypocreaceae;g__Trichoderma	AAGTCGTAACAAGGTCTCCGTTGGTGAACCAGCGGAGGGATCATTACCGAGTTTACAACTCCCAAACCCCAATGTGAACGTTACCAAACTGTTGCCTCGGCGGGATCACGCCCCGGGAGCGTCGCAGCCCCGGATCCACGGCGCCCGCCGGAGGACCAAACCGAAACTCTTTTTATTAACGAGTCCCCTCGCGGGATGTCTTCTGAACAAACCTCGGGCGCCCCTAGCGGGCGTTTCGAAAATGAATCAAAACTTTCAACAACGGATCTCTTGGTTCTG
4ceeb3b7307502a6a78ad595a7e9efcd	0	0	8	0	0	0	0	0	0	k__Fungi	CGATCTCGTACGCTTGGTCATTTAGAGGAAGTAAGACCGTTCCGGCCATGCTTACGAAATATGGCTATATCGAGGATGCCATGAAGATGATCACGAAGACCGAGGCACCTTCTTGGGGATATTGGGTAGAGACGATGGGTTACTCCACATTGCCGGAGACGTGGACACTTAGTCCGAAGTTTGCCGACGCTTCCTTGAACCACGTCTTTATGGGAGATGTCTCCGCATCGATGAAGAACGCAGCTGCCGAAGATCG
6b1052fdbd0308ede7287af6d1d7a85d	0	0	12	0	0	0	0	0	0	k__Fungi	TATGCCACTGTAAAATGCTAATTTCACAAGTGAAAACCCAACGGTTTAAAAAGATAGTCTTTAAAACAAAAAATAATTAAAATTTACAGCGTTTAATTGAAAATAACAACAAGGACAAAAAGTCCACTCGAGTTCAAATAAACCGCAGTACAACTAAAGAAACCTACAAAAGAAAAGCATATACCAACATTTAATTTCAATTAAAAAAGAGAAGATACAGTGTATGAGCACCGGACCGCTGAAGCTGACGCAGAGTTTTGCCGGTCAACGTGCTTCGAAGTTA
013c92158dd24f1692270dba015b5b51	0	0	12	0	0	0	0	0	0	k__Fungi;p__Ascomycota;c__Dothideomycetes;o__Capnodiales;f__Mycosphaerellaceae;g__Phaeophleospora;s__Phaeophleospora_eugeniicola	AAGTCGTAACAAGGTCTCCGTAGGTGAACCTGCGGAGGGATCATTAAGAATTGAACAGCAGTGTCTGGCACTGTTGCCCATTCTAACCCTTTGTGAACTACAACTCTGTTGCTTCGGGGGCGACCCCGCCGTTTCGGCGGTGGCGCTCCCGGTGGCCAATTATTAAACTCTGCATCTCTTGCGTCGGAGTCTTAAAGAAATTTAAACAAAACTTTCAACAACGGATCTCTTGGTTCTG
73de305cc01d956907807de871aab7b1	0	0	6	0	0	0	0	0	0	k__Fungi;p__Basidiomycota;c__Cystobasidiomycetes;o__Erythrobasidiales;f__Erythrobasidiaceae;g__Erythrobasidium;s__Erythrobasidium_hasegawianum	TAAAAGTCGTAACAAGGTTTCCGTAGGTGAACCTGCGGAAGGATCATTAATGAATTTTTAGGGCGCTCTTTTTAGAGGTCCGACCAATTTCATTTCCACACACTGTGAACACACTTCATTTTTACACACAATTTATAAACACACAAGTCTATAAGAATGTTTAAAGTCTCTTAATTGAGCATAAAGTTATAATACAACTTTCGGCAACGGATCTCTTGGCTCTCG
80b1ccfd844a400d38f601bda9dd4662	0	0	0	0	0	0	17	0	0	k__Fungi;p__unidentified;c__unidentified;o__unidentified;f__unidentified;g__unidentified;s__unidentified	TGCTCTTCCGATCTACTGATCTTGGTCATTTAGAGGAAGTAAAGCAGTTTCTGTTGTCCAACATAAGGTATTGGATGGAGGAGTTCCGGTTCGACGGTTTCCGTTTTGATGGCGTAACCTCCATGCTCTACGACCACCATGGCAATACTGCTTTTGATCATTACGACAAGTATTTTTATGATGGCGTGGATAAAGATGCTGTTGTTTACCTTCAACTAGCTACAGCATCGATGAAGAACGCAGCGTCGTCAGATCGGAAGAGCG
6b78b32bfef91cb6cecd43d0ca522d52	0	0	0	0	0	0	20	0	0	k__Fungi	ACCGAAATCCCGCCGGGCGGCCATCTCCACACGTCCGGTGCCGAAATCATGCTTCTCGTGAAATCGCACCCATCGATAGTGCGGCAGGATCTGGGGCCACATCTCCACGTCCGCACCGGCGCGGAAACAATCCTCCACGGTGCCGCGCACGTCGATCTCGTCGATGGTATACACGAGTGCCTGCGATGGTTCGGGTGCCGGGCGTCAGCGCGGGATGAAGTCCGCGTTGTCCTCGAGCGAGATCACGAACTCTGCCAGCAGATTGGCGGTCGCCTCCAGATCGCTCAGCGACACCATCTCGCTGGGGGAGTGCATGTACCGGTTCGGCACCGAGACCACGCCCGTCGCCACGCCGTCGCGGGAGAGGTGAATGGCATCG
5ccbc43f7ccc3cefcfcfbe992d79e911	0	0	0	0	0	0	16	0	0	k__Fungi	ATTTAGAGGAAGTAAGGTAGGTGCCTTCGAAGGTTCCGGCGGTGTTCGGTTCGCCCAGCAGCGTGCCGCTCAGTTCACCGCCAGCCAGGCCGAAGCGGGCGACGATGGAGCTGTCCTGCTCATCGAAGCTGCCGCCAGCCTCGAGCAGCAGCGGAAGATGGTCATGGGTGAGGCGGCCCCGCACCGCGTTTCCGTCGATGCTGAGCTCCAGCTGCCACGGTTCCGCATCGATGAAGA
c52f9a3f625fda75c11ce9b3dfbaa9c7	0	0	0	0	0	0	16	0	0	k__Fungi;p__unidentified;c__unidentified;o__unidentified;f__unidentified;g__unidentified;s__unidentified	CTACACGACGCTCTTCCGATCTACTGATCTTGGTCATTTAGAGGAAGTAACTTTGTCGCGCGGCTCTTTAATTGGATAATAATTGACTTTTTCGCCTTTTGACGTAAATACAAGCACGTGCTCATGCTCTTGCATTGGTCGATATTTAGCGACTTGGAATCCGACCCCTTTTTCCTTCTGCCATATCCATTCGTGCTTGAATCCTTTTACGTTACTAGCAACAAGCATCGATGAAGAACGCAGCGTCGTCAGATCGGAAGAGCACACGTCTG
1f5689eeda5c14b58a85ca6b8dc54f82	0	0	0	0	0	0	18	0	0	k__Fungi	AAACGCGGGAATTTCAGGACTGGAGCCTGCGCTGCATCGAGCAGGAAAGCCAGCGGCGTTGCGAGATGCTGCAGCCCGTGGAGGATCCGCAAACCGGTGAGCCGGTCATGGCGGTCGTCATCCCCGGGAATGTCGGAGACCAGCCTCTGATCGCCTGGTTCGTTCTGCCCCTGGGGGTGCTTCTCCCTCCCGGGATCGCGATCAGCATCGACGGCTCCGAACCCCAGCGCCTGCCCGTGCGCCACTGTGAACCCGGTGGATGTCTGGCTCCAGTCGAGCTGGAAGAGGCTCTCCTGCAGCGACTGCGGAACGGCTCCCAGCTGCAAGTCATGGCCTACA
801f0c192386b4d84c4dd3907278a187	0	0	0	0	0	0	12	0	0	k__Fungi	CCCCCCCCCCCCCCCCCCCCCCCCCCCCCCCCCCCCCCCCCCCCCCCCCCCCCCCCCCCCCCCCCCCCCCCCCCCCCCCCCCCCCCCCCCCCCCCCCCCCCCCCCCCCCCCCCTTTTCAAGCAGAAGACGGCATACGAGATCTAACTCGGTGACTGGAGTTCAGACGTGTGCTCTTCCGATCTGTTTCGCTTGGTCATTTAGAGGAAGTAAAAGTCGTAACAAGGCATCGATGAAGAACGCAGCGTACTTAGATCGGAAGAGCGTCGTGTAGGGAAAGAGTGTGACTACGAGTGTAGATCTCGGTGGTCGCCGTATCATTAAAAACGGGGGGGGGGGGGGGGGGGGGGGGGGGGGGGGGGGGGGGGGGGGGGGGGGGGGGGGGGGGGGGGGGGGGGGGG…
3d17e16b6718b5bfc5365e3926fb43dd	0	0	0	0	0	0	4	0	12	k__Fungi	GATGCGGACCACGCTGAATCTGGACGACGACCTGCTGGAGAAGGCGCACCGGGCAGGCGGCCCGCCAGCAGGCAATCATGCCTGGAACCCTCACGGTCCATGCTGACCGAGGCAGCTCGATGACCTCAAAGCCGGTTGCGTTCCTGCTGGCTGACCTGGGCATCACGAAGACCCATTCGCGGCCTCATACCTCGAACGACAACCCGTACTCCGAGGCTCAGTTCAAGACGCTGAAGTACCGACCAGGATTCCCGGACCGCTTCGGCA
9c8babe652b3c58db6ad1f1e17382acc	0	0	0	10	0	0	0	0	0	k__Fungi;p__unidentified;c__unidentified;o__unidentified;f__unidentified;g__unidentified;s__unidentified	TGTGACTGGAGTTCAGACGTGTGCTCTTCCGATCTCGTACGCTTGGTCATTTAGAGGAAGTAAAAGTCGTAACAAGGTTTCCGTAGGTGAACCTGCGGAAGGATCATTACTGTGAATTAACTTCCACACATGCGTGAGCGCACAAAACACATAAACCGTGAGTATTTCTAGTCGAAACTTGAAAAAAAAATACAAAACTTTCAACAACGGATCTCTTGGTTCTCGCATCGATGAAGAACGCAGCGTACTTAGATCGGAAGAGCGTCGTGTAGGGAAAGAGTGTGC
6e58769e2d21741c2fb89a5260301834	0	0	0	9	0	0	0	0	0	k__Fungi	GTTCGTTTGTTCGGAGATATCCGTTATTAGTGATGTAATGTTTTGAATTTCATCAGAGTGCTTTGCCATGTTTTTCATAATTTCAGTTGTTTCAGTAAAAGTGGTATGGATCGTTTCCATTTGGTTAGCTACTTCTGATACAACAGAAGAACCTTTTGTTACTAAAGTTTGTACGCCATCTGTCGCTTGTAACATTTCATCGTTACTTGAAGCAATTTCTGATACACCCTGCTTAAGACCTTCCATAGAGTTCATTGATGACTCCATATGCTTTACCTGTTGTTCACTTGCGACCATTTGCTCTTCAGCAGATTTCGCTACCATTTGAGAGGATGCAAGACTTTCTTCGGAGCTAGCAGAAAGTTCTTCTGCATTTGCTGCTAACT
7ab221fe55acfd3418d57fba0552470e	0	0	0	0	0	0	0	25	0	k__Fungi;p__Ascomycota;c__Sordariomycetes;o__Xylariales;f__Microdochiaceae;g__Microdochium;s__Microdochium_neoqueenslandicum	AGGAAGTAAAAGTCGTAACAAGGTCTCCGTAGGTGAACCTGCGGAGGGATCATTACTGAGTTTTTAACTCTCCAAACCATGTGAACTTACCACTGTTGCCTCGGTGGTCGGTGCTGGAAACAGTGCTGCCACCGGTGGACTACTAAACTCTTGTTAATTTTTGTCAAATCTGAATCAAACTAAGAAATAAGTTAAAACTTTCAACAACGGATCTCTTGGTTCTGGCATCGA
01eebbf5d1257e453ef562adf2b640e5	0	0	0	0	11	0	0	0	0	k__Fungi;p__Basidiomycota;c__Agaricomycetes;o__Cantharellales;f__Ceratobasidiaceae	AAGTCGTAACAAGGTTTCCGTAGGTGAACCTGCGGAAGGATCATTATTGAATTTTAATGAGGAGTTGGTTGTTGCTGGCCTTGGGATTTTTTTAATTAATTGTTCCAGGCACTTGTGCACACCTTCTCTTTCATCCACACACACCTGTGCACTTGTGAGACAGACTGTGGGGGACTTTATTGAACCCCCGTCTGTCTACTTAATTTACACACACTCTATTTAATTTAAACTGAATGTAATTGATGTAACGCATCTAATACTAAGTTTCAACAACGGATCTCTTGGCTCTC
90f6687f9c25a22e1bea5ebb6dd5e86d	0	0	0	0	0	0	0	0	12	k__Fungi	TCCATCATTATCCGTATCTGCTTCATTTCTATGTGACTTGACGATAACATGAATTTCTTCTAATAGATGATCAAGCTCTTCAGTTTCATACACATACACAGTAAAGGTTCCTGGATACGAAGGAGCGATCAAGATGAAGTCGCCTTCCTGGTTTTCACAATAACTGAACCATTCAGAAGAGGTCTGGATAATATTATCAAAAGAGACGCCTTCTAACACTTTTTCTGTATCAACATACATCACGACTTCTCGGGATTCAGCTGTCGCTTGTGCAACAGGAGCCGATCCTAATCCAGGACTGACTCCGA
9d340ed20225f7c3a2231147225d1f5d	0	0	0	0	0	0	0	0	14	k__Fungi	GCGTGATTTATTCCTGCAATTTCATATGCAAACGGCTCAACAGACTGCAGAAGAAGTGTGGCAGCTGAATGAAGCGGGTATGCGAGCCTGCTTAGAACCGTTACGGCAGTCTGATATTGAAAACTACCGTGATATTTATAACATGGTGATTGGCTGTTTGAAAGAGCTGGTAGCACACGAAGATGAATTCGAGTTTCCTCAAATGGCGCATGATTTTCTTTCGTATGAAGCGCTTGATCGTACTTTTGTTACCATTATTGCCTCCCTGCGAGAAGCGCGGAATTGGGGACAACGGAGAAGTATACAAGCAGCGGTGGACT
fbf57a16bbb6e5e43457703477c93c18	0	0	0	0	0	20	0	0	0	k__Fungi;p__Ascomycota;c__Dothideomycetes;o__Pleosporales;f__Leptosphaeriaceae;g__Leptosphaeria;s__Leptosphaeria_sclerotioides	AAGTCGTAACAAGGTTTCCGTAGGTGAACCTGCGGAAGGATCATTACCATTACCTCAACTGGCGGGTTTCAGCGGTGCTTCGGTGCCACTGACGCCCACCTGTTTGACGTTACCCATGCCTTTTTGCGTACAGTTTGTTTTCCCAGCAGGGCGTTACTGCCCCTACGGGATATCAATCCACCCATTGTATTTGCAGTCAATGTCTGAAAAATAATAATAATTACAACTTTTAACAACGGATCTCTTGGTTCTG
bd47f6966e4fc6116c410e2c5bc36579	0	0	0	0	0	20	0	0	0	k__Fungi;p__Basidiomycota;c__Tremellomycetes;o__Trichosporonales;f__Trichosporonaceae;g__Cutaneotrichosporon	TCTGGTAGCCTTGGTCATTTAGAGGAAGTAAAAGTCGTAACAAGGTTTCCGTAGGTGAACCTGCGGAAGGATCATTAGTGAATTGCTCTCTGAGCGTTAAACTATATCCATCTACACCTGTGAACTGTTGATTGATTTCGATCAATTACTTTTACAAACATTGTGTAATGAACGTCATGTTATTATAACAAAAATAACTTTCAACAACGGATCTCTTGGCTCTCGCATCGATGAAGAACGCAGCAAGGAGAGA
a0c1c90e0f02ce860812a4bdb2935ce5	0	0	0	0	0	19	3	0	0	k__Fungi;p__Ascomycota	AAGTCGTAACAAGGTCTCCGTTGGTGAACCAGCGGAGGGATCATTACAGAGTGTAAAAACTCCCTAAACCATTGTGAACCTACCTGTATGTTGCTTCGGTGGGGTGGCCTCTCCGGGGGTCCTCAGGCCGCAAGGCACCCCGCCGGAGGATTATCAAACTCTTTTTGTTTTCGACCTGTCTTCTGAGTACACAAACAAAATAATCAAAACTTTCAACAACGGATCTCTTGGCTCTA
a0e2587184378ecd3d6e34641646aa43	0	0	5	0	0	9	0	0	0	k__Fungi;p__Ascomycota;c__Dothideomycetes;o__Pleosporales;f__Pleosporaceae;g__Curvularia;s__Curvularia_brachyspora	AAGTCGTAACAAGGTCTCCGTAGGTGAACCTGCGGAGGGATCATTACACAATAAAATATGAAGGCTGTACGCGGCTGTGCTCTCGGGCCAGTTTTGCGGAGGCTGAATTATTTATTACCCTTGTCTTTTGCGCACTTGTTGTTTCCTGGGCGGGTTCGCCCGCCACCAGGACCACATCATAAACCTTTTTTATGCAGTTGCAATCAGCGTCAGTATAACAAATGTAAATCATTTACAACTTTCAACAACGGATCTCTTGGTTCTG
873492bf6d1576c7d0cdb64194324428	14	0	0	0	0	0	0	0	0	k__Fungi;p__Ascomycota;c__Archaeorhizomycetes;o__Archaeorhizomycetales;f__Archaeorhizomycetaceae;g__Archaeorhizomyces;s__unidentified	GAGCCTTGGTCATTTAGAGGAAGTAAAAGTCGTAACAAGGTCTCCGTAGGTGAACCTGCGGAGGGATCATTACTGAATGGCCCTTGGGCCTTCATCTCTCAAACCTGTGGACCTGAAAAACGTGCTTCGGCGTCGGCCTCCGACGCCGCATTTATGCGTATCGCAGTGTCGTCCGATCTCATACAGAAGAATTAAAACTTTCAACAAAGGATCTCTTGGCTCTCGCATCGATGAAGAACGCAGCTCGG
3a5d316d75c8db1fee676c22c6f73a46	17	0	0	0	0	0	0	0	0	k__Fungi	AAGTCGTAACAAGGTTTCCGTAGGTGAACCTGCGGAAGGATCATTATTGAGAATTAGAAGGGGCGCATCCGGGGATGCACCGACGGCAACGTCGTGCTGCTGATCCGTTTCGTTCCGTCCAAACCCTCACCCCTGTGCACCTTTGGGTTCGGTCTGGGCCGGCGACGGCTCGGCCTTCCCGTTTAACACACACACTTTGAAGTATGCAGAATGTACGTCGGGGACCAGTGCCCCGTTAAATCAATAACAACTTTCAACAACGGATCTCTTGGCTCTC
01e1e482ef8fd3a80a85b36b9fe518e4	0	0	9	0	0	0	0	0	0	k__Fungi;p__Basidiomycota	TAGACCACCTGCGCCATGATGCGCGCCCAGTTGATGGAGTTCACGCCCGAAAGCTTCACGCCATCGCGAAATTTCGCGTCGTTGAACATCTCTTTGACGAGGTTTTGGCAATCATCGAAATTACCATTGATGGCAAGCGCATGCACGTTGGAAGCAGTCGAACTCGTCATCTGACGCTGCTGGACAGGCGAAACCTTGCCATGTGGGAACAGGATGAAGATGTCGGTGCGATCGCGGCCGGCAAAC
a334991283665562263b45fe750bc384	0	0	6	0	0	0	0	0	0	k__Fungi;p__unidentified;c__unidentified;o__unidentified;f__unidentified;g__unidentified;s__unidentified	CCCTTTTCAAGCAGAAGACGGCATACGAGATCTAACTCGGTGACTGGAGTTCAGACGTGTGCTCTTCCGATCTCGTACGCTTGGTCATTTAGAGGAAGTAACATGGTGAACAACCTTACTGGATGGCGGCTATTGTTGCTGCGATGTTAGGACAGATCGGTCTTCCCGGCGGTGGTATCAGCTACTCGCATCACTATAGCTCTGTGGGAGTCTCTTCCTCAGGGGCATCGATGAAGAACGCAGCTGCCGAAGATCGGAAGAGCGTCGTGTAGGGAAAGAGTGTGACTACGAGTGTAGATCTCGGTGGTCGCCGTATCATTAAA
2a7415fbe7cda07a7736d3b120ba399b	0	0	10	0	0	0	0	0	0	k__Fungi	CAAAAAAGGTACCCGCGGAAGTGTTCACCCTAGAAAAGGAGCACTTAATGCAAGTACCAAATCTGTTTTTAAATATTCAATCTAATAATAGTTTAACTTATATCGTTCGAAAAAACAATACCGTATTATACAAACAAAATAGCTATCAGGTTCCCAAAGGTACCTACGAACCAGGCTTAGAAGTAGAATTAAAAATTGATGATAATAAAATGGTGATTGTCAATAAGAAAACAGCTGAAATCATCACATCTCATACACTAACAACGGCTAAAGGAGAGCTTGTTCAAGTAAATCATCCAGAAAGAGATAAGAGCGCAACCAGAGCTGAGTTGTATGAGAAAACCTTTCTAGCACTTGGTG
ad008da544a5dda6528b66b020dd6d7c	0	0	10	0	0	0	0	0	0	k__Fungi;p__unidentified;c__unidentified;o__unidentified;f__unidentified;g__unidentified;s__unidentified	TACGAGATCTAACTCGGTGACTGGAGTTCAGACGTGTGCTCTTCCGATCTCGTACGCTTGGTCATTTAGAGGAAGTAAAAGTCGTAACAAGGTTTCCGTAGGTGAACCTGCGGAAGGATCATTAAAATATACTTATTACATTGTTTTTGAAGCAAACTTACTAATATATTATTTTTCAATTTCTTTAAAAATCAAAACTTTCAACAACGGATCTCTTGGTTCTCGCATCGATGAAGAACGCAGCTGCCGAAGATCGGAAGAGCGTCGTGTAGGGAAAGAGTGTGACTACGAGTGTAGATC
18c831daebae3c4ce6e4f1c52b6521e2	0	0	0	0	0	0	18	0	0	k__Fungi	AGAAGCGCCGCCAGATTATCATGGTGACGCATAGCCCGAACATCGCAGTCGTGTGCGATGCCGAGCAGATCATCCACGCCCATATCGACCGGTCGGCGGGCAATGCAGTGATCTACACGATGGGCGCGATCGAATCCCCGGCAATCAACCGTTACCTTGTCGATGTACTGGAAGGCACACGCCCGGCCTTCGATAACCGCGACGCCAAGTATTATGTGCAATAAGACCGCGTGATGTGGCACAATTAATTACACGGCTCACCGTAGGACAAGGGCGCTTCGTTGAGGGTTTGCCGGATCAGGCGCCAGTTCGACATTTTCTGGTCCATC
7fb38eaaa0c1a2ff0b91b6996a8649ff	0	0	0	0	0	0	15	0	0	k__Fungi	TGTCTGCCGGACTCTGATCAATCAAGGAGGATGGCCGTGGAATTCGAATTTTCCGTTATCCTGGATAGCCTTCCGCTGCTTTTGCAGGGTGCCCGGACCACGTTGTACATCACCGTCATGGGCCTGATCGGCGGGGTTCTCACCGGTCTGTTCTTCGGTCTGCTGCGGGCCTATGGCGGGCCGGTGCTCAATGGTCTGGCCACTGTCTATATTGAACTCGTCCGCGGCACACCCATCATCGTGCAGGTCATGTTCATTTATTTTGCCCTGCCGGTGCTGCTTGATGTGC
61b27cbeec4371216d30ffe10814e864	0	0	0	0	0	0	6	0	6	k__Fungi	GGTCATTTAGAGGAAGTAATAGCATCGATGAAGAACGCAGCGAATGATGGTAGCCTTGGTCATTTAGAGGAAGTAATAGCATCGATGAAGAACGCAGCATGGCAGCATCGATGAAGAACGCAGCGAATGAGGGTAGCCTTGGTCATTTAGAGGAAGTAATATATAGCATCGATGAAGAACGCAGCCTCGTCAGTCGTACGCTTGGTCATTTAGAGGAAGTAATAGCATCGATGAAGAACGC
1e5f4a16f83978fe4ca8149093453237	0	0	0	12	0	0	0	0	0	k__Fungi;p__Ascomycota;c__Saccharomycetes;o__Saccharomycetales;f__Phaffomycetaceae;g__Wickerhamomyces;s__Wickerhamomyces_anomalus	AAGTCGTAACAAGGTTTCCGTAGGTGAACCTGCGGAAGGATCATTATAGTATTCTATTGCCAGCGCTTAATTGCGCGGCGATAAACCTTACACACATTGTCTAGTTTTTTTGAACTTTGCTTTGGGTGGTGAGCCTGGCTTACTGCCCAAAGGTCTAAACACATTTTTTTTAATGTTAAAACCTTTAACCAATAGTCATGAAAATTTTTAACAAAAATTAAAATCTTCAAAACTTTCAACAACGGATCTCTTGGTTCTC
0b4ce64fbc1c8c96999fcc2bf2b0d96d	0	0	0	0	0	0	0	25	0	k__Fungi;p__Ascomycota;c__Pezizomycetes;o__Pezizales;f__Pezizaceae;g__Iodophanus;s__Iodophanus_testaceus	AAGTCGTAACAAGGTTTCCGTAGGTGAACCTGCGGAAGGATCATTAGTGATATAGAAAATCTATTTTCTAGTCTCTATATACACCCTTTGTCAACTCATACCTTTGTTGCTTCCACTGGACAGATGGATACGCCTAGTGCGAGTCCATCCTCTGGCCTCTTCACCGAGGACGGGGAGTGCCAGTGGAAAGAATACAATTAAAACTTTGTCTTTAGAAAACTTGTCTGACAATTATATTTTTTAATAAAATAAAACTTTCAACAACGGATCTCTAGGCTCTT
871b75832f8512466d8e4ae95bc9660e	0	16	0	0	0	0	0	0	0	k__Fungi;p__Basidiomycota;c__Tremellomycetes;o__Tremellales;f__Tremellaceae;g__Cryptococcus;s__unidentified	AAGTCGTAACAAGGTTTCCGTAGGTGAACCTGCGGAAGGATCATTATTGAATTGTTTGTTTGAATTGGCTTAAAACCCCAATTCAGCATCCATATCCATAACACCTGTGCACTGTTGGATGACCTAGACTCTTGTAGTCTTGGAAGTCCACTTTTACACCAAACAATTTGTAACAAATGTAGTCTTATTATAACATAATAAAACTTTCAACAACGGATCTCTTGGTTCTC
9cf5be24b0fffcef38d669360c5cfacc	0	1	9	0	1	0	0	0	0	k__Fungi;p__Basidiomycota;c__Cystobasidiomycetes;o__Erythrobasidiales;f__Erythrobasidiaceae;g__Erythrobasidium;s__unidentified	AAGTAAAAGTCGTAACAAGGTTTCCGTAGGTGAACCTGCGGAAGGATCATTAATGAAATGCAAGGACGTTCTTTTTAGAAGTCCGACCCAATTCATCCTTTCACCCTGTGCACATAACATTTTTAACACCCATTAAAACACGTAAAGTCATATGAATGTCATAAAGTCTCTTAATTGAGCATAAAAGTTTAATAAAACTTTCGGCAACGGATCTCTTGGCTCCCGCAT
ee3301596353115d984dc0c9664e878c	0	0	0	0	0	15	0	0	0	k__Fungi;p__Mortierellomycota;c__Mortierellomycetes;o__Mortierellales;f__Mortierellaceae;g__Mortierella;s__Mortierella_amoeboidea	AAGTCGTAACAAGGTTTCCGTAGGTGAACCTGCGGAAGGATCATTCATAATCAAGTGTTTTTATGGCACTTTCAAAAATCCATATCCACCTTGTGTGCAATGTCATCTCACTGGGGGCCACCGGCTGTCAAAAGCCGTCTGGTCACCTTTGGGATTTATATCTACTCAGAACTTTAGTGATTTTGTCTGAAACATATTATGAATACTTAATTCAAAATACAACTTTCAACAACGGATCTCTTGGCTCTC
89af401ccac137c51ab2869e76c416c0	0	0	0	0	0	18	0	0	0	k__Fungi;p__Ascomycota;c__Eurotiomycetes;o__Chaetothyriales;f__Herpotrichiellaceae;g__Cladophialophora;s__Cladophialophora_chaetospira	AAGTCGTAACAAGGTTTCCGTAGGTGAACCTGCGGAAGGATCATTAACGAGTTAGGGTCTTCTAGGCCCGACCTCCCAACCCTATGTTTATTGAACCTCTGTTGCTTCGGCGGACCCGCCTCACGGCCGCCGGAGGACCGCTGCAAGGCGTCCTCTGGCCAGCGTCCGCCGATGGCCAACCACTTAAACTCTGAATGAATCGTGTCATATGTCTAAGTCTATGATTAAATTAAAGCAAAACTTTCAACAACGGATCTCTTGGTTCTG
5af20c15055711213c44a79941be588b	13	0	0	0	0	0	0	0	0	k__Fungi;p__Basidiomycota;c__Malasseziomycetes;o__Malasseziales;f__Malasseziaceae;g__Malassezia;s__Malassezia_restricta	AAGTCGTAACAAGGTTTCTGTAGGTGAACCTGCAGAAGGATCATTAGTGAAGATTTGGGCAGGCCATACGGACGCCAAAAAGTGTCCCTGGCCGCCTACACCCACTATACATCCACAAACCCGTGTGCACTGTCTTGGAGAAAGGCTTCAGAGAAGTTTTTTGTGGCCTCTCTTGGGGTCTTTCTTCGCTACAAACTCGAATGGTTAGTATGAACGTGGAACTTGGTTGGACCGTCACTGGCCAACAAACTATACACAACTTTCGACAACGGATCTCTTGGTTCTCC
1cf42c643dbba04d8e9f0427c557135d	15	0	0	0	0	0	0	0	0	k__Fungi	TAGTCACACTCTTTCCCTACACGACGCTCTTCCGATCTATGAGCCTTGGTCATTTAGAGGAAGTAAAAGTCGTAACAAGGCATCGATGAAGAACGCAGCTACAAGGCACCGATGAGGAAGTAAAAGTCGTAACAAGGCATCGATGAAGAACGCAGCGGACGGGCATCGATGAAGAACGCAGCATGGCAGTCGTACGCTTGGTCATTTAGAGGAAGTAATATATAGCATCGATGAAGAACGCAGCTCGGGAAGATCGGAAGAGCACACGTCTGAACTCCAGTCACCGAG
c0bf1c8537b10d830e67779dce643f8e	0	0	8	0	0	0	0	0	0	k__Fungi	TCACTCATCATCGTAGCTCCTTTATTCTTTATTTCTACGGTAAATTAATTGCAGTCCCTTTAATGTTAAAAATGGATCGACAATATCGATTGCCACGGATTCTTTTGCAATTAATTCCGCCATCCCACCAGTTGCAATGACATAAGGCTCAAGTTTACTTTCGGCCTTTATCCGTTGCACAATTCCTTCTACCTGGCCAACATAACCATACAATATCCCCGATT
037f6ef658bf128f38c8326fb0ddeeef	0	0	12	0	0	0	0	0	0	k__Fungi;p__Ascomycota;c__Saccharomycetes;o__Saccharomycetales;f__Saccharomycetales_fam_Incertae_sedis;g__Diutina;s__Diutina_catenulata	TATAATGCATCGATGAAGAACGCAGCATGGCAGCATCGATGAAGAGCGCAGCATGGCAGCATCGATGAAGAACGCAGCGTCGTCAGTCGTACGCTTGGTCATTTAGAGGAAGTAAAAGTCGTAACAAGGTTTCCGTAGGTGAACCTGCGGAAGGATCATAAAAAACTAATTTACACGCGATTTAAAATTGCTTACTTCAATAACCTATTAAACAATCAACCAACTAATACCAAAAACTTCCAACAACGGATCTCTTGGTTCTC
6173e443e6391141b512db70cb6bb107	0	0	0	0	0	0	21	0	0	k__Fungi	TTTCCATTAGCGGGCTTGGCACATGGCCTGCTCTGACCGATGTTGATCTGTTCCGCCGGGAATATGACGGCAAAATGCCGCCCGGCCTGTTGCGCACTATCGTTCCGGCAGCTCCCGATAGCTGGATCACCGCGCTGGAGCGTTACGGAACATTTTCGTTTGGCCAATGCGCTGCCGAAGCCCTGCGCTTTGCCCGTGATGGCTTCCCCGTCCCTTCCTTGATGGCTGATATTATTGCCAGTTACGCCGATGATTATCGCCGTTGGCCCCAAAATGCTGAAATTTATCTGCCCGGCGGGAAACCACCCAAGGCTGGAGATATTCTCATCCAGTCCGATCTTGCCAGGACAATCAGCTATC
8229fe99f73d68b63916f815b7db9969	0	0	0	0	0	0	18	0	0	k__Fungi	CGGGCACCACATACACATACCCGCATATATACAACGTGTCAGACTTCGGGGGCAGTGGTTCGCCGACAATCAAGGTGAGTGTGGAAGCTCGAAACGAGGCTGGGAACTACTCGGCGGTACCCACGGTACTCCTGGCTATCAATGCTAAGCCGGCACAACCTATGGCAAACGCCGAGAGCAGCCTGACTCAGCTCCGGTGGCAGATTGCATCCGATGTACCCGACGATTTCAAGGCGGTGAAGGTAGAGGTTGGAAGTTTCTCGCAGGTAGGGGCTGCAACAAGCGGCGTAATCGACCTGGTGACAGCTG
ffe0b42de71b94b6e5fdb2ba660047b7	0	0	0	0	0	0	19	0	0	k__Fungi;p__unidentified;c__unidentified;o__unidentified;f__unidentified;g__unidentified;s__unidentified	TCATTTAGAGGAAGTAATGTGTGTTATTGCTCAGCGACTGTGAAATCGCCCCGTACGGCATCTGAAAACGGAACATGACACCACCAGGCATGCCGCTGGCAGCTGGCGCCTCTTCGACCGAAGCAAAGGTAATAAAAGGTCTCGCCCATCTAGCAGTCCAGCCGTCCATACTTTCGGCCTCGATATTTTGCGGATTTTTCGTTTCGGTCGTCAGTCCCACACTGGCATCGATGAAGAAC
7c3957a90551ff94520c82bc8851978d	0	0	0	0	0	0	14	0	0	k__Fungi	TGTCTTGGGCCGAAGTGTCTTGGGCCAGCGGTCGATCATGATCGACGTTGCGGATCGTCAGCGTCAGCAACACGGCGGCGGCCAAGCCGATACCGATCGCCAGGCAGCTTGCCAGGCCGCGGCGCCAGCGGCGGGCAGTGTCCTCCTGCGCCAGCGTCTCGCTGGCGAGAGCCGGGCTGCCGATTTTCGAACTGCCGATTTTCGGGCGACTGCGCCGTTCGTCTTCCCAACGCTCGCCCAATCGCGTCAGGATTTGATCGGCCACTTGCTGGTCGCGCAGCCTTCGCCGGGTGCTGGCCGCGTCTTCCTGCTCGGTAAACAGTTCGTTCAGCAAG
4127afac66774feae70b0e01d71006b4	0	0	0	0	0	0	16	0	0	k__Fungi;p__Basidiomycota;c__Tremellomycetes;o__Holtermanniales;f__Holtermanniales_fam_Incertae_sedis;g__Holtermannia;s__unidentified	TGCTCTTCCGATCTACTGATCTTGGTCATTTAGAGGAAGTAAAAGTCGTAACAAGGTTTCCGTAGGTGAACCTGCGGAAGGATCATTAGTGAATTGAGCTGGCTTCGGCCGCTCTGATCTATACACACCTGTGAACTGTTGGCCTTCGGGTCTTTAAATACAACTGTGACGAACGTAAATTATTATAACAAATAAAACTTTTAACAACGGATCTCTTGGCTCTCGCATCGATGAAGAACGCAGCGTCGTCAGATCGGAAGAGCG
f68066f58bb04718053a3fa29231522f	0	0	0	9	0	0	0	0	0	k__Fungi	CACACTCTTTCCCTACACGACGCTCTTCCGATCTCGTACGCTTGGTCATTTAGAGGAAGTAAAAGTCGTAACAAGGCATCGATGAAGAACGCAGCATCACCGACTGCCCATGAGAGATGATGATGCTCTCCCGATCTCGTACGCTTGGTCATTTAGAGGAAGTAAGCATCGATGAAGAACGCAGCGAATGATGGTAGCCTTGGTCATTTAGAGGAAGTAATATAGCATCGATGAAGAACGCAGCGTACTTAGATCGGAAGAGCACACGTCTGAACTCCAGTCAC
dbd90b89b29b7e8435edfae44f300945	0	0	0	8	0	0	0	0	0	k__Fungi	ACGAAGTAGCCATGATGCATAGGCTTAACGACAATGAAAAGCTAGGAAAAGAGTACATGAGTAAAATTGGAAGGCTTGCGGACTTGACACCGTACAGTTCGCCCGATTTGATTCCTGCATTTACACAAGGGTTAACGTTATCGAAAAAAGACCCAAAGAAAGCGTTTGAGTACACTAAAATCGCTGCCGATATGGCTGCGCTCACTCCAGGTAGATCGCCAGAAGATGCAATGAGTGCATTACTTGGT
1095cc69acdd3e5a35a5ff326aa04c62	0	0	0	0	0	0	0	23	0	k__Fungi	GTGCTCTTCCGATCTGTTTCGCTTGGTCATTTAGAGGAAGTAACGGGCGCCGTTGGTGAGGACGGCGTTGACCAGGTGAGTCTCAACCTCGGGGGCATAGGAACCCTCGGCTGCGGCGGGCCCACGGGCGTCGCGGTCAGGGGTCTCATCTTCGAAATCCCATCCGACCGGTTGCAACCGCTCGGACCGGTCGCGGGCCACTGCCGCCAGATAGGCGTTGATGAGCATCGATGAAGAACGCAGCTCGGGAAGATCGGAAGAGCGT
f86f52da95c6d190f278f17d7aaae2d2	0	0	0	0	10	0	0	0	0	k__Fungi;p__Ascomycota;c__Eurotiomycetes;o__Chaetothyriales;f__Herpotrichiellaceae;g__Cladophialophora;s__unidentified	AAGTCGTAACAAGGTTTTCGTAGGTGAACCTGCGAAAGGATCATTAACGAGTTAGGGTCCTCTAGGCCCGACCTCCCAACCCTTTGCTTACCGAACCTCTGTTGCTTCGGCGGGCCCGTCTCACGACCGCCGGAGGACCGCCGCAGGGCGTGTCCTCTAGCCCGTGTCCGCCGATAGCCAACTACAAAACTCTGTATAAATCATGTCTCATGTCTAAGTCAAATTGAATTAAAAGCAAAACTTTCAACAACGGATCTCTTGGTTCTG
decf6dd64a70a9903169f0d394dc9369	0	0	0	0	0	19	0	0	0	k__Fungi;p__Ascomycota;c__Sordariomycetes;o__Hypocreales;f__Hypocreaceae;g__Monocillium;s__Monocillium_griseo-ochraceum	AAGTCGTAACAAGGTCTCCGTTGGTGAACCAGCGGAGGGATCATTACTGAGTGTTACAACTCCCAAACCCTTTGTGAACACTACCATTCGTTGCTTCGGCGGGACCGCCCCGGCGCCTCTGCGCGCCGGAATCAGGCGCCCGCCGGGGACCCGAAACTCTTGTTTTGTCAGTGGTATTTTCTCTGAGTGGCATAAGCAAATAAATTAAAACTTTCAACAACGGATCTCTTGGTTCTG
4ebedcfd34453b34f52ba8d3c38d716d	0	0	0	0	0	21	0	0	0	k__Fungi;p__Glomeromycota;c__Glomeromycetes;o__Glomerales;f__Claroideoglomeraceae;g__unidentified;s__unidentified	ATCTGGTAGCCTTGGTCATTTAGAGGAAGTAAAAGTCGTAACAAGGTTTCCGTAGGTGAACCTGCGGAAGGATCATTATAAAATTTTCATATATTAAATTTATTTAATATATAAAATTATATACAAAAATGTATTCAAAACCCACACTCTTATAACCATAAAAAAATATATTATATATTTATAATAAAAAAAAACAACTTTCAACAACGGATCTCTTGGCTCTCGCATCGATGAAGAACGCAGCAAGGAGAGAT
b0e90e64b7a29c7d1924e2e518a7b18f	0	0	0	0	0	21	0	0	0	k__Fungi;p__Ascomycota;c__Sordariomycetes;o__Hypocreales	AAGTCGTAACAAGGTCTCCGTTGGTGAACCAGCGGAGGGATCATTACTGAGTTTACAACTCCCAACCCATGTGAACATACCTTTTGTTGCTTCGGCGGGATGCCCCCGGCGCCTTGCGTGCCCGGGAATCAGGCCCCCGCCGGAGGACCCAAACTCTTGTTTTTATATAGAACTTCTGAGTGGATTATCTTAATAATTAAAACTTTCAACAACGGATCTCTTGGTTCTG
ebc79d85b30bbe0d7414f906bf76d20c	0	0	0	0	0	19	0	0	0	k__Fungi;p__Ascomycota;c__Sordariomycetes;o__Hypocreales	AAGTCGTAACAAGGTCTCCGTTGGTGAACCAGCGGAGGGATCATTACCGAGTTTTACAACTCCCAAACCCAATGTGAACCTTTGAAAACGTTGCTTCGGCGCCGCGCCCCGGACCCCCAGTGGCCCGGAGCCAGGCGCGCGCCGAGGGCTCCAAACTCTTGTCTTTATAGAAGCAGTCTGAGTGGCATTTATTGCAAACAAATGAATCAAAACTTTCAACAACGGATCTCTTGGTTCTG
c7067fa488aa8b6214774d847d123502	0	0	0	0	0	14	0	0	0	k__Fungi;p__Glomeromycota;c__Glomeromycetes;o__Glomerales;f__Glomeraceae	GTGTGCTCTTCCGATCTGGTAGCCTTGGTCATTTAGAGGAAGTAAAAGTCGTAACAAGGTTTCCGTAGGTGAACCTGCGGAAGGATCATTACAAATTATGGCGAACTTCGCGTTTCGCGAGGTTTTGCGTCCAAATATATATTTAAAACATCCCACTCTTTAAAAAAAAAATTATCTAATGATAAATAAAAAGATCACTTTCAACAACGGATCTCTTGGTTCTCGCATCGATGAAGAACGCAGCAAGGAGAGATCGGAAGAGCGTCG
b68adc065da781742f8a9c444538e935	0	0	0	0	0	23	0	0	0	k__Fungi;p__Basidiomycota;c__Geminibasidiomycetes;o__Geminibasidiales;f__Geminibasidiaceae;g__Geminibasidium;s__unidentified	AAGTCGTAACAAGGTTTCCGTAGGTGAACCTGCGGAAGGATCATTAGTGAATTTGTAGCCTGCAAGGCTCACATTCTCTATCCTTTACACACCTGTGCACCCTTCTGAAGCGGAGAGTTATTAGGCATTAGCCGAGCGCCTCCCTTCGGTTATTATATCAAACTCAAACTACGTTTACTAGAATGTATGCCGTCTTGTTGTAACGACAAGTACAATCCAATAAAACTTTCAGCAACGGATCTCTTGGCTCAG
d69432b1ed645386be99580e29bac1b9	11	0	0	0	0	0	0	0	0	k__Fungi;p__unidentified;c__unidentified;o__unidentified;f__unidentified;g__unidentified;s__unidentified	AAGTCGTAACAAGGTTTCCGTAGGTGAACCTGCGGAAGGATCATTGAATTATTAAAACCACAATGTGAACCTATGCGTTTCGTGCCTTAGCTGCTGTGGTATGTTTGAATCCAATTCAAGCATTGGCCACAACCGGCTTGAGTCATGGTCTTTAGGGCTATGCTCAAGTCGGGGCGCTTTGGCATGCCTTTCCATACACTATGCCAACCTCTTATCAAACATAAAACTTGAGCTATGACTGCTGATAATAAGTGGTCTTTAACAAGAACAACTCTCAACAACGGATATCTTGGCTCTC
f382277f4dfe0d37ce9203416793b52b	0	0	7	0	0	0	0	0	0	k__Fungi;p__Ascomycota;c__Dothideomycetes;o__Capnodiales;f__Mycosphaerellaceae;g__Mycosphaerella;s__Mycosphaerella_tumulosa	AAGTCGTAACAAGGTCTCCGTAGGTGAACCTGCGGAGGGATCATTACTGAGTGAGGGCTCACGCCCGACCTCCAACCCTTTGTGAACCAAACTTGTTGCTTCGGGGGCGACCCTGCCGACGACTCCGTCGCCGGGCGCCCCCGGAGGTCTTCTAAACACTGCATCTTTGCGTCGGAGTTTAAACAAATTAAACAAAACTTTCAACAACGGATCTCTTGGTTCTG
04e6f011998124c9dfb00edc330d5036	0	0	5	0	0	0	0	0	0	k__Fungi	TAGAGGAAGTAATGTCGATGGATATGCTATTGCAATCGTGGAAGCAGGGCGATGTACAAAAGTGGCATAAAGGTGACGGGGTAAGCAGCGGTTCAACACACGCTAAATTTACAGGAGAAATGGCAAAGCGTACTGTCATCCGAAAAGTTTGTAAAGCATTCGTTAACTCGTCTGATGATAGTAATATTTATCAAACGGCAGACGTCGAATATGAAGAAGTCGATGCATCGATGA
0b79db6260392d562685cfbf8896358e	0	0	10	0	0	0	0	0	0	k__Fungi;p__Ascomycota;c__Sordariomycetes;o__Hypocreales;f__Stachybotryaceae;g__Achroiostachys;s__Achroiostachys_saccharicola	AAGTCGTAACAAGGTCTCCGTTGGTGAACCAGCGGAGGGATCATTACCGAGTTTACAACTCCCAAACCCAATGTGAACATACCTCTCGTTGCTTCGGCGGGAACGCCCCGGCTCTGCCCGGAACCAGGCGCCCGCCGGAGGTACGCAAACTCTTGTCTTCAGTATATTCTTCTGAGTGGCAAACGCAAAATAAATCAAAACTTTCAACAACGGATCTCTTGGCTCTG
5207b77a0ab63841961bb441fd35f561	0	0	8	0	0	0	0	0	0	k__Fungi;p__Chytridiomycota;c__unidentified;o__unidentified;f__unidentified;g__unidentified;s__unidentified	AGAAATAATTAACAACCTAAAGAATCGTAATATAAAAGCAGCCAGAGAAGCAATTAGAAGACATATTGACAATCAGGAAACTTCTGTTTCTAAAAGTATTAAAAAGTAGCTGCTAGTGTATTAAGGATTTAAAAACTTTAGAATCTTAAATTTAAATTTTATTTGGCCAGGTGTAATCTCCTCTGAAAGTATTGCTTCATATTCCTCTTGGGTAAGAAGAGATTTAAAGTCTTCCCGAGAGGAGTCTGGCACAATACCATGGGTA
5e0f526cad0c37efe17c69b7634f5030	0	0	0	0	0	0	16	0	0	k__Fungi;p__Basidiomycota;c__Tremellomycetes;o__Tremellales;f__Bulleribasidiaceae;g__Bulleribasidium;s__Bulleribasidium_variabile	CAGACGTGTGCTCTTCCGATCTACTGATCTTGGTCATTTAGAGGAAGTAAAAGTCGTAACAAGGTTTCCGTAGGTGAACCTGCGGAAGGATCATTAGAAATGTGCCGCAAGGCCTTATCTAACCACACACAACTGTGCACGCCTTCGGGCATAAACTATTTAACGGTAATGAATGTAACAAAGTTAACACAATACAACTTTCAACAACGGATCTCTAGGCTCTCGCATCGATGAAGAACGCAGCGTCGTCAGATCGGAAGAGCGTCGTGTAG
825ab87c03088f277bd20f676f4223fa	0	0	0	0	0	0	14	0	0	k__Fungi;p__unidentified;c__unidentified;o__unidentified;f__unidentified;g__unidentified;s__unidentified	CCGATCTACTGATCTTGGTCATTTAGAGGAAGTAACTTTGATCCTTGCTCCGATCTTTTCCACGAAGCAGATGGAGCTCCCCCAAAGGATCGCGTTCGATGCGCGCGTAATGACCGGTCGCGATGTGAGTGGCGCCCAGCTCCTCGGCGATCGTCAAAAGACTCTCGAGCTTCACCGACTGGTTGCAGTGCACGCAGGGGCTCGGGGTCGTTCCGGCACGATAGGCATCGATGAAGAACGCAGCGTCGTCAGATCGG
eead5c9110a755147da30b73ccefab4d	0	0	0	0	0	0	12	0	0	k__Fungi	TGCTTCCACTATTCGATGCATTACTTCCTGTTCCAAGACCGTATGCATTCCCGTTTGGCGGTTCAGGAATATTTGCTGGAAGGCTTCCAACTACAGTTCCGGTATTAGTTGGAAGGTTGGCGGTCGTGATCCCCCAACGGAAAATGACTTCACCTTCATGTATTTTTGCCGCAAAAACATCGGCACCTTGGTGGCTAAATCCGGGCAAGAGATTGATTGTCGACCATTCACTTTGTGACCAAATTTTCCAC
f3c35ba4036032181da9c3e83067cf0a	0	0	0	0	0	0	16	0	0	k__Fungi	CGCGAACTGGCAGGACTTCCGGCAAATCCTGATGGCATCGTTTCGGGCGTCGAGCTTTATTGCGCGCGCACCAAGGCGGAGGCCATGGAGCTTGGTGCGACCTATATCGCCAATAAATACAAGGCCTATTATGCTTGGGGCATGGGCGACAATGTGCCGGGTGAATCGGGTGCCGACTTGCCGCTCGAAGAGCTGATCAAGGGCCGTTTCATCGTCGGTACTCCCGATGACT
0e936f3c8649e7246743b3961cc9e9d3	0	0	0	0	0	0	6	0	5	k__Fungi	AGGAAGTAATGGCAGCAGTATCGATTCCGGTCATGGCGAAAGTACGGATCGGGCATTTTGTTGAAGCAAAAGTACTTGAAGCGATGGGTGTAGACTACATCGATGAAAGTGAAGTATTGACACCTGCTGACGATGTGTTTCATTTAGATAAATCTCAATTTAAAGTTCCGTTCGTTTGCGGAGCGAAAGATCTTGGTGAAGCGCTTAGAAGAATCGGTGAAGGTGCATCGA
73fff0dce9941886c80067b405a8d056	0	0	0	0	0	0	0	22	0	k__Fungi;p__Mortierellomycota;c__Mortierellomycetes;o__Mortierellales;f__Mortierellaceae;g__Mortierella;s__Mortierella_amoeboidea	AAGTCGTAACAAGGTTTCCGTAGGTGAACCTGCGGAAGGATCATTCATAATCAAAGTGTTTTTATGGCACTTTTAAAAAAATCCATATCCACCTTGTGTGCAATGTCATCTCACTGGAGGCCAGCGGCTGTAAAAAGCCTGTTTGGTCACCTTTGGGATTTATATCTACTCAGAACTTTAGTGATTTTGTCTGAAAAATATTATGAATAACTTAATTCAAAATACAACTTTCAACAACGGATCTCTTGGCTCTC
2a1b8a036f08eb45380cce91ac364231	0	0	0	0	0	0	0	23	0	k__Fungi;p__Glomeromycota;c__Glomeromycetes;o__Glomerales;f__Glomeraceae;g__Funneliformis;s__Funneliformis_mosseae	ACGTGTGCTCTTCCGATCTGTTTCGCTTGGTCATTTAGAGGAAGTAAAAGTCGTAACAAGGTTTCCGTAGGTGAACCTGCGGAAGGATCATTAATGATTTTTAAAGCGAGTCGAGTGTTAAGCGAGGCTTGCGAAATATTTAAAACCCCACTCTTTTTAAAAAATGAATCATGATACATGAATTTAAAAAAAGATCACTTTCAACAACGGATCTCTTGGCTCTCGCATCGATGAAGAACGCAGCTCGGGAAGATCGGAAGAGCGTCGTG
0746c88dc969764973c14f8624e68304	0	0	0	0	0	0	0	0	13	k__Fungi	TGATCTTGGTCATTTAGAGGAAGTAACTGACCTTGAGAAAAGGGATTGATACTGGAATTTCTGCCTTGAACGGTGTAAGATGTAACTGGGAAAGGCAGCGATCAGTATGCAACGATATTTTGTAAATAGTGAACAATTTGGTGAGCATGATGTTGAGATTACGGGTGATGATGCTCGTCATTTACAGCAAGTGATGCGTGTGAAACAAGGGCAGAAAGTCATCTGCATCGATGAAGAACGCAGCTCGG
e82d1f0b2bd170d18c505e89beeaca7b	0	12	0	0	0	0	0	0	0	k__Fungi	ACCACCGAGATCTACACTCGTAGTCACACTCTTTCCCTACACGACGCTCTTCCGATCTATGAGCCTTGGTCATTTAGAGGAAGTAATATATATAGCATCGATGAAGAACGCAGCGTCGTCAGTCGTACGCTTGGTCATTTAGAGGAAGTAATATATATAGCATCGATGAAGAACGCAGCGTCGTCAGTCGTACGCTTGGTCATTTAGAGGAAGTAATATATATAGCATCGATGAAGAACGCAGCAGTGCATCGATGAAGAACGCGGCGAATGATGGTAGCCTGGTCATTTAGAGGAAGTAATATAATGCATCGATGAAGAACGCAGCGTCGTCTGGTAGCCTTGGTCATTTAGAGGAAGTAAAAGTCGTAACAAGGCATCGATGAAGAACGCAGCGTAC…
da571e2b8889b4b34b70682459a2c862	0	0	0	0	0	14	0	0	0	k__Fungi;p__Basidiomycota;c__Agaricomycetes;o__Auriculariales;f__Exidiaceae;g__Heterochaete;s__Heterochaete_shearii	AAGTCGTAACAAGGTTTCCGTAGGTGAACCTGCGGAAGGATCATTAAAGACTCGAGGCTTCGGCCTTCACCTCTTCAGCTGTGCGCTTCGGCTGCACGCTGTCGAACTACACACACCTGTGCACCTTATCGGTTTCGGCCTCACGGTCGTCGCCGCTTTACATCTTACAACTTCAGTTCAGAATGTTTAAACTATAAAAAGTAACAACTTTCAACAACGGATCTCTTGGCTCTC
17c929ec64bfe11114d6406f3c21131f	0	0	0	0	0	17	0	0	0	k__Fungi;p__Basidiomycota;c__Tremellomycetes;o__Filobasidiales;f__Piskurozymaceae;g__Solicoccozyma;s__Solicoccozyma_terrea	AAGTCGTAACAAGGTTTCCGTAGGTGAACCTGCGGAAGGATCATTAGTGAATTAAACATGCTTGGTGTCTTCGCTTCGGCAAGGCCCTTGCTTAAATCACATCCTAACACCTGTGAACTGTAAGACGTATGATGAGGTCTTTGGCCAAGTCATCGTCTGCCCATTTTTAACAAACAATTAATGTAACAAACGTAGTCTTATTATAACCTAATAAAACTTTCAACAACGGATCTCTTGGCTCTC
9c793d44c13c15c8bbb060d27dadbca5	0	0	0	0	0	16	0	0	0	k__Fungi;p__Ascomycota;c__Sordariomycetes;o__Branch06;f__unidentified;g__unidentified;s__unidentified	AAGTCGTAACAAGGTCTCCGTTGGTGAACCAGCGGAGGGATCATTACCGAGTCTTCGCACTCAAATAACCCTTCTGTGGACCTAAATAAAACCGTTGCCTCGGCGGGCGGCCCCACCTGTGGGCCGGACAGCTCGGTCGCCTCCAGGCGCCGGCGCCAGCCGCTGGCCCAAAATAAAAACTCTAGTAACCTTTACCTTCTGAGTTTTAACGCAAATAAAGTCAAAACTTTCAACAACGGATCTCTTGGCTCTG
80c2903f410aed672a3ebe3bfd621c81	0	0	0	0	0	13	0	0	0	k__Fungi;p__Ascomycota;c__Sordariomycetes;o__Hypocreales	AAGTCGTAACAAGGTCTCCGTTGGTGAACCAGCGGAGGGATCATTACCGAGTTTACAACTCCCAAACCCCATGTGAACCTTACCTACACGTTGCTTCGGCGGCCACGCCCCGGCGCCCCAGTGCCCGGAACCAGGCGCCCGCCGGAGGACCCCCAAACCATTGCTGTTTCTAGTGGCATTGTCTGAGTGGCGTAAAGCAAATCAATCAAAACTTTCAACAACGGATCTCTTGGTTCTG
375a8fa652bb59d61cbcd01077bcf2b1	0	0	0	0	0	19	0	0	0	k__Fungi;p__unidentified;c__unidentified;o__unidentified;f__unidentified;g__unidentified;s__unidentified	AAGTCGTAACAAGGTTTCCGTAGGTGAACCTGCGGAAGGATCATTAACACGTATCCACGTATCAACCCCTCTGTGCTACTTGATGCTGTAAGGTTGGTCTTAGTCTGGCAGTTCGCATAGATCTCAACGATGGAGGGCACCTCTGCGGGTGCCCTGAGGTCTGAGCTGTCAGGTGTTTGACGACTGGCCGATATTTTCCCATCGTTAGCCTTTCACAACCCAATTTTTAACCCCTTTGTACTTCTTTTGTACTGAACCAATTCCTTCGAGTTCTCTTCGCAAGAAGACGAGCACGAAAGATATTACGAAACTAAAGAACAACTCTTAGCAACGGATATCTTGGTTCCC
08f603d37d81d7985f39279c757d8000	0	0	0	0	0	15	0	0	0	k__Fungi;p__Ascomycota;c__Sordariomycetes;o__Hypocreales;f__Nectriaceae;g__Xenocylindrocladium;s__Xenocylindrocladium_subverticillatum	GAGGAAGTAAAAGTCGTAACAAGGTCTCCGTTGGTGAACCAGCGGAGGGATCATTACCGAGTTTACAACTCCCAAACCCCATGTGAACATACCTGTTTCGTTCCCTCGGCGGTGTCCGGCAACGGCCCGCCAGAGGACCCAACAAACTCTTTTGAATTTATCAGTATCTTCTGAGTGAAAAAAACAATAAATCAAAACTTTCAACAACGGATCTCTTGGTTCTGGCATCGAT
c3dfafb6e8c0d8e8b4f03771a37ff536	0	0	0	0	0	14	0	0	0	k__Fungi;p__Ascomycota;c__Dothideomycetes;o__Capnodiales	AAGTCGTAACAAGGTCTCCGTAGGTGAACCTGCGGAGGGATCATTACAAGTGACCCCGGTCTAACCACCGGGATGTTCATAACCCTTTGTTGTCCGACTCTGTTGCCTCCGGGGCGACCCTGCCTTCGGGCGGGGGCTCCGGGTGGACACTTCAAACTCCTGCGTAACTTTGCAGTCTGAGTAAACTTAATCAATAAATTAAAACTTTTAACAACGGATCTCTTGGTTCTG
[truncated: 1,615 more rows]
