# Supplementary material for: Effects of Trichoderma harzianum combined with Phanerochaete chrysosporium on lignin degradation and humification during chicken manure and rice husk composting
Source: Front Microbiol. 2025 Feb 28;16:1515931. doi: 10.3389/fmicb.2025.1515931 (PMC11906335; doi:10.3389/fmicb.2025.1515931)
Supplement: Supplementary file 1 [file Data_Sheet_1.zip › 2.Feature_sequence/rep-seqs-all.fasta]

>b32c3ff62dd1e9136c80f7147d58ebff
AAGTCGTAACAAGGTTTCCGTAGGTGAACCTGCGGAAGGATCATTAGAGAAAATATGAGCGGTCTCGTGGAGAGCCTGCTGGGGGGAGCCACTGTGGGGGAGCGCACACGCCAGCCAGCGCTTAGTTGCGCGGCGGCTGTGGGTGCTCTGCCGGGCGCCCTCTGCGAAGGCGGCTCTGCACAGAGAACAACATACACACAGTGGAGACACGTATGCACGTTTTTCTGGGTGCATTGGTGCTTTGGGCTGGCGACGGCCCAGAGTGCGGCACGCAAAACACAAACAAAAATGCAGTTGCAAGAAACAGTCAGCAAAAGTATAAAAAACATATACACAAATATTCAAAACTTTCAACAACGGATCTCTTGGTTCTC
>f83ae4f7a882ee2ded9dee092f140df4
AAGTCGTAACAAGGTTTCCGTAGGTGAACCTGCGGAAGGATCATTAGAGAAAATATGAGCGGTCTCGTGGAGAGCCTGCTGGGGGGAGCCACTGTGGGGGAGCGCACACGCCAGCCAGCGCTTAGTTGCGCGGCGGCTGTGGGTGCTCTGCCGGGCGCCCTCTGCGAAGGCGGCTCTGCACAGAGAACAACATACACACAGTGGAGACACGTATGCACGTTTTTCTGGGTGCATTGGTGCTTTGGGCTGGCGACGGCCCAGAGTGCGGCACGCAAAACACAAACAAAAATGCAGTTGCAAGAAACAGTCAGCAAAGTATAAAAACATATACACAAATACTCAAAACTTTCAACAACGGATCTCTTGGTTCTC
>09894f3cee036fe450b45bb908889fb7
CGATTGTGGATGGATTATTTGTAACGTTTGAAGGCGGTGAAGGTGCGGGGAAAACGACCGTCATCGAAAAGTTAGCTCGGCGTTTGGAACGTGAAGGTCACGACGTTCTCGTCACGCGAGAACCTGGTGGAATTCGTATCGCTGAGGAAATTAGACAAATTATTTTACATCCGAATCATACGGAAATGGAAGAACGAACAGAGGCGTTATTATATGCAGCTGCTAGGCGGCAGCATTTAGTAGAAAAGGTTATTCCTGCTTTACAAGCGGGGAAAATCATCTTATGTGACAGATTTATCGACAGTAGTCTCGCTTATCAAGGGTATGCAAGAGGTATCG
>21670c7cee350ee92e1932750b72f653
TCTACACGTTAAGGCACACTCTTTCCCTACACGACGCTCTTCCGATCTCGTACGCTTGGTCATTTAGAGGAAGTAAAAGTCGTAACAAGGTTTCCGTAGGTGAACCTGCGGAAGGATCATAAAAAACTAATTTACACGCGATTTAAAATTGCTTACTTCAATAACCTATTAAACAATCAACCAACTAATACCAAAAACTTCCAACAACGGATCTCTTGGTTCTCGCATCGATGAAGAACGCAGCGTACTTAGATCGGAAGAGCACACGTCTGAACTCCAGTCACACCTTCGAATCTCG
>26e1446f4d26a0b1acf91ff68f14bbf6
CGAGATTCGAAGGTGTGACTGGAGTTCAGACGTGTGCTCTTCCGATCTCGTACGCTTGGTCATTTAGAGGAAGTAAAAGTCGTAACAAGGTTTCCGTAGGTGAACCTGCGGAAGGATCATAAAAAACTAATTTACACGCGATTTAAAATTGCTTACTTCAATAACCTATTAAACAATCAACCAACTAATACCAAAAACTTCCAACAACGGATCTCTTGGTTCTCGCATCGATGAAGAACGCAGCGTACTTAGATCGGAAGAGCGTCGTGTAGGGAAAGAGTGTGCCTTAACGTGTAGA
>fcdce52ae68b17ba4459e197f35f33b5
CGATTGTGGATGGATTATTTGTAACGTTTGAAGGCGGTGAAGGTGCGGGGAAAACGACCGTCATCGAAAAGTTAGCTCGGCGTTTGGAACGTGAAGGTCACGACGTTCTCGTCACGCGAGAACCTGGTGGAATTCGTATCGCTGAGGAAATTAGACAAATTATTTTACATCCGAATCATACGGAAATGGAAGAACGAACAGAGGCGTTATTATATGCAGCTGCTAGGCGGCAGCATTTAGTAGAAAAGGTTATTCCTGCTTTACAAGCGGGGAAAATCATCTTATGTGACAGATTTATCGACAGTAGTCTCGCTTATCAAGGGTATGCAAGAGGTATTG
>e02e147cebe6623c7555c1b6a063c509
AAGTCGTAACAAGGTTTCCGTAGGTGAACCTGCGGAAGGATCATTAGAGAAAATATGAACGGTCTCGTGGAGAGCCTGCTGGGGGGAGCCACTGTGGGGGAGCGCACACGCCAGCCAGCGCTTAGTTGCGCGGCGGCTGTGGGTGCTCTGCCGGGCGCCCTCTGCAAAGGCGGCTCTGCACAGAGAACAACATACACACAGTGGAGACACGTATGCACGTTTTTCTGGGTGCATTGGTGCTTTGGGCTGGCGACGGCCCAGAGTGCGGCACGCAAAACACAAACAAAAATGCAGTTGCAAGAAACAGTCAGCAAAGTATAAAAACATATACACAAATATTCAAAACTTTCAACAACGGATCTCTTGGTTCTC
>3b9dfd773825f87dcc7a064a7d25cbb6
TCTACACTCGTAGTCACACTCTTTCCCTACACGACGCTCTTCCGATCTCGTACGCTTGGTCATTTAGAGGAAGTAAAAGTCGTAACAAGGTTTCCGTAGGTGAACCTGCGGAAGGATCATAAAAAACTAATTTACACGCGATTTAAAATTGCTTACTTCAATAACCTATTAAACAATCAACCAACTAATACCAAAAACTTCCAACAACGGATCTCTTGGTTCTCGCATCGATGAAGAACGCAGCTGCCGAAGATCGGAAGAGCACACGTCTGAACTCCAGTCACCGAGTTAGATCTCG
>d0d347e76cc0d3715e18607083064178
GCAGTGGCTGCAAGAGATCGCGCTGAATCTCAGAATAGATGTTGTCGCTGGTAAGCGGCAGCATTTGCTCTTCAAGCTGGCGGACAATGGAATCATTGGCCACGTGATAACTGATCAGGCTGGTTGCAACAAAACCTACCAGTAAAAGCACTACCAGTGAGCTAACAAAAAACCACTTCGTTTGCATAACGATAACAACAGGTAAACAGATCCGAGGGGGCCGACCAAGTGTTCAGAAGGCGTTTGCCGCTGTCTGGAGACGGTGATCGAAGTCGCCAGACTTGGCGCGAATAGTA
>0db168591f3ef3ff1cd69bf5691f3566
CCGATCTACTGATCTTGGTCATTTAGAGGAAGTAACTTTGATCCTTGCTCCGATCTTTTCCACGAAGCAGATGGAGCTCCCCCGAAGGATCGCGTTCGATGCGCGCGTAATGACCGGTCGCGATGTGGGTGGCGCCCAGCTCCTCGGCGATCGTCAGGAGACTCTCGAGCTTCACCGACTGGTTGCAGTGCACGCAGGGGCTCGGGGTCGTTCCGGCGCGATAGGCATCGATGAAGAACGCAGCGTCGTCAGATCGG
>90c95bb1b0b50eef976079debec2adcb
CGAGATCTAACTCGGTGACTGGAGTTCAGACGTGTGCTCTTCCGATCTCGTACGCTTGGTCATTTAGAGGAAGTAAAAGTCGTAACAAGGTTTCCGTAGGTGAACCTGCGGAAGGATCATAAAAAACTAATTTACACGCGATTTAAAATTGCTTACTTCAATAACCTATTAAACAATCAACCAACTAATACCAAAAACTTCCAACAACGGATCTCTTGGTTCTCGCATCGATGAAGAACGCAGCTGCCGAAGATCGGAAGAGCGTCGTGTAGGGAAAGAGTGTGACTACGAGTGTAGA
>a6fefd128135ec96dfc5fb3f5f1d5735
CGAGATTCGAAGGTGTGACTGGAGTTCAGACGTGTGCTCTTCCGATCTCAAAAGCTTGGTCATTTAGAGGAAGTAAAAGTCGTAACAAGGTTTCCGTAGGTGAACCTGCGGAAGGATCATAAAAAACTAATTTACACGCGATTTAAAATTGCTTACTTCAATAACCTATTAAACAATCAACCAACTAATACCAAAAACTTCCAACAACGGATCTCTTGGTTCTCGCATCGATGAAGAACGCAGCGAATGAAGATCGGAAGAGCGTCGTGTAGGGAAAGAGTGTGCCTTAACGTGTAGA
>d305ad6481706b9530a91098e1ee936d
AAGTCGTAACAAGGTATCTGTAGGTGAACCTGCAGATGGATCATTTCGATGAAAACCTTTTTTCTTGAGGTGTGGCTCGCACCTGTCTAACTAAATCGAGCTACCACATTTTAACACGGTTGCATCGGTTGGCTGTCAAACAGTGCGCGCGGCGAATTCATTTTCGCCCGCGCTCTGCGAGACGGTCGACACTTTACCAAAAACACTGTTGATACCATAGGATTTGAACGTAGATGAAACTCGACTGGTAATGCGGTCGTCTAAAATCTAAAAACAACTTTTGGCAACGGATCTCTTGGTTCTCC
>d6ad99088dae78bdcf6a6de87c05b15d
TCTACACGTTAAGGCACACTCTTTCCCTACACGACGCTCTTCCGATCTCAAAAGCTTGGTCATTTAGAGGAAGTAAAAGTCGTAACAAGGTTTCCGTAGGTGAACCTGCGGAAGGATCATAAAAAACTAATTTACACGCGATTTAAAATTGCTTACTTCAATAACCTATTAAACAATCAACCAACTAATACCAAAAACTTCCAACAACGGATCTCTTGGTTCTCGCATCGATGAAGAACGCAGCGAATGAAGATCGGAAGAGCACACGTCTGAACTCCAGTCACACCTTCGAATCTCG
>9d03f40913502e7cdc4ef0f712e35ba0
AAGTCGTAACAAGGTTTCCGTAGGTGAACCTGCGGAAGGATCATTAGAGAAAATATGAACGGTCTCGTGGAGAGCCTGCTGGGGGGAGCCACTGTGGGGGAGCGCACATGCCAGCCAGCGCTTAGTTGCGCGGCGGCTGTGGGTGCTCTGCCGGGCGCCCTCTGCGAAGGCGGCTCTGCACAGAGAACAACATACACACAGTGGAGACACGTATGCACGTTTTTCTGGGTGCATTGGTGCTTTGGGCTGGCGACGGCCCAGAGTGCGGCACGCAAAACACAAACAAAAATGCAGTTGCAAGAAACAGTCAGCAAAAGTATAAAAAACATATACACAAATATTCAAAACTTTCAACAACGGATCTCTTGGTTCTC
>c13fa8601ce02184b47291c4625e0362
AAGTCGTAACAAGGTTTCCGTAGGTGAACCTGCGGAAGGATCACTAGTGATTAAATCGAGCGTGTCTTCATTGACCGCTCACCCTTCTCACCATCCACATACACCTGTGCACTGTTTAGCCTGAGCCGTTTCGGTTCAGGTTATCATTTCATACAAACTCTAGTCTTATGAATGTAAACGTTTTAATAACATAATAAAACTTTCAACAACGGATCTCTTGGTTCTC
>87265aaf8667907352d9bef02224c112
TAGTACAATTTCAATGCCCAATCATCACCAGATTGAGAGAGATTAGCAGATATCTTCATCGGAAGAGAGCTAATCTCTTTTCATATCTTATGGGCAGGTATCGTGAATAATAAGATAATTTTAAGTAGAACCAATGCATTACGGTCACTCTTTTTGAGATATTCTGAAAGAATTTAACAAATTGTGATCGTATAGAGTGATTTAGAGGAAATATATGAGACCGTTAATCGCTTACTTCTCTAATGCAGCATTAGAGAATAATATCGAGATCTTAAAAGGAAAATCGCCCCAAAGCCAACATTGTGCCGTCTTGAAAGCAGACGCATATGG
>fbc512a33651bfc19ff67d9a19a26be2
AAGTCGTAACAAGGTATCTGTAGGTGAACCTGCAGATGGATCATTTCGATGAAAACCTTTTTTCTTGAGGTGTGGCTCGCACCTGTCTAACTAAATCGAGCTACCACATTTTAACACGGTTGCATCGGTTGGCTGTCAAACAGTGCGCGCGGCGAATTCATTTTCGCCCGCGCTCTGCGAGACGGTCGACACTTTACCAAAAACACTGTTGATACCATAGGATTTGAACGTAGATGAAACTCGACTGGTAATGCGGTCGTCTAAAATCTAAAAACAACTTTTGGCAACGGATCTCTTGGTTCTC
>80d704c03c91aaa6d03930857aaafc90
CGCGATTCGAAGGTGTGACTGGAGTTCAGACGTGTGCTCTTCCGATCTCGTACGCTTGGTCATTTAGAGGAAGTAAAAGTCGTAACAAGGTTTCCGTAGGTGAACCTGCGGAAGGATCATAAAAAACTAATTTACACGCGATTTAAAATTGCTTACTTCAATAACCTATTAAACAATCAACCAACTAATACCAAAAACTTCCAACAACGGATCTCTTGGTTCTCGCATCGATGAAGAACGCAGCGTACTTAGATCGGAAGAGCGTCGTGTAGGGAAAGAGTGTGCCTTAACGTGTAGA
>6d4df358340610cb9f6f5a87dc3f800d
AAGTCGTAACAAGGTCTCCGTTGGTGAACCAGCGGAGGGATCATTACCGAGTTTTTACGCTCCAAACCCCATGTGAACCTATACCTACGCCGTTGCTTCGGCGGGCTTTCAAGCCCCGGGCAGCCGCCTCCCCCCCGACGCCCTCGCGCCTGGGAGGGGGAGGGCACCCGGAACCAGGCGCCCGCCGGAGGATACAACCAAAAAAACTCTTGTGTTTTCCAATGCATGTCTGAGTGGATTTTTGCAAATCAAAATGAATCAAAACTTTCAACAACGGATCTCTTGGTTCTG
>81d4f2ba38664510d179647a8d0e9cef
TAGTACAATTTCAATGCCCAATCATCATCAGATTGAGAGAGATTAGCAGATATCTTCATAGGAAGAGGGCTAATCTCTTTTCATATCTTATGGGCAGGTATCGCGAATAATAAGATAATTTTAAGTAGAACCAATGCCTTACGGTCACTCTTTTTGAGATATTCTGAAAGAATTTAACAAATTGTGATCGTATAGAGTGATTTAGAGGAAATATATGAGACCGTTAATCGCTTACTTCTCTAATGCAGCATTAGAGAATAATATCGAGATCTTAAAGGGAAAATCGCCCCAAAGCCTACATTGTGCCGTCTTGAAAGCAGACGCATATGG
>8bb86432e2331c557ff5f6f7f264f08e
AAGTCGTAACAAGGTTTCCGTAGGTGAACCTGCGGAAGGATCACTAGTGATTAAATCGAGCGTGTCTTCATTGACCGCTCACCCTTCTCACCATCCACATACACCTGTGCACTGTTTAGCCTGAGCCGGTTTTCCGGCCCAGGTTATCATTTCATACAAACTCTAGTCTTATGAATGTAAACGTTTTAATAACATAATAAAACTTTCAACAACGGATCTCTTGGTTCTC
>08a4e34af94b270dbba4ff99a8c68233
GAAGGTTAGTCGTCATTTATGTTAAAAGTTGAAAGGAACAATCAGAGTGATTACAGCCCGGAATGCTTCAAATTCCGAAAGTAAAGCCTATAGAAGAAGGAGGCGAAAACAATGAAAATCATTACTTCAAGGGAGCAGATACCGGAGAATATGAGTGAATCAGAAGCAGCTGAGTTCTGGTCAACTCATACTATGAGTGAAGAGTTATTGGAAGCCTCGATTATAGAGGATGATCAGGAGCTACCTAAAAAGAAATCCGTACCGATTTCCATCC
>51f3bac2a358dd53589d308ac4fe9b9c
AAAGTCGTAACAAGGTCTCCGTTGGTGAACCAGCGGAGGGATCATTACCGAGTTTACAACTCCCAAACCCCTGTGAACATACCACTTGTTGCCTCGGCGGATCAGCCCGCTCCCGGTAAAACGGGACGGCCCGCCAGAGGACCCCTAAACTCTGTTTCTATATGTAACTTCTGAGTAAAACCATAAATAAATCAAAACTTTCAACAACGGATCTCTTGGTTCTG
>08a65007072167141943caa9270bf176
AGCATGTCGGTCGGCAGTTCAATCTGCCTGTACACTGGCCTCTTGACCGTCCGCAACGTGCGACGCTCGTGGTTGTACCAGACAAGCCCCGCGTCCTCGGCCACTTCATCCACTTGGATCAGCCCCGAAGGGCAGACGAAGACGAATTCGTGGCACAACGGCAGGTAGTCGAGCCACTTGTCGTCGCCGGTAAAGTCCGACCGACTCACCTTGATCTCGTAAGCCGTGATGCACGGTTGTGTCCACGACTTACGAACCGCCAAG
>dfc5de797cf3c1b2482a3b3cb5b2bcc3
CCCCCCCCCCCCCCCCCCCCCCCCCCCCCCCCCCCCCCCCCCCCCCCCCCTTTTTAATGATACGGCGACCACCGAGATCTACACTCGTAGTCACACTCTTTCCCTACACGACGCTCTTCCGATCTATGAGCCTTGGTCATTTAGAGGAAGTAATATAATGCATCGATGAAGAACGCAGCGTCGTCAGTCGTACGCTTGGTCATTTAGAGGAAGTAATATATATAGCATCGATGAAGAACGCAGCGTCGTCAGTCGTACGCTTGGTCATTTAGAGGAAGTAATATATATAGCATCGATGAAGAACGCAGCTCGGGAAGATCGGAAGAGCACACGTCTGAACTCCAGTCACCGAGTTAGATCTCGTATGCCGTCTTCTGCTTGAAAAGGGGGGGGGGGGGGGGGGGGGGGGGGGGGGGGGGGGGGGGGGGGGGGGGGGGG
>0b8913dd0066a764038feda3679a040b
ACCACCGAGATCTACACTCGTAGTCACACTCTTTCCCTACACGACGCTCTTCCGATCTATGAGCCTTGGTCATTTAGAGGAAGTAATATATATAGCATCGATGAAGAACGCAGCGTCGTCAGTCGTACGCTTGGTCATTTAGAGGAAGTAATATATATAGCATCGATGAAGAACGCAGCGTCGTCAGTCGTACGCTTGGTCATTTAGAGGAAGTAATATATATAGCATCGATGAAGAACGCAGCGTCGTCAGTCGTACGCTTGGTCATTTAGAGGAAGTAATATAATGCATCGATGAAGAACGCAGCGTCGTCAGTCGTACGCTTGGTCATTTAGAGGAAGTAATATATATAGCATCGATGAAGAACGCAGCGTACTTAGATCGGAAGAGCACACGTCTGAACTCCAGTCACCGAGTTAGATCTCGTATGCCGTCTTC
>cd650349865af2308f83be4a7c03b5ac
ACACGACGCTCTTCCGATCTCGTACGCTTGGTCATTTAGAGGAAGTAAAAGTCGTAACAAGGTTTCCGTAGGTGAACCTGCGGAAGGATCATTAGAGTGACAAGATCACCACCCTCGGTTATGCACACGTTGCTTTGGCGCAGGCCAATCTCATCACACACTATTTTTTATCGTCTGAGCACTATATAACATTAAAACTTTCAACAACGGATCTCTTGGTTCTGGCATCGATGAAGAACGCAGCTGCCGAAGATCGGAAGAGCACACGTC
>bee21e7cd602c35f3bd630173bb92ee8
AAAAGTCGTAACAAGGTTTCCGTAGGTGAACCTGCGGAAGGATCATTCATAATAAGTGTTTTATGGCACTTTTTAAATCCATATCCACCTTGTGTGCAATGTCAGTCGATCTTCTTCATGGAGATCGACCAAACATCAACCTTTATTTTTTAACTCTTTGTCTGAAAAATATTATGAATAAACAATTCAAAATACAACTTTCAACAACGGATCTCTTGGCTCTC
>ca884c749b8975b4285cfeb93fe8a7e1
ACGACGCTCTTCCGATCTCAAAAGCTTGGTCATTTAGAGGAAGTAAAAGTCGTAACAAGGTTTCCGTAGGTGAACCTGCGGAAGGATCATTACTGTGATTTAGTACTACACTGCGTGAGCGGAACGAAAACAACAACACCTAAAATGTGGAATATAGCATATAGTCGACAAGAGAAATCTACGAAAAACAAACAAAACTTTCAACAACGGATCTCTTGGTTCTCGCATCGATGAAGAACGCAGCGAATGAAGATCGGAAGAGCACACG
>a48ba41d04006e7f87c042a6f8e4b809
GACGTGTGCTCTTCCGATCTCGTACGCTTGGTCATTTAGAGGAAGTAAAAGTCGTAACAAGGTTTCCGTAGGTGAACCTGCGGAAGGATCATTAGAGTGACAAGATCACCACCCTCGGTTATGCACACGTTGCTTTGGCGCAGGCCAATCTCATCACACACTATTTTTTATCGTCTGAGCACTATATAACATTAAAACTTTCAACAACGGATCTCTTGGTTCTGGCATCGATGAAGAACGCAGCTGCCGAAGATCGGAAGAGCGTCGTGT
>23e3338c8550610334ff4e6c5dd7284d
CGTGTGCTCTTCCGATCTCAAAAGCTTGGTCATTTAGAGGAAGTAAAAGTCGTAACAAGGTTTCCGTAGGTGAACCTGCGGAAGGATCATTACTGTGATTTAGTACTACACTGCGTGAGCGGAACGAAAACAACAACACCTAAAATGTGGAATATAGCATATAGTCGACAAGAGAAATCTACGAAAAACAAACAAAACTTTCAACAACGGATCTCTTGGTTCTCGCATCGATGAAGAACGCAGCGAATGAAGATCGGAAGAGCGTCGT
>47a52706549e241ada997441d1b5bf2a
GGCGACCACCGAGATCTACACTCGTAGTCACACTCTTTCCCTACACGACGCTCTTCCGATCTATGAGCCTTGGTCATTTAGAGGAAGTAATATATATAGCATCGATGAAGAACGCAGCGTCGTCTGGTAGCCTTGGTCATTTAGAGGAAGTAATATATATAGCATCGATGAAGAACGCAGCGTCGTCAGTCGTACGCTTGGTCATTTAGAGGAAGTAATATATATAGCATCGATGAAGAACGCAGCGTCGTCAGTCGTACGCTTGGTCATTTAGAGGAAGTAATATATATAGCATCGATGAAGAACGCAGCTCGGGAAGATCGGAAGAGCACACGTCTGAACTCCAGTCACCGAGTTAGATCTCGTATGCCGTCTTC
>b0ece6dc218d2821a9e6ccc768da978d
TCTACACGTTAAGGCACACTCTTTCCCTACACGACGCTCTTCCGATCTCGTACGCTTGGTCATTTAGAGGAAGTAAAAGTCGTAACAAGGTTTCCGTAGGTGAACCTGCGGAAGGATCATAAAAAACTAATTTACACGCGATTTAAAATTGCTTACTTCAATAACCTATTAAACAATCAACCAACTAATACCAAAAACTTCCAACAACGGATCTCTTGGTTCTCGCATCGATGAAGAACGCAGCGTACTTAGATCGGAAGAGCACACGTCTGAACTCCAGTCACACCTTCGAATCGCG
>2d6fbeb22c3ab6cca0a964db597d4b08
CCCCCCCCCCCCCCCCCCCCCCCCCCCCCCCCCCCCCCCCCCCCCCCCCCCCCCCCCCCTTTTCAAGCAGAAGACGGCATACGAGATCTAACTCGGTGACTGGAGTTCAGACGTGTGCTCTTCCGATCTATGAGCCTTGGTCATTTAGAGGAAGTAATAGCATCGATGAAGAACGCAGCGTCGTCAGTCGTACGCTTGGTCATTTAGAGGAAGTAATATATATAGCATCGATGAAGAACGCAGCTCGGGAAGATCGGAAGAGCGTCGTGTAGGGAAAGAGTGTGACTACGAGTGTAGATCTCGGTGGTCGCCGTATCATTAAAAACGGGGGGGGGGGGGGGGGGGGGGGGGGGGGGGGGGGGGGGGGGGGGGGGGGGGG
>1536560df83c885ca7c1f890df55d844
AAGTCGTAACAAGGTTTCCGTAGGTGAACCTGCGGAAGGATCATTACAGTATTCTTTTTGCCAGCGCTTAATTGCGCGGCGAAAAAACCTTACACACAGTGTTTTTTGTTATTACAAGAACTTTTGCTTTGGTCTGGACTAGAAATAGTTTGGGCCAGAGGTTTACTGAACTAAACTTCAATATTTATATTGAATTGTTATTTATTTAATTGTCAATTTGTTGATTAAATTCAAAAAATCTTCAAAACTTTCAACAACGGATCTCTTGGTTCTC
>9954fe91d8d9b0531d1059deed4262f4
ACGACGCTCTTCCGATCTCAAAAGCTTGGTCATTTAGAGGAAGTAAAAGTCGTAACAAGGTTTCCGTAGGTGAACCTGCGGAAGGATCATTACTGTGATTTAGTACTACACTGCGTGAGCGGAACGAAAACAAAAACACCTAAAATGTGGAATATAGCATATAGTCGACAAGAGAAATCTACGAAAAACAAACAAAACTTTCAACAACGGATCTCTTGGTTCTCGCATCGATGAAGAACGCAGCGAATGAAGATCGGAAGAGCACACG
>4205e79aab31c124f9115633956e2e67
CCCCCCCCCCCCCCCCCCCCCCCCCCCCCCCCCCCCCCCCCCCCCCCCCCCCCCCCCCCCCTTTTCAAGCAGAAGACGGCATACGAGATCTAACTCGGTGACTGGAGTTCAGACGTGTGCTCTTCCGATCTATGAGCCTTGGTCATTTAGAGGAAGTAATAGCATCGATGAAGAACGCAGCGTCGTCAGTCGTACGCTTGGTCATTTAGAGGAAGTAATATATATAGCATCGATGAAGAACGCAGCGTACTTAGATCGGAAGAGCGTCGTGTAGGGAAAGAGTGTGACTACGAGTGTAGATCTCGGTGGTCGCCGTATCATTAAAAACGGGGGGGGGGGGGGGGGGGGGGGGGGGGGGGGGGGGGGGGGGGGGGGGGGGGG
>8f6d658e054bb86a7c2d4fa562797889
CGTGTGCTCTTCCGATCTCAAAAGCTTGGTCATTTAGAGGAAGTAAAAGTCGTAACAAGGTTTCCGTAGGTGAACCTGCGGAAGGATCATTACTGTGATTTAGTACTACACTGCGTGAGCGGAACGAAAACAAAAACACCTAAAATGTGGAATATAGCATATAGTCGACAAGAGAAATCTACGAAAAACAAACAAAACTTTCAACAACGGATCTCTTGGTTCTCGCATCGATGAAGAACGCAGCGAATGAAGATCGGAAGAGCGTCGT
>f27c275298dc9ca3874399d51505caa1
CTCTTCCGATCTACTGATCTTGGTCATTTAGAGGAAGTAATCCGCGCATCGACCTAGCTATTCAGCTCATCGATGGTTTCCGAGAGTTCCTCCAGCAGGGGGTAAACGAAAAAGCAATCTGGGACGATACTTATGAGCTGCTTCAGAAAGTGGCACAGCTCCCAAGCGGCGGTGACGGTCGATGAAATTCAAATTTCGATTAGAAAAGGTACTCCGCGTGCGCAGCATCGATGAAGAACGCAGCTCGGGAAGATCGGAAGAG
>2e16b8c53e6df8d45eb0b342e412e2f7
AGCAGAAGACGGCATACGAGATCTAACTCGGTGACTGGAGTTCAGACGTGTGCTCTTCCGATCTATGAGCCTTGGTCATTTAGAGGAAGTAATATATAGCATCGATGAAGAACGCAGCGTCGTCAGTCGTACGCTTGGTCATTTAGAGGAAGTAATATAATGCATCGATGAAGAGCGCAGCGTCGTCTGGTAGCCTTGGTCATTTAGAGGAAGTAATATATATAGCATCGATGAAGAACGCAGCGTCGTCAGTCGTACGCTTGGTCATTTAGAGGAAGTAAGCATCGATGAAGAACGCAGCGTCGTCACCCGCTGGTAGCCTTGGTCATTTAGAGGAAGTAATAGCATCGATGAAGAACGCAGCGTACTTAGATCGGAAGAGCGTCGTGTAGGGAAAGAGTGTGACTACGAGTGTAGATCTCGGTGGTCGCCGTATCA
>08d5de823e5c67f3ab5f4eb3370577f3
AAGTCGTAACAAGGTCTCCGTTGGTGAACCAGCGGAGGGATCATTACAGAGTTGCAAAACTCCCTAAACCATTGTGAACGTTACCTAAACCGTTGCTTCGGCGGGCGGCCCGGGTCCTTCCCGGCGCCCCCCGGCCCTCGCGGGCGCCCGCCGGAGGTAAACCAAACTATTGCATTAATGGCCTCTCTGAGTCTTCTGTACTGAATAAGTCAAAACTTTCAACAACGGATCTCTTGGTTCTG
>e5ec80fff6f1c580a3e6b9dd7fd3bdf3
ACCATTAACTATCATTGCTTATGTATTTTTTGTTCGCGCCGGCGGTGTTATGAAGCTTTTTGGTCAATTTATTTCGGCTGTGCTATGAAGTGTCATTACCGAGCGCTGCTTTACGTCGCTGTCAGGTACAGCCCTCAAGGCTTGAACTAAGAAAATACTCGGTTAAAGGCATCACTCTGGAAGCGGACAAACTGCTTCGTATTAGCTTGGGGTTACATGTCGAAGGCAGTTGCTAGAAAAGCTGTATGGGCCGCCGCAATTTCTGCGGTGCTTGCCATTTTGATTGTCTTTGTGGGACTTCCCTTCTTTGCATCCACCCAGATTGTTCGCGACCGGATTGCTCACCAGATGACCGCCTGGAGCGGCTACCGAGTCA
>be7d80f95eb0cf03538fe2491eda1aca
GTAAGCGAACATGGGACGCAGAAGACGCGCCGAGATACGCCGGTTGGAACCCGACCTGGTCTACTCCGACACCACCGTCACCGCCTTCGTCAACAAGCTCATGCGTGATGGCAAGAAGAACGCCGCCAGCCGGATCTTCTACGGCGCCTGCCGCCTGATCCAGGAGCGCAGCGGCCAGGAGCCCCTCAAGGTGTTCCGCCAGGCCCTCGACAACATCAAGCCGCGC
>4447f68adcbca65e5bd755fa48c768f4
TAGTACAATTTCAATGCCCAATCATCATCAGATTGAGAGAGATTAGCAGATATCTTCATAGGAGGAGAGCTAATCTCTTTTCATATCTTATGGGCAGGTATCGCGAATAATAAGATAATTTTAAGTAGAACCAATGCCTTACGGTTACTCTTTTTGAGATATTCTGAAAGAATTTAACAAATTGTGATCGTATAGAGTGATTTAGAGGAAATATATGAGACCGTTAATCGCTTACTTCTCTAATGCAGCATTAGAGAATAATATCGAGATCTTAAAGGGAAAATCGCCTCAAAGCCAACATTGTGCCGTCTTGAAAGCAGACGCATATGG
>e3e26a25b1bbe153e41195a56aaeeb8e
CCCCCCCCCCCCCCCCCCCCCCCCCCCCCCCCCCCCCCCCCCCCCCCCCCCCCCCCCCCCCCCCCCCCCCCCCCCCCCCCCCCCCCCCCCCCCCCCCCCCCCCCCCCCCCCCCTTTTTAATGATACGGCGACCACCGAGATCTACACTCGTAGTCACACTCTTTCCCTACACGACGCTCTTCCGATCTATGAGCCTTGGTCATTTAGAGGAAGTAATATATATAGCATCGATGAAGAACGCAGCGTACTTAGATCGGAAGAGCACACGTCTGAACTCCAGTCACCGAGTTAGATCTCGTATGCCGTCTTCTGCTTGAAAAGGGGGGGGGGGGGGGGGGGGGGGGGGGGGGGGGGGGGGGGGGGGGGGGGGGGGGGGGGGGGGGGGGGGGGGGGGGGGGGGGGGGGGGGGGGGGGGGGGGGGGGGGGGGGGGGGGGGGG
>a46faf9171a2cae80af6317acb09a60d
GAGGCATCAGTATATGTGGTAAAACAGGCACGGTGGAAAATGACCACGGTGAAGATCACTCTGTGTTTATAGCATTTGCGCCTAAAGAAGACCCCGTTATCGCCATGGCGGTTTACGTAGAAAACGCAGGACAGGGCGCTAGGGCAGCAGCAGGTATTACAGGACTTATGATAGAAAAGTACATCAAGGGTTGTACAGATAATGTTAATTTACAAGACTATATTTTAAGAGGGCAGTTTCTACATTGAAAAGACAGGACGACATAACCGCAAGCAAACTTGACTGGCTCACCATTATGCTGTATGCTTTATTAACCATACTGGGCTGGTTAAACATCTATGCT
>8849f08f85edeb76dcb3fdc276343372
TAAAAGTCGTAACAAGGTTTCCGTAGGTGAACCTGCGGAAGGATCATTCATAATAAGTGTTTTATGGCACTTTTTAAATCCATATCCACCTTGTGTGCAATGTCAGTCGATCTTCTTTATGGAGATTGGCCAAACATCAACCATATCTTTTAACTCTTTGTCTGAAAAATATTATGAATAAACAATTCAAAATACAACTTTCAACAACGGATCTCTTGGCTCTCG
>e0b5e57434f3bbc1f54cb6da07799d84
CGAGATTCGAAGGTGTGACTGGAGTTCAGACGTGTGCTCTTCCGATCTCAAAAGCTTGGTCATTTAGAGGAAGTAAAAGTCGTAACAAGGTTTCCGTAGGTGAACCTGCGGAAGGATCATAAAAAACTAATTTACACGCGATTTAAAATTGCTTACTTCAATAACCTATTAAACAATCAACCAACTAATACCAAAAACTTCCAACAACGGATCTCTTGGTTCTCGCATCGATGAAGAACGCAGCCGATTAAGATCGGAAGAGCGTCGTGTAGGGAAAGAGTGTGCCTTAACGTGTAGA
>a16bfec8ed2727cc91961a49397ee0fa
AAGTCGTAACAAGGTTTCCGTAGGTGAACCTGCGGAAGGATCACTAGTGATTAAATCGAGCGTGTCTTCATTGACCGCTCACCCTTCTCACCATCCACATACACCTGTGCACTGTTTAGCCTGAACCGGTTTCGGTTCAGGTTATCATTTCATACAAACTCTAGTCTTATGAATGTAAACGTTTTAATAACATAATAAAACTTTCAACAACGGATCTCTTGGTTCTC
>eac50cb2820f72dbc51d96ecf26f5cef
CCCCCCCCCCCCCCCCCCCCCCCCCCCCCCCCCCCCCCCCCCCCCCCCCCCCCCCCCCCCCCCCCCCCCCCCCCCCCCCCCCCCCCCCCCCCCCCCCCCCCCCCCCCCCCCCCTTTTTAATGATACGGCGACCACCGAGATCTACACTCGTAGTCACACTCTTTCCCTACACGACGCTCTTCCGATCTATGAGCCTTGGTCATTTAGAGGAAGTAATATATATAGCATCGATGAAGAACGCAGCTCGGGAAGATCGGAAGAGCACACGTCTGAACTCCAGTCACCGAGTTAGATCTCGTATGCCGTCTTCTGCTTGAAAAGGGGGGGGGGGGGGGGGGGGGGGGGGGGGGGGGGGGGGGGGGGGGGGGGGGGGGGGGGGGGGGGGGGGGGGGGGGGGGGGGGGGGGGGGGGGGGGGGGGGGGGGGGGGGGGGGGGGGG
>c08c253323250838d7560daeccc0c0f9
TCCGATCTGTTTCGCTTGGTCATTTAGAGGAAGTAAAAGTCGTAACAAGGTTTCCGTAGGTGAACCTGCGGAAGGATCATTACAAATCATGGTGAGTTGGTTGGTGGGGGGTTGGGAGTTTGCTCTCCGCTCCCCTGCTACCGGCTACATTTGCGCTTGTTGTGTTTGACAAAGTAACTTATCCACAAAATTGACAACTTTTAACAACGGATCTCTGGGCTCTTGCATCGATGAAGAACGCAGCTCGGGAAGATCGGA
>3496fd1d1a6c0622273595bc1808a3ae
AGGAGCATCTAGGGAGGCACGCCGATTAAAGCGAAATACGGGCGTAAGCCCGTATCGGGTGCACAGCCTGCCTTAGTACCCCTGATGAGCACGGGCGGGATTGAAACTCCAAAGAAGCAAAGGAAAGGGGTAACAGTATGAATAGAAGCGATACCCGCCAATTGACACCGCTGGAAGCCTCTGCGTTTTTTCGGAAAACACGTCTTAGGGACCGCACGGACCGTTACAAAGCGTATTTAGGTGAAATGTTGGTTGCCGTCGGCGAAACTCACGAAATAGCGTTACGG
>ce9aae152ad12ea531e12848b6aaa470
AAGTCGTAACAAGGTCTCCGTTGGTGAACCAGCGGAGGGATCATTACTGAGTTATCCAACTCCCAAACCCCTGTGAACATACCTATGTTGCTTCGGCGGGTCGTCCCGCGGCGCGCCCTCGTGGCGTGACCCGGACCCAGGCGCCCGCCGGGGAACCAAACTCTTGTCTTCCAGTGTCTCCTCTGAGTGGCATAAGCAAAAATAAACAAAACTTTCAGCAACGGATCTCTTGGTTCTG
>1eb9d4590df4ead97043d790186f1123
AAGTCGTAACAAGGTTTCCGTAGGTGAACCTGCGGAAGGATCATTAGAGAAAATATGAGCGGTCTCGTGGAGAGCCTGCTGGGGGGAGCCACTGTGGGGGAGCGCACACGCCAGCCAGCGCTTAGTTGCGCGGCGGCTGTGGGTGCTCTGCCGGGCGCCCTCTGCGAGGGCGGCTCTGCACAGAGAACAACATACACACAGTGGAGACACGTATGCACGTTTTTCTGGGTGCATTGGTGCTTTGGGCTGGCGACGGCCCAGAGTGCGGCACGCAAAACACAAACAAAAATGCAGTTGCAAGAAACAGTCAGCAAAGTATAAAAACATATACACAAATATTCAAAACTTTCAACAACGGATCTCTTGGTTCTC
>6a64f4dfe559bbeb5b658bc945f97b56
TCTACACCATCGTGAACACTCTTTCCCTACACGACGCTCTTCCGATCTGTTTCGCTTGGTCATTTAGAGGAAGTAAAAGTCGTAACAAGGTTTCCGTAGGTGAACCTGCGGAAGGATCATAAAAAACTAATTTACACGCGATTTAAAATTGCTTACTTCAATAACCTATTAAACAATCAACCAACTAATACCAAAAACTTCCAACAACGGATCTCTTGGTTCTCGCATCGATGAAGAACGCAGCTCGGGAAGATCGGAAGAGCACACGTCTGAACTCCAGTCACTACCTGCAATCTCG
>f303356d7a114376a8418e55230f8385
CTACACGACGCTCTTCCGATCTGTTTCGCTTGGTCATTTAGAGGAAGTAAAAGTCGTAACAAGGTTTCCGTAGGTGAACCTGCGGAAGGATCATTACCGTGACACGATCACCACCCTCGGTTACGCACGCGTTGCTTTGGCGCCCGCCAATCTCATCCAACACTATTCTTTGTCGTCGGAGCACTATAACATTAAAACTTTCAACAACGGATCTCTTGGTTCTGGCATCGATGAAGAACGCAGCTCGGGAAGATCGGAAGAGCACACGTCTG
>8ede8f3928bf90b7107c2a1cc112d19d
AAGTCGTAACAAGGTCTCCGTTGGTGAACCAGCGGAGGGATCATTACTGAGTTATCCAACTCCCAAACCCCTGTGAACATACCACTTGTTGCCTCGGCGGATCAGCCCGCTCCCGGTAAAACGGGACGGCCCGCCAGAGGACCCCTAAACTCTGTTTCTATATGTAACTTCTGAGTAAAACCATAAATAAATCAAAACTTTCAACAACGGATCTCTTGGTTCTG
>308baaafd5f26f58037a3405816fbd40
CCGTCACAGAAGAGCGGCTCGCCACCGAAGTGGCTTTCATGGCAGATAGAAGCGATATCACCGAAGAGCTGGTAAGAATTCGTAGTCACATTGATTCGTTTTATTCTGCTTGCACCGTTGGAGGCGTTGTCGGTCGAAAGCTCGACTTTGTCCTCCAAGAACTGCACCGGGAGATTACCACAATCGGCAATAAGGCAGCAGACGTGGAGATCAGTCACCACGTCGTTGAAGCCAAGGCTGAACTGGAGAAAATCCGAGAACAGGTGCAGAATGTAGAGTAAGCTTACAAGGGGGTGAGAATTGTATGGCGTTACCGAAGCTAACATCAGATGAGAAAAGAAAG
>a87e58e33ef03a3b27cd0706c2ce0f4f
TCTACACGTTAAGGCACACTCTTTCCCTACACGACGCTCTTCCGATCTCAAAAGCTTGGTCATTTAGAGGAAGTAAAAGTCGTAACAAGGTTTCCGTAGGTGAACCTGCGGAAGGATCATAAAAAACTAATTTACACGCGATTTAAAATTGCTTACTTCAATAACCTATTAAACAATCAACCAACTAATACCAAAAACTTCCAACAACGGATCTCTTGGTTCTCGCATCGATGAAGAACGCAGCCGATTAAGATCGGAAGAGCACACGTCTGAACTCCAGTCACACCTTCGAATCTCG
>69476ac1bd1d316bad06309642dc394f
TCGCAAAAGCAAAAGGGAACGCCTAATTTTAACAGAACATGAGTCAAAAAATCAGAATAAAACTAAAATCCTACGACCATATGCTGGTTGATAAATCGGCTGAAAAAATCGTAAAAACTGTAAAAAGTACAGGTGCAGTAGTAACAGGACCGATTCCGTTGCCTACACACAAGAAAATATTCACAGTATTGCGCTCTCCGCACGTGAACAAAAAAGCTAGAGAGCAATTTGAATTGAGCTCGTATAAAAGATTGTTGGACATCTATTCTTCTTCATCCAAAACCATCGAT
>78e3972e4f963d32de308d167da5fd5b
AAGTCGTAACAAGGTTTCCGTAGGTGAACCTGCGGAAGGATCACTAGTGATTAAATCGAGCGTGTCTTCATTGACCGCTCACCCTTCTCACCATCCACATACACCTGTGCACTGTTTAGCCTGAGCCGGTTTTCCGGTCCAGGTTATCATTTCATACAAACTCTAGTCTTATGAATGTAAACGTTTTAATAACATAATAAAACTTTCAACAACGGATCTCTTGGTTCTC
>d9303298fb07ca63dd2eb272d37ff4b1
CAGACGTGTGCTCTTCCGATCTGTTTCGCTTGGTCATTTAGAGGAAGTAAAAGTCGTAACAAGGTTTCCGTAGGTGAACCTGCGGAAGGATCATTACCGTGACACGATCACCACCCTCGGTTACGCACGCGTTGCTTTGGCGCCCGCCAATCTCATCCAACACTATTCTTTGTCGTCGGAGCACTATAACATTAAAACTTTCAACAACGGATCTCTTGGTTCTGGCATCGATGAAGAACGCAGCTCGGGAAGATCGGAAGAGCGTCGTGTAG
>4ddef4fa1a84cda6627598be756d92a3
GCTTGGTCATTTAGAGGAAGTAAAAGTGGAATTACTGGTGCGTTTTTGGCGATGAGATTTTAGTTTCAGCTACGATTAGTCACCTCGATTACGCTGCTGTGTGCTTCGTCTATATTTTAGAATATGAAACGCAACGATTTTTTGAGAAAACGATTACGTTACCCCCACTCGGCAATCGCGTCAAAATGGCTGAAGAAGTATTACAACATACGACGTGTCACGACGCATCGATGAAGAACGCAGCG
>57b78d6aedbc64186b2bb8f8b8348e33
CCCCCCCCCCCCCCCCCCCCCCCCCCCCCCCCCCCCCCCCCCCCCCCCCCCCCCCCCCCCCCCCCCCCCCCCCCCCCCCCCCCCCCCCCCCCCCCCCCCCCCCCCCCCCCCCCCCCCCTTTTCAAGCAGAAGACGGCATACGAGATCTAACTCGGTGACTGGAGTTCAGACGTGTGCTCTTCCGATCTATGAGCCTTGGTCATTTAGAGGAAGTAATATATATAGCATCGATGAAGAACGCAGCTCGGGAAGATCGGAAGAGCGTCGTGTAGGGAAAGAGTGTGACTACGAGTGTAGATCTCGGTGGTCGCCGTATCATTAAAAACGGGGGGGGGGGGGGGGGGGGGGGGGGGGGGGGGGGGGGGGGGGGGGGGGGGGGGGGGGGGGGGGGGGGGGGGGGGGGGGGGGGGGGGGGGGGGGGGGGGGGGGGGGGGGGGG
>b6b2585b642d1812d9986a86a32d2289
CAGTTCCCTGGACGGGAGATGGGTTCAGCAAGCCGGTGGCATTCTGAGCGTCGGGATTGATGCGTGCGGCGTCACTCCCATCGTCATCGACGAAATTGGAGACGATGGCGGGGGAGATGTTCTCTTCGAGGGCGGTGCCATCCTTCATCCCTACAACCTGGGCGGAGCACCGGCTAACCAGTGGTATACCGTCATGACTTGGGAAGGAACTATGACCAACAACGGCTTGGGTCTTTCGCCCGAGGCTGTGGCATCGGGATGGCAATTTC
>7c4d24da55b5f3fa38e9ed76e6503211
AGAGGAAGTAAAAGTCGTAACAAGGTTTCCGTAGGTGAACCTGCGGAAGGATCATTATCAAAACAGCGGACTTCGGTCCTTGCTGCACCCTTGTCTTTTGCGTACCGTATGTTTCCTCGGCGGGCTTGCCTGCCGGTTGGACATTATCAAACCTTTTTGTAGTTGCAATCAGCGTCAGAAAATAATAATAATTACAACTTTCAACAACGGATCTCTTGGTTCTGGCATCGATG
>3739d165ce35a1125aa6bf539fbd845b
AGAGGAAGTAATATATATAGCATCGATGAAGAACGCAGCGTCGTCAGTCGTACGCTTGGTCATTTAGAGGAAGTAAAAGTCGTAACAAGGTTTCCGTAGGTGAACCTGCGGAAGGATCATAAAAAACTAATTTACACGCGATTTAAAATTGCTTACTTCAATAACCTATTAAACAATCAACCAACTAATACCAAAAACTTCCAACAACGGATCTCTTGGTTCTCGCATCGATG
>a48137189803114c27fdc2769d3f7280
TAGTACAATTTCAATGCCCAATCATCATCAGATTGAGAGAGATTAGCAGATATCTTCATAGGAGGAGAGCTAATCTCTTTTCATATCTTATGGGCAGGTATCGCGAATAATAAGATAATTTTAAGTAGAACCAATGCCTTACGGTCACTCTTTTTGAGATATTCTGAAAGAATTTAACAAATTGTGATCGTATAGAGTGATTGAGAGGAAATATATGAGACCGTTAATCGCTTACTTCTCTAATGCAGCATTAGAGAATAATATCGAGATCTTAAAAGGAAAATCGCCCCAAAGCCAACATTGTGCCGTCTTGAAAGCAGACGCATATGG
>2d70b5f7ae0be758c8138954d025ddfd
AAAGTCGTAACAAGGTCTCCGTTGGTGAACCAGCGGAGGGATCATTACCGAGTTTACAACTCCCAAACCCCTGTGAACATACCAATTGTTGCCTCGGCGGATCAGCCCGCTCCCGGTAAAACGGGACGGCCCGCCAGAGGACCCCTAAACTCTGTTTCTATATGTAACTTCTGAGTAAAACCATAAATAAATCAAAACTTTCAACAACGGATCTCTTGGTTCTG
>e4e772bf021f209e40dd620828272587
CGAGATTGCAGGTAGTGACTGGAGTTCAGACGTGTGCTCTTCCGATCTGTTTCGCTTGGTCATTTAGAGGAAGTAAAAGTCGTAACAAGGTTTCCGTAGGTGAACCTGCGGAAGGATCATAAAAAACTAATTTACACGCGATTTAAAATTGCTTACTTCAATAACCTATTAAACAATCAACCAACTAATACCAAAAACTTCCAACAACGGATCTCTTGGTTCTCGCATCGATGAAGAACGCAGCTCGGGAAGATCGGAAGAGCGTCGTGTAGGGAAAGAGTGTTCACGATGGTGTAGA
>7dd21e7a64b1cd782d418f84da536698
CCCCCCCCCCCCCCCCCCCCCCCCCCCCCCCCCCCCCCCCCCCCCCCCCCCCCCCCCCCCCCCCCCCCCCCCCCCCCCCCCCCCCCCCCCCCCCCCCCCCCCCCCCCCCCCCCCCCCCTTTTCAAGCAGAAGACGGCATACGAGATCTAACTCGGTGACTGGAGTTCAGACGTGTGCTCTTCCGATCTATGAGCCTTGGTCATTTAGAGGAAGTAATATATATAGCATCGATGAAGAACGCAGCGTACTTAGATCGGAAGAGCGTCGTGTAGGGAAAGAGTGTGACTACGAGTGTAGATCTCGGTGGTCGCCGTATCATTAAAAACGGGGGGGGGGGGGGGGGGGGGGGGGGGGGGGGGGGGGGGGGGGGGGGGGGGGGGGGGGGGGGGGGGGGGGGGGGGGGGGGGGGGGGGGGGGGGGGGGGGGGGGGGGGGGGGG
>ce95a5be23bc5de15a10b5a836bdd60d
TAGAGGAAGTAAAAGTCGTAACAAGGTCTCCGTTGGTGAACCAGCGGAGGGATCATTACAGAGTTGCAAAACTCCCAACCATTGTGAACGAACCCGTTATAGTTGCTTCGGCGGGTGGTGCGCTGCAACCACCCGCCGGCAGCATGCAAACTCTAGATTATAGTGGATCTCTGAGTAGCTTATTTAATAAGTCAAAACTTTCAACAACGGATCTCTTGGTTCTGGCATCGATGA
>3783caee9e0ea68327ff9cb4c81bf85f
CTACACGACGCTCTTCCGATCTGTTTCGCTTGGTCATTTAGAGGAAGTAAAAGTCGTAACAAGGTTTCCGTAGGTGAACCTGCGGAAGGATCATTACCGTGACACGATCACCACCCTCGGTTACGCACGCGTTGCTTTGGCGCCCGCCAATCTCACCCAACACTATTCTTTGTCGTCGGAGCACTATAACATTAAAACTTTCAACAACGGATCTCTTGGTTCTGGCATCGATGAAGAACGCAGCTCGGGAAGATCGGAAGAGCACACGTCTG
>0b812b0e37e618aea40c7d3a6b55e4f8
TAGCGCACATCGCCCAGCGGCGCTTGGGCGGGCAAGTCCAGTTGGTAGGTATCGGTCAAGATCGAGCCGGGTGTCCAAGTGGTGGCCGGTTCTTCACCCTGGCGCGGCTGCGTGTCCAACTGGGCCAAGACCGTTTCGCCGTCGGGCGTGTCGGTGACTGCCTGGAAAAAGACGTTGTAGTCGAAACTCAGCGGGTGCAGCACCTGCCAGGTCACGTTGAGCGTCGCCGTGCGCTCGGCTTCATCTTCGAACAGCCGC
>ce73bf3d975cbabef611c71cbf185134
CAGACGTGTGCTCTTCCGATCTGTTTCGCTTGGTCATTTAGAGGAAGTAAAAGTCGTAACAAGGTTTCCGTAGGTGAACCTGCGGAAGGATCATTACCGTGACACGATCACCACCCTCGGTTACGCACGCGTTGCTTTGGCGCCCGCCAATCTCACCCAACACTATTCTTTGTCGTCGGAGCACTATAACATTAAAACTTTCAACAACGGATCTCTTGGTTCTGGCATCGATGAAGAACGCAGCTCGGGAAGATCGGAAGAGCGTCGTGTAG
>2b18941116a938ba616998ba151ac9f2
CAGAAGACGGCATACGAGATCTAACTCGGTGACTGGAGTTCAGACGTGTGCTCTTCCGATCTATGAGCCTTGGTCATTTAGAGGAAGTAATATATATAGCATCGATGAAGAACGCAGCGAATGATGGTAGCCTTGGTCATTTAGAGGAAGTAATATATAGCATCGATGAAGAACGCAGCGTCGTCAGTCGTACGCTTGGTCATTTAGAGGAAGTAATATATATAGCATCGATGAAGAACGCAGCGTCGTCAGTCGTACGCTTGGTCATTTAGAGGAAGTAAGCATCGATGAAGAACGCAGCGTCGTCACCCGCTGGTAGCCTTGGTCATTTAGAGGAAGTAATAGCATCGATGAAGAACGCAGCGTACTTAGATCGGAAGAGCGTCGTGTAGGGAAAGAGTGTGACTACGAGTGTAGATCTCGGTGGTCGCCGTATCA
>84e0b092b7b68a7fb61813d73c0ae688
AAGTCGTAACAAGGTTTCCGTAGGTGAACCTGCGGAAGGATCATTACCGAGTGTTTGGATGCCCCTTCTCGGGGTGTCCGTCCTCCCATCCGTGTCTATTTGTACCCTGTTGCTTCGGCGGGCCCGCCCTTCGTGGCCGCCGGGGGGCTTCCCTGCCCCCGGGCCCGTGCCCGCCGGAGACCTCAACCATGAACACTGTCTGAAGGTTGCAGTCTGAGTACCGATATAAAAAATCGTTAAAACTTTCAACAACGGATCTCTTGGTTCCG
>596db44085ac4f04aa398ec756b857c1
AAGTCGTAACAAGGTTTCCGTAGGTGAACCTGCGGAAGGATCATTCATAATCAAGTGTTTTTATGGCACTTTCAAAAATCCATATCCACCTTGTGTGCAATGTCATCTCTCTGGGGGCTGCCGGCTGTCAAAAGCCGTGTGGTCACCTTTGGGATTTATATCTACTCAGAACTTTAGTGATTTTGTCTGAAACATATTATGAATACTTAATTCAAAATACAACTTTCAACAACGGATCTCTTGGCTCTC
>aeed638ba80302b96065437aa7bef401
CGATTGTGGATGGATTATTTGTAACGTTTGAAGGCGGTGAAGGTGCGGGGAAAACGACCGTCATCGAAAAGTTAGCTCGGCGTTTGGAACGTGAAGGTCACGACGTTCTCGTCACGCGAGAACCTGGTGGAATTCGTATCGCTGAGGAAATTAGACAAATTATTTTACATCCGAATCATACGGAAATGGAAGAACGAACAGAGGCGTTATTATATGCAGCTGCTAGACGGCAGCATTTAGTAGAAAAGGTTATTCCTGCTTTACAAGCGGGGAAAATCATCTTATGTGACAGATTTATCGACAGTAGTCTCGCTTATCAAGGGTATGCAAGAGGTATCG
>7fbb93d82e4abea98be2b43aa3e311fd
AAGTCGTAACAAGGTCTCCGTAGGTGAACCTGCGGAGGGATCATTACAAGTGACCCCGGTCTAACCACCGGGATGTTCATAACCCTTTGTTGTCCGACTCTGTTGCCTCCGGGGCGACCCTGCCTTCGGGCGGGGGCTCCGGGTGGACACTTCAAACTCTTGCGTAACTTTGCAGTCTGAGTAAACTTAATTAATAAATTAAAACTTTTAACAACGGATCTCTTGGTTCTG
>2478d9c43912c93848e329426aa12347
AAGTCGTAACAAGGTCTCCGTTGGTGAACCAGCGGAGGGATCATTAAAGAGTTGCAAAACTCCCAAACCATTGTGAACATACCTTCAACGTTGCTTCGGCGGGTTGGCCCCGGTCTCCGGGGTCCCCGGCCCTACTCGGGCGCCCGCCGGAGGTATCTAACTCTTGAACTTTTATGGCCTCTCTGAGTCTTTGTACTTAATAAGTCAAAACTTTCAACAACGGATCTCTTGGTTCTG
>3baaa1a55f67a004e5bdf88baecff544
AAGTCGTAACAAGGTCTCCGTTGGTGAACCAGCGGAGGGATCATTACCGAGTTTACAACTCCCAAACCCCTGTGAACATACCTATACGTTGCCTCGGCGGATCAGCCCGCGCCCCGTAAAAAGGGACGGCCCGCCCGAGGACCCCTAAACTCTGTTTTTAGTGGAACTTCTGAGTAAAACAAACAAATAAATCAAAACTTTCAACAACGGATCTCTTGGTTCTG
>4fa5716aee98d5a8f2f9ebd49b467871
AAGTCGTAACAAGGTTTCCGTAGGTGAACCTGCGGAAGGATCATTACCAAGAACCACACAGAAAAGGGCTGCTATAGGGGCCGGCAGGGCTAGTAGCTTTACGTTGTTGAACGTCCTGTTTGGACCCGTTGGCAGCCCCCATCTAAACCCTCTGCGTACCTGTCCCCCCTTGCTTCCCCCGGCACCTCGCTGGGGGGAGGAACAACAACCAAAACTCTTTGTGAACAAACAGACGTCAGAATTACAAAAACAAAAAAAAGTTAAAACTTTCAACAACGGATCTCTTGGTTCCC
>c3199b8234d1239b45421adfcf02aa79
CGAGATCTAACTCGGTGACTGGAGTTCAGACGTGTGCTCTTCCGATCTATGAGCCTTGGTCATTTAGAGGAAGTAAAAGTCGTAACAAGGTTTCCGTAGGTGAACCTGCGGAAGGATCATAAAAAACTAATTTACACGCGATTTAAAATTGCTTACTTCAATAACCTATTAAACAATCAACCAACTAATACCAAAAACTTCCAACAACGGATCTCTTGGTTCTCGCATCGATGAAGAACGCAGCGTACTTAGATCGGAAGAGCGTCGTGTAGGGAAAGAGTGTGACTACGAGTGTAGA
>331dbcfcb2f6712fdb711afc3abf3971
TTAGAGGAAGTAATATAATGCATCGATGAAGAACGCAGCGTCGTCAGTCGTACGCTTGGTCATTTAGAGGAAGTAAAAGTCGTAACAAGGTTTCCGTAGGTGAACCTGCGGAAGGATCATAAAAAACTAATTTACACGCGATTTAAAATTGCTTACTTCAATAACCTATTAAACAATCAACCAACTAATACCAAAAACTTCCAACAACGGATCTCTTGGTTCTCGCATCGATGAA
>61c08fee83fc6ae2ddf642c07a8967ad
TTAGAGGAAGTAAAAGTCGTAACAAGGTTTCCGTAGGTGAACCTGCGGAAGGATCATAAAAAACTAATTTACACGCGATTTAAAATTGCTTACTTCAATAACCTATTAAACAATCAACCAACTAATACCAAAAACTTCCAACAACGGATCTCTTGGTTCTCGCATCGATGAAGAACGCAGCGTCGTCAGTCGTACGCTTGGTCATTTAGAGGAAGTAATATAATGCATCGATGAA
>43f4c75ccd3722e2b164cfe562199782
TCTACACTCGTAGTCACACTCTTTCCCTACACGACGCTCTTCCGATCTATGAGCCTTGGTCATTTAGAGGAAGTAAAAGTCGTAACAAGGTTTCCGTAGGTGAACCTGCGGAAGGATCATAAAAAACTAATTTACACGCGATTTAAAATTGCTTACTTCAATAACCTATTAAACAATCAACCAACTAATACCAAAAACTTCCAACAACGGATCTCTTGGTTCTCGCATCGATGAAGAACGCAGCGTACTTAGATCGGAAGAGCACACGTCTGAACTCCAGTCACCGAGTTAGATCTCG
>9090ce58c8fff619fe2b883ea2f99192
AAGTCGTAACAAGGTCTCCGTTGGTGAACCAGCGGAGGGATCATTACAGAGTTATCCAACTCCCAAACCCATGTGAACTTATCTCTTTGTTGCCTCGGCGCAAGCTACCCGGGACCTCGCGCCCCGGGGGGCCCGCCGGCGGACAAACCAAACTCTGTTATCTTCGTTGATTATCTGAGTGTCTTATTTAATAAGTCAAAACTTTCAACAACGGATCTCTTGGTTCTG
>fd855121ddd9d4656a78bf3a4c489a36
ACGCTTGGTCATTTAGAGGAAGTAAAAGTCGTAACAAGGTTTCCGTAGGTGAACCTGCGGAAGGATCATTAATGATTGACCCTCTGGGTCTTATCTTAACATCCCTCACCTCTGTGAACCGTTTGACCTCCGGGTCTTACAAAAACCATAACAAACATCAGTGTAAAGAACGTCTTGTTATCTTAACAAAAACAAAACTTTCAACAACGGATCTCTTGGCTCTCGCATCGATGAAGAACGCAGCTGC
>21acde0b2f2858bcedcc20ba1d4c69ea
CTTCCGATCTACTGATCTTGGTCATTTAGAGGAAGTAACAACTAAATTTATCAAAGCTTAGTGCACCTGCGATAAATTTAGTTGTTTGTTCCTCGTAATATTTATCAAGATCGTTACGCAAAACATTGACACGTTGCGCAGTGCTTTCATCAAAGATCGGTGGTCCATATTTGACTTCAGCCATGTAGGGATCCAAGGCTTCCTGAGCTTCTTGTACCTGGTCTGCATCGATGAAGAACGCAGCTCGGGAAGATCGGAAG
>0bc21c02fad1a32e990fdd85d65c567d
TCTTCCGATCTACTGATCTTGGTCATTTAGAGGAAGTAAGATGAGCCGCAGCTACTACATGTTGATTTCAAGCCTGCCGCAGTTGCCGGTGCGGTTTGATTCCGGACGTTTGCCGATCTCCTGGGCGACGCTCAACGAGCGGCTGCAGCTGTTGCACCCGGCGGATCGCCAGGTGACGCAGCAACTGGGGCTGTACTTCCTCTGGGACAGTCAGCCGCTGGACCGCATCGATGAAGAACGCAGCGTCGTCAGATCGGAAGA
>bde718847f41be286a85301fdf2cd739
AAGTCGTAACAAGGTCTCCGTTGGTGAACCAGCGGAGGGATCATTACCGAGTTTACAACTCCCAAACCCCTGTGAACATACCTTAATGTTGCCTCGGCGGATCAGCCCGCGCCCCGTAAAACGGGACGGCCCGCCAGAGGACCCAAACTCTAATGTTTCTTATTGTAACTTCTGAGTAAAACAAACAAATAAATCAAAACTTTCAACAACGGATCTCTTGGTTCTG
>723d052a31629470eaa85060c8661ae7
TCTACACTCGTAGTCACACTCTTTCCCTACACGACGCTCTTCCGATCTATGAGCCTTGGTCATTTAGAGGAAGTAAAAGTCGTAACAAGGTTTCCGTAGGTGAACCTGCGGAAGGATCATAAAAAACTAATTTACACGCGATTTAAAATTGCTTACTTCAATAACCTATTAAACAATCAACCAACTAATACCAAAAACTTCCAACAACGGATCTCTTGGTTCTCGCATCGATGAAGAACGCAGCTCGGGAAGATCGGAAGAGCACACGTCTGAACTCCAGTCACCGAGTTAGATCTCG
>cf6e8495bab4022dff9ff3be4ce30cad
AAGTCGTAACAAGGTTTCCGTAGGTGAACCTGCGGAAGGATCATTATCGTGGGGCTTCGGCCCCGTCGAGATAGCACCCTTGCCTTTATGAGTACCTTGGTTTCCTCCCCCGGCCATCGGGGGGTGGGATAACCTCGTCTGTTCCCCCGGAAGGCAACCATACCCCGGGGACCGCCAAAAGAAACACGCTGCAATCACCTGTAACCGTCTGATAAAACAAGCAAAAGTCAAAACTTTCAACAACGGATCTCTTGGTTCTG
>45cfa55182dae2fb0ba935f5e155d7d5
AAGTCGTAACAAGGTCTCCGTTGGTGAACCAGCGGAGGGATCATTACCGAAGTTACTCTTCAAAACCCATTGTGAACCTTACCTCTTGCCGCGCGTTGCCTCGGCGGGGAGGCGGGGTCTGGGTCGGCGCGCCCCTCACCGGGCCGCCGTCCCCGTCCCCGTCCCCGCCGGCCGCGCCAAACTCTAAATTTGAAAAAGCGTACTGCACGTTCTGATTCAAAACAAAAAACAAGTCAAAACTTTTAACAACGGATCTCTTGGTTCTG
>dbce51be9cd1c1bb55b6b40c0d9cad64
AAGTAAAAGTCGTAACAAGGTTTCCGTAGGTGAACCTGCGGAAGGATCATTACCGAGTGCGGGCCCTCTGGGTCCAACCTCCCATCCGTGTCTATCTGTACCCTGTTGCTTCGGCGTGGCCACGGCCCGCCGAAGACTAACATTTGAACACTGTCTGAAGTTTGCAGTCTGAGTTTTTAGTTAAACAATAATTAAAACTTTCAACAACGGATCTCTTGGTTCCGGCAT
>1661db946e7c48a1c80f76f79d62aef2
CGAGATCTAACTCGGTGACTGGAGTTCAGACGTGTGCTCTTCCGATCTATGAGCCTTGGTCATTTAGAGGAAGTAAAAGTCGTAACAAGGTTTCCGTAGGTGAACCTGCGGAAGGATCATAAAAAACTAATTTACACGCGATTTAAAATTGCTTACTTCAATAACCTATTAAACAATCAACCAACTAATACCAAAAACTTCCAACAACGGATCTCTTGGTTCTCGCATCGATGAAGAACGCAGCTCGGGAAGATCGGAAGAGCGTCGTGTAGGGAAAGAGTGTGACTACGAGTGTAGA
>55b4487ab38160b62d19362712782477
AAGTCGTAACAAGGTTTCCGTAGGTGAACCTGCGGAAGGATCATTAGAGAAAATATGAGCGGTCTCGTGGAGAGCCTGCTGGGGGGAGCCACTGTGGGGGAGCGCACATGCCAGCCAGCGCTTAGTTGCGCGGCGGCTGTGGGTGCTCTGCCGGGCGCCCTCTGCAAAGGCGGCTCTGCACAGAGAACAACATACGCACAGTGGAGACACGTATGCACGTTTTTCTGGGTGCATTGGTGCTTTGGGCTGGCGACGGCCCAGAGTGCGGCACGCAAAACACAAACAAAAATGCAGTTGCAAGAAACAGTCAGCAAAAGTATAAAAAACATATACACAAATATTCAAAACTTTCAACAACGGATCTCTTGGTTCTC
>38030326924c49746c85e7cd6c470066
AAGTCGTAACAAGGTCTCCGTTGGTGAACCAGCGGAGGGATCATTACTGAGTGTCATTACTCTTTAACCCCTGTTATTTCTACCTGTTCTGTTGCTTTGGCAGGCGGCCCCAGGGCGGGGCCGGTGGCCTTTTAGGTGCCTGCCAGAGGATTTTCAAACTATTTTATTTTAGACATCTGAGTTGCTATTAAAACGCATCAAAACTTTCAACAACGGATCTCTTGGTTCTG
>92456f5b6010480f159a3daca791b60b
TAAAAGTCGTAACAAGGTCTCCGTTGGTGAACCAGCGGAGGGATCATTACCGAGTTTACAACTCCCAAACCCCATGTGAACTATACCTGTTCGTTCCCTCGGCGGTGTCCGGCGCTTCGGCGAAGGCCCGCCAGAGGACCCAACAAACTCTTTTGAATTTTTAGTATCTTCTGAGTGAAAAAAACAATAAATCAAAACTTTCAACAACGGATCTCTTGGTTCTGG
>a39ba8b94eacb850e45f52b3b063a462
AAGTCGTAACAAGGTTTCCGTAGGTGAACCTGCGGAAGGATCATTAGTGAATTAAACATGCTTGGTGTCTTCGCTTCGGCAAGGCCCTTGCTTAACTCACATCCCAACACCTGTGAACTGTAAGGCGCATGACTAGGTTCGCCCAAGTCATCGTCTGCCCTTTTTAACAAACAATTAATGTAACAAACGTAGTCTTATTATAACCTAATAAAACTTTCAACAACGGATCTCTTGGCTCTC
>aef5f8af6102274ed6df877cc9bee08a
AAGTCGTAACAAGGTCTCCGTTGGTGAACCAGCGGAGGGATCATTACCGAGTTTACAACTCCCAAACCCCTGTGAACATACCTATACGTTGCCTCGGCGGATCAGCCCGCGCCCCGTAAAACGGGACGGCCCGCCCGAGGACCCCTAAACTCTGTTTTTAGTGGAACTTCTGAGTAAAACAAACAAATAAATCAAAACTTTCAACAACGGATCTCTTGGTTCTG
>4cc6fc72067e19638eabbd8444d0a2ce
AAGTCGTAACAAGGTTTCCGTAGGTGAACCTGCGGAAGGATCATTATCGAGTTCTGACTGGGTTGTAGCTGGCCTTCCGAGGCATGTGCACGCCCTGCTCATCCACTCTACACCTGTGCACTTACTGTGGGTTTACGGGTCGTGAAGCGGGCTCGTTTATTCGGGCTTGTTGAGCGCACTTGTTTCCTGCGTTTATCACAAACTCTATAAAGTATCAGAATGTGTATTGCGATGTAACGCATCTATATACAACTTTCAGCAACGGATCTCTTGGCTCTC
>e04de4f76ad0d06cd0641379ab48ea48
CCGACCACCGAGATCTACACTCAGACGAACACTCTTTCCCTACACGACGCTCTTCCGATCTACTGATCTTGGTCATTTAGAGGAAGTAATATAATAGCATCGATGAAGAACGCAGCTCGGGATGGTAGCCTTGGTCATTTAGAGGAAGTAATATATATAGCATCGATGAAGAACGCAGCGTCGTCAGTCGTACGCTTGGTCATTTAGAGGAAGTAATATATATAGCATCGATGAAGAACGCAGCCTCGTCAGCCGTACGCTTGGTCATTTAGAGGAAGTAATATATATAGCATCGATGAAGAACGCAGCGTCGTCAGATCGGAAGAGCACACGTCTGAACTCCAGTCACACTGCTTGATCTCGTATGCCGTCT
>6ffa76edf09e5aa6606f1884d49bf5c4
TTAGAGGAAGTAATATATAGCATCGATGAAGAACGCAGCGTCGTCAGTCGTACGCTTGGTCATTTAGAGGAAGTAAAAGTCGTAACAAGGTTTCCGTAGGTGAACCTGCGGAAGGATCATAAAAAACTAATTTACACGCGATTTAAAATTGCTTACTTCAATAACCTATTAAACAATCAACCAACTAATACCAAAAACTTCCAACAACGGATCTCTTGGTTCTCGCATCGATGAA
>0b0a57df360475d0479348ade5c270c7
TAGTACAATTTCAATGCCTAATCATCATCAGATTGAGAGAGATTAGCAGATATCTTCATAGGAAGAGGGCTAATCTCTTTTCATATCTTATGGGCAGATATCGCGAATAATAAGATAATTTTAAGTAGAACCAATGCCTTACGGTCACTCTTTTTGAGATATTCTGAAAGAATTTAACAAATTGTGATCGTATAGAGTGATTTAGAGGAAATATATGAGACCGTTAATCGCTTACTTCTCTAATGCAGCATTAGAGAATAATATCGAGATCTTAAAAGGAAAATCGCCCCAAAGCCAACATTGTGCCGTCTTGAAAGCAGACGCATATGG
>9d472617b3b5b28cf0d7356598a076e9
CTCTTTCCCTACACGACGCTCTTCCGATCTATGAGCCTTGGTCATTTAGAGGAAGTAAATAGCATCGATGAAGAACGCAGCGTCGTCAGTCGTACGCTTGGTCATTTAGAGGAAGTAATATAATGCATCGATGAAGAACGCAGCGTCGTCACCGACTGCCCATAGAGAGGATGATGCTCTTCCGATCCCGTACGCTTGGTCATTTAGAGGAAGTAATATATATAGCATCGATGAAGAACGCAGCTCGGGAAGATCGGAAGAGCACACGTCTGAACTCCAG
>b179f72e946e24781d2702954fe88d80
GGAAGTAAAAGTCGTAACAAGGTTTCCGTAGGTGAACCTGCGGAAGGATCATTAATGAATAAACTGGACGCTCTTTTTAGAGGTCCGACCCTTCATTACCTTCACACTGTGCACACACTTCATTTTTACACCCATTTTTAAACACTATAGTATAAGAATGTACCAGTCTCTTAATTGAGCATAAATACATAATAAAACTTTCAGCAACGGATCTCTTGGCTCTCGCATCG
>600c0240058f41079f95b6bad1a7345f
AAGTCGTAACAAGGTCTCCGTTGGTGAACCAGCGGAGGGATCATTACCGAGTTTACAACTCCCAAACCCCTGTGAACATACCTTTATGTTGCCTCGGCGGATCAGCCCGCGCCCCGTAAAACGGGACGGCCCGCCGCAGGAACCACAAAACTCTGATTTTAGTGTAACTTCTGAGTCTAAAAAACAAATAAATCAAAACTTTCAACAACGGATCTCTTGGTTCTG
>2f1cb7219121953fab2d8620e30c9c73
CCCCCCCCCCCCCCCCCCCCCCCCCCCCCCCCCCCCCCCCCCCCCCCCTCTTTAATGATACGGCGACCACCGAGATCTACACTCAGACGAACACTCTTTCCCTACACGACGCTCTTCCGATCTACTGATCTTGGTCATTTAGAGGAAGTAATATATATAGCATCGATGAAGAACGCAGCGTCGTCAGTCGTACGCTTGGTCATTTAGAGGAAGTAATATATATAGCATCGATGAAGAACGCAGCGTCGTCAGATCGGAAGAGCACACGTCTGAACTCCAGTCACACTGCTTGATCTCGTATGCCGTCTTCTGCTTGAAAAGGGGGGGGGGGGGGGGGGGGGGGGGGGGGGGGGGGGGGGGGGGGGGGGGGGGG
>a9079e6c26dee6a15231fa9f4704368d
TTAGAGGAAGTAAAAGTCGTAACAAGGTCTCCGTTGGTGAACCAGCGGAGGGATCATTACCGAGTTATCCAACTCCCAACCCCTGTGAATTATACCTTTAATTGTTGCTTCGGCGGGACTTCGCGCCCGCCGGGGACCCAAACCTTCTGAATTTTTTAATAAGTATCTTCTGAGTGGTTAAAAAAAATGAATCAAAACTTTCAACAACGGATCTCTTGGTTCTGGCATCGATGAA
>08d4d6888a300fa6ea7991e6d4341293
GTGACTGGAGTTCAGACGTGTGCTCTTCCGATCTATGAGCCTTGGTCATTTAGAGGAAGTAATAGCATCGATGAAGAACGCAGCGTTGTCAGTCGTACGCTTGGTCATTTAGAGGAAGTAATATATAGCATCGATGAAGAACGCAGCGTCACCGACTGCCCATAGAGAGGATGATGCTCTTCCGATCTCGTACGCTTGGTCATTTAGAGGAAGTAATATATATAGCATCGATGAAGAACGCAGCTCGGGAAGATCGGAAGAGCGTCGTGTAGGGAAAGAGTGTG
>4bae0ab2637d7709616476c5311975b4
AAGTCGTAACAAGGTCTCCGTAGGTGAACCTGCGGAGGGATCATTACAAGTGACCCCCGGCTCCGGCCGGGGATGTTCATAACCCTTTGTTGTCCGACTCTGTTGCCTCCGGGGCGACCCTGCCTTTTCACGGGCGGGGGCCCCGGGTGGACACATCAAAACTCTTGCGTAACTTTGCAGTCTGAGTAAATTTAATTAATAAATTAAAACTTTCAACAACGGATCTCTTGGTTCTG
>6e55dd307036182f6c8657da9cc72d76
AAGTCGTAACAAGGTTTCCGTAGGTGAACCTGCGGAAGGATCATTATCGAGTTCTGACTGGGTTGTAGCTGGCCTTCCGAGGCATGTGCACGCCCTGCTCATCCACTCTACACCTGTGCACTTACTGTGGGTTTACGGGTCGTGAAACGGGCTCGTTTATTCGGGCTTGTTGAGCGCACTTGTTTCCTGCGTTTATCACAAACTCTATAAAGTATCAGAATGTGTATTGCGATGTAACGCATCTATATACAACTTTCAGCAACGGATCTCTTGGCTCTC
>dc1dcad78fa60838d090315f52b3aaa1
ACGACGCTCTTCCGATCTCGTACGCTTGGTCATTTAGAGGAAGTAAAAGTCGTAACAAGGTTTCCGTAGGTGAACCTGCGGAAGGATCATTACTGTGATTTAGTACTACACTGCGTGAGCGGAACGAAAACAAAAACACCTAAAATGTGGAATATAGCATATAGTCGACAAGAGAAATCTACGAAAAACAAACAAAACTTTCAACAACGGATCTCTTGGTTCTCGCATCGATGAAGAACGCAGCGTACTTAGATCGGAAGAGCACACG
>b6cb29f8937ab1aa4319566054d99210
GTGAATTTTATGTGGATCTGCAGGACAAAAGCTTCGTATCCGCATTGGCACTCGTGCATTCACGTTACTCGACGAATACATTTCCATCTTGGAAACGGGCCCATCCGAATCGCTATATTATCCATAATGGGGAGATTAACACATTGCGTGGCAATATTAACTGGATGCGTGCACGTGAGCAACAGTTCGTATCTGAAGCGTTTGGAGAGGACCTTGAAAAACTTTTACCGATAATCGATACAACGGGATCTGATTCTTCAATGCTTGATAACGCATTTGAATTTTTTGTATTGGCTGGACGTTCACCGGCTGAGACAGCGATGATGATGATTCCGGAACCGTGGACAGAAAATCCGC
>24e74d80a14c45a5cf5d90ec5a781cc7
AAGTCGTAACAAGGTCTCCGTTGGTGAACCAGCGGAGGGATCATTACCGAGTTATACAACTCATCAACCCTGTGAACATACCTAAAACGTTGCTTCGGCGGGAACAGACGGCCCTGTAACAACGGGCCGCCCCCGCCAGAGGACCCCTAACTCTGTTTTTATAATGTTTTTCTGAGTAAACAAGCAAATAAATTAAAACTTTCAACAACGGATCTCTTGGCTCTG
>6ce7604e712f963bbd0ae0f6b7a3cf5e
AAGTCGTAACAAGGTCTCCGTAGGTGAACCTGCGGAGGGATCATTACACAAATATGAAGGCGGGCTGGAACCTCTCGGGGTTACAGCCTTGCTGAATTATTCACCCTTGTCTTTTGCGTACTTCTTGTTTCCTTGGTGGGTTCGCCCACCACTAGGACAAACATAAACCTTTTGTAATTGCAATCAGCGTCAGTAACAAATTAATAATTACAACTTTCAACAACGGATCTCTTGGTTCTG
>1b45f181419e4ce794e817557e7a8a70
GTAGTCACACTCTTTCCCTACACGACGCTCTTCCGATCTATGAGCCTTGGTCATTTAGAGGAAGTAAAAGTCGTAACAAGGTTTCCGTAGGTGAACCTGCGGAAGGATCATTACTGTGATAACACCTTCACACTGTGTGGGCGTACGAAACACTGCAAACATGTAATACGGAAGTCAAGGAACTGTTAAGAATAAAACTTTCAACAACGGATCCGTTAGTTCTCGCATCGATGAAGAACGCAGCTCGGGAAGATCGGAAGAGCACACGTCTGAACTCCAGTCACCGAGT
>2d306ef1eb0713574c250a7b5e7dc1fa
TGGCGAAGAGAAGAATAACCGATCTGTTGCGGATGAAAGCAGCATCAGAAAAAATTGCAATGTTAACCTGTTATGAAGCGGGTTTTGCTAAAGAGATGAAAAAGGCTGGCATTGATGCCATCCTCGTTGGAGATTCATTAGGAATGGTAGTGCAGGGACATGGTTCGACACTGCCGGTTACATTGGAAGAGATGATCTACCATACGGAAAATATTGCGCGGAGTCATCCTGATGCATTTATCGTGGTTGATCTCCCTTTTGGATCGTATGAAGGCAGTTGTGAGGAGGCATTTCGTGCAGCTTCA
>2c891d0021d2fdf6a3aa966650ae8918
ATCCTGCACAAACTCTGTCGGAGTTTGAACTGGTCATTGACCGTATTATTACCCAAGATGACAACGATTTTTACAACCGCTTGGCTGATGCCATTGAAATTGCTTTTTTTGAAGGGAAAGGAACTTTATATATAGAACACCTTGACTCAGGCCAGCGCGTGGAATTTACCAATCGTTTTGAAGCAGATGGTATGACATTTTTAGAACCCAATGAGCATTTGTTGAGTTTTAATAATCCCTATGGAGCCTGCCCTACCTGTGAGGGATATGGAGATGTGATTG
>a3b6daeacfb2a91b355a99eb884b4862
TCTTTCCCTACACGACGCTCTTCCGATCTATGAGCCTTGGTCATTTAGAGGAAGTAATATAATGCATCGATGAAGAACGCAGCATCACCGACTGCCCATGAGAGAGGATGATGCTCTTCCGATCTCGTACGCTTGGTCATTTAGAGGAAGTAATATATAGCATCGATGAAGAACGCAGCGTCGTCAGTCGTACGCTTGGTCATTTAGAGGAAGTAATATATATAGCATCGATGAAGAACGCAGCTCGGGAAGATCGGAGAGCACACGTCTGAACTCCAG
>00cae67ff60c49dd514cc351940a8a46
CAGAAGACGGCATACGAGATCTAACTCGGTGACTGGAGTTCAGACGTGTGCTCTTCCGATCTATGAGCCTTGGTCATTTAGAGGAAGTAATATAATGCATCGATGAAGAACGCAGCGTCGTCAGTCGTACGCTTGGTCATTTAGAGGAAGTAATATATATAGCATCGATGAAGAACGCAGCGAATGATGGTAGCCTTGGTCATTTAGAGGAAGTAATATATATAGCATCGATGAAGAACGCAGCGTCGTCAGTCGTACGCTTGGTCATTTAGAGGAAGTAAGCATCGATGAAGAACGCAGCGTCGTCACCCGCTGGTAGCCTTGGTCATTTAGAGGAAGTAATAGCATCGATGAAGAACGCAGCGTACTTAGATCGGAAGAGCGTCGTGTAGGGAAAGAGTGTGACTACGAGTGTAGATCTCGGTGGTCGCCGTATCA
>a52c7264c7c964106cdf913221891a38
AAGTCGTAACAAGGTCTCCGTAGGTGAACCTGCGGAGGGATCATTACACAATACAATATGAAGGCTGTCCGCAGCTGGAGTATTTTATTACCCTTGTCTTTTGCGCACTTGTTGTTTCCTGGGCGGGTTCGCTCGCCACCAGGACCACCAAATAAACCTTTTTTATGCAGTTGCAATCAGCGTCAGTACAAACAATGTAAATCATTTACAACTTTCAACAACGGATCTCTTGGTTCTG
>36ddb3000225b6d7344b139183ff72a2
AAGTCGTAACAAGGTCTCCGTTGGTGAACCAGCGGAGGGATCATTACAGAGTTTAACGACTCCCAAACCACTGTGAACATACCCGTACCGTTGCCTCGGCGGGCGGCCCCAGGGCGGGGCCGCAGCCTCCCCAGCGGAGGCGCCCGCCGCAGGTCGCAAAACTATAACTATATTTAGTGGCATCTCTGAGTAACTTCCAAACAATCAAAACTTTCAACAACGGATCTCTTGGTTCTG
>bd18225507f670f03574ca782a28527c
CGATGCGACAGGCACCAGAAAACCGACCCCTGCCCAAGCATGACACGGTAAAGGTCTGGCTGTTCGATCTCGACAACACGCTCTATCCGGCGGCCTGCAACCTCTTTCCCCAGGTCGAAAGGCGGATGGGGGAGTTCATCTGCAAGCATTTCGATCTCAAGCTGCCTGAGGCAAAGGCCCTGCAGAAGCGGCTTTTCCATGAACATAGCACGACTCTGCGGAACTTGATGAACGAGCACG
>c39afd5240c292a2e6528d302bf238c0
TAAAAGTCGTAACAAGGTTTCCGTAGGTGAACCTGCGGAAGGATCATTCATAATAAGTGTTTTATGGCACTTTTTAAATCCATATCCACCTTGTGTGCAATGTCAGTCGATCTTCTTTATGGAGATCGGCCAAACATCAACCATATCTTTTAACTCTTTGTCTGAAAAATATTATGAATAAACAATTCAAAATACAACTTTCAACAACGGATCTCTTGGCTCTCG
>0117eec501a7505684af5a631352e7e6
AAGTCGTAACAAGGTTTCCGTAGGTGAACCTGCGGAAGGATCATTAATGTTATTTGTTTTTAGACCTGCGCTTAACTGCGCGGTTTAATAAACTCTTATACACAGTGTTTTTGTTTGCGAATTTGGTTTAGTTTGTTGGTTTTCATTCGAAAGGATGAAGATTGATTGCTAAATCTTATTCAGCTTTTTAAACTCAGATCTCTTTTTAAGAGAAATGTATTTTTTTAATTACAACTAGTCGATTTTACAAACTAAAAGTTTAAAACTTTCAGCAACGGATCTCTTGGTTCTC
>e486d1c81647ae446a4e1b39c77e8602
AAGTCGTAACAAGGTTTCCGTAGGTGAACCTGCGGAAGGATCATTCATAATTGAGTGTTTTATGGCACTCTTTAAAAAAATCCATATCCACCTTGTGTGCAACGTTTTTGAACTCTCTGGCATTAAAAAGCCAAGAGGGTTTGATTAACTTAACACCTTTAAAGCAGTTTGTCTGAATATCTATTTCTGAATAAACATAATTCAAAAATACAACTTTCAACAACGGATCTCTTGGCTCTC
>1807c02c6e18b922a380782f3ec8fc5c
TACTGATCTTGGTCATTTAGAGGAAGTAAGCAGTTTCCCCCAACTCTTCCTCAATTCTTAGCAATTGATTATACTTTGCCATCCTATCAGAACGAGAAGCAGAACCGGTTTTGATTTGACCTGTATTCAACGCCACTGCCAAGTCAGCAATTGTGCTATCCTCAGTTTCTCCAGATCTGTGAGACATTACGCTCTTGTAGGAGTTTCTGCTAGCCAAGTTTACTGCATCGATGAAGAACGCAGCGTCGTCA
>c8ff31e8b0149db4add704a90d8fe580
CGAGATCAAGCAGTGTGACTGGAGTTCAGACGTGTGCTCTTCCGATCTGTTTCGCTTGGTCATTTAGAGGAAGTAAAAGTCGTAACAAGGTTTCCGTAGGTGAACCTGCGGAAGGATCATAAAAAACTAATTTACACGCGATTTAAAATTGCTTACTTCAATAACCTATTAAACAATCAACCAACTAATACCAAAAACTTCCAACAACGGATCTCTTGGTTCTCGCATCGATGAAGAACGCAGCTCGGGAAGATCGGAAGAGCGTCGTGTAGGGAAAGAGTGTTCGTCTGAGTGTAGA
>f2fa1a8dd2782be8741c09f7571101f3
AAGTCGTAACAAGGTTTCCGTAGGTGAACCTGCGGAAGGATCATTCATAATAAAGTGTTTTATGGCACTTTTTAAAAATCCATATCCACCTTGTGTGCAATGTTAGATCTCGTCAATCTTGGCGAGGTTTTTATACATCAACTCATTCTTTAACTAATTTGTCTGAAAAATATTATGAATAACTTAATTCAAAATACAACTTTCAACAACGGATCTCTTGGCTCTC
>ab7a83b354d6f2fc9eabe4781060ccd2
CGGTCTTTACTTCCTCTTTTCATAGCAGAAAGTGAACCCATTCCTTGATAAGTTTTAAATTTTCTTCCTTGATAAATCACTTCTTCACCAGGAGCTTCTTCAGTTCCGGCAAACAAACTTCCAATCATCACACAATTAGCACCAGATGCAATGGCTTTAACAATATCCCCAGATAATTTAATTCCACCATCAGCAATAACAGAAACATTTTTTGTCGACGCGTAACCATAAACATCGTTGATGGCCGAAAGCTGAGGCACTCCAACGCCGGCAACAACACGAGTTGTACAAATAGAACCAGGGCCAACTCCAACTTTTAAAACATTGGCTCCA
>5034e2aea6322a0807601cb4bfa5e52c
GCTCTTCCGATCTGGTAGCCTTGGTCATTTAGAGGAAGTAAAAGTCGTAACAAGGTTTCCGTAGGTGAACCTGCGGAAGGATCATTAGTGAACGCCCTCACGGGCTTATAACTATTCCAAACCTCTGTGAACCGTGCCCTTCGGGGCTATTTTACAAACATGGTGTAATGAACGTCATATATCATAACAAAACAAAACTTTCAACAACGGATCTCTTGGCTCTCGCATCGATGAAGAACGCAGCAAGGAGAGATCGGAAGAGC
>bbc6b4f263adedd063cf85cffdb25721
TTAGAGGAAGTAAAAGTCGTAACAAGGTCTCCGTTGGTGAACCAGCGGAGGGATCATTACCGAGTTTACAACTCCCAAACCCCTGTGAACATACCTATCGTTGCCTCGGCGGTGCCCGCTCCGGCGGCCCGCCAGAGGACCCCCAAACTCTTGTTTTATACAGTATCTTCTGAGTAACACGATTAAATAAATCAAAACTTTCAACAACGGATCTCTTGGTTCTGGCATCGATGAA
>16d3d213d168e5b8e4259f2b705aa3b3
ACTCGGTGACTGGAGTTCAGACGTGTGCTCTTCCGATCTATGAGCCTTGGTCATTTAGAGGAAGTAAAAGTCGTAACAAGGTTTCCGTAGGTGAACCTGCGGAAGGATCATTACTGTGATAACACCTTCACACTGTGTGGGCGTACGAAACACTGCAAACATGTAATACGGAAGTCAAGGAACTGTTAAGAATAAAACTTTCAACAACGGATCCGTTAGTTCTCGCATCGATGAAGAACGCAGCTCGGGAAGATCGGAAGAGCGTCGTGTAGGGAAAGAGTGTGACTAC
>fb2da2431bc169046161ede86bb8a607
ATTGTACGAAGCGATGCATGAGGCTTACCGCAATGGTGCGACAATCTCCGGTACCAGTGCGGGCGCGGCAGTGATGTCGCATCGGATGATCACAGGTGCCCAGCGAGGTGATGAAGACGGTTCGTTCAGGGAGGTGAAAAGCGACTATGCGGTGACGGAAAGTGGAATGGGGTTTCTGACCAATTCGGTCATCGATCAACATTTTATCTACCGTAGCCGGTACAATCGCCTACTCAGCGTACTGTCGGACCAACCCAAGCTGATGATGATCG
>31ff55e41b9f3148c27bb2479748f5d0
GTGTAACTTAACATGGCCAGCATACTTACTTAATCTTAGACAAAGATCGATAACTTTCTGTTTGGCTCGTTCACTCGTAAAGGGATAGCTGTGGAAATGAATGGCTTCTACACGTAACCCCCGCTTTAATGACAAATAACCAGCTACGGGACTATCTATACCTCCGGAAAGCAGAAGCATGACCTTACCGCTTGTACCCACAGGTAGACCACCAGCACCCGGAATTCGTTCAGACATAATATAAGCAGCTTCTTCACGTATTTCCACCACAATTTCC
>65eaaf61acf5b84d3f2aed6a2400bb21
AAGTCGTAACAAGGTTTCCGTAGGTGAACCTGCGGAAGGATCATTACCGAGTGTAGGGTTCCTAGCGAGCCCAACCTCCCACCCGTGTTTACTGTACCTTAGTTGCTTCGGCGGGCCCGCCATTCATGGCCGCCGGGGGCTCTCAGCCCCGGGCCCGCGCCCGCCGGAGACACCACGAACTCTGTCTGATCTAGTGAAGTCTGAGTTGATTGTATCGCAATCAGTTAAAACTTTCAACAATGGATCTCTTGGTTCCG
>85d7ea90db7ef37a419f69816ef96532
GAATACAGATCTTCATTAGAAATTTTTTAGGGTAGTGTCAATAAGTTTGTGTAGCGAAAATGTAAGGACTCTCTGGAATTGTTTTGTTGTGGACGTAGCCCAAGCGAAGCTTGGGAATGAATTTAGTTCCCATACCTCTCGCTGTACATCTTTTCAAACGCGGCTTTGGTCTCTTCCATACCAAAGCCGCGTATGATTCTTTTGCTCCATCGATCGTTGTAGTCTGTCACAACCAAATAAGCAATCTTCTCGGCT
>c56d08e9b7870a0b8f561283a3a40422
AAGTCGTAACAAGGTTTCCGTAGGTGAACCTGCGGAAGGATCATTAATGAATTCACTATGGAGTTGTTGCTGGCCTCTAGGGGCATGTGCACGCTTCACTAGTCTTTCAACCACCTGTGAACTTTTGATAGATCTGTGAAGTCGTCTCTCAAGTCGTCAGACTTGGTTGCTGGGATTTAAACGTCTCGGTGTGACTACGCAGTCTATTTACTTACACACCCCAAATGTATGTCTACGAATGTCATTTAATGGGCCTTGTGCCTTTAAACCATAATACAACTTTCAACAACGGATCTCTTGGCTCTC
>8c6bf35e08e9ca1d3c27be2652f5fd87
TCTACACTCAGACGAACACTCTTTCCCTACACGACGCTCTTCCGATCTGTTTCGCTTGGTCATTTAGAGGAAGTAAAAGTCGTAACAAGGTTTCCGTAGGTGAACCTGCGGAAGGATCATAAAAAACTAATTTACACGCGATTTAAAATTGCTTACTTCAATAACCTATTAAACAATCAACCAACTAATACCAAAAACTTCCAACAACGGATCTCTTGGTTCTCGCATCGATGAAGAACGCAGCTCGGGAAGATCGGAAGAGCACACGTCTGAACTCCAGTCACACTGCTTGATCTCG
>0870ac40dd3954b76f6b7c011d73a620
ACACGACGCTCTTCCGATCTGTTTCGCTTGGTCATTTAGAGGAAGTAAAAGTCGTAACAAGGTTTCCGTAGGTGAACCTGCGGAAGGATCATTAGAGTGACAAGATCACCACCCTCGGTTATGCACACGTTGCTTTGGCGCAGGCCAATCTCATCACACACTATTTTTTATCGTCTGAGCACTATATAACATTAAAACTTTCAACAACGGATCTCTTGGTTCTGGCATCGATGAAGAACGCAGCTCGGGAAGATCGGAAGAGCACACGTC
>20076304e8615a8ffaf357483d88e4ef
CAAGTGCTGCTGGAAGTGTTACACAAGTACGTGAATGCACGTCAGAATTTATGAAAATCGCCAAAACAAATAATATTCCAATTTTTATTGTTGGTCATGTTACAAAAGAGGGAAATATTGCTGGGCCACGAATGCTTGAGCATATGGTTGATGCAGTTCTCTATTTTGAGGGTGAGAGACATCATACATATCGCATTCTGCGCGGAGTAAAAAATCGTTTTGGCAGCACAAATGAAATGGGTATTTTTGAAATGAAGGAAGAAGGTTTAAGGGAAGTAATGAACCCTTCCGAAATATTTTTAGAGGAGCGTTCACAAGGTGCAGCCGGATCTACTGTTGTT
>5be52921a84bba4f60385f492ff33a0b
AAGTCGTAACAAGGTTTCCGTAGGTGAACCTGCGGAAGGATCATTAAAGAGACGTTGCCCTTCGGGGTCGACCTCCCACCCTATGTTTATCATACCTCTGTTGCTTTGGCAGGCCCGTCCTCGGACCACCGGCTCCGGCCGGTCCGTGCCTGCCAGGGGACCTAAAACTCTGTTTGTTAATGCAGTCTGAGTACTATATAATAGTTAAAACTTTCAACAACGGATCTCTTGGTTCTG
>f7a6fbebcc4cf4f811d1cce6ae58dc5c
CCCCCCCCCCCCCCCCCCCCCCCCCCCCCCCCCCCCCCCCCCCCCCCCCTTTTTAATGATACGGCGACCACCGAGATCTACACTCGTAGTCACACTCTTTCCCTACACGACGCTCTTCCGATCTATGAGCCTTGGTCATTTAGAGGAAGTAAAAGTCGTAACAAGGCATCGATGAAGAACGCAGCGTAGCCATGCATCGATGTGGAAGTAAAAGTCGTAACAAGGCATCGATGAAGAACGCAGCTCGGGAAGATCGGAAGAGCACACGTCTGAACTCCAGTCACCGAGTTAGATCTCGTATGCCGTCTTCTGCTTGAAAAGGGGGGGGGGGGGGGGGGGGGGGGGGGGGGGGGGGGGGGGGGGGGGGGGGGGGG
>28b67c469dc119965892eb881f71d419
GATCTGGTAGCCTTGGTCATTTAGAGGAAGTAAAAGTCGTAACAAGGTCTCCGTAGGTGAACCTGCGGAGGGATCATTAATGAATGGCCATCTGGCCTTCGACCCTTCAAAACCGTGGAGGTAGAGTGTGTTTCGGCGCTCCGGCGCCGCCTTTATGCTGTAGAGTCTGTGTCTGAATCCAAAAACATAATCTAAAACTTTCAACAAAGGATCTCTTGGCTCTCGCATCGATGAAGAACGCAGCAAGGAGAGATC
>173f091d21a612e36de8dae8f92cfaeb
TTCCGATCTATGAGCCTTGGTCATTTAGAGGAAGTAAAAGTCGTAACAAGGTTTCCGTAGGTGAACCTGCGGAAGGATCATTAGTGAATCCGGGCAGAGATGCCCTTCACATTTTTCTAACCCTTGTGCACTGTAGATTTACATCTCACGCTGTTGAGGTTGATGGAATGTCACATCGTGATAACAAAACAGTAAAACTTTCAGCAACGGATCTCTAGGCTCTCGCATCGATGAAGAACGCAGCTCGGGAAGATCGGAA
>8953e5de5c06d6f2c39027f62d4b69fc
GACTGGTTTTTCGACTTATCGAGCTAGTTTGGAGGCGGCCGACGGAAATAAGACGTGAAAACAGTCTTATCGCCGCAGCCGGGGCCGACTAACCACCGGCCGACAGGCCGCTGGGCCATCACGGCCGCCGCGAGGCGGCCTCTGGGCTGATTTGGTCGGGCCTAAATTGCGTCGTCCTCGCCGACAATGATGTCGTCAACCGAGGCGCCGGCCGGAATCATTGGGAAGACGTTCGTCTCCTCCTCGATGAGG
>e910bbdd2fdcbe760ad18f02f61d96ed
TGGAGTTCAGACGTGTGCTCTTCCGATCTATGAGCCTTGGTCATTTAGAGGAAGTAATAGCATCGATGAAGAACGCAGCATCACCGACTGCCCATGAGGGAGGATGATGCTCTTCCGATCTCGTACGCTTGGTCATTTAGAGGAAGTAATATAATGCATCGATGAAGAACGCAGCGTCGTCACCCGCTGGTAGCCTTGGTCATTTAGAGGAAGTAATATATATAGCATCGATGAAGAACGCAGCTCGGGAAGATCGGAAGAGCGTCGTGTAGGGAAAGA
>136904733e4093f9eec0b24654d51ecd
GACGTGTGCTCTTCCGATCTGTTTCGCTTGGTCATTTAGAGGAAGTAAAAGTCGTAACAAGGTTTCCGTAGGTGAACCTGCGGAAGGATCATTAGAGTGACAAGATCACCACCCTCGGTTATGCACACGTTGCTTTGGCGCAGGCCAATCTCATCACACACTATTTTTTATCGTCTGAGCACTATATAACATTAAAACTTTCAACAACGGATCTCTTGGTTCTGGCATCGATGAAGAACGCAGCTCGGGAAGATCGGAAGAGCGTCGTGT
>26305e5a9623c6e4ddab5ccf1fbdbf2f
TCCGATCTCGTACGCTTGGTCATTTAGAGGAAGTAATCACTGCATTCCGTTTTACATATGGAAGTGCACAACAAGTTTACGGCGTTGAACCGGACATGACTGCAATGGGGAAAATTATCGGTGGTGGTTTACCGATTGGTGCCTATGGTGGACGTCAAGATGTCATGGAACAGGTTGCACCACTTGGACCAGCATATCAAGCAGGTACAATGGCCGGTAACCCTGCATCGATGAAGAACGCAGCGTACTTAGATCGGA
>322258465e429d6c84a45f2081262d63
AAGTCGTAACAAGGTTTCCGTAGGTGAACCTGCGGAAGGATCATTACCGAGTGCGGGCCCTCGCGGCCCAACCTCCCACCCTTGTCTCTCTACACCTGTTGCTTTGGCGGGCCCACTGGGGCTCCCTGGTCGCCGGGGGACACCCGTCCCCGGGCCCGCGCCCGCCGAAGCGCTTCGTGAACCCTGATGAAGAAGGGCTGTCTGAGTACTATGAAAATTGTCAAAACTTTCAACAATGGATCTCTTGGTTCCG
>6300fdad5b520ec9006bd619878f9131
AAAGCTGTAAAGGATGATGACAATGTGGTCAATCAAAAAATTTGATGAATTATCAACGAAGGAATTGTATGCTATTTTGAAGGAGCGTACAGATGTATTTGTTGTCGAGCAGGCATGTCCATATCCAGAACTAGATGGCAAAGATTTTGCTTCGTATCATTTATTTAAAGAGCAGGACGGTGAAATTGTGGCATATTTACGTGTGCTACCGGCAGGTGTATCCTATGATGAG
>68b9debd3f948b9815092292f8a4e5ad
CTCTTCCGATCTACTGATCTTGGTCATTTAGAGGAAGTAACGCAGGCGCTCGCTGCCGCCGCTGAGGCGGGCGCTACCGGTCGTCTGCAGGGAGAGCGGCTTCAGCGCTTCGTTGAACCAGTCGGTGTCGGGATACAGCCACGGGTCGGTGCCGTGGCGATAATTTTCGATCTCCTCCTGCGAGTAGATCGGCTGCCGGCCGCGATACCGCTCGATCTCGTTGAGCATCGATGAAGAACGCAGCGTCGTCAGATCGGAAGAG
>f9f9d2d168b34aaa215dbe60e4a1a301
AAGTCGTAACAAGGTTTCCGTAGGTGAACCTGCGGAAGGATCATTAAAAAATATAGAATTAATCTTCTGTAAACCCAATCTGCGTATTTCTACCTGTTGCTTTCGTGAGACTGTGAACGCAAGTTCCCTCTGGCGCTGTTTTTAGGAACAGCTGTTGGGGAGTGCTCACGGGAGGTAATTATAAACTCTGTTTTTTTTGAATTTTGTCTGAATATTGTTTATACATAAACTTTAAAACTTTCAACAACGGATCTCTTGGTTCTC
>e4763c647da28daf9a9320b55ab707bf
CCCCCCCCCCCCCCCCCCCCCCCCCCCCCCCCCCCCCCCCCCCCCCCCCCCCCCCCCCCCCCCCCCCCCCCCCCCCCCCCCCCCCCCCCCCCCCCCCCCCCCCCCCCCCCCCCTTTTTAATGATACGGCGACCACCGAGATCTACACTCAGACGAACACTCTTTCCCTACACGACGCTCTTCCGATCTACTGATCTTGGTCATTTAGAGGAAGTAATATATATAGCATCGATGAAGAACGCAGCGTCGTCAGATCGGAAGAGCACACGTCTGAACTCCAGTCACACTGCTTGATCTCGTATGCCGTCTTCTGCTTGAAAAGGGGGGGGGGGGGGGGGGGGGGGGGGGGGGGGGGGGGGGGGGGGGGGGGGGGGGGGGGGGGGGGGGGGGGGGGGGGGGGGGGGGGGGGGGGGGGGGGGGGGGGGGGGGGGGGGGGGGG
>f5710640c8d37a4a0319ec17d48c4151
TTTCGCTTGGTCATTTAGAGGAAGTAAAAGTCGTAACAAGGTTTCCGTAGGTGAACCTGCGGAAGGATCATTAGTGAATGGCCTTTGTGCCGATAAACTATATCCACCTTACACCTGTGAACTGTTGATTGACCTTTACGGTTGATTAATTTTACAAACATTGTGTAATGAACGTCATGTTATTATAACAAAAATAACTTTCAACAACGGATCTCTTGGCTCTCGCATCGATGAAGAACGCAGCTCGGG
>af5205d6a5239342cb93f250a6c44bfc
GAGGAAGTAAAAGTCGTAACAAGGTCTCCGTTGGTGAACCAGCGGAGGGATCATTACTGAGTACTACACTCTCTACCCTTTGTGAACTATTATACCTGTTGCTTCGGCGGCGCCCGCAAGGGTGCCCGCCGGTCTCATCAGAATCTCTGTTTTCGAACCCGACGATACTTCTGAGTGTTCTTAGCGAACTGTCAAAACTTTTAACAACGGATCTCTTGGCTCCAGCATCGAT
>1beeabe38136c08f2d79c28a21ad8e54
AAGTCGTAACAAGGTTTCCGTAGGTGAACCTGCGGAAGGATCATTACTGAGTGAGGGTCTTCGTTCATCGAGGCCCAACCTCCCCATCCTGTGTCTATCGTACCTTGTCGTTGCTTCGGCGGACCGGTTGCTGACCAACTGGTTTCCAACCGCCGGGGGTCTCGCCCCTGGAGCGTGTCCGCCGATGGCCCAACCATTTAACTCTTGACCCGAAACCAGTGTCGTCTAAAACACGTTTGTGATTGAATACAATCAAAACAAAACTTTCAACAACGGATCTCTTGGTTCTG
>6514aafca69357e18e8681eb5a91054b
AGGAAGTAAAAGTCGTAACAAGGTTTCCGTAGGTGAACCTGCGGAAGGATCATTACATTCAGTAGCCCAGCTACTTGTTTACACCCTTGTTTTTTTGCGTACCTATCGTTTCCTCGGCGGGCTTGCCTGCCGGTTGGACAACTTTATAACCTTTTTAAATCTTCAATCAGCGTCTGAACAATATACAATAATTACAACTTTCAACAACGGATCTCTTGGTTCTGGCATCGA
>4eb3070ffeecfe813e02f1b931d9de07
ATATCGATTATCCCGAATATGATGATGTCGAAGAAGTAACGATTCCCCTTTTACGTGAAAAAGCGACATGGATCATGGAAGAAATCGAACAATTGCTTGAAACGTCGAAACAAGGAAAAATTATTCGAGAAGGTCTTCAAACAGTGATTGTCGGTCGCCCGAATGTGGGAAAGTCATCGCTTTTAAATAGTCTTGTTCAAGAAAATAAGGCGATTGTGACAGACATCGCAGGGACGACTCGTGATATTATAGAAGAGTACGTGAACATTAAAGGTGTTCCGTTAAAATTAGTCGATACAGCAGGAATTCGTGAAACGGAAGATATCGTTGAGC
>d84eadb1443392a48024120035ad65ca
AGCGGGGGAGCCTCCCGTTTTTTTAGTGGCCTCCAGGAGGAGGCGCCGAGAAGCTGAATTCGGTTCAAAAGGGGTAAAAAAGGAGATTAATAACGTTATTTCGATCAATAGGGCGGTGGATGATATGCGCCGGAGCGCCTAGGGTGCCGTCAGTAAGGCGAAGGTCTGGCCCCGTGAGAAGTGCAAGGAAGCCGGGCCTGAGAAATTATTGATAGGTTTAAGCGCATCAAATAAAGCGAGGGTTTCGATGAAGGCATTAGTGAAGCTCATAATAATATTGTTATTCCTCTCTATATCGGGAGTGATTATCGGGTGTG
>6578afd1d4a555a2306d3f51c4c352fd
CGGTGACTGGAGTTCAGACGTGTGCTCTTCCGATCTATGAGCCTTGGTCATTTAGAGGAAGTAATATATAGCATCGATGAAGAACGCAGCGTCGTCAGTCGTACGCTTGGTCATTTAGAGGAAGTAATATAATGCATCGATGAAGAACGCAGCATCACCGACTGCCCATAGAGAGGATGATGCTCTTCCGATCTCGTACGCTTGGTCATTTAGAGGAAGTAATAGCATCGATGAAGAACGCAGCGTACTTAGATCGGAAGAGCGTCGTGTAGGGAAAGAGTGTGAC
>da83b2ea2f013371ba34af40259b92c9
AAGTCGTAACAAGGTTTCCGTAGGTGAACCTGCGGAAGGATCATTATTGAAACATTGTAAAGGGGAGTTGAGCTGGTCCTTCACGGGGCAAGTGCTCGCTCTTCTTTCAATCTCTTCATCCACCTGTGCACCTTTTGTAGAGAGTTCTAAGAAAACAGGCCTTCATTGGTCTCGAGTATTGGGGCTTCTCTATGTCTTTACAAACTCTACAATGTATGTCATTGAATGTCTTTTACAAAGGGGACTTAGTTGAACCCTTTTAAAAACAATACAACTTTCAGCAACGGATCTCTTGGCTCTC
>64d93f763712536f9b0f185045a30d17
AAGTCGTAACAAGGTTTCCGTAGGTGAACCTGCGGAAGGATCATTACACATATAAACTAGATCTCAGGGGAGGTTCGCCTCTTTCTGAGATGTATGTTATACCCATGTCTTTTGCGTACTACTTGTTTCCTTGGTAGGCTTGCCTGCCAATAGGACAAAATCAAAACCTTTTGTAATTGCAGTCAGCGTCAGAAATAACTTTTAATAGTTACAACTTTCAACAACGGATCTCTTGGTTCTG
>d1917b7d138394ea19977fa51d0ba185
CCCCCCCCCCCCCCCCCCCCCCCCCCCCCCCCCCCCCCCCCCCCCCCCCCCCCTTTTCAAGCAGAAGACGGCATACGAGATCAAGCAGTGTGACTGGAGTTCAGACGTGTGCTCTTCCGATCTACTGATCTTGGTCATTTAGAGGAAGTAATATATATAGCATCGATGAAGAACGCAGCGTCGTCAGTCGTACGCTTGGTCATTTAGAGGAAGTAATATATATAGCATCGATGAAGAACGCAGCGTCGTCAGATCGGAAGAGCGTCGTGTAGGGAAAGAGTGTTCGTCTGAGTGTAGATCTCGGTGGTCGCCGGATCATTAAAAAGGGGGGGGGGGGGGGGGGGGGGGGGGGGGGGGGGGGGGGGGGGGGGGG
>e27282f3f3474a28840584e5f501ba2e
AAAGTCGTAACAAGGTTTCCGTAGGTGAACCTGCGGAAGGATCATTCATAATAAGTGTTTTATGGCACTTTTTAAAATCCATATCCACCTTGTGTGCAATGTTGAAAATTACCTTTCGAGGTGGTTTTTTTTCTTAATATCAACCAATCTTAATTAATTTGTCTTAATACCTTGAATTTACTTAATTCAAAATACAACTTTCAACAACGGATCTCTTGGCTCTC
>8477293711ae769ad34a86f51ba4611b
AAGTCGTAACAAGGTCTCCGTTGGTGAACCAGCGGAGGGATCATTACAGAGTTGCAAAACTCCCTAAACCATTGTGAACGTTACCTTCAAACCGTTGCTTCGGCGGGCGGCCCGGGTCCGCCCGGTGCCCCCTGGCCCCCTAGCGGGGCGCCCGCCGGAGGAAACCCAACTCTTGATTATTATGGCCTCTCTGAGTCTTCTGTACTGAATAAGTCAAAACTTTCAACAACGGATCTCTTGGTTCTG
>89ae398229bf3f7af0bca1cef8cc39ff
AGAGGAAGTAAAAGTCGTAACAAGGTTTCCGTAGGTGAACCTGCGGAAGGATCATTAATGAATTTAGATTGAACCATAGGCGAAAGCCAGTGGTTCTTCTTTCATATCCATAACACCTGTGCACTGTTGGATGCTTGCATCCACTTTTAAACTAAACATTATTGTAACAAATGTAGTCTTATTATAACATAATAAAACTTTCAACAACGGATCTCTTGGCTCTCGCATCGATG
>b091ba4b4efeb2b8b82780f46068d640
CACGCATCGAACAGGCTGCCGCCGGCCAGGCAGGTCTGATTGAAGAACGCGCGCGCGCTATCGAGGTCTCGCTGCTGGCCGGCTCCGAGCGCCTGCGCGATGTCGTCGACCAGGACATCTCCCGTATAGACGAGGCACTGACACGCCAGCAGGGGATTATTGAAGCACGCACGCAGACCATCGAAAGCACCCTGCATGCCGGGGCCGACAATATCCGCAATGCGCTGGGTGAAGATCTTGGCC
>7435b667227763eda9ad7ea590d1e1c4
AAGTCGTAACAAGGTCTCCGTTGGTGAACCAGCGGAGGGATCATTACCGAAGTTACTCTTCAAAACCCATTGTGAACCTTACCTCTTGCCGCGCGTTGCCTCGGCGGGGAGGCGGGGCTCGGGTTCGGCGCGCCCCTCACCGGGCCGCCGTCCCCGTTCCCCGTCCCCGCCGGCCGCGCCAAACTCTAAATTTGAAAAAGCGTACTGCACGTTCTGATTCAAAACAAAAACAAGTCAAAACTTTTAACAACGGATCTCTTGGTTCTG
>38ece514d826ed2571ab2785565254e6
TTGGTCATTTAGAGGAAGTAAAAGTCGTAACAAGGTCTCCGTTGGTGAACCAGCGGAGGGATCATTACCGAGTTCTAAACTCACCAACCCACTGTGAACATACCTACGTTGCTTCGGCGGCGGGCTTCGGTCCCCGCCGGGGACCCAAAACACTATTTTTAACCGATACCTCTGAGTAACCAAAAAATAAATCAAAACCTTTAACAACGGATCTCTTGGCTCTGGCATCGATGAAGAACGCAG
>0b1a6e5bfb67673596c5515fb5d44e4b
CGACGCTCTTCCGATCTCAAAAGCTTGGTCATTTAGAGGAAGTAAAAGTCGTAACAAGGTTTCCGTAGGTGAACCTGCGGAAGGATCATTACTGTGATTTACTACTACACTGCGTGAGCGGAACGAAAACAACAACACCTAAAATGTGGAATATAGCATATAGTCGACAAGAGAAATCTACGAAAAAACAAACAAAACTTTCAACAACGGATCTCTTGGTTCTCGCATCGATGAAGAACGCAGCGAATGAAGATCGGAAGAGCACAC
>33f6e18379110e36616af5679ac002f7
TAGTCGCTGAAGCGGCGGATGCCATGAGTGCCCTGTGGAAAACGGGAGGGTTCAAGACCAAACGCGTTGTGATTGGCTTTGGTAACCAGCGAGTTCTTGTGCGCGAGCATACGGTTCCGCAGATGTCGGCAGCTGATCTGCGCCAAGCCCTCCCATACCAGGTGGAGGATCTACTCCCGGTGCCGGTTGAGGAGACGATGCTCGATTTTTATCCGATCGAGCCTGTGGTAAACGGCAACGGAGACCAGATGCGCGGGCTACTGGTAGCGGCGCTCAAAGAGG
>f1c86cdebe5be802a962d38b6ae79c09
TTGGACTGCGAATGAATATCCTCTGGTTCAACTTCTGGTTTTTCGTCCGTTACGGGTGGCTTGTCTTCATGCTCTAAATCATCACCTGTAACATTCGTTAGAAAAGATCCCATCTATGCTTGTATAATAACCCACATAAAGGACAAGGGCACCGACGTCCTTTTCAACCTTACCCCATTATCCGAAAATAATGCTACTAGGCGTTATAACACCTTATTCGTTCAACGAGGCAACCGTACCTTCATCGTTGTTCCTTTTCCAAGTCTGCTATCTATTTCAATGCT
>7485da52a4845c230ec09fe870a6cda9
CAGTAAACGTCAATGTTGGATCTAAAATCGCAAAGCAGGGACGTATTTTCTCATCATCGACTGGACGTTTCAATAAACCATCATCTAAAGTAATGATCATCGAACAACTTGTTTCACTTCCTGAACCAGCCAATGTACTGATGACACCTACAGGAAGGGTCGAACATACTTGAGCCTTCCCCATGAAAAGGTCTTCCAATGAACTCTCATTCACAATACCGACCGCTGTTGCTTTCGCA
>b0ca9633308000344807c05ed7143845
AAGTCGTAACAAGGTTTCCGTAGGTGAACCTGCGGAAGGATCATTATCGAATTCTGAGGGGGGGGGGGAAGATGGAGGAGTGAAGACTGTCGCTGGCCCCCCATCTCTGGGTGGGGCATGTGCACGTCTTCCTTTTCGTCGACCCCCTTTCTCACACACAACACACACCTGTGCACCTGTTGTAGGTCCTCGGAAGAGGATCTATGTTTTTCACATCACACACCATCGTATGTCTATAGAATGTATTGAAGACCGTCCGGGATGGATGGTCAATAATATTAAATCATACAACTTTCAGCAACGGATCTCTTGGCTCTC
>2696924af7b79f111cacc0119edfb5b6
CCCCCCCCCCCCCCCCCCCCCCCCCCCCCCCCCCCCCCCCCCCCCCCCCCCCCCCCCCCCCCCCCCCCCCCCCCCCCCCCCCCCCCCCCCCCCCCCCCCCCCCCCCCCCCCCCTTTTCAAGCAGAAGACGGCATACGAGATCTAACTCGGTGACTGGAGTTCAGACGTGTGCTCTTCCGATCTATGAGCCTTGGTCATTTAGAGGAAGTAAAAGTCGTAACAAGGCATCGATGAAGAACGCAGCTCGGGAAGATCGGAAGAGCGTCGTGTAGGGAAAGAGTGTGACTACGAGTGTAGATCTCGGTGGTCGCCGTATCATTAAAAACGGGGGGGGGGGGGGGGGGGGGGGGGGGGGGGGGGGGGGGGGGGGGGGGGGGGGGGGGGGGGGGGGGGGGGGGGGGGGGGGGGGGGGGGGGGGGGGGGGGGGGGGGGG
>714292a42b82f1c935580bd2de56b428
AAGTCGTAACAAGGTTTCCGTAGGTGAACCTGCGGAAGGATCATTCACAATGAGTGTTTTATGGCACTCTTTAAAAATCCATATCCACCTTGTGTGCAATGTTTGTTGGGAGAGAGGCAACTCTTTCCCTTCACAAATATCAACCTATATCTTTAACAACATTCGTCTGATAACATATTATGAATATACTTAATTCAAAATATAACTTTCAACAACGGATCTCTTGGCTCTC
>31710f04c1d3def7bfea4ec1a43757f0
AAGTCGTAACAAGGTCTCCGTAGGTGAACCTGCGGAGGGATCATTACAAGAACGCCCGGGCTTCGGCCTGGTTATTCATAACCCTTTGTTGTCCGACTCTGTTGCCTCCGGGGCGACCCTGCCTTCGGGCGGGGGCTCCGGGTGGACACTTCAAACTCTTGCGTAACTTTGCAGTCTGAGTAAACTTAATTAATAAATTAAAACTTTTAACAACGGATCTCTTGGTTCTG
>fde8d24a372699ea384058ce4465431f
AAGTCGTAACAAGGTCTCCGTTGGTGAACCAGCGGAGGGATCATTACAGAGTTGCAAAACTCCCTAAACCATTGTGAACGTTACCTAAACCGTTGCTTCGGCGGGCGGCCCGGGTCCTTCCCGGCGCCCCTCGGCCCTCGCGGGCGCCCGCCGGAGGTAAACCAAACTATTGCATTGTATGGCCTCTCTGAGTCTTCTGTACTGAATAAGTCAAAACTTTCAACAACGGATCTCTTGGTTCTG
>74510e341c4b6ef1bcd619d2342e36c5
ACTCGGTGACTGGAGTTCAGACGTGTGCTCTTCCGATCTATGAGCCTTGGTCATTTAGAGGTCGTAAAAGTCGTAACAAGGTTTCCGTAGGTGAACCTGCGGAAGGATCATTACTGTGATAACACCTTCACACTGTGTGGGCGTACGAAACACTGCAAACATGTAATACGGAAGTCAAGGAACTGTTAAGAATAAAACTTTCAACAACGGATCCGTTAGTTCTCGCATCGATGAAGAACGCAGCTCGGGAAGATCGGAAGAGCGTCGTGTAGGGAAAGAGTGTGACTAC
>a650c7a2da3b2ad604065c3b2ad08940
GTAAGCGAACATGGGACGCAGAAGACGCGCCGAGATACGCCGGTTGGAACCCGACCTGGTCTACTCCGACACCACCGTCACCGCCTTCGTCAACAAGCTCATGCGTGATGGCAAGAAGAACGCCGCCAGCCGGATCTTCTACGGTGCCTGCCGCCTGATCCAGGAGCGCAGCGGCCAGGAGCCCCTCAAGGTGTTCCGTCAGGCCCTCGACAACATCAAGCCGCGC
>d464d690ec337b73cd166868dc1822bf
AAGTCGTAACAAGGTCTCCGTTGGTGAACCAGCGGAGGGATCATTACAGAGTTGCAAAACTCCCTAAACCATTGTGAACGTTACCTTCAAACCGTTGCTTCGGCGGGCGGCCCGGGTCCGCCCGGTGCCCCCTGGCCCCCTTGCGGGGCGCCCGCCGGAGGAAAACCCAACTCTTGATTATTATGGCCTCTCTGAGTCTTCTGTACTGAATAAGTCAAAACTTTCAACAACGGATCTCTTGGTTCTG
>4338c47a61dcaf5497a47bf00ab1a6a8
AAGTCGTAACAAGGTTTCCGTAGGTGAACCTGCGGAAGGATCATTACCGAGTGTTTGGATGCCCCCTTCTTGGGGGTGTCCGTCCTCCCATCCGTGTCTATTGTACCCTGTTGCTTCGGCGGGCCCGCCCTCTTGTGGCCGCCGGGGGGCTTCCCTTGCCCCCGGGCCCGCGCCCGCCGGAGACCTCAACCATTGAACACTGTCTGAAGGTTGCAGTCTGAGTACCGATAAACAAATCGTTAAAACTTTCAACAACGGATCTCTTGGTTCCG
>0ecc1abd9001f9deccf9ca205e6550a7
CTTTCCCTACACGACGCTCTTCCGATCTCGTACGCTTGGTCATTTAGAGGAAGTAATTATCCGGATTGCGGTTAAGCTCAAATGTACCCACAGGAATCAATGGAAAATCTTTCTTATACCAAACTTTTGTAAGGTCAAATGGGTTGTATGGCATCTTCTCTGCCTCTTCAAGTGTCATTACCTGAATAAACATATCCCACTTTGGATAATCACCCTTTTTAATAGCATCGATGAAGAACGCAGCTGCCGAAGATCGGAAGAGCACACGTCTGAACTCC
>0518f75aad24092d9aeee209ef955c01
GGAGTTCAGACGTGTGCTCTTCCGATCTCGTACGCTTGGTCATTTAGAGGAAGTAATTATCCGGATTGCGGTTAAGCTCAAATGTACCCACAGGAATCAATGGAAAATCTTTCTTATACCAAACTTTTGTAAGGTCAAATGGGTTGTATGGCATCTTCTCTGCCTCTTCAAGTGTCATTACCTGAATAAACATATCCCACTTTGGATAATCACCCTTTTTAATAGCATCGATGAAGAACGCAGCTGCCGAAGATCGGAAGAGCGTCGTGTAGGGAAAG
>5fde778ff3100f8341ad77c236c1f063
AAGTCGTAACAAGGTCTCCGTTGGTGAACCAGCGGAGGGATCATTACCGAGTTCTTACAGAACCCAACCCTTGTGTGATAAGCTCTCACCCAGCTTTTACACCTGAGAGTCTCGGCTGACAGGCAGGCAGCGCCCGCTATGGATCGCCGAGGCAGTGTAAAATACAAACCTCTGTATCATTATCACAAATTTCTGAAGACTTTACAAAAAGAGTCAAAACTTTCAACAACGGATCTCTTGGTTCTG
>55884debd9fe84b85de535dcd9b52428
AAGTCGTAACAAGGTATTCGTAGGTGAACCTGCGTATGGATCATTACCGTTCGTTTGATTGTTTCTTCAATCAAATAGACACTACTTCTAACTTCGCACAAGCATATTCTATACGTTTTTATACGTATATGTTTATGTTTGTGTCGCACCATTATGTATTTAACAAGTCATCATCATATGTATATATGTATGTATGATTTGTTTTAAACCTTTCCATTCAACAAATCATTGTTGTTTGTCATTGAATATGAATCGAATCTATAAACAGAAAACAAAAAAAAAATAATTCTGTACGGTGGATCACTCGGCTC
>27d345bd2561ad7333b4aaef7128b035
AAAGTCGTAACAAGGTCTCCGTTGGTGAACCAGCGGAGGGATCATTACCGAGTTTACAACTCCCAAACCCCTGTGAACATACCTATACGTTGCCTCGGCGGATCAGCCCGCGCCCTGTAAAAAGGGACGGCCCGCCCGAGGACCCTAAACTCTGTTTTTAGTGGAACTTCTGAGTAAAACAAACAAATAAATCAAAACTTTCAACAACGGATCTCTTGGTTCTG
>50cb346256d973a3101abe06f5683eb7
AAAGTCGTAACAAGGTCTCCGTTGGTGAACCAGCGGAGGGATCATTACCGAGTTTACAACTCCCAAACCCCTGTGAACATACCTTATGTTGCCTCGGCGGATCAGCCCGCGCCCCGTAAAAAGGGACGGCCCGCCGCAGGAACCCTAAACTCTGTTTTTAGTGGAACTTCTGAGTATAAAAAACAAATAAATCAAAACTTTCAACAACGGATCTCTTGGTTCTG
>de9320b6cbd64259798c89d20db4bbf8
AAGTCGTAACAAGGTCTCCGTTGGTGAACCAGCGGAGGGATCATTACCGAGTTTACAACTCCCAAACCCCAATGTGAACGTTACCAATCTGTTGCCTCGGCGGGATTCTCTTGCCCCGGGCGCGTCGCAGCCCCGGATCCCATGGCGCCCGCCGGAGGACCAACTCCAAACTCTTTTTTCTCTCCGTCGCGGCTCCCGTCGCGGCTCTGTTTTATTTTTGCTCTGAGCCTTTCTCGGCGACCCTAGCGGGCGTCTCGAAAATGAATCAAAACTTTCAACAACGGATCTCTTGGTTCTG
>c78a9760de089c0448d7038c466d10a8
AAGTCGTAACAAGGTTTCCGTAGGTGAACCTGCGGAAGGATCATTAATGGAGGTCCCTCGATAGGGGCTGAAAGCTTGGGCTGTGCGCCGTTCTGGCTTGCACGCCTGTCTTTTCTCACACCCGTGCACTATGGCGGGCGCGGCTCTTCGCGCTCGTTTTCTTTACAATCTCTCGTGGTCTTGGATGTTTATTTTTTAATTCGATACAACTTTCAGCAACGGATCTCTTGGCTCTC
>d58e9dec98e80708f02620a41ff578ee
AAGTCGTAACAAGGTCTCCGTTGGTGAACCAGCGGAGGGATCATTACCGAGTTATTACTCCAAACCCTTTGTGAACCTTACCTTTTTGTTGCTCGGCGCACCGCGGGCCGCGGCTTCGGCCCGTCCCGCAGCGCGCCAGAGGACCCAACTCTTCAATTTATAGCGTACCTTCTGATTTACAAAACAAACAAGTTAAAACTTTCAACAACGGATCTCTTGGTTCTG
>68e6ee77f6d22aa6b210d1645b3e177e
GTAAAAGTCGTAACAAGGTTTCCGTAGGTGAACCTGCGGAAGGATCATTCATAATAAGTGTTTTATGGCACTTTTTAAATCCATATCCACCTTGTGTGCAATGTCAGTCGTTCTCTTTTTTGAGAGCGACCAAACATCAACTTATTCTTTAACTCTTTGTCTGAAAAATATTATGAATAAAATAATTCAAAATACAACTTTCAACAACGGATCTCTTGGCTCTCGC
>11f205fbeffb7e25bf79de478809c979
AAGTCGTAACAAGGTCTCCGTTGGTGAACCAGCGGAGGGATCATTACTGAGTTATCCAGCTCCCAAACCCCTGTGAACATACCTATGTTGCTTCGGCGGGTCGTCCCGCGGCGCGCCCTCGTGGCGTGACCCGGACCCAGGCGCCCGCCGGGGAACCAAACTCTTGTCTTCCAGTGTCTCCTCTGAGTGGCATAAGCAAAAATAAACAAAACTTTCAGCAACGGATCTCTTGGTTCTG
>c5ec8bcb96fc2d91b29fbfbb9e670fe1
GTAGTCACACTCTTTCCCTACACGACGCTCTTCCGATCTATGAGCCTTGGTCATTTAGAGGAAGTAATATAGCATCGATGAAGAACGCAGCGTCGTCAGTCGTACGCTTGGTCATTTAGAGGAAGTAATATATATAGCATCGATGAAGAACGCAGCGAATGAGCATCGATGAAGAACGCAGCGAATGAGGTAGCCTTGGTCATTTAGAGGAAGTAATATATATAGCATCGATGAAGAACGCAGCGTCGTCAGTCGTACGCTTGGTCATTTAGAGGAAGTAATAGCATCGATGAAGAACGCAGCCTTCGAGCATCGATGAAGAACGCAGCGTCGTCTGGTAGCCTTGGTCATTTAGAGGAAGTAATATATATAGCATCGATGAAGAACGCAGCGTACTTAGATCGGAAGAGCACACGTCTGAACTCCAGTCACCGAGTT
>c5a0feade834803954b6b24103835ddf
CCCCCCCCCCCCCCCCCCCCCCCCCCCCCCCCCCCCCCCCCCCCCCCCCCCCCCCCCCCCCCCCCCCCCCCCCCCCCCCCCCCCCCCCCCCCCCCCCCCCCCCCCCCCTTTTTAATGATACGGCGACCACCGAGATCTACACTCGTAGTCACACTCTTTCCCTACACGACGCTCTTCCGATCTATGAGCCTTGGTCATTTAGAGGAAGTAAAAGTCGTAACAAGGCATCGATGAAGAACGCAGCTCGGGAAGATCGGAAGAGCACACGTCTGAACTCCAGTCACCGAGTTAGATCTCGTATGCCGTCTTCTGCTTGAAAAGGGGGGGGGGGGGGGGGGGGGGGGGGGGGGGGGGGGGGGGGGGGGGGGGGGGGGGGGGGGGGGGGGGGGGGGGGGGGGGGGGGGGGGGGGGGGGGGGGGGGGGGGGGGGGGGG
>1a026d66f574c4f5998eb42594f8b1a3
AAGTCGTAACAAGGTTTCCGTAGGTGAACCTGCGGAAGGATCATTACCGAGTGCGGGTCCCGAACTTACTTCGGGGCCCTACCTCCGACCCGTGACTACCGAACCTCTGTTGCTTCGGCGTGTTGGCCTCGTCCCACGAGGCGGCGCCGGAGACCTTCTCCTGAACGCTTATTTATTTTGAAGGGAATTGCAGTCTGAGTCGAAACGATACAAATCGGTTAAAACTTTCAACAACGGATCTCTTGGTTCCG
>9b1b3322085b12314ff83c4afa69c471
CGTGTGCTCTTCCGATCTCAAAAGCTTGGTCATTTAGAGGTCGTAAAAGTCGTAACAAGGTTTCCGTAGGTGAACCTGCGGAAGGATCATTACTGTGATTTAGTACTACACTGCGTGAGCGGAACGAAAACAACAACACCTAAAATGTGGAATATAGCATATAGTCGACAAGAGAAATCTACGAAAAACAAACAAAACTTTCAACAACGGATCTCTTGGTTCTCGCATCGATGAAGAACGCAGCGAATGAAGATCGGAAGAGCGTCGT
>6baaf7cdd907d2bb2b6615cafdabb60b
TAGTACAATTTCAATGCCCAATCATCATCAGATTGAGAGAGATTAGCAGATATCTTCATCGGAAGAGAGCTAATCTCTTTTCATATCTTATGGGCAGGTATCGCGAATAATAAGATAATTTTAAGTAGAACCAATGCCTTACGGTTACTCTTTTTGAGATATTCTGAAAGAATTTAACAAATTGTGATCGTATAGAGTGATTTAGAGGAAATATATGAGACCGTTAATCGCTTACTTCTCTAATGCAGCATTAGAGAATAATATCGAGATCTTAAAGGGAAAATCGCCCCAAAGCCAACATTGTGCCGTCTTGAAAGCAGACGCATATGG
>baea88a71e00ef56ad86f81a931aceca
AAGTCGTAACAAGGTTTCCGTAGGTGAACCTGCGGAAGGATCATTACCGAGTTCATGCCCTTCGGGGTAGATCTCCCACCCTTTGTATACTATACCTTTGTTGCTTTGGCGGGCCGCCTAGCTACTGGCTTCGGCTGGTAAGTGCCCGCCAGAGAACCCAAAACCCTGAATTATTAGTGTCGTCTGAGTAAAATATTTAATATTTAAAACTTTCAACAACGGATCTCTTGGCTCTG
>3e865ab03be3daf772ecdee536cc1644
GAGCAGAAAAGGATTTTGTTGGTAGTGGTTTGGTTAGCAAGAAGAATCCGTTGTATCCACAACAACAGAAATGGCTAGCTGCTGATACAAAAACATGGCATTTAAAAGCTAAAGATGGCACAAAATTAGTCGGCTCATACTTACCGGCGACACAAGCAACGAACAAAACAGTGATTGTGATTCATGGATTTGGTGTTGATCATAAAGCCATGGCACCATATGGTGAGATGTTCCATCGCATGGGTTATAATGTGTTGATGCCTGATAACCGTGCGGCCGGTAAGTCTGAAGGTAAGTATATTGGTTATGGGTATCTCGATGCGAAAGATTACAAAGGTTGGATCAACGAAGTAATCGCCAAAAATGGTAAACAAAGTCAAATTATTGTGATGGGT
>cc7eacfea684dea9a63789d33d869698
AAGTCGTAACAAGGTCTCCGTTGGTGAACCAGCGGAGGGATCATTACCGAGTTTACAACTCCCAAACCCCTGTGAACATACCTATCGTTGCTTCGGCGGATCCGCCCCGGCGCCCTCGGGCCCGGATCAGGCGCCCGCCGGAGACCCAAAACTCTTGTATTTCTTTAGTATCTTCTGAGTAAACAAGCAAATAAATTAAAACTTTCAACAACGGATCTCTTGGTTCTG
>1f481f72929dc7290fdc571ce75f0698
AGGAAGTAAAAGTCGTAACAAGGTTTCCGTAGGTGAACCTGCGGAAGGATCATTACATTCAGTAGCCCAGCTACTTGTTTACACCCTTGTCTTTTTGCGTACTTATCGTTTCCTCGGCGGGCTTGCCTGCCGGTTGGACAACTTTATAACCTTTTTAAATCTTCAATCAGCGTCTGAATAATATACAATAATTACAACTTTCAACAACGGATCTCTTGGTTCTGGCATCGA
>c90b220ad1d21f01df8b4bf8d24fa2f8
ACCATTAACTATCATTGCTTATGTATTTTTTGTTCGCGCCGGCGGTGTTATGAAGCTTTTTGGTCAATTTATTTCCGCTGTGCTATGAAGTGTCATTACCGAGCGCTGCTTTACGTCGCTGTCAGGTACAGCCCTCAAGGCTTGAACTAAGAAAATACTCGGTTAAAGGCATCACTCTGGAAGCGGACAAACTGCTTCGTATTAGCTTGGGGTTACATGTCGAAGGCAGTTGCTAGAAAAGCCATATGGGCCGCCGCAATTTCTGCGGTGCTTGCCATTTTGATTGTTTTTGTGGGACTTCCCTTCTTTGCATCCACCCAGATTGTTCGCGACCGGATTGCTCACCAGATGACCGCCTGGAGCGGCTACCGGGTCA
>4b3c63151fea5aa544c9d4c3cac56ee3
AAGTCGTAACAAGGTCTCCGTTGGTGAACCAGCGGAGGGATCATTAGAGAGTTGCAAGACTCCCACACCATTGCGAACGCACCCCCCGTCCTTGTCGTTGCCTCGGCGGGGGTGGCCCCCCGCGGGCCGCCTCCGCCGCCGGCACGAGAACCTCTGTTTTTTTGTGGCCTCTCTGAGTACCATAGACAAATAAGTCAAAACTTTCAACAACGGATCTCTTGGTTCTG
>b3c9fafac635633f4bfb25d74c678a14
TCTACACTCAGACGAACACTCTTTCCCTACACGACGCTCTTCCGATCTGTTTCGCTTGGTCATTTAGAGGAAGTAAAAGTCGTAACAAGGTTTCCGTAGGTGAACCTGCGGAAGGATCATAAAAAACTAATTTACACGCGATTTAAAATTGCTTACTTCAATAACCTATTAAACAATCAACCAACTAATACCAAAAACTTCCAACAACGGATCTCTTGGTTCTCGCATCGATGAAGAACGCAGCCGAAACAGATCGGAAGAGCACACGTCTGAACTCCAGTCACACTGCTTGATCTCG
>e27f434cb6393e13a66b71cb1d7beff7
AGAGGAAGTAAAAGTCGTAACAAGGTCTCCGTTGGTGAACCAGCGGAGGGATCATTAAAGAGTTGCAAAACTCCCACAAACCATCGCGAACGTTACCTAGACGTCGTTGCTTCGGCGGGCTCGCCCGCCGGGGGGACGCTACCAGACTCTTGCAGTTCTTCGGCCTCTCTGAGTACGATTTTTTAAATAAGTCAAAACTTTCAACAACGGATCTCTTGGTTCTGGCATCGATG
>b2bdd97f5cd00203b4bca6e087aa5170
GAGGAAGTAAAAGTCGTAACAAGGTTTCCGTAGGTGAACCTGCGGAAGGATCATTACCTAGAGTTGTAGGCTTTGCCTGCTATCTCTTACCCATGTCTTTTGAGTACCTTCGTTTCCTCGGCGGGTCCGCCCGCCGATTGGACAATTTAAACCATTTGCAGTTGCAATCAGCGTCTGAAAAAACTTAATAGTTACAACTTTCAACAACGGATCTCTTGGTTCTGGCATCGAT
>5df306f629b8ce7089b5b394b23b6066
GATCTAACTCGGTGACTGGAGTTCAGACGTGTGCTCTTCCGATCTATGAGCCTTGGTCATTTAGAGGAAGTAATAGCATCGATGAAGAACGCAGCGTCGTCACCCGCTGGTAGCCTTGGTCATTTAGAGGAAGTAATAGCATCGATGAAGAACGCAGCATGGCATCGATGAAGAACGCAGCGTCGTCAGTCGTACGCTTGGTCATTTAGAGGAAGTAATATAATGCATCGATGAAGAACGCAGCTCGGGAAGATCGGAAGAGCGTCGTGTAGGGAAAGAGTGTGACTACGAGTGT
>6cbba9d316021260dd22c784baafb356
CGAGATAAGAGCCAGTGACTGGAGTTCAGACGTGTGCTCTTCCGATCTGGTAGCCTTGGTCATTTAGAGGAAGTAAAAGTCGTAACAAGGTTTCCGTAGGTGAACCTGCGGAAGGATCATAAAAAACTAATTTACACGCGATTTAAAATTGCTTACTTCAATAACCTATTAAACAATCAACCAACTAATACCAAAAACTTCCAACAACGGATCTCTTGGTTCTCGCATCGATGAAGAACGCAGCAAGGAGAGATCGGAAGAGCGTCGTGTAGGGAAAGAGTGTTGGTGAAGGTGTAGA
>9472f012632452de3a11aaf4a8c3da82
AAGTCGTAACAAGGTCTCCGTTGGTGAACCAGCGGAGGGATCATTACCGAGTTATACAACTCATCAACCCTGTGAACATACCTATAACGTTGCCTCGGCGGGAACAGACGGCCCCGTAACACGGGCCGCCCCCGCCAGAGGACCCCCTAACTCTGTTTCTATAATGTTTCTTCTGAGTAAACAAGCAAATAAATTAAAACTTTCAACAACGGATCTCTTGGCTCTG
>6d6a4dee13faa6aae84a271624d22831
AAGTCGTAACAAGGTAACCGTAGGTGAACCTGCGGTTGGATCATTACTGAAACAGTCCCATTGGTTGAGGCTCCGGCCTCCTTTTGGGACGAACAACCACTTGTGCACCAGAATGTATTTTGGGCTAACCTTAACTACTTACGAAGCAAAGTTATGTACTGAGTGAGTAATGTAGTGCTAGGTTATGCCCAGCATGACGAACTCCATTAGATTTGACTGAAGTATCTATGAAAATAGAAACAACTTTTGACAACGGATCTCTTGGCTCTC
>c7825398e03a147e7fd2b1487ec80f4b
GTGTGCTCTTCCGATCTCAAAAGCTTGGTCATTTAGAGGAAGTAAAAGTCGTAACAAGGTTTCCGTAGGTGAACCTGCGGAAGGATCATTACTGTGATTTACTACTACACTGCGTGAGCGGAACGAAAACAACAACACCTAAAATGTGGAATATAGCATATAGTCGACAAGAGAAATCTACGAAAAAACAAACAAAACTTTCAACAACGGATCTCTTGGTTCTCGCATCGATGAAGAACGCAGCGAATGAAGATCGGAAGAGCGTCG
>fe2a23cba317b7f081053614bbb4d13d
CGCTCTTCCGATCTGGTAGCCTTGGTCATTTAGAGGAAGTAAAAGTCGTAACAAGGTTTCCGTAGGTGAACCTGCGGAAGGATCATTAGTGAATTGAGCTGGCTTCGGCCGCTCTGATCTATACACACCTGTGAACTGTTGGCCTTCGGGTCTTTAAATACAACTGTGACGAACGTAAATTATTATAACAAATAAAACTTTTAACAACGGATCTCTTGGCTCTCGCATCGATGAAGAACGCAGCAAGGAGAGATCGGAAGAGCA
>5b9b3b027e1c9f74229695f7c3212a56
AAGTCGTAACAAGGTCTCCGTTGGTGAACCAGCGGAGGGATCATTACAGAGTTGCAAAACTCCCTTACCACCATCGTGAACAGACCCCGAAACAGTTGCTTCGGCGGGAGGCAGTCCCCCCCTTCACCGGGGGCGGCCGGCCGCGACGCCCGCCGGAGGTACCCAAACTCTTTGTTTTATAGGCCTCTCTGAGTCTTTGTACTGAATAAGTCAAAACTTTCAACAACGGATCTCTTGGTTCTG
>9a1ee9dcee1be9f07e9d80386ab8c0e0
TCGTGAACACTCTTTCCCTACACGACGCTCTTCCGATCTGTTTCGCTTGGTCATTTAGAGGAAGTAAAAGTCGTAACAAGGTTTCCGTAGGTGAACCTGCGGAAGGATCATTACTGTGATAACACCTTCACACTGTGTGGGCGTACGAAACACTGCAAACATGTAATACGGAAGTCAAGGAACTGTTAAGAATAAAACTTTCAACAACGGATCCGTTAGTTCTCGCATCGATGAAGAACGCAGCTCGGGAAGATCGGAAGAGCACACGTCTGAACTCCAGTCACTACCT
>cc761f97043ea3a567c30e3350e62437
AAGTCGTAACAAGGTTTCCGTAGGTGAACCTGCGGAAGGATCATTATCAAAAGTCAAGTCGGGGGCTGCAAAGCCTTCGTCTACACCCATGTCTTTTGCGTACTTCTTGTTTCCTCGGTGGCGCAAGCCGCCGATTGGACAAACCAAAACCTTTTTTGTAATTGCAATCAGCGTCTGAAAATAATCTAATTATTTACAACTTTCAACAACGGATCTCTTGGTTCTG
>c978cfb9169cae531b3899352afc5078
ACGACGCTCTTCCGATCTCGTACGCTTGGTCATTTAGAGGAAGTAAAAGTCGTAACAAGGTTTCCGTAGGTGAACCTGCGGAAGGATCATTACTGTGATTTACTACTACACTGCGTGAGCGGAACGAAAACAACAACACCTAAAATGTGGAATATAGCATATAGTCGACAAGAGAAATCTACGAAAAACAAACAAAACTTTCAACAACGGATCTCTTGGTTCTCGCATCGATGAAGAACGCAGCGTACTTAGATCGGAAGAGCACACG
>33f9523ede7a3ff9ec8f51f93f5e4c70
AAGTCGTAACAAGGTCTCCGTTGGTGAACCAGCGGAGGGATCATTACCGAGTTTACAACTCCCAAACCCATGTGAACATACCTATCGTTGCTTCGGCGGATCGCCCCGGGCGCCTTGCGTGCCCCGGATCCAGGCGGCCGCCGGGGGACCTTAACTCTTGTTTCTACTGAGAATCTTCTGAGTCGTTTTTACAAATAAATAAAAACTTTCAACAACGGATCTCTTGGTTCTG
>ed9521b10b2a1d3973319fddfedcc870
GGAAAAAAAGATGCATAATGCCGCTAAATCCCTAGAACATAGGATTGCGGCCTTAGGAAATGTAGAAGCTCCAGAAGACATTCGTAGGATTCGTTTCAGGCAAAGTAAAGCATTGGAGCTCCACAATCCATATCCTATTATCGGTACGGAAATTAATAAAATATTTGGAGATAAAGTATTGTTTGAAAATGTATCTTTTCAAATTCCGCTTGGCGCAAAAGTGGCATTAACTGGTGGTAATGGAACCGGAAAAACAACTTTAATCAAAATGATCTTAAACCATGAAGATGGAATTTCTATTTCACCTAAGGCAAAAATAGGCTACTTTGCACAAAATGGTTACAAGTACGACAGTAATAAGAAAGTATTAGAGTTTATGCAGGAAGATAGTGATTACAATGTTTCAGAAATTCGTTCAGTGCTA
>793da478468b5405c26475d9567aab0c
AAGTCGTAACAAGGTTTCCGTAGGTGAACCTGCGGAAGGATCACTACAAATCAATCGATGGAGGGGGGATGTTGGGTGAGTTGGGATATTGGTGGCTGGGTACGAGCCATGCTGGACGGGTGCGAGCCTGGCCGACTGGTCGAGTACCGGCACCAGGCCCCCAATCGACACCCCTGCCCTGCTCCAATGTTTACGCTTGCGTGTTTGACAAATGTATGGTGAAATTAATGTGCAAAATGACAACTTTTAACAATGGATCTCTTGGCTCTT
>4f5f94ee67bfcc8173d9478c82ec8447
TGCTCTTCCGATCTGGTAGCCTTGGTCATTTAGAGGAAGTAAAAGTCGTAACAAGGTTTCCGTAGGTGAACCTGCGGAAGGATCATTAGTGAATTGAGCTGGCTTCGGCCGCTCTGATCTATACACACCTGTGAACTGTTGGCCTTCGGGTCTTTAAATACAACTGTGACGAACGTAAATTATTATAACAAATAAAACTTTTAACAACGGATCTCTTGGCTCTCGCATCGATGAAGAACGCAGCAAGGAGAGATCGGAAGAGCG
>14237ee32b14d4d67d33e47c875586cc
AAGTCGTAACAAGGTTTCCGTAGGTGAACCTGCGGAAGGATCATTACTGAGTGCGGGCCCTCTGGGTCCAACCTCCCACCCGTGTATACTTACCGTGTTGCTTCGGCGGGCCCGCCTGTCAGGCCGCCGGGGGGCAACCGCCCCCGGGCCCGCGCCCGCCGAAGACCCCAACGAACTCTTGTACCTTGCAGTCTGAGCGATAAGCATAAATTATTAAAACTTTCAACAACGGATCTCTTGGTTCCG
>785dc05f500b10e1e336f42ea1142238
AAGTCGTAACAAGGTCTCCGTTGGTGAACCAGCGGAGGGATCATTACCGAGTTTACAACTCCCAAACCCAATGTGAACGTTACCAAACTGTTGCCTCGGCGGGATCTCTGCCCCGGGTGCGTCGCAGCCCCGGACCAAGGCGCCCGCCGGAGGACCAACCAAAACTCTTATTGTATACCCCCTCGCGGGTTTTTTTTATAATCTGAGCCTTCTCGGCGCCTCTCGTAGGCGTTTCGAAAATGAATCAAAACTTTCAACAACGGATCTCTTGGTTCTG
>d73ae53364bb7c05a9558d34e6476e25
AAGTCGTAACAAGGTTTCCGTAGGTGAACCTGCGGAAGGATCATTACATTCAGTAGCTTGCTACTGTTAGGGGGGTCTATTAGTCTGTATAGTATCACTACTGATGAGCAGCACGACCCTCTGTCTATACCCTTGTCTTTTGCGCACTCATGTTTCCTCGGCGGCTTAACACCCGCCGGCTGGATCAATCTATAACCTTTTTAATTTTCAATCAGCGTCTGAAAAACCTAATAATTACAACTTTCAACAACGGATCTCTTGGTTCTG
>940c9de88758b367711b4a88af5dee18
ACGACGCTCTTCCGATCTATGAGCCTTGGTCATTTAGAGGAAGTAAAAGTCGTAACAAGGTTTCCGTAGGTGAACCTGCGGAAGGATCATTACTGTGATTTAGTACTACACTGCGTGAGCGGAACGAAAACAAAAACACCTAAAATGTGGAATATAGCATATAGTCGACAAGAGAAATCTACGAAAAACAAACAAAACTTTCAACAACGGATCTCTTGGTTCTCGCATCGATGAAGAACGCAGCTCGGGAAGATCGGAAGAGCACACG
>62fe7360262f5a44e17ba6e25c33e3cd
TCTACACGTTAAGGCACACTCTTTCCCTACACGACGCTCTTCCGATCTCAAAAGCTTGGTCATTTAGAGGAAGTAAAAGTCGTAACAAGGTTTCCGTAGGTGAACCTGCGGAAGGATCATAAAAAACTAATTTACACGCGATTTAAAATTGCTTACTTCAATAACCTATTAAACAATCAACCAACTAATACCAAAAACTTTCAACAACGGATCTCTTGGTTCTCGCATCGATGAAGAACGCAGCCGATTAAGATCGGAAGAGCACACGTCTGAACTCCAGTCACACCTTCGAATCTCG
>d036d825df0ce27897f76c2770d41114
AAGTCGTAACAAGGTTTCCGTAGGTGAACCTGCGGAAGGATCATTAATGAATTTAGGAGGCTGTAGCTGGCTTTTCGGAGCATGTGCACGCCTCCATCTTCAAATTCTCAACCCCTGTGCACCTATTGTGGGCTGCGTTCGAGAGAACGAGGCCTGCGCTCTTTACACACCCTATCAAAAGTTTAGAATGTCATTGCGTGAGCGTCGCCCTAAAAAGCGAGCTCATTAATAACAATACAACTTTCAACAACGGATCTCTTGGCTCTC
>1cb18b5ec4b68a9d0b75c25aed76870b
AAGTCGTAACAAGGTTTCCGTAGGTGAACCTGCGGAAGGATCACTAGTGATTAAATCGAGAGCGTCTTCATTGACCTCTCACCCTTCACATCCACATACACCTGTGAACCGTTTGGCTTTTCTTTAACAGAGCGCAAGCTCGACGAGAGAAAAGTCATCTTTTTATACATACCCCAGTCTTATGAATGTAACAGTTTTAATAAACAAAATAAAACTTTTAACAACGGATCTCTTGGTTCTC
>45ec60684d53ca71f810f638c6c22456
TTCAGACGTGTGCTCTTCCGATCTACTGATCTTGGTCATTTAGAGGAAGTAAGGTGTTCGCGGACTGACGGGTGCGATCGGCAGGGCCCATACTGGATCGTGAATACTTTCGCGTTTTCTTCGGGATGAGCGCTGGGTGGATATCGGTTGGTCCGTTATGCGAAGTCTCGATATGAGTGCTTGTGGGGCAACGTGCTTGGGTGGAATCCGCGCGCTACAGTTCGGCATCGATGAAGAACGCAGCTCGGGAAGATCGGAAGAGCGTCGTGTAGGG
>1e7c0792449066f1328377664fe679d0
CGAGATAAGAGCCAGTGACTGGAGTTCAGACGTGTGCTCTTCCGATCTGGTAGCCTTGGTCATTTAGAGGAAGTAAAAGTCGTAACAAGGTTTCCGTAGGTGAACCTGCGGAAGGATCATTAATGAAGCCCGCTGTGCGGGTGCAACACTCAATGCTGCTTTTGCGGCCGATGCTGTTGTCGTTGTTTAATTTTCAACTGTCAGCAAGGGATCGTTTGGCTCTCGCATCGATGAAGAACGCAGCAAGGAGAGATCGGAAGAGCGTCGTGTAGGGAAAGAGTGTTGGTGAAGGTGTAGA
>68c980da0beff94cfdc7d931c8a87854
CGTGTGCTCTTCCGATCTATGAGCCTTGGTCATTTAGAGGAAGTAAAAGTCGTAACAAGGTTTCCGTAGGTGAACCTGCGGAAGGATCATTACTGTGATTTAGTACTACACTGCGTGAGCGGAACGAAAACAAAAACACCTAAAATGTGGAATATAGCATATAGTCGACAAGAGAAATCTACGAAAAACAAACAAAACTTTCAACAACGGATCTCTTGGTTCTCGCATCGATGAAGAACGCAGCTCGGGAAGATCGGAAGAGCGTCGT
>de3538a9d475972ed0cbc7c1705a11b4
AAGTCGTAACAAGGTTTCCGTAGGTGAACCTGCGGAAGGATCATTACCGAGTGTTTGGATGCCCCTTCTCGGGGTGTCCGTCCTCCCATCCGTGTCTATTTGTACCCTGTTGCTTCGGCGGGCCCGCCCTTCGTGGCCGCCGGGGGGCTTCCCTGCCCCCGGGCCCGTGCCCGCCGGAGACCTCAACCATGAACACTGTCTGAAGGTTGCAGTCTGAGTACCGATACAAAAAATCGTTAAAACTTTCAACAACGGATCTCTTGGTTCCG
>5b26410b2bd4026acd292eac44c4d7da
GAGCAGAAAAGGATTTTGTTGGTAGCGGTTTGGTTAGCAAGAAGAATCCGTTGTACCCGCAACAACAGAAATGGCTAGCTGCAGATACCGAAACATGGCATTTAAAAGCTAAAGATGACACAAAGCTAGTCGGATCATATTTGCCTGCGACGCAAGCAACAAACAAAACAGTAATTGTGATTCATGGCTTTGGTGTCGATCATAAAGCCATGGCACCATATGGTGAGATGTTCCATCGTATGGGCTACAATGTGTTGATGCCTGATAACCGGTCAGCTGGTAAGTCTGAAGGTAAGTATATTGGTTATGGGTATCTTGATGCGAAAGATTACAAAGGCTGGATTGACGAAGTAATTGCCAAAAATGGTAAACAAAGTCAAATTACTGTGATGGGT
>ec710ba21086bde368b878cb1f754859
GGCATCAGCGGTGTGACGATATTGGATACGGAATCGCCTACACGATAAGAGGCCTGTGTCAGATCCGGAGAGATTCCCAGCTGCATCAGCATAGGAACCATGATTGGTGCGATCAGTGCCCATTTTGCTGAGGCGGATCCGATGAAAAGATTGACAAAAGCGGTGAGGATAATAATACCTACGATGGTGATCTGCCCGGGCAGATTGAGTGCCTGTAAGGTGGAAGCTCCTTTTAGAGCCAAAAGAGCACCGAGATTGGATTTTCCGAAG
>4b9afb33778486644ab95c3a2d7ddc2f
GGTCATTTAGAGGAAGTAATACCGCCTTGCCTTTTTTCTATCCACCAACTACACAGTCCATTTCCCAGTGTCCGTATTCATCCCTGTTTTCAATCTCTTTCGGACGCTCTTCTATGCTAGTACCTTTTAGATTTTTTAATGCTATTTTTGTCTTTCTATAGGTGCGTTTCTTTCCATTTTTCTTTACTGGAAGATCCTTGTTGGTTAAACGCAAAAACAAACCTGCATCGATGAAGAACGC
>c9814545b841745664440a50f409c77b
TCTACACTCAGACGAACACTCTTTCCCTACACGACGCTCTTCCGATCTACTGATCTTGGTCATTTAGAGGAAGTAAAAGTCGTAACAAGGTTTCCGTAGGTGAACCTGCGGAAGGATCATAAAAAACTAATTTACACGCGATTTAAAATTGCTTACTTCAATAACCTATTAAACAATCAACCAACTAATACCAAAAACTTCCAACAACGGATCTCTTGGTTCTCGCATCGATGAAGAACGCAGCGTCGTCAGATCGGAAGAGCACACGTCTGAACTCCAGTCACACTGCTTGATCTCG
>5eadbde6378fb031faf38f4533ebc3a3
CGATGCGACAGGCACCAGAAAACCGGCCCCTGCCCAAGCGTGACGCGGTAGAGGTCTGGCTGTTCGATCTCGACAACACGCTCTATCCAGCGGCCTGCAACCTCTTTCCCCAGGTCGAAAGGCGGATGGGGGAGTTCATCTGCAAGCATTTCGATCTCAAGCTGCCGGAGGCAAAGGCCCTGCAGAAGCGGCTTTTCCATGAACACGGCACGACTCTGCGGGGCTTGATGAGCGAGCACG
>83581d5cbd2ad3ba334e8adf218a83db
AAGTCGTAACAAGGTTTCCGTAGGTGAACCTGCGGAAGGATCATTACTGAGTGAGGGCCCCTCGGGGTCCAACCTCCCACCCGTGTTTAACGAACCTTTGTTGCTTCGGCGGGCCCGCCTCACGGCCGCCGGGGGGCTCCTGCCCCCGGGCCCGCGCCCGCCGAAGCCCCCCCTTGAACGCTGTCTGAAGTTTGCAGTCTGAGAAACTAGCTAAATTAGTTAAAACTTTCAACAACGGATCTCTTGGTTCCG
>0f31087c88618f54e0252e573ff2b4e6
GTCATTTAGAGGAAGTAAAAGTCGTAACAAGGTTTCCGTAGGTGAACCTGCGGAAGGATCATTATGAAAATATGATATTTTATGTTTGTTGGATTGTTTTTATTGTGTTGTTTTTGTTTTTTATTTGTTGAATTTTGGTGTTATTAATATGTATTGTGTTTATGACACGTACATACAAAATACAAATTTCAATATAAAATACAACAAGGGATATCTTGGCTCTCGCATCGATGAAGAACG
>8d99348818037a43353f418a4c1c1043
CCCTACACGACGCTCTTCCGATCTACTGATCTTGGTCATTTAGAGGAAGTAAGGTGTTCGCGGACTGACGGGTGCGATCGGCAGGGCCCATACTGGATCGTGAATACTTTCGCGTTTTCTTCGGGATGAGCGCTGGGTGGATATCGGTTGGTCCGTTATGCGAAGTCTCGATATGAGTGCTTGTGGGGCAACGTGCTTGGGTGGAATCCGCGCGCTACAGTTCGGCATCGATGAAGAACGCAGCTCGGGAAGATCGGAAGAGCACACGTCTGAA
>569ac68648665d60fc9ef738ea4a22b2
GATCTGGTAGCCTTGGTCATTTAGAGGAAGTAAAAGTCGTAACAAGGTCTCCGTAGGTGAACCTGCGGAGGGATCATTAATGAATGGCCATCTGGCCTTCGACCCTTCAAAACCGTGGAGGTAGAGTGTGTTTCGGCGCTTTGGCGCCGCCTTTATGCTGTAGAGTCTGTGTCTGAATCCAAAAACATAATCTAAAACTTTCAACAAAGGATCTCTTGGCTCTCGCATCGATGAAGAACGCAGCAAGGAGAGATC
>8b4586a4ada9d55210029027ed2ceac4
ACGACGCTCTTCCGATCTCAAAAGCTTGGTCATTTAGAGGAAGTAAAAGTCGTAACAAGGTTTCCGTAGGTGAACCTGCGGAAGGATCATTACTGTGATTTAGTACTACACTGCGTGAGCGGAACGAAAACAACAACACCTAAAATGTGGAATATAGCATATAGTCGACAAGAGAAATCTACGAAAAACAAACAAAACTTTCAACAACGGATCTCTTGGTTCTCGCATCGATGAAGAACGCAGCCGATTAAGATCGGAAGAGCACACG
>a39140690d4a99f3b7ba66ed6894e2a6
CCCCCCCCCCCCCCCCCCCCCCCCCCCCCCCCCCCCCCCCCCCCCCCCTTTTCAAGCAGAAGACGGCATACGAGATCTAACTCGGTGACTGGAGTTCAGACGTGTGCTCTTCCGATCTCGTACGCTTGGTCATTTAGAGGAAGTAAAAGTCGTAACAAGGCATCGATGAAGAACGCAGCGTCGTCAGTCGTACGCTTGGTCATTTAGAGGAAGTAATATATATAGCATCGATGAAGAACGCAGCGTCGTCAGTCGTACGCTTGGTCATTTAGAGGAAGTAATATATAGCATCGATGAAGAACGCAGCTGCCGAAGATCGGAAGAGCGTCGTGTAGGGAAAGAGTGTGACTACGAGTGTAGATCTCGGTGGTCGCCGTATCATTAAAAAGGGGGGGGGGGGGGGGGGGGGGGGGGGGGGGGGGGGGGGGGGGGGGGGGG
>e04916c43df70e31f2da2f302fa448a6
TAGTGGCCCGAGACCTCGCCGCCGAAAATCCCGTTCTGGTCGCGCAACGACTGCTTGAAGAAAGCGTGACCGACCCGGTTGACGTTCGACGTGCCGCCGCACTCGGAAACGGTGTCGGCAACCGCACGGCTTGCCCTGACGTCGTAGAGAACATGGCCGCCCGGTTCGGCGGTCAGGATCTCGCGGGCGAGCATCGCGGTCAGGAAATCGCCGTCGACGAAACGGCCGTTG
>9adcaf41b2da34f265432b50ecf8017c
TATATAATGCATCGATGAAGAACGCAGCGAATGAGCATCGATGAAGAACGCGGCGAATGAGGTAGCCTTGGTCATTTAGAGGAAGTAATAGCATCGATGAAGAACGCAGCGTCGTCGGCCGTACGCTTGGTCATTTAGAGGAAGTAATATATAGCATCGATGAAGAACGCAGCGTCGTCAGTCGTACGCTTGGTCATTTAGAGGAAGTAATATATAGCATCGATGAAGAACGCAGCCTTCGAGCATCGATGAAGAACGCAGCGTCGTCACCCGCTGGTAGCCTTGGTCATTTAGAGGAAGTAATATATAGCATCGATGAAGAACGCAGCGTCGTCAGCCGTACGCTTGGTCATTTAGAGGAAGTAATATAGCATCGATGAAGAACGCAGCGTCGTCAGTCGTACGCTTGGTCATTTAGAGGAAGTAA
>c2e18116f2f5ddadcadbf0495d8b6e16
AAGTCGTAACAAGGTCTCCGTAGGTGAACCTGCGGAGGGATCATTACAGAGTTCTCGCCCTTCTGGGTAGACCTCCCACCCACTGTGATTGATACTGTGTTGCTTTGGCGGGCCGCTAGGCTCCTGCCTAGCCGCTGGCTGACGCTGGCGCGCGCCCGCCAGAGGCCCATAAACTCTGAATGTTAGTGTCGTCTGAGTACTATATACAATAGTTAAAACTTTCAACAACGGATCTCTTGGTTCTG
>9a89c9dc59e33077ef0ce236206bdf42
CCCCCCCCCCCCCCCCCCCCCCCCCCCCCCCCCCCCCCCCCCCCCCCCCCCCCCCCCCCCCCCCCCCCCCCCCCCCCCCCCCCCCCCCCCCCCCCCCCCCCCCCCCCCCCCCCCCCCCTTTTCAAGCAGAAGACGGCATACGAGATCAAGCAGTGTGACTGGAGTTCAGACGTGTGCTCTTCCGATCTACTGATCTTGGTCATTTAGAGGAAGTAATATATATAGCATCGATGAAGAACGCAGCGTCGTCAGATCGGAAGAGCGTCGTGTAGGGAAAGAGTGTTCGTCTGAGTGTAGATCTCGGTGGTCGCCGTATCATTAAAAAGGGGGGGGGGGGGGGGGGGGGGGGGGGGGGGGGGGGGGGGGGGGGGGGGGGGGGGGGGGGGGGGGGGGGGGGGGGGGGGGGGGGGGGGGGGGGGGGGGGGGGGGGGGGGGGGG
>bc084d3d2606c505952f0da9ff7bdfd5
AAGTCGTAACAAGGTTTCCGTAGGTGAACCTGCGGAAGGATCATTAACGAATCAAACAAGTTCATCTTGTTCTGATCCTGTGCACCTTATGTAGTCCCAAAGCCTTCACGGGCGGCGGTTGACTACGCCTACCTCACACCTTAAAGTATGTTAACGAATGTAATCATGGTCTTGACAGACCCTAAAAAGTTAATACAACTTTCGACAACGGATCTCTTGGCTCTC
>814b01f9295131de35b27565c2741f7a
AAGTCGTAACAAGGTCTCCGTTGGTGAACCAGCGGAGGGATCATTACAGAGTTGCAAAACTCCCTAAACCATTGTGAACGTTACCTAAACCGTTGCTTCGGCGGGCGGCCCCGGGGTTCTCCCCGGGCGCCCCTGGGCCCCATCGCGGGCGCCCGCCGGAGGTCACCAAACTCTTGATAATTTATGGCCTCTCTGAGTCTTCTGTACTGAATAAGTCAAAACTTTCAACAACGGATCTCTTGGTTCTG
>19d18e566c2a0030f8e6bd46147be1d0
AAGTCGTAACAAGGTTTCCGTAGGTGAACCTGCGGAAGGATCATTAATGGAGGTCCCTTGATAGGGGCTAAAAGCTTGGGCTGTGCGCCGTTCTGGCTTGCACGCCTGTCTTTTCTCACACCCGTGCACTATGGCGGGCGCGGCTCTTCGCGCTCGTTTTCTTTACAATCTCTCGTGGTCTTGGATGTTTATTTTTTAATTCGATACAACTTTCAGCAACGGATCTCTTGGCTCTC
>9ad23d2b83b58fbad55b84aa8638100b
AAGTCGTAACAAGGTTTCCGTAGGTGAACCTGCGGAAGGATCATTAAAGAGACGTTGCCCTTCGGGGTATACCTCCCACCCTTTGTTTATTTATACCTTTGTTGCTTTGGCAGACCCGGCTTCGGCCCACCGGCTCCGGCTGGTCAGTGTCTGCCAGAGGACCTAAAACTCTGTTTGTTAATATTGTCTGAGTACTATATAATAGTTAAAACTTTCAACAACGGATCTCTTGGTTCTG
>f781a2ec384e6ab1662ba49fcc9ae89e
TTAGAGGAAGTAAAAGTCGTAACAAGGTTTCCGTAGGTGAACCTGCGGAAGGATCATAAAAAACTAATTTACACGCGATTTAAAATTGCTTACTTCAATAACCTATTAAACAATCAACCAACTAATACCAAAAACTTCCAACAACGGATCTCTTGGTTCTCGCATCGATGAAGAACGCAGCGTCGTCAGTCGTACGCTTGGTCATTTAGAGGAAGTAATATATAGCATCGATGAA
>278e92f40560e126b6a50cf020c64c8c
AAGTCGTAACAAGGTTTCCGTAGGTGAACCTGCGGAAGGATCATTACTGAGCGCGAGGCCACGCGGGGCGCATGCCTTGCGTCGGCTGACCCTCCACCCGTGTGAACTGTCTCCTGTTGCTTTGGCGGGCCGGGCTCGTCCTGCCGGCTCCGGCTGGGGAGTGCCCGCCAGAGAAGCCCCAACTCGTGCTGTTTGTGTCGTCTGAGTGAATGTGGAATTAGTAAAACTTTCAACAACGGATCTCTTGGCTCTG
>f421d53c41bbf1e63c73773bf5b5087c
GGAAGTAAAAGTCGTAACAAGGTTTCCGTAGGTGAACCTGCGGAAGGATCATTACCGTGGGGCTTCGGCCCTGTCGTGATAGAACCCTTGCCTTTTGAGTACCGTCCGTTTCCTCGGCAGGCCCGCCTGCCAATGGGGACCCCCAATAAACCCTTTTATGTACCTGTATCAGTCTGAAAAACAAACAAAAGTTAAAACTTTCAACAACGGATCTCTTGGTTCTGGCATCG
>4df708ae9b022fdbe65420e1193c12e6
AAGTCGTAACAAGGTCTCCGTAGGTGAACCTGCGGAGGGATCATTACAGAGTTCTCGCCCTTCTGGGTAGACCTCCCACCCACTGTGATTGATACTGTGTTGCTTTGGCGGGCCGCTGGGCTCCTGCCTAGCCGCTGGCTGACGCTGGCGCGCGCCCGCCAGAGGCCCATAAACTCTGAATGTTAGTGTCGTCTGAGTACTATATACAATAGTTAAAACTTTCAACAACGGATCTCTTGGTTCTG
>dbd3d9b179054275796d3c270f666e2f
TCTTGGTCATTTAGAGGAAGTAACGGGACGCCATGGGCACCTGCCAAACGCTGCATGTTAAGCCCGACAACTTTCACGTGTAGCCCTGCGCGACGCAACTCGCTCACGAAGATGGTCGTCGGGATTTCTTCGAACCCTGCTCCCCATAGAACGAATACGTGCCAACGCGGCTGAGTCACGTGTCCTGCCTTTTAGCTTGTGAACTGCTCAGTCGTCACGTCGTTGCATCGATGAAGAACGCAGCG
>a4d26940cf47d08b65403f3e0eac557e
CAGCCGGAAGCGAACGATTTTCTCGATGGCGCTGATACAAAAATCGTGCAGCGTAGCTAACAGGCCAAAACGTTGGTAAATGGCTTTATAGGCGGCGATATTCATCAGATCAATCTCGGAAAAATCGATGTTTAGGTGTTACTAGGGCGAAGGCGCTCAAGCCACCCTCAGGAGGCTTCCGCGCTCCATTGGGCGTCGCGTAAATCCAACGTATGCGATAAGTTTACGTTGCCCAGGCTCTGACTTATGGTGCCAAATGGAAAGTCGCTGATCATGCGCTCCAGCCGGGGCATGCAGCGGTGTAGGTTGGTGTAATGCCGGAAGCGGGAAAATCGGCTG
>cd82e2f1662daf3eb46dce25dc474951
CGGGCACCACATACACATACCCGCATGTGTACAACGTGTCAGACTTCGGCGGCAGTGGTTCGCCGACAATCAAGGTGAGTGTGGAAGCTCGAAACGAGGCTGGGAACTACTCGGCGGTACCCACGGTACTCCTGGCTATCAATGCTAAGCCGGCACAACCTATGGCAAACGCCGAGAGCAGCCTGACTCAGCTCCGGTGGCAGATTGCATCCGATGTACCCGACGATTTCAAGGCGGTGAAGGTAGAGGTTGGAAGTTTCTCGCAGGTAGGGGCTGCAACAAGCGGCGTAATCGACCTGGTGACAGCTG
>6a1a8307cfcf96720d2c849e540f8539
ACGACGCTCTTCCGATCTCAAAAGCTTGGTCATTTAGAGGAAGTAAAAGTCGTAACAAGGTTTCCGTAGGTGAACCTGCGGAAGGATCATTACTGTGATTTAGTACTACACTGCGTGAGCGGAACGAAAACAAAAACACCTAAAATGTGGAATATAGCATATAGTCGACAAGAGAAATCTACGAAAAACAAACAAAACTTTCAACAACGGATCTCTTGGTTCTCGCATCGATGAAGAACGCAGCCGATTAAGATCGGAAGAGCACACG
>04521c9e9c6bb8c4f26456286b0bd208
CATTTAGAGGAAGTAAAAGTCGTAACAAGGTTTCCGTAGGTGAACCTGCGGAAGGATCATTATTGAATTTAGTTGTCTGGCTTTCGCCGACGACGATATCATTATCCATAACACCTGTGCACTGTTGGATGTTTAATACATCCGTTTTACACTAAACAATATTGTTACAAATGTAGTCTTATTATAACATAATAAAACTTTCAACAACGGATCTCTTGGCTCTCGCATCGATGAAGAA
>717710f3c1f5e27fe31bfe2b127cc36d
AAGTCGTAACAAGGTTTCCGTAGGTGAACCTGCGGAAGGATCATTACCGAGTGCGGGCCCTCGCGGCCCAACCTCCCACCCTTGTCTCTCTACACCTGTTGCTTTGGCGGGCCCACCGGGGCCACCTGGTCGCCGGGGGACGCACGTCCCCGGGCCCGCGCCCGCCGAAGCGCTCTGTGAACCCTGATGAAGATGGGCTGTCTGAGTACGATGAAAATTGTCAAAACTTTCAACAATGGATCTCTTGGTTCCG
>b12d58954a9ae9b901a19a181b557b41
CCCCCCCCCCCCCCCCCCCCCCCCCCCCCCCCCCCCCCCCCCCCCCCCCCCCCCCCCCCCCCCCCCCCCCCCCCCCCCCCCCCCCCCCCCCCCCCCCCTTTTCAAGCAGAAGACGGCATACGAGATCTAACTCGGTGACTGGAGTTCAGACGTGTGCTCTTCCGATCTATGAGCCTTGGTCATTTAGAGGAAGTAATAGCATCGATGAAGAACGCAGCCTTCGAGCATCGATGAAGAACGCAGCGTACTTAGATCGGAAGAGCGTCGTGTAGGGAAAGAGTGTGACTACGAGTGTAGATCTCGGTGGTCGCCGTATCATTAAAAACGGGGGGGGGGGGGGGGGGGGGGGGGGGGGGGGGGGGGGGGGGGGGGGGGGGGGGGGGGGGGGGGGGGGGGGGGGGGGGGGGGGGGGGGGGGG
>a0790f8828056ad5e62073b61e686366
AAGTCGTAACAAGGTAACCGTAGGTGAACCTGCGGTTGGATCATTAAAAAATAACAAAATTTTGTTGTTGTCGGGTTTGTCTCGTCAATGACAAAATTCCTGTGGGTGGCCCCACTTCCGCCATTGTGCGGGGGATGGGATAAGCCAGGCAACCACGGGGAGCTTCGGCTCACATCTTGTGAACTGTACCGTCTTTGGTGGTGGGGTGGGCATGGCAGTACGCCATGTCTCATCTGTCAGCGTGGGCCGCAAGGTCCAGGCCGTGGACAAGCCACCACATGTTTTCAAACGTTTTCTTTATTTTTGTCTGACATTTTAAATTGTTTAAATATACAAACAACTTTTGGCAACGGATCTCTTGGTTCTC
>a72cb1f37da7a6eb5211385ecc5a6a68
AAGTCGTAACAAGGTTTCCGTAGGTGAACCTGCGGAAGGATCATTAGAGAAAATATGAGCGGTCTCGTGGAGAGCCTGCTGGGGGGAGCCACTGTGGGGGAGCGCACACGCCAGCCAGCGCTTAGTTGCGCGGCGGCTGTGGGTGCTCTGCCGGGCGCCCTCTGCGAAGGCGGCTCTGCACAGAGAACAACATACACACAGTGGAGACACGTATGCACGTTTTTCTGGGTGCATTGGTGCTTTGGGCTGGCGACGGCCCAGAGTGCGGCACGCAAAACACAAACAAAAATGCAGTTGCAAGAAACAGTCAGCAAAGTATAAAAACATATACACAAATATTCAAAACTTTCAACAACGGATCTCTTGGTTCTCGCATCGATGAAGAACGCAGCGTCGTCAGTCGTACGCTTGGTCATTTAGAGGAAGTAATATATA
>c492a3faf99e051fd57eb7e031831072
CCCCCCCCCCCCCCCCCCCCCCCCCCCCCCCCCCCCCCCCCCCCCCCCCCCCCCCCCCCCCCCCCCCCCCCCCCCCCCCCCCCCCCCCCCCCCCCCCCCCCCCCCCCCCCCCCTTTTCAAGCAGAAGACGGCATACGAGATAAGAGCCAGTGACTGGAGTTCAGACGTGTGCTCTTCCGATCTGGTAGCCTTGGTCATTTAGAGGAAGTAAAAGTCGTAACAAGGCATCGATGAAGAACGCAGCAAGGAGAGATCGGAAGAGCGTCGTGTAGGGAAAGAGTGTTGGTGAAGGTGTAGATCTCGGTGGTCGCCGTATCATTAAAAAGGGGGGGGGGGGGGGGGGGGGGGGGGGGGGGGGGGGGGGGGGGGGGGGGGGGGGGGGGGGGGGGGGGGGGGGGGGGGGGGGGGGGGGGGGGGGGGGGGGGGGGGGGGG
>a90f7820f8c8240177be68191aa0cab6
AAGTCGTAACAAGGTTTCCGTAGGTGAACCTGCGGAAGGATCATTCATAATCAAGTGTTTTTATGGCACTTTAAAAATCCATATCCACCTTGTGTGCAATGTCATCTCACTGGAAGGTCACGGCTGTAAAAATCCGGCGGCCAACCTTTGGGATTTATATCTACTCAGAACTTTAGTGATTTTGTCTGAAACATATTATGAATAACTTAATTCAAAATACAACTTTCAACAACGGATCTCTTGGCTCTC
>02c16e5a5ee3fedfcf3e5d9520cf2297
GAGGAAGTAAAAGTCGTAACAAGGTTTCCGTAGGTGAACCTGCGGAAGGATCATTATCAAAACAGCGGACTTCGGTCCTTGCTGCACCCTTGTCTTTTGCGTACCGTATGTTTCCTCGGCGGGCTTGCCTGCCGGTTGGACATTATCAAACCTTTTTGTAGTTGCAATCAGCGTCAGAAAACAAACAATAATTACAACTTTTAACAATGGATCTCTTGGCTCTTGCATCGAT
>b67fce61beed39dfa8cad4228e1fbb08
GTAGTCACACTCTTTCCCTACACGACGCTCTTCCGATCTATGAGCCTTGGTCATTTAGAGGTCGTAAAAGTCGTAACAAGGTTTCCGTAGGTGAACCTGCGGAAGGATCATTACTGTGATAACACCTTCACACTGTGTGGGCGTACGAAACACTGCAAACATGTAATACGGAAGTCAAGGAACTGTTAAGAATAAAACTTTCAACAACGGATCCGTTAGTTCTCGCATCGATGAAGAACGCAGCTCGGGAAGATCGGAAGAGCACACGTCTGAACTCCAGTCACCGAGT
>1a571e6bf9b695948ed2b3f00afd5ba2
TCTACACCTTCACCAACACTCTTTCCCTACACGACGCTCTTCCGATCTACTGATCTTGGTCATTTAGAGGAAGTAAAAGTCGTAACAAGGTTTCCGTAGGTGAACCTGCGGAAGGATCATAAAAAACTAATTTACACGCGATTTAAAATTGCTTACTTCAATAACCTATTAAACAATCAACCAACTAATACCAAAAACTTCCAACAACGGATCTCTTGGTTCTCGCATCGATGAAGAACGCAGCGTCGTCAGATCGGAAGAGCACACGTCTGAACTCCAGTCACTGGCTCTTATCTCG
>c25a58cfeb11cb35faf4371d2b3dbc53
CTTTCCCTACACGACGCTCTTCCGATCTCGTACGCTTGGTCATTTAGAGGAAGTAATTATCCGGATTGCGGTTAAGCTCAAATGTACCCACAGGAATCAATGGAAAATCTTTCTTATACCAAACTTTTGTAAGATCAAATGGGTTGTATGGCATCTTCTCTGCCTCTTCAAGCGTCATTACCTGAATAAACATATCCCACTTTGGATAGTCACCCTTTTTAATAGCATCGATGAAGAACGCAGCTGCCGAAGATCGGAAGAGCACACGTCTGAACTCC
>e3cfed8ce410bae133b1e3196df43a0b
AAGTCGTAACAAGGTTTCCGTAGGTGAACCTGCGGAAGGATCATTCATAATCAAAGTGTTTTTATGGCACTTTTAAAAAAATCCATATCCACCTTGTGTGCAATGTCATCTCACTGGAGGCCAGCGGCTGTAAAAAGCCCGTTTGGTCACCTTTGGGATTTATATCTACTCAGAACTTTAGTGATTTTGTCTGAAAAATATTATGAATAACTTAATTCAAAATACAACTTTCAACAACGGATCTCTTGGCTCTC
>5936e8e0dfcaab4a99ab944e50bbb739
AAGTCGTAACAAGGTCTCCGTTGGTGAACCAGCGGAGGGATCATTACTGAGTTATCCAACTCCCAAACCCCTGTGAACATACCTATGTTGCTTCGGCGGGCCGTCCCGCGGCGCGCCCACGTGGCGTGACCCGGACCCAGGCGCCCGCCGGGGAACCAAACTCTTGTCTTCTAGTGTCTCCTCTGAGTGGCATAAGCAAAAATAAACAAAACTTTCAGCAACGGATCTCTTGGTTCTG
>984c151442fbaa6020a6765e5b6165e3
AAGTCGTAACAAGGTCTCCGTTGGTGAACCAGCGGAGGGATCATTACCGAAGTTACCCTTCAAAACCCATTGTGAACCTTACCTCTTGCCGCGCGTTGCCTCGGCGGGGAGGCGGGGTCTGGGTCGGCGCGCCCCTCGCCGGGCCGCCGTCCCCGTCCCCGTCCCCGCCGGCCGCGCCAAACTCTGAATTTGAAAAAGCGTACTGCACGTTCTGATTCAAAACAAAACAAGTCAAAACTTTTAACAACGGATCTCTTGGTTCTG
>2c7799af0c3d4dc54532c3d770b617e2
GGAGTTCAGACGTGTGCTCTTCCGATCTCGTACGCTTGGTCATTTAGAGGAAGTAATTATCCGGATTGCGGTTAAGCTCAAATGTACCCACAGGAATCAATGGAAAATCTTTCTTATACCAAACTTTTGTAAGATCAAATGGGTTGTATGGCATCTTCTCTGCCTCTTCAAGCGTCATTACCTGAATAAACATATCCCACTTTGGATAGTCACCCTTTTTAATAGCATCGATGAAGAACGCAGCTGCCGAAGATCGGAAGAGCGTCGTGTAGGGAAAG
>7ac52c3624304c5cc063931196553886
GAAGTAAAAGTCGTAACAAGGTCTCCGTTGGTGAACCAGCGGAGGGATCATTACCGAGTACTATAACTCATAACCCTTTGTGAACCTTCATACCTGTTGCTTCGGCGGCGCGCCTCCCGGGGCGTGCCCGCCGGCATTATCAGAATCTCTGTTCGAACCCGACGATACTTCTGAGTGTTCTAAGCGAACTGTTAAAACTTTCAACAACGGATCTCTTGGCTCCAGCATC
>14d6966d7abed74417364b1a97ddfe23
GCGACCACCGAGATCTACACTCGTAGTCACACTCTTTCCCTACACGACGCTCTTCCGATCTATGAGCCTTGGTCATTTAGAGGAAGTAAAAGTCGTAACAAGGCATCGATGAAGAACGCAGCGTAGCCACACCGATGTGGAAGTAAAAGTCGTAACAAGGCATCGATGAAGAACGCAGCGTCGTCAGTCGTACGCTTGGTCATTTAGAGGAAGTAATATATATAGCATCGATGAAGAACGCAGCGCGGACAGCATCGATGTGGAAGTAAAAGTCGTAACAAGGCATCGATGAAGAACGCAGCGTCGTCAGCCGTACGCTTGGTCATTTAGAGGAAGTAATATAATGCATCGATGAAGAACGCAGCGTACTTAGATCGGAAGAGCACACGTCTGAACTCCAGTCACCGAGTTAGATCTCGTATGCCGTCTTCTGCTTGA
>67c789fe9c84ce7d42cf6a1634eed074
AAGTCGTAACAAGGTTTCCGTAGGTGAACCTGCGGAAGGATCATTAATGTTATTTGTTTTTAGACCTGCGCTTAACTGCGCGGTTTAATAAACTCTTATACACAGTGTTTTTGTTTGCGAATTTGGTTTAGTTTGTTGGTTTTCATTCGAAAGGATGAAGATTGATTGCTAAATCTTATTCAGCTTTTTAAACTCAGATCTCTTTTTAAGAGAAATGTATTTTTTTAATTACAACTAGTCGATTTTACAAACTAAAAGTTTAAAACTTTCAACAACGGATCTCTTGGTTCTG
>e9763ae40d9ec6301290d6babb3b58b6
GTCATTTAGAGGAAGTAAAAGTCGTAACAAGGTTTCCGTAGGTGAACCTGCGGAAGGATCATTATGAGAATATGATATTTTATGTTTGTTGGATTGTTTTTATTGTGTTGTTTTTGTTTTTTATTTGTTGAATTTTGGTGTTATTAATATGTATTGTGTTTATGACACGTACATACAAAATACAAATTTCAATATAAAATACAACAAGGGATATCTTGGCTCTCGCATCGATGAAGAACG
>2d03229bb02056a677ec235bb68d8360
TGGTCATTTAGAGGAAGTAAAGAAAGAGACAACGATTTTATTCTCAACCCATATTTTAAATGATGCTGAGGAAATCAGTGACGGTCTGCTTTTGATGCATGAAGGGAAACTGCTCGAACAAGGTCAATTGACTGATCTTCGTGAAAAATATAAAACACAGAAAATTGAGTTAAGCTTTAAATCATTCAGTGAAGAAATGTTGGATCAATTGGCTGAATTAGCTGGCATCGATGAAGAACGCA
>184bed87443fa695dd711a575d51516a
AAGTCGTAACAAGGTTTCCGTAGGTGAACCTGCGGAAGGATCATTACCGAGTGCGGGTTCTCACGAGCCCAACCTCCCACCCGTGTTTACCGTTACCGCGTTGCCTCGGCGGGCCCACTGGGGCCTGGCCCCGGTCGCCGGGGGGCTTCTGCCCCCGGGCCCGCGCCCGCCGACGCACCCTAGAACCCTGCCTGAATAGTGAGTCTGAGTGAGATTTGAAATCATTAAAACTTTCAACAACGGATCTCTTGGTTCCG
>6885e66739ee5ad0a079173604ad95b9
TTGGTCATTTAGAGGAAGTAAAAGTCGTAACAAGGTTTCCGTAGGTGAACCTGCGGAAGGATCATTATGAAAATATGATATTTTATGTTTGTTGGATGGTTTTTTATGTTGTTTTGTTTTTTATTTGTTGAATTTTGGTGTTATTAATATGTATTGTGTTTATGACACGTACATACAAAATACAAATTTCAATATAAAATACAACAAGGGATATCTTGGCTCTCGCATCGATGAAGAACGCAG
>d2cdf10317bc08a1027e8edb52bbaa67
AGGACGTGATCGCCATGCTCGGCCTGAAGAGTTGTCGCGTGAGGACCAGCGAAGAGTCAACCGCGCGCGGCGGTTGGAGCGCTTCCTGACGCAGCCCTTCTTCACGACCGAGCAGTTCACCAGTCTAGAAGGCAGGATGGTCAACCTGGAGGAAACGCTCGAAGGCTGCGAGCGCATCCTGAACGACGAATTCGCCGACTATCCCGAAAAAACGCTCTACATGATCGGCG
>2bd54b9ee9545a58ae5d3dc2a5861d66
TAAAAGTCGTAACAAGGTTTCCGTAGGTGAACCTGCGGAAGGATCATTCATAATAAGTGTTTTATGGCACTTTTTAAATCCATATCCACCTTGTGTGCAATGTCAGTCGATCTTCTTCATGGAGTTCGACCAAACATCAACCTAATCTTTTAACTCTTTGTCTGAAAAATATTATGAATAAACAATTCAAAATACAACTTTCAACAACGGATCTCTTGGCTCTCG
>5af42d0f6ff0b723f94ebb4a349a549f
TCTACACCTTCACCAACACTCTTTCCCTACACGACGCTCTTCCGATCTGGTAGCCTTGGTCATTTAGAGGAAGTAAAAGTCGTAACAAGGTTTCCGTAGGTGAACCTGCGGAAGGATCATAAAAAACTAATTTACACGCGATTTAAAATTGCTTACTTCAATAACCTATTAAACAATCAACCAACTAATACCAAAAACTTCCAACAACGGATCTCTTGGTTCTCGCATCGATGAAGAACGCAGCAAGGAGAGATCGGAAGAGCACACGTCTGAACTCCAGTCACTGGCTCTTATCTCG
>d7934e266a05498b3771db00f42dc599
CGTACGCTTGGTCATTTAGAGGAAGTAATAATATAGCATCGATGAAGAACGCAGCGTCGTCAGTCGCACGCTTGGTCATTTAGAGGAAGTAATATATAGCATCGATGAAGAACGCAGCGTCGTCAGGTAGCCTTGGTCATTTAGAGGAAGTAATATATAGCATCGATGAAGAACGCAGCGTCGTCAGTCGTACGCTTGGTCATTTAGAGGAAGTAATATATATAGCATCGATGAAGAACGCAGCTGCCGA
>9d4587658a209d99528b611612a40acc
AAGTCGTAACAAGGTTTCCGTAGGTGAACCTGCGGAAGGATCATTACCGAGTGCGGGAACCCAGTCGGGTCCCAATCTCCCACCCGTGTCTACCACACCTAGTGTTGCTTTGGCGGGCCCACTCCTCCGGTGTTCCGCCGGGGGGTCGTCCCGGGGCGCGGTGTGCCCCCGGGGCCCGTGCCCGCCAGAGGCACTCACTGTGAACGCTTTTGTGAATGCGAGGATTGTCTGAGTGACGAAATGCAATCGTTCAAAACTTTCAACAATGGATCTCTTGGTTCCG
>de6573a489bcf2bda79e30b481a41e33
ACGACGCTCTTCCGATCTCAAAAGCTTGGTCATTTAGAGGTCGTAAAAGTCGTAACAAGGTTTCCGTAGGTGAACCTGCGGAAGGATCATTACTGTGATTTAGTACTACACTGCGTGAGCGGAACGAAAACAACAACACCTAAAATGTGGAATATAGCATATAGTCGACAAGAGAAATCTACGAAAAACAAACAAAACTTTCAACAACGGATCTCTTGGTTCTCGCATCGATGAAGAACGCAGCGAATGAAGATCGGAAGAGCACACG
>87d4b0fb77ce63e2f8312f880b971800
AAGTCGTAACAAGGTCTCCGTTGGTGAACCAGCGGAGGGATCATTACAGAGTCTAGCGACTCCCAAACCACTGTTAATCTACCGTACCGTTGCCTCGGCGGGCTGCCTCTGGGAGGGGCCGCAGCTACGCCCGCCGCAGGTCTTAAAACTATACCTATTTTTGTGGCACTTCTGAGCAAACTTCCAAACAATCAAAACTTTCAACAACGGATCTCTTGGTTCTG
>3aec645025ebf4167d4daf29b70b8a27
AAGTCGTAACAAGGTCTCCGTTGGTGAACCAGCGGAGGGATCATTACAGAGTTGCAAAACTCCCAACCATTGTGAACCTACCTCACCGTTGCTTCGGCGGGTGGCGCCCCCTCACCCGGAGCGCCGCGCCGGCCCCTCCCCGGGGCCCGGCAACCCGTCAGAGGCCCGCAACTCTTAGTCATCATTGGCCTCTCTGAGTAACTTATACAATAAGTCAAAACTTTCAACAACGGATCTCTTGGTTCTG
>007c1fc69a33bc81bf88578257d48ff3
CCCCCCCCCCCCCCCCCCCCCCCCCCCCCCCCCCCCCCCCCCCCCCCCCCCCCCCCCCCCCCCCCCCCCCCCCCCCCCCCCCCCCCCCCCCCCCCCCCCCCCCCCCCCCCCCCTTTTCAAGCAGAAGACGGCATACGAGATCTAACTCGGTGACTGGAGTTCAGACGTGTGCTCTTCCGATCTATGAGCCTTGGTCATTTAGAGGAAGTAAAAGTCGTAACAAGGCATCGATGAAGAACGCAGCGTACTTAGATCGGAAGAGCGTCGTGTAGGGAAAGAGTGTGACTACGAGTGTAGATCTCGGTGGTCGCCGTATCATTAAAAAGGGGGGGGGGGGGGGGGGGGGGGGGGGGGGGGGGGGGGGGGGGGGGGGGGGGGGGGGGGGGGGGGGGGGGGGGGGGGGGGGGGGGGGGGGGGGGGGGGGGGGGGGGGG
>47b443b2958528f2927596d265e72854
AAGTCATAACAAGGTTACTGTAGGTGAACCTGCAGTAGGATCATTATTGAAAAATAGGGCTTTCCCATTCTTTGGGGCCCGAACCTTCACATAATTTCCACACACTTGTGAATCGTTGGAGCGTTTTTTGAAAAAGAGACGCTCTGGCACCCTTTAATTATTACAAACACCGAGTTAATGGATGTAGTTGTAAACTTGTCTTTTGACAGAAACAAAAATACAACTTTCGACAACGGATCTCTTGGTTCTC
>b6a3de871697fb8c06a78533834d25fa
AAGTCGTAACAAGGTTTCCGTAGGTGAACCTGCGGAAGGATCATTACCAATTCAACGGTGTGGTCGCGGCCTCCGGGGGCTTCCCTCCGGGCGGTAGAGGTAACACTCTCACGCGCCACATGTCTGAATCCTTTTTTTTACGAGCACCTTTCGTTCTCCCTCGGTGGGGCAACCTGCCGTTGGAACTTATCAAAAACCTTTTTTGCATCTAGCATTACCTGTTCAGATACAAACAATCGTTACAACTTTCAACAATGGATCTCTTGGCTCTG
>dd6c8e45f0c1efa230af2a9cf75dca0e
TATTGCTGCGCTGCGGACACGGGCTGACAGACTGGCCTATAGCCGGTCTGTGCAAATGGTGTTCCAGGATCCATTTGCGGCGCTCAATCCCGCGCATACAGTACGGCATCATCTTGAACGGCCTTTTCGGTTGCATCGTCGCCTCAAGGGCCGTGACTTGGCCATGGCGGTGGAAGCAGTGCTGGCGGACGTGGAATTAGAAACCGCTGTGACGTTGGACAAATACCCTCACGAGCTCTCTGGCGGGCAGCGCCAACGGGTTAACCTTGCGCGGGCGCTGGCGGTGGGAGCAGAGCTGATTGTCGCCGATGAGCCCACTTCGATGCTTGATGTTTCGATCCGAAAATCGGTGCTGGGCCTGAT
>895857f9d331dd4b63aacffc884eca01
AAGTCGTAACAAGGTCTCCGTTGGTGAACCAGCGGAGGGATCATTACCGAGTTGCAAAACTCCCAACCCTCTGTGAATATTACCTGGCCTGTTGCTTCGGCAGGCGGCCCCAGGGCGGGGTCTTAAGCCTATTTTTTACGGGTGCCTGCCGAAGAATCCTTAAAACTCTTCTTGTTTTAGTGGCTTTCTGAGCTTAAAAAGACCAAAATATATCAAAACTTTCAACAACGGATCTCTTGGTTCTG
>a74076690f16572b3cbfcefb4cf65b5a
TTCCCTACACGACGCTCTTCCGATCTACTGATCTTGGTCATTTAGAGGAAGTAATGGATCTCATCCCACTTCTTCAGCAGGTGGGGATGGATTTCTATTATCCACATGCCCCTAACAATCCACAGCTAGCGATCAATGAATTTTCACCATTTCTGTTTCAACATGGTGGGGAGTTTTATCGCCATAATGGGATCGTTTCTGATTTGGATTCACCAGAAGCACTTGCATCGATGAAGAACGCAGCTCGGGAAGATCGGAAGAGCACACGTCTGAACT
>ba14b83d3509898c8d33ee1642f84354
AAGTCGTAACAAGGTCTCCGTTGGTGAACCAGCGGAGGGATCATTACCGAGTTTACAACTCCCAAACCCAATGTGAACCATACCAAACTGTTGCCTCGGCGGGGTCACGCCCCGGGTGCGTCGCAGCCCCGGAACCAGGCGCCCGCCGGAGGGACCAACCAAACTCTTTCTGTAGTCCCCTCGCGGACGTTATTTCTTACAGCTCTGAGCAAAAATTCAAAATGAATCAAAACTTTCAACAACGGATCTCTTGGTTCTG
>0627b5b61aa67304ce8596e631a36be6
GAAGTAAAAGTCGTAACAAGGTCTCCGTTGGTGAACCAGCGGAGGGATCATTACCGAGTACTATAACTCATAACCCTTTGTGAACCTTCATACCTGTTGCTTCGGCGGCGCGCCTCCCGGGGCGTGCCCGCCGGCATTATCAGAGTCTCTGTTCGAACCCGACGATACTTCTGAGTGTTCTAAGCGAACTGTTAAAACTTTCAACAACGGATCTCTTGGCTCCAGCATC
>9835f17875b7c444a701e30435afcf4a
AGTAAAAGTCGTAACAAGGTTTTCGTAGGTGAACCTGCGGAAGGATCATTAGTGAATCATCGGATTCCTCTGCAAAGAGAAGGTCCGGATCTACTACCACACACACTTGTGCACTTGTCACTTTTTTTACAATTCATTTTGTATAACACTTTTGCATTGAAACCAGTTTCTAAAAAAAAGTGATAAAGAAAGAAAAACTTTCAGCAATGGATCTCTTGGCTCTCGCA
>ad97a0570f3d07262b1b4e5d7f591162
TAAAAGTCGTAACAAGGTTTCCGTAGGTGAACCTGCGGAAGGATCATTCATAATAAGTGTTTTATGGCACTTTTTAAATCCATATCCACCTTGTGTGCAATGTCAGTCGATCTTCTTCATGGAGATCGGCCAAACATCAACCTTATCTTTTAACTCTTTGTCTGAAAAATATTATGAATAAACAATTCAAAATACAACTTTCAACAACGGATCTCTTGGCTCTCG
>01916fea0430d2d30ec8f70b8356b1b1
GGAAGTAAAAGTCGTAACAAGGTTTCCGTAGGTGAACCTGCGGAAGGATCATTAATGAATACACTGGACGCTCTTTTTAGAGGTCCGACCCTTCATTACCTTCACACTGTGCACACACTTCATTTTTACACCCATTTTTAAACACTATAGTATAAGAATGTACCAGTCTCTTAATTGAGCATAAATATATAACAAAACTTTCAGCAACGGATCTCTTGGCTCTCGCATCG
>d273d4ca30db2a4c400244a54ce7e578
AAGTCGTAACAAGGTCTCCGTTGGTGAACCAGCGGAGGGATCATTACCGAGTTTACAACTCCCAAACCCCTGTGAACATACCTATCGTTGCTTCGGCGGGATGCCCCAGTTTGACGCAAGCTGGACCCAGGCGCCCGCCGGAGGACCCAAACTCTTGTTTTATTTATGTATCTTCTGAGTAAACAAGCAAATAAATTAAAACTTTCAACAACGGATCTCTTGGTTCTG
>64de88b902dfd570c7d599c978bcb09b
GTCGGGGGTGTCAGTTGGCGCCGCGGTCTTCGCGGGCAAGCCAAGCGAACGGGTCAGCTACGGATTCCTGTGCGGCTGGCTTGTACTCCAGTCCGATCCATCCGTCGTAGCCGCCCTCCAGCAGGCGCTGGGTCCACAGCGCGATGGGCAGTTCACCCGTGCCGGGCTGGTCCCGGCCAGGTGCGTCAGCAATCTGCACGTGCGCGATCCGGTTGGCGTACGCCTCGCGAGCCGCGTCCACGTCATCACCGTTCACCGCAAGGTGGTAGACGTCGAAGAGCAGACCAATGTTGGGTTCACCCGCG
>07f5c2288ac50d19f06997426ac72585
GGCATCAGCGGTGTGACAATATTGGATACGGAATCGCCTACACGATAAGAGGCCTGTGTCAGATCCGGAGAGATTCCCAGCTGCATGAGCATAGGAACCATGATTGGTGCGATCAGTGCCCATTTTGCTGAGGCGGATCCGATGAAAAGATTGACAAAAGCGGTGAGGATAATAATACCTACGATGGTGATCTGTCCGGGCAGATTGAGTGCCTGTAAGGTGGAAGCTCCTTTTAGAGCCAAAAGAGCACCCAGATTGGATTTTCCGAAG
>055abce098e229a5f98f6f053f44a72c
AAGGGATATAATTATGACGGGAAATGTAACGATTATAGGACTTGGCCTAATAGGCGGCTCACTAGGCCTTGCACTTAAGCGTGGTGGTGACGGAATACATATAACCGGCTTTGACCGCTCCTATGCAACCGCAGATGAGGCATACCGCCGCGGAATTATCGATACGGTAGCACCATCCGTAAAGGCGGCATGCGAAAATGCGGATTTCATCATTTTTGCAACACCGGTCAATACGACAGTC
>e771d66944cb4d36d2ae8432b09f9522
TGACCATAAATGCTGCCGTGCAGAATGGGATCGTCAAAGGAGAGCTGACGGATGTGCTGCTCCTGAACATAACACCGCTAACCCTTGGGGTGAAGACCGCCGACGGCGTATTCACACCTTTAATTCATCGCAATACGACGGTCCCGTGCAGTTTTAGTGAAGTATTTAGCACTGCCCGGAATAATCAGGATATAGTTCACGTCCATATTCTGCAGGACGAGCGAGCGATAACAGCTGATAATAAAAGCCTGGCAGTATTTGAGCTGACGGGGATCCCGCCGGCACCTCACGGTGTGCCCAAAATTGAGGTAAATTTCC
>9a445fc5e89c376477b7d854cefa287b
AAGTCGTAACAAGGTTTCCGTAGGTGAACCTGCGGAAGGATCATTACTGTGATTTAGTACTACACTGCGTGAGCGGAACGAAAACAACAACACCTAAAATGTGGAATATAGCATATAGTCGACAAGAGAAATCTACGAAAAACAAACAAAACTTTCAACAACGGATCTCTTGGTTCTCGCATCGATGAAGAACGCAGCGTCGTCAGTCGTACGCTTGGTCATTTAGAGGAAGTAATATATATA
>5884fced771fdda976fe241d11cb9baf
AGAGGAAGTAAAAGTCGTAACAAGGTTTCCGTAGGTGAACCTGCGGAAGGATCATTAATGAATTTTAGGACGTTCTTTTTAGAAGTCCGACCCTTTCATTTTCTTACACTGTGCACACACTTCTTTTTTACACACACTTTTAACACCTTAGTATAAGAATGTAATAGTCTCTTAATTGAGCATAAATAAAAACAAAACTTTCAGCAACGGATCTCTTGGCTCTCGCATCGATG
>df821fa60d5fb0cbf0e7f2ddde05f3af
AAGTCGTAACAAGGTCTCCGTTGGTGAACCAGCGGAGGGATCATTACAGAGTTGCAAAACTCCCAACCATTGTGAACCTACCTCACCGTTGCTTCGGCGGGTGGCCCCGGGGCAACCCGGAGCCGCGCCGGCCCCGCTCTCGGGGCCCGGCAAACCCGTCAGAAGACCGAAACTCTTCGTCATCAGTGGCCTCTCTGAGTAACTTATACAATAAGTCAAAACTTTCAACAACGGATCTCTTGGTTCTG
>7ddeae42d91c877e3e5961f03a56a86d
GCTCTTCCGATCTATGAGCCTTGGTCATTTAGAGGAAGTAAAAGTCGTAACAAGGTTTCCGTAGGTGAACCTGCGGAAGGATCATTAGTGAACGCCCTCACGGGCTTATAACTATTCCAAACCTCTGTGAACCGTGCCCTTCGGGGCTATTTTACAAACATGGTGTAATGAACGTCATATATCATAACAAAACAAAACTTTCAACAACGGATCTCTTGGCTCTCGCATCGATGAAGAACGCAGCTCGGGAAGATCGGAAGAGC
>dbd18eb492afcd66bff990a0b8bb11e1
AAGTCGTAACAAGGTTTCCGTAGGTGAACCTGCGGAAGGATCATTACAGAATAAACTTGATAAGTTGTTGCTGGCTCGTAAGAGTATGTGCACACTTGTCATATTTATCTTTCCACCATGTGCACCATGCATAGGATCTGATTAAAATTGTGATCAAGGGCAACCTTGGTTATTGGAAACTGCTGTTGGCAACAACGGCTTTTTCTGTCTTCAGGTCCTGTGACTTATATATACACCAAGTATGTTAAAGAACGTTTAAATGGGCTCTTGTAGCCTATATACTTTAATACAACTTTCAGCAACGGATCTCTTGGCTCTC
>8923bcf80f17a2f9186337266b0e4c6f
AGAGGAAGTAAAAGTCGTAACAAGGTTTCCGTAGGTGAACCTGCGGAAGGATCATTAATGAATTCTAGGACGTTCTTTTTAGAAGTCCGACCCTTTCATTTTCTTACACTGTGCACACACTTCTTTTTTACACACACTTTTAACACATTAGTATAAGAATGTAATAGTCTCTTAATTGAGCATAAACAAAAACAAAACTTTCAGCAACGGATCTCTTGGCTCTCGCATCGATG
>7dc9449ef32252fff25caaca65762522
GAAGTAAAAGTCGTAACAAGGTCTCCGTTGGTGAACCAGCGGAGGGATCATTACCGAGTACTATAACTCATAACCCTTTGTGAACCTTTATACCTGTTGCTTCGGCGGCGCGCCCTCCGGGGCGTGCCCGCCGGTATCATCAGAATCTCTGTTTGAACCCGACGATACATCTGAGTGTTCTAAGCGAACTGTTAAAACTTTCAACAACGGATCTCTTGGCTCCAGCATC
>90ca1ace04d1cd085c769258d07f45a1
AAGTCGTAACAAGGTTTCCGTAGGTGAACCTGCGGAAGGATCATTACCGAGTGCGGGAACCCAGTCGGGTCCCAATCTCCCACCCGTGTCTACCACACCTAGTGTTGCTTTGGCGGGCCCACTCCTCCGGTGTTCCGCCGGGGGGGTCGTCCCGGGGCGCGGTGTGCCCCCGGGGCCCGTGCCCGCCAGAGGCACTCACTGTGAACGCTTTTGTGAATGCGAGGATTGTCTGAGTGACGAAATGCAATCGTTCAAAACTTTCAACAATGGATCTCTTGGTTCCG
>db845faf7d9c98d69c7d22d86615015f
TAGCATCGATGAAGAACGCAGCGTCGTCAGTCGTACGCTTGGTCATTTAGAGGAAGTAAAAGTCGTAACAAGGTTTCCGTAGGTGAACCTGCGGAAGGATCATTACTGTGATTTAGTACTACACTGCGTGAGCGGAACGAAAACAACAACACCTAAAATGTGGAATATAGCATATAGTCGACAAGAGAAATCTACGAAAAACAAACAAAACTTTCAACAACGGATCTCTTGGTTCTC
>352f2f301ef2da86d1accb85791de307
AAGTCGTAACAAGGTTTCCGTAGGTGAACCTGCGGAAGGATCATTACCGTGCCTGTAGTCGCCGGCGGTCCCCTCGGGGGCTTGCTGGGCGCTACATCCGGCCCAACCGTGTCTATCTGTACCTGTTGCTTCGGCGGTCCTGCGGGCTTGCTCGCTGCCGGGAGCCCCCTGTGGCTCCGGGCTCGTGGCCGCCGAAGACACCTGGAACTTCTGTTGAATCTAGCAGTCTGAGCGGATTTGATAATCATTAAAACTTTCAACAACGGATCTCTTGGTTCCG
>3cd39a184781a626e4f70d7c7d0b7c10
TAGTACAATTTCACTGCCCAATCATCATCAGATTGAGAGAGATTAGCAGATATCTTCATAGGAAGAGGCTAATCTCTTTTTCCATATAATGGGCAGGTGTTACCAATAATAAGATAATTTTTAGTAGAACCAATGCCGTACGATCCTGTTTTGAGATGTTCTGAAAGCTTTAACAAAATCGTGATCGTATTGAGTGATTGAGAGGAAATATATGAGACCGTTAATCGCTTACTTCTCTAATGCAGCATTAGAGAATAATATCGAGATCTTAAAAGGAAAATCGCCCCAAAGCCAACATTGTGCCGTCTTGAAAGCAGACGCATATGG
>8b146bcb7d5a525a619681ebb5269569
TAAAAGTCGTAACAAGGTCTCCGTAGGTGAACCTGCGGAGGGATCATTACTGAGTGAGGGCCTTCGGGCTCGACCTCCAACCCTTTGTGAACACAACTTGTTGCTTCGGGGGCGACCCTGCCGTTTCGACGGCGAGCGCCCCCGGAGGCCTTCAAACACTGCATCTTTGCGTCGGAGTTTAAGTAAATTAAACAAAACTTTCAACAACGGATCTCTTGGTTCTGG
>945c412e756648f9a8fe35350232da99
AAGTCGTAACAAGGTCTCCGTTGGTGAACCAGCGGAGGGATCATTACAGAGTTGCAAAACTCCCAACCATTGTGAACCTACCTCACCGTTGCTTCGGCGGGTGGCGCTCCCTCACCCGGAGCGCCGCGCCGGCCCCTCCCCGGGGCCCGGCAACCCGTCAGAGGCCCGCAACTCTTAGTCATCATTGGCCTCTCTGAGTAACTTATACAATAAGTAAAAACTTTCAACAACGGATCTCTTGGTTCTG
>e866ed471669ebd8a74ae0e6b21765ae
TCTACACTCAGACGAACACTCTTTCCCTACACGACGCTCTTCCGATCTACTGATCTTGGTCATTTAGAGGAAGTAAAAGTCGTAACAAGGTTTCCGTAGGTGAACCTGCGGAAGGATCATAAAAAACTAATTTACACGCGATTTAAAATTGCTTACTTCAATAACCTATTAAACAATCAACCAACTAATACCAAAAACTTCCAACAACGGATCTCTTGGTTCTCGCATCGATGAAGAACGCAGCTCGGGAAGATCGGAAGAGCACACGTCTGAACTCCAGTCACACTGCTTGATCTCG
>c7afc90e24978babd96521b849132a93
AAGTAAAAGTCGTAACAAGGTTTCCGTAGGTGAACCTGCGGAAGGATCATTACCGAGTGCGGGCCCTCTGGGTCCAACCTCCCATCCGTGTCTATCTGTACCCTGTTGCTTCGGCGTGGCCACGGCCCGCCGGAGACTAACATTTGAACGCTGTCTGAAGTTTGCAGTCTGAGTTTTTAGTTAAACAATCGTTAAAACTTTCAACAACGGATCTCTTGGTTCCGGCAT
>4e0101f05a30a15d1aaadd7583f765d9
GAAGGTTAGTCGTCATTTATGTTAAAAGTTGAAAGGAACAATCAGAGTGATTACAGCCCGGAATGCTTCAAATTCCGAAAGTAAAGCCTATAGAAGAAGGAGGCGACAACAATGAAAATCATTACTTCTAGGGATGAAATTCCAGAAAACATGAGTGAATCAGAAGCAGCTGAGTTCTGGTCAACTCATACTATGAGTGAAGCGTTATTGGAAGCCTCGATTATAGAGGATGACCAGGAGCTACCTAAAAAGAAATCCGTACCGATTTCCATTC
>b6a957f9fa201406e72bc4c179e07ed1
TCTTCCGATCTATGAGCCTTGGTCATTTAGAGGAAGTAATATAATGCATCGATGAAGAACGCAGCGAATGATGGTAGCCTTGGTCATTTAGAGGAAGTAATATATATAGCATCGATGAAGAACGCAGCGTCGTCTGGTAGCCTTGGTCATTTAGAGGAAGTAATAGCATCGATGAAGAACGCAGCGTCGTCAGCCGTACGCTTGGTCATTTAGAGGAAGTAATAGCATCGATGAAGAACGCAGCGTCGTCAGTCGTACGCTTGGTCATTTAGAGGAAGTAAGCATCGATGAAGAACGCAGCGTCGTCAGTCGTACGCTTGGTCATTTAGAGGAAGTAATATATATAGCATCGATGAAGAACGCAGCGTACTTAGATCGGAAGAGCAC
>f1c657b5a5200e9b96859adb5fe85664
AAGTAAAAGTCGTAACAAGGTTTCCGTAGGTGAACCTGCGGAAGGATCATTACCTAGAGTTTGTAGACTTCGGTCTGCTACCTCTTACCCATGTCTTTTGAGTACCTTCGTTTCCTCGGCGGGTCCGCCCGCCGATTGGACAACATTCAAACCCTTTGCAGTTGCAATCAGCGTCTGAAAAAACATAATAGTTACAACTTTCAACAACGGATCTCTTGGTTCTGGCAT
>d164a260e5716976a3f9288892f2adcc
AAAATATCCTTGGGAAGGTCAATACACCCGTTCGGACAAAAGACGTTCATACGGTGAGCATTTGGCAAACTTCAAGCAAGGCTCAGGAGACTATGGTGGAATTGCAGGATGGAGCGATGACGGTGCGGATATTACAGCGAAAGTTAAATCCTATCCTCCCAATGACTACGGGCTTTATGATATGGCTGGAAACGTGGCAGAATGGGTAGCAGACGTATATCGTCCAA
>74de78ab540fb09fd27643ada7380bb7
AAGTCGTAACAAGGTTTCCGTAGGTGAACCTGCGGAAGGATCATTAACGCGCCCGCGGGGGCCGGCGGTCGTTCAGCGGCCACCGGTGCCCGCGTCCGGCCCATCCTTGTCTACCTTACCTGTTGCTTCGGCGGGCCTGGGGCGGACCTTCGGGGTCGTCCCCTGCCGGGAGGCTCTGCCCTCCGGGCTCGTGTCCGCCGAAGACTCCATGGAACCCTGATGTGAACGTGACAGTCTCAGTGAATGGATAATTCTGAAAACTTTCAACAACGGATCTCTTGGTTCCA
>46f534dd5324aacf87316249b10e7c57
GAGATCTACACGTTAAGGCACACTCTTTCCCTACACGACGCTCTTCCGATCTCGTACGCTTGGTCATTTAGAGGAAGTAAAAGTCGTAACAAGGTTTCCGTAGGTGAACCTGCGGAAGGATCATTAAAAAATACATTACACATTGTTTTTGCGAACAAAAAAATAAATTTTTTTATTCGAATTTCTTAATATCAAAACTTTCAACAACGGATCTCTTGGTTCTCGCATCGATGAAGAACGCAGCGTACTTAGATCGGAAGAGCACACGTCTGAACTCCAGTCACACCTTCGAATCTCGGGTT
>434208ae2b83a46d5aa18a49d16d972c
GACGGCATACGAGATCAAGCAGTGTGACTGGAGTTCAGACGTGTGCTCTTCCGATCTGTTTCGCTTGGTCATTTAGAGGAAGTAACCGTGCGAGCTGGGGGCTCATCGGCAATTCATACATTGAAGGATCCTACTCCATGGTTCAGAGGAGCTCGGCAGTTCTGGACTGTATTGGAGGAACGACTGATGTGAATATGAGGTTAACCAACTCCGGGAGCAACTCCGCATCGATGAAGAACGCAGCTCGGGAAGATCGGAAGAGCGTCGTGTAGGGAAAGAGTGTTCGTCTGAGTGTAGATCTCGGTGG
>b93271b97699bdbf400e0eb32b000a45
AAGTCGTAACAAGGTCTCCGTTGGTGAACCAGCGGAGGGATCATTACCAGAGTGCCCTAGGCTCTCCAACCCATTGTGAACTTACCAAACGTTCCCTCGGCGGGCTCAGCGCGCGGTGGCCTCCGGGCCTCCGGGCGTCCGCCGGGGAAAACCAAACCCTGATTTAATCGTATTTCTCTGAGGGGCGAAAGCCCGAAAACAAAATGAATCAAAACTTTCAACAACGGATCTCTTGGCTCTG
>9b7de8bb4c7b2bf84e7b107f3e511394
AAGTCGTAACAAGGTTTCCGTAGGTGAACCTGCGGAAGGATCATTCATAATAAGTGTTTTATGGCACTTTTTTAAATCCATATCCACCTTGTGTGCAATGTCAGGGTTGGTTTCTCTCTTTTGAGAGATCAACCCCAAACATCAACTCTATCTTAACTCTTTGTCTGAAAAATATTATGAATAAAACAATTCAAAATACAACTTTCAACAACGGATCTCTTGGCTCTC
>4ec3486e256133a073faaf51092e74d9
AAGTCGTAACAAGGTTTCCGTAGGTGAACCTGCGGAAGGATCATTACCGAGTGAGGGCCCTCTGGGTCCAACCTCCCACCCGTGTTTATCGTACCTTGTTGCTTCGGCGGGCCCGCCGCAAGGCCGCCGGGGGGCATCTGCCCTCTGGCCCGCGCCCGCCGAAGACACCATTGAACGCTGTCTGAAGATTGCAGTCTGAGCAATTAGTTAAATAACTTAAAACTTTCAACAACGGATCTCTTGGTTCCG
>079240a1ba113328cf31bd0c39964cfb
AAGTCGTAACAAGGTTTCCGTAGGTGAACCTGCGGAAGGATCATTCACAAACGAGTGTTTTATGGCACTCTTTAAAAATCCATATCCACCTTGTGTGCAATGTTTGTTGGGAAAGTCTTTTCTTTCCCTTCATAAATATCAACCTATATCTTTAACAACATTCGTCTGATAACATATTATGAATATACTTAATTCAAAATATAACTTTCAACAACGGATCTCTTGGCTCTC
>f0ebae6e023d8a07851099a9dc497812
CGAGATAAGAGCCAGTGACTGGAGTTCAGACGTGTGCTCTTCCGATCTACTGATCTTGGTCATTTAGAGGAAGTAAAAGTCGTAACAAGGTTTCCGTAGGTGAACCTGCGGAAGGATCATAAAAAACTAATTTACACGCGATTTAAAATTGCTTACTTCAATAACCTATTAAACAATCAACCAACTAATACCAAAAACTTCCAACAACGGATCTCTTGGTTCTCGCATCGATGAAGAACGCAGCGTCGTCAGATCGGAAGAGCGTCGTGTAGGGAAAGAGTGTTGGTGAAGGTGTAGA
>44c65505c0ad4f61f5ecc2d062d73b32
AAGTCGTAACAAGGTTTCCGTAGGTGAACCTGCGGAAGGATCATTATTGAATAAATCTGGCGTTAGGTTGTAGCTGGCTCTCCGGAGCATGTGCACACCTCGTCACCTTTATCTTTCCACCTGTGCACACACTGTAGTCCTGGATACCTCTCGCTGAAAGGCGGATGCGGAGCCTGCTGTGACTTTGGAAACAAAGGCCGGCTTGCTCTGAATTTCCAGGTCTACGATTTTTATACACCCCTAAACGAATGTTATAGAATGTATATCACTGGGCCTTTGTGCCTATAAACCTTATACAACTTTCAACAACGGATCTCTTGGCTCTC
>203691431437687e66f6c45c1a944fb4
AAGTCGTAACAAGGTAACCGTAGGTGAACCTGCGGTTGGATCATTAAAAAATAACAAAATTTTGTTGTTGTCGGGTTTGTCTCGTCAATGACAAAATTCCTGTGGGTGGCCCCACTTCCGCCATTGTGCGGTGGATGGGATAAGCCAGGCAACCACGGGGAGCTTCGGCTCACATCTTGTGAACTGTACCGTCTTTGGTGGTGGGGTGGGCATGGCAGTACGCCATGTCTCATCTGTCAGCGTGGGCCGCAAGGTCCAGGCCGTGGACAAGCCACCACATGTTTTCAAACGTTTTCTTTATTTTTGTCTGACATTTTAAATTGTTTAAATATACAAACAACTTTTGGCAACGGATCTCTTGGTTCTC
>126fd02576dac319e6494d422fb03cb9
ATATCGATTATCCCGAATATGATGATGTCGAAGAAGTAACGATTCCCCTTTTACGTGAAAAAGCGACGTGGATCATGGCAGAAATTGAACAATTACTCGAAACATCAAAACAAGGGAAAATTATTCGTGAAGGACTTCAAACTGTTATTATCGGTCGTCCAAACGTAGGGAAGTCGTCGCTTTTAAACAGTCTCGTTCAAGAAAATAAGGCGATTGTGACAGACATCGCAGGGACGACTCGTGATATTATAGAAGAGTACGTGAACATTAAAGGTGTTCCGTTAAAATTAGTCGATACAGCAGGAATTCGTGAAACGGAAGATATCGTTGAGC
>6afa971eb2890b76ec66aeea167221d2
TCAGACGAACACTCTTTCCCTACACGACGCTCTTCCGATCTACTGATCTTGGTCATTTAGAGGAAGTAAGAAAATTACTAAATAAGTAGAATAATAAAACGGGAAATTTCACGACTGGAATTTCCCGTTTTTTGCATGAAAAGATCGTTTTCCTGAGGAATTTTTATCGTTGAAATCATGGTTACCCATGAATTTGTTTCGCTTTTTCCATATTGACACGGATCGCATCGATGAAGAACGCAGCGTCGTCAGATCGGAAGAGCACACGTCTGAACTCCAGTCACACTGCTT
>8b7f0dd5ce36f7bd2e5f349ee1fd89ca
AAATATTCAAATCGGATAACGCCGGTTGATCCAGGAAAAAAGGGTCGATGTAATGATCTTTCCCGAGGTATTCCTCATGAATGATTCGAAGGGAGTTAAAGCGAGGGAAGTAAAGGCTCAAATAGCGATCATAATAAACCTCCGATACGTCCGGAAGATTCATGCTTTGATATAATCTCGCAATCGTGAGAAGCAATTGAGCGTGAATGGGCTCCTCATGGATCGAATCCGTTGTCGCCCTCAAAAACGGAAGGTCCCACCCGGCGACGATTGGCGGATCAAGGCCAACCTCATAGAGACGCCATCCTTCGGCATCAGGTAAGTTTGCAAAGTCGAGCCGCTCATAATACTCAAAAGGCGCTGTT
>f21be63fe9452093aa6d49f34868a881
AAGTCGTAACAAGGTCTCCGTTGGTGAACCAGCGGAGGGATCATTACGAGAGTGTCACCACTCCCAACCCACTGTTTACCTACCCGTCCACCGTGCTTCGGCAGGCAGTCCTGTGGGACAGGGCCTCGCCCCCGCGAGGGGGTGCCTGCCGCTGGCCAACCAAAAATTCTAGCTGTTTTTGTACCATCTGAGTCTTCCACAAATAAACAAAACTTTCAACAACGGATCTCTTGGTTCTG
>652e915d58abd79ce7a980cd60f6e64c
AAGTCGTAACAAGGTTTCCGTAGGTGAACCTGCGGAAGGATCATTAATGAAGTCTGGGCGTAAAAACCCTCTCTCTTCTACACACTTGTGAACTTACACTGTTGCTTTGGCAGGTCTCCAGATGGGTTTTAAACCCAGATGGTCAGGTCGAAAGGCGCCTGCCAAAGACATTTATCCACCCTTTTTTATTGTCTGATTTTTGTTTTAAACAAATATAAAAAAACTTTCAACAATGGATCTCTTGGCTCTG
>641b74aed09ec4e28a1073524e427816
CCACCGAGATCTACACTCAGACGAACACTCTTTCCCTACACGACGCTCTTCCGATCTGTTTCGCTTGGTCATTTAGAGGAAGTAACCGTGCGAGCTGGGGGCTCATCGGCAATTCATACATTGAAGGATCCTACTCCATGGTTCAGAGGAGCTCGGCAGTTCTGGACTGTATTGGAGGAACGACTGATGTGAATATGAGGTTAACCAACTCCGGGAGCAACTCCGCATCGATGAAGAACGCAGCTCGGGAAGATCGGAAGAGCACACGTCTGAACTCCAGTCACACTGCTTGATCTCGTATGCCGTC
>f5f605edcc665e8fc81c85e07db51d22
GTTTTAGCGGCCGCTTGGATTCCGTAAACCTCACCGCCATATGGTATTTCATTGAGGTACATTTGGAGAATTTCATCTTTATTGTAGCGCTGCTCAAGGCGCATAGCTAGAATGAACTCCCTGATTTTACGGCCAAATGTCCGTTGGTTATTTAAAAGAGTGTTTTTGACTAATTGTTGAGTGATAGTAGACCCACCTTGAGTGTGGCCAGTGATAAAGGTTTGGTAGGCAGCATAGGCAAATCCGTGAAGATCGATGCCACTATGGCGATAAAAGCTGGCATCTTCGGCTGCTAGAGTA
>9039d0a098f53860aacab1b9704ccc5b
CTTCCGATCTGTTTCGCTTGGTCATTTAGAGGAAGTAAAAGTCGTAACAAGGTTTCCGTAGGTGAACCTGCGGAAGGATCATTAACAAATCGTGTCGCGTGGTGCCTCTCCCAGCGGGGGGCTCAGGCCGACATTAATCCCGGGGCAACCCGGTAGATACATGTACGAGAAGTGAGAACGTGGGCAAAGCATACAAACTTTTAACAATGGATCTCTTGGCTCTTGCATCGATGAAGAACGCAGCTCGGGAAGATCGGAAG
>6e90e92b5bca734a766783c034565c9f
AAGTCGTAACAAGGTCTCCGTTGGTGAACCAGCGGAGGGATCATTACCGAGTTATTACTCCAAACCCTTTGTGAACCTTACCTTTTTGTTGCTCGGCGTACCGCGGGCCGCGGCTTCGGCCCGTCCCGCAGCGCGCCAGAGGACCCAACTCTTCAATTTATAGCGTACCTTCTGATTTACAAAACAAACAAGTTAAAACTTTCAACAACGGATCTCTTGGTTCTG
>66e0f19582b9978e89e4b6baa377eaef
TAGTACAATTTCAATGCCTAATCATCATCAGATTGAGAGAGATTAGCAGATATCTTCATCGGAAGAGAGCTAATCTCTTTTCATATCTTATGGGCAGGTATCGCGAATAATAAGATAATTTTAAGTAGAACCAATGCCTTATGGTCACTCTTTTTGAGATATTCTGAAAGAATTTAACAAATTGTGATCGTATAGAGTGATTTAGAGGAAATATATGAGACCGTTAATCGCTTACTTCTCTAATGCAGCATTAGAGAATAATATCGAGATCTTAAAGGGAAAATCGCCCCAAAGCCAACATTGTGCCGTCTTGAAAGCAGACGCATATGG
>3c86e80c7b679fe57b79f5a276ad43a5
ACCACCGAGATCTACACTCGTAGTCACACTCTTTCCCTACACGACGCTCTTCCGATCTATGAGCCTTGGTCATTTAGAGGAAGTAATATATATAGCATCGATGAAGAACGCAGCGTCGTCAGTCGTACGCTTGGTCATTTAGAGGAAGTAATATATATAGCATCGATGAAGAACGCAGCGTCGTCAGTCGTACGCTTGGTCATTTAGAGGAAGTAATATATATAGCATCGATGAAGAACGCAGCTGCCGAGCATCGATGAAGAACGCAGCGTCGTCTGGTAGCCTTGGTCATTTAGAGGAAGTAAGCATCGATGAAGAACGCAGCGTCGTCAGCCGTACGCTTGGTCATTTAGAGGAAGTAATATATAGCATCGATGAAGAACGCAGCGTACTTAGATCGGAAGAGCACACGTCTGAACTCCAGTCACCGAGTTAGAT
>a8e5120afaceb4f566ad6f6e7564a4ed
AGAGGAAGTAAAAGTCGTAACAAGGTTTCCGTAGGTGAACCTGCGGAAGGATCATTATCAAAACAGCGGACTTCGGTCCTTGCTGCACCCTTGTCTTTTGCGTACCGTATGTTTCCTCGGCGGGCTTGCCTGCCGGTTGGACATTATCAAATCTTTTTGTAGTTGCAATCAGCGTCAGAAAATAATAATAATTACAACTTTCAACAACGGATCTCTTGGTTCTGGCATCGATG
>4670e302c5b79f4389e695da10238c69
AAGTCGTAACAAGGTTTCCGTAGGTGAACCTGCGGAAGGATCATTACCGAGTGAGGGCCCTCTGGGTCCAACCTCCCACCCGTGTTTATCGTACCTTGTTGCTTCGGCGGGCCCGCCGTCAGGCCGCTGGGGGCTTCGTGCCCCGGGCCCGTGCCCGCCGAAGACACCATTGAACGCTGTCTGAAGATTGCAGTCTGAGCGATTAGCTAAATTAGTTAAAACTTTCAACAACGGATCTCTTGGTTCCG
>04139e553c613668c177aa3b01a59153
CCCCCCCCCCCCCCCCCCCCCCCCCCCCCCCCCCCCCCCCCCCCCCCCCCCCCCCCCCCCCCCCCCCCCCCCCCCCCCCCCCCCCCCCCCCCCCCCCCCCCCCCCCCGTTTTTAATGATACGGCGACCACCGAGATCTACACTCGTAGTCACACTCTTTCCCTACACGACGCTCTTCCGATCTATGAGCCTTGGTCATTTAGAGGAAGTAAAAGTCGTAACAAGGCATCGATGAAGAACGCAGCGTACTTAGATCGGAAGAGCACACGTCTGAACTCCAGTCACCGAGTTAGATCTCGTATGCCGTCTTCTGCTTGAAAAGGGGGGGGGGGGGGGGGGGGGGGGGGGGGGGGGGGGGGGGGGGGGGGGGGGGGGGGGGGGGGGGGGGGGGGGGGGGGGGGGGGGGGGGGGGGGGGGGGGGGGGGGGGGGGGGG
>cb96d6cbe8df71dea204ab2299ef649e
TCTGGTAGCCTTGGTCATTTAGAGGAAGTAAAAGTCGTAACAAGGTCTCCGTAGGTGAACCTGCGGAGGGATCATTAATGAATGACCCTCTGGGCCTTCAACCCCAAAAAACCGTGGAATCGACCCGTGCTTCGACGCCCTCGTGGCGTCGTATTAATGCAATATCATTTGTGTCTGAATCTGATCTAGAATTAAAACTTTCAACAAAGGATCCCTTGGCTCTTGCATCGATGAAGAACGCAGCAAGGAGAGA
>fa9a6f961e7d12c6f4def6ccbbb611fd
AAGTCGTAACAAGGTCTCCGTAGGTGAACCTGCGGAGGGATCATTACAAGTGACCCCGGTTTACCACCGGGATGTTCATAACCCTTTGTTGTCCGACTCTGTTGCCTCCGGGGCGACCCTGCCTTCGGGCGGGGGCTCCGGGTGGACACTTCAAACTCTTGCGTAACTTTGCAGTCTGAGTAAACTTAATTAATAAATTAAAACTTTTAACAACGGATCTCTTGGTTCTG
>7f47172630e9df6acdf8aa7596343dad
ATCTGGTAGCCTTGGTCATTTAGAGGAAGTAAAAGTCGTAACAAGGTCTCCGTAGGTGAACCTGCGGAGGGATCATTAATGAATGGCCATTCGTGGCCTTCGACCCTTCAAAACCGTGGAGGCATAGTGTGCTTCGGCGCTTCGGCGCCGCCTTTATGCTGTAAAGTCTGTGTCTGAATCTAAAACATAGTTTAAAACTTTCAACAAAGGATCTCTTGGCTCTCGCATCGATGAAGAACGCAGCAAGGAGAGAT
>f9751dde39bd8e4fd4708cb825e623ce
CAGACGTGTGCTCTTCCGATCTCGTACGCTTGGTCATTTAGAGGAAGTAAAAGTCGTAACAAGGTTTCCGTAGGTGAACCTGCGGAAGGATCATTACCGTGACACGATCACCACCCTCGGTTACGCACGCGTTGCTTTGGCGCCCGCCAATCTCATCTAACACTATTCTTTGTCGTCGGAGCACTATAACATTAAAACTTTCAACAACGGATCTCTTGGTTCTGGCATCGATGAAGAACGCAGCTGCCGAAGATCGGAAGAGCGTCGTGTAG
>a0611e8ca767db1f74ad6392498977d7
GCGAAGACAAAAAGAAGGCGCTGAACGTGGCGCTCTCGCAGATCGAGAAGGCGCACGGCAAGGGCTCGATCATGCGGCTGGGGGTGGACGGACCGAAGGTGAAGGTGGGGGCGATCCCCACCGGCGCCATCAACCTGGATGCGGCCATCGGCATCGGCGGGATCCCCAAGGGGCGGATCACGGAGATCTACGGGCCGGAGTCGTCGGGGAAGACGACGCTCTGCCTGCACGTGATCGCAAATGCACAGCGTGCCGGGGGGATCGCCGCCT
>cb248bbf56fe5f093f9918702b548895
TCTACACCATCGTGAACACTCTTTCCCTACACGACGCTCTTCCGATCTGTTTCGCTTGGTCATTTAGAGGAAGTAAAAGTCGTAACAAGGTTTCCGTAGGTGAACCTGCGGAAGGATCATAAAAAACTAATTTACACGCGATTTAAAATTGCTTACTTCAATAACCTATTAAACAATCAACCAACTAATACCAAAAACTTTCAACAACGGATCTCTTGGTTCTGGCATCGATGAAGAACGCAGCTCGGGAAGATCGGAAGAGCACACGTCTGAACTCCAGTCACTACCTGCAATCTCG
>5d36f04fef4239d36c3ef126755c861c
AAGCAGAAGACGGCATACGAGATCTAACTCGGTGACTGGAGTTCAGACGTGTGCTCTTCCGATCTCGTACGCTTGGTCATTTAGAGGAAGTAATAATATAGCATCGATGAAGAACGCAGCGTCGTCAGTCGCACGCTTGGTCATTTAGAGGAAGTAATATATAGCATCGATGAAGAACGCAGCGTCGTCAGGTAGCCTTGGTCATTTAGAGGAAGTAATATATAGCATCGATGAAGAACGCAGCGTCGTCAGTCGTACGCTTGGTCATTTAGAGGAAGTAAAAGTCGTAACAAGGCATCGATGAAGAACGCAGCTGCCGAAGATCGGAAGAGCGTCGTGTAGGGAAAGAGTGTGACTACGAGTGTAGATCTCGGTGGTC
>f3bf70620b0ba99decbdec3d27466183
AAGTCGTAACAAGGTTTCCGTAGGTGAACCTGCGGAAGGATCATTAACGAGTTAGGGTCCCTCGTGGCCCGACCTCCCAACCCTTTGTCTACTTAACCACTGTTGCTTCGGCGAGCCCGTCTGTAATGGACCGCCGGGGGGTACCTTGATCGGCCCTCTGGTCAGCGCTCGTCGGTGGCCAAACTTTTAAAATCTTAACCAAACGTGCCTCAGTCTAAGTATTATTTGTTAAATAAAAGCAAAACTTTCAACAACGGATCTCTTGGTTCTG
>2f82560c89681b4bcbf8a2212d5c0db9
TAGAGGAAGTAAAAGTCGTAACAAGGTTTCCGTAGGTGAACCTGCGGAAGGATCATTAATGAATTTTAGGACGTTCTTTTTAGAAGTCCGACCCTTTCATTTTCTTACACTGTGCACACACTTCTTTTTACACACACTTTTAACACATTAGTATAAGAATGTAATAGTCTCTTAATTGAGCATAAACAAAATTAAAACTTTCAGCAACGGATCTCTTGGCTCTCGCATCGATGA
>baf7b8771974e996dbe2ad60d1cc7216
AAGTCGTAACAAGGTCTCCGTTGGTGAACCAGCGGAGGGATCATTACAGAGTTATCCAACTCCCAAACCCATGTGAACTTATCTCTTTGTTGCCTCGGCGCAAGCTACCCGGGACCCAGCGCCCCGGGCGGCCCGCCGGCGGACAAACCAAACTCTTGTTATCTTAGTTGATTATCTGAGCGTCTTATTTAATAAGTCAAAACTTTCAACAACGGATCTCTTGGTTCTG
>a34ba74b4cd4dd8a513610642c516fb5
AAGTCGTAACAAGGTTTCCGTAGGTGAACCTGCGGAAGGATCATTACCGAGTGCGGGCTTTCAAGCTTCGTTCTTCGAAGCGCCCAACCTCCCACCCGTGACTATTGTACCGTACGTTGCTTCGGCGCGGCCGCTGCGCCCGCCGGAGACACTCTCCTGAATGCTGTTCTATTGAAAGGGAATTGCAGTCTGAGTCGACCAACGAAAAATTGGTTAAAACTTTCAACAACGGATCTCTTGGTTCCG
>fa2cf61a2b0929d0b5063cfff3221371
CCCCCCCCCCCCCCCCCCCCCCCCCCCCCCCCCCCCCCCCCCCCCCCCCCCCCCCCCCCCCCCCCCCCCCCCCCCCCCCCCCCCCCCCCCCCCCCCCCCCCCCCCCCCTTTTTAATGATACGGCGACCACCGAGATCTACACCTTCACCAACACTCTTTCCCTACACGACGCTCTTCCGATCTGGTAGCCTTGGTCATTTAGAGGAAGTAAAAGTCGTAACAAGGCATCGATGAAGAACGCAGCAAGGAGAGATCGGAAGAGCACACGTCTGAACTCCAGTCACTGGCTCTTATCTCGTATGCCGTCTTCTGCTTGAAAAGGGGGGGGGGGGGGGGGGGGGGGGGGGGGGGGGGGGGGGGGGGGGGGGGGGGGGGGGGGGGGGGGGGGGGGGGGGGGGGGGGGGGGGGGGGGGGGGGGGGGGGGGGGGGGGGG
>b14483c8d19a1292ab61ab9f68720a4c
TCGCGGTCAATTACCGGGGTGATGGCGAAACCCTCCTGCCTCAGGCTTTCGCGAACACGAACATGCTCCTCGGCATTAGGAACGGCAAAAGCAATATGGTGCACAGATCCGCCGCCCTGGCGCGCCGGAGGCATGCTAGCATCGCTGACAAGGTCGATGACATGGGCGCCATTGCCACCCGCGCGGACCATGCGGAGCGTATTATTTTCGACGCCAGCCTTTTCATAGCCCATAAGGCTCAAGAGGTCGCGCGTGCCGCCACTGTCTGCGAGCAGCATCGTCGCGCTATGGAAGCCGCGTATGGCGTTGTTG
>9fe55d9d7d6629048bad0b74532dc6ab
TGAAAGACGCCATGCGTGGTTGGATGAAGGATTGAATATGTTTATCAACCATTACAGCACCGTAGCTTTTAATGACGGTGAATTTGCAACATCTTCAATAGTGAACAAACCCCGCGCCTTAATGGGGTATTTAACTCATGATGGACGTGAACCGATTATTACCTTGCCCGACATTACAAACGATCGAAACTTGGCATATACCGCGTATTACAAACCTGCAGTAGGATTGTTTTTATTAAGGGAATACATCCTGGAACCGGAACGTTTTGACTACGCTTTTAAAAGTTACATCAATGCTTGGGCTTATAAACATCCGCAGCCCAA
>2d9a19aea84d7ef54b878a1ae5fbe396
TCTTGGTCATTTAGAGGAAGTAAAGATATCCATCTCCATCAAAATCGCCCCAGGCGGCACTTCCAAATCCTTTGTTGGTTAACCCCAAATCGATGGCTTCAAAGTCACCGTCTCCATCATTTCTATACATGCGCATATAACGGCTGCCTGTATTTTCTTCATAGCCGGCCATTAAGAAAATATCAAGATCGCCATCGTTATCATAATCTACTACCGATATTTCGGCATCGATGAAGAACGCAGCT
>42193fb1466886333706908800272869
ATCTATGAGCCTTGGTCATTTAGAGGAAGTAAAAGTCGTAACAAGGCATCGATGAAGAACGCAGCGTAGCCGTGCCAATGGAAGTAAAAGTCGTAACAAGGCATCGATGAAGAACGCAGCGTCGTCAGTCGTACGCTTGGTCATTTAGAGGAAGTAAGCATCGATGAAGAACGCAGCGTCGTCACCCGCTGGTAGCCTTGGTCATTTAGAGGAAGTAATATATAGCATCGATGAAGAACGCAGCTCGGGAAGAT
>cf9eae4fd9f1b22106fbb34ed8dfe668
AAGTCGTAACAAGGTTTCCGTAGGTGAACCTGCGGAAGGATCATTAATGAAGTCTGGGCGTAAAAACCCTCTCTCTTCTACACACTTGTGAACTTACACTGTTGCTTTGGCAGGTCTCCAGATGGGTTTTAAACCCAGAAGGTCAGGTCGAAAGGCGCCTGCCAAAGACATTTATCCACCCTTTTTTATTGTCTGATTTTTGTTTTAAACAAATATAAAAAAACTTTCAACAATGGATCTCTTGGCTCTG
>610f21726f2811c8bf3db6705ced3063
CAGACGTGTGCTCTTCCGATCTCGTACGCTTGGTCATTTAGAGGAAGTAAAAGTCGTAACAAGGTTTCCGTAGGTGAACCTGCGGAAGGATCATTACCGTGACACGATCACCACCCTCGGTTACGCACGCGTTGCTTTGGCGCCCGCCAATCTCACCCAACACTATTCTTTGTCGTCGGAGCACTATAACATTAAAACTTTCAACAACGGATCTCTTGGTTCTGGCATCGATGAAGAACGCAGCTGCCGAAGATCGGAAGAGCGTCGTGTAG
>38b4e9aaa9dcb27db46e609ffd3697a2
CTACTGATCTTGGTCATTTAGAGGAAGTAATGTTTCTCAGCCCAATTTCGAACGCCACATGAATCAAAAAGGATCGCCGCGCGCGATCCTTTTTCATGAGCGAATCTTCATTCTGAGGGGAGACTCATCGACCCGAGCAGCTTTCCCCCCGCGCCATCTCGACGGCGAGCGCGAGTCTCTCTTCGGGTTGCTCACCGATGAAGCGCTCGATCTCATCGCCCCCCGCATCGATGAAGAACGCAGCTCGGGAAG
>5ce0acbc7df71e51e7016a9009200296
GAAGTAAAAGTCGTAACAAGGTTTCCGTAGGTGAACCTGCGGAAGGATCATTAACGATTTCGTAGCTGGGCTTCGGCCCTGTCTGCACCCTTGTCTTTTGCGTACCAATTGTTTCCTCGGCGGGCTTGCCTGCCGATAGGACATTGTAAAACCACTTGTAATTGTAATCAGCGTCAGTAAAACAAACAATATTAAAACTTTCAACAACGGATCTCTTGGTTCTGGCATC
>02d9342a694d7242cb2f37cda3e68850
AAGCAGTGTGACTGGAGTTCAGACGTGTGCTCTTCCGATCTACTGATCTTGGTCATTTAGAGGAAGTAAGAAAATTACTAAATAAGTAGAATAATAAAACGGGAAATTTCACGACTGGAATTTCCCGTTTTTTGCATGAAAAGATCGTTTTCCTGAGGAATTTTTATCGTTGAAATCATGGTTACCCATGAATTTGTTTCGCTTTTTCCATATTGACACGGATCGCATCGATGAAGAACGCAGCGTCGTCAGATCGGAAGAGCGTCGTGTAGGGAAAGAGTGTTCGTCTGA
>f626a77fcdc3600730d50831b36dd6f8
AAGTCGTAACAAGGTTTCCGTAGGTGAACCTGCGGAAGGATCACTAGTGATTAAATCGAGAGCGTCTTCATTGACCTCTCACCCTTCACATCCACATACACCTGTGCACCGTTTGGCTCTTATAAAAGACGCAAGTCTGCAATGAGAGTCATCAATTTTATACATACCCCAGTCTTATGAATGTAACAGTTTTAATAAACATAATAAAACTTTTAACAACGGATCTCTTGGTTCTC
>843b90f62bcefc871eddeaab847d5e7c
CTACACGACGCTCTTCCGATCTCGTACGCTTGGTCATTTAGAGGAAGTAAAAGTCGTAACAAGGTTTCCGTAGGTGAACCTGCGGAAGGATCATTACCGTGACACGATCACCACCCTCGGTTACGCACGCGTTGCTTTGGCGCCCGCCAATCTCACCCAACACTATTCTTTGTCGTCGGAGCACTATAACATTAAAACTTTCAACAACGGATCTCTTGGTTCTGGCATCGATGAAGAACGCAGCTGCCGAAGATCGGAAGAGCACACGTCTG
>11f304220847ab61f699bfc65d15b63e
AAGTCGTAACAAGGTTTCCGTAGGTGAACCTGCGGAAGGATCATTACCGAGTGAGGGCCCTTTGGGTCCAACCTCCCACCCGTGTTTATTTTACCTTGTTGCTTCGGCGGGCCCGCCTTTACTGGCCGCCGGGGGGCTCACGCCCCCGGGCCCGCGCCCGCCGAAGACACCCCCGAACTCTGTCTGAAGATTGAAGTCTGAGTGAAAATATAAATTATTTAAAACTTTCAACAACGGATCTCTTGGTTCCG
>cd17bb0c62ce6d02eda1cc8e2b8e89fe
GTCATTTAGAGGAAGTAACGGTACGTGCGGCAGCCAGCGCCGGATATACGTTTGTGAACTGGACTGAAGACGATAAGGAAGTTTCCAAGGCAGCGGAATATTCGTTTGAAGTGACCAAGGATTTAGCGCTCGTGGCACACTTTGTTGATCAAACGGCTCCTAACATTAAGCTGGGCTACTTGCCACCGACATGGACCAATGACGATGTCACCGTTACAGTGAACGCATCGATGAAGAACG
>befc0c1cbdbaab2746134345ff73f873
AAGTCGTAACAAGGTCTCCGTTGGTGAACCAGCGGAGGGATCATTACCAGAGTGCCCTAGGCTCTCCAACCCATTGTGAACATACCTATCGTTCCCTCGGCGGGCTCAGCGCGCGGTGCCTCCGGGCTCCGGGCGTCCGCCGGGGACAACCAAACCCTGATTTTATCGTGTATCTCTGAGGGGCGAAAGCCCGAAAACAAAATAAATCAAAACTTTCAACAACGGATCTCTTGGCTCTG
>1da9d5443d61160c3d0b2b29fd1e60a8
AAGTAAAAGTCGTAACAAGGTCTCCGTTGGTGAACCAGCGGAGGGATCATTACCGAGTCTTTACAACTCATAACCCTTTGTGAACCATTATACCTAGTTGCTTCGGCGGCGCGCCTCCGGGCGTGCCCGCCGGCCAATTATAGTCTCTTAGTTGTGAATCGACGTTACATCTGAGTGTTCTAAGCGAACTGTTAAAACTTTCAACAACGGATCTCTTGGCTCCAGCAT
>a1d25ffe5e2cbe5682ff294a4f6f4863
CTCGGTGACTGGAGTTCAGACGTGTGCCTTCCGATCTATGAGCCTTGGTCATTTAGAGGAAGTAATATAATAGCATCGATGAAGAACGCAGCCTTCGAGCATCGATGAAGAACGCAGCGTCGTCTGGTAGCCTTGGTCATTTAGAGGAAGTAATATATAGCATCGATGAAGAACGCAGCGTCGTCAGTCGTACGCTTGGTCATTTAGAGGAAGTAATATATATAGCATCGATGAAGAACGCAGCATGGCAGCATCGATGAAGAACGCGGCGAATGAGGTAGCCTTGGTCATTTAGAGGAAGTAATATAGCATCGATGAAGAACGCAGCGTCGTCAGTCGTACACTTGGTCATTTAGAGGAAGTAAATATAGCATCGATGAAGAACGCAGCTCGGGAAGATCGGAAGAGCGTCGTGTAGGGAAAGAGTGTGACTACGAG
>a0f453c8b89e330d10c1a941320fbf52
AAGTCGTAACAAGGTTTCCGTAGGTGAACCTGCGGAAGGATCATTACCGAGTGTTTGGATGCCCCTTCTCGGGGTTGTCCGTCCTCCCATCCGTGTCTCTTGTACCCTGTTGCTTCGGCGGGCCCGCCACTCTGTGGCCGCCGGGGGGCTTCCCTTGCCCCCGGGCCCGCGCCCGCCGGAGACCTCAACCATTGAACACTGTCTGAAGGTTGCAGTCTGAGTACCGATAAAAAAAAATCGTTAAAACTTTCAACAACGGATCTCTTGGTTCCG
>fd7da74103dac3aa0121c45a4405fbc6
GGTCATTTAGAGGAAGTAAAAGTCGTAACAAGGTTTCCGTAGGTGAACCTGCGGAAGGATCATAAAAAACTAATTTACACGCGATTTAAAATTGCTTACTTCAATAACCTATTAAACAATCAACCAACTAATACCAAAAACTTCCAACAACGGATCTCTTGGTTCTCGCATCGATGAAGAACGCAGCGTCGTCTGGTAGCCTTGGTCATTTAGAGGAAGTAATAGCATCGATGAAGAACGC
>51a230597f205215a30d047fbeb9b849
CTACACGACGCTCTTCCGATCTCGTACGCTTGGTCATTTAGAGGAAGTAAAAGTCGTAACAAGGTTTCCGTAGGTGAACCTGCGGAAGGATCATTACCGTGACACGATCACCACCCTCGGTTACGCACGCGTTGCTTTGGCGCCCGCCAATCTCATCTAACACTATTCTTTGTCGTCGGAGCACTATAACATTAAAACTTTCAACAACGGATCTCTTGGTTCTGGCATCGATGAAGAACGCAGCTGCCGAAGATCGGAAGAGCACACGTCTG
>e5bef9b8fe13cf4ed3c34b6d19a85e04
TATATATAGCATCGATGAAGAACGCAGCGTCGTCAGGTAGCCTTGGTCATTTAGAGGAAGTAATATATATAGCATCGATGAAGAACGCAGCGTCGTCAGTCGTACGCTTGGTCATTTAGAGGAAGTAAAAGTCGTAACAAGGTTTCCGTAGGTGAACCTGCGGAAGGATCATAAAAAACTAATTTACACGCGATTTAAAATTGCTTACTTCAATAACCTATTAAACAATCAACCAACTAATACCAAAAACTTCCAACAACGGATCTCTTGGTTCTC
>6baf83eefe9fee5692426866b3fa5ddb
ATCTATGAGCCTTGGTCATTTAGAGGAAGTAAAAGTCGTAACAAGGTCTCCGTAGGTGAACCTGCGGAGGGATCATTATCGAGCGGCCCTCGGGCCATCGAACCCTTCAAACCTGTGGAAGCTAGTCGTGCTTCGGCGCCCTCGGGCGTCGCCTTCATGCCTTCTGAATGTGTCTGAATCGTCCTCAAAGATCAAAACTTTCAACAAAGGATCTCTTGGCTCTCGCATCGATGAAGAACGCAGCTCGGGAAGAT
>6c78706f38e4bf57ab3914c4e62ba67f
AAGTCGTAACAAGGTTTCCGTAGGTGAACCTGCGGAAGGATCATTAACGAAGGCCCTTCTCGGGCCATTCACAAAGATGGCCTCTTCTCTGGCTGTGCGCCACTAGGCTTGCACGCCGGTGATGAGGTTGTTCCTCACACACCTGTGCACCTTTATCAGGCTTCGGGAGTTATCTCCTGGGCTTGTTTCATTTTAACATTGTCTCCGGTCTTTGGATGTCTACTTTATGGAATGAAATACAACTTTCAGCAATGGATCTCTTGGCTCTC
>567e18729ca823c53f6aa8a9aee95c98
AAGTCGTAACAAGGTTTCCGTAGGTGAACCTGCGGAAGGATCATTACCGAGTGAGGGCCCTCTGGGTCCAACCTCCCACCCGTGTCTATCGTACCTTGTTGCTTCGGCGGGCCCGCCGTTTCGACGGCCGCCGGGGAGGCCTTGCGCCCCCGGGCCCGCGCCCGCCGAAGACCCCAACATGAACGCTGTTCTGAAAGTATGCAGTCTGAGTTGATTATCGTAATCAGTTAAAACTTTCAACAACGGATCTCTTGGTTCCG
>9715b905e43f572a4f39b4219df6362b
ATGAAAGCTTTTACAGTCGAGTGGTGTAGCGGCGAATGAGCTCTAGATAACGCTCATTATCTAGGGGTTTATTTAAGCGTTGTGCTTCCCAGATGACTTCGCCTAATGCGTCCATCACGCGGTGTGCGGCCTCGTGGGGGCCAAGTTGCTCCAATAAGGCCTGATGCGCCGCCTTGATCCCAGGCGGCTGATCAATCGACAACTGTTCGTGAATGGCGAGGTGCATGGATAAATGCAGAAAAGGGTTGGTTTGACCTTTTTCGACACTAAAGTCGCTGTGCACC
>211393bdb28e57199abbe07616b862af
AAGTCGTAACAAGGTCTCCGTTGGTGAACCAGCGGAGGGATCATTACAGAGTTGCAAAACTCCCTAAACCATTGTGAACGTTACCCAAACCGTTGCTTCGGCGGGCGGGCGCCCAGCGCGCCCCCCGGGCCCCTCGCGGGGCGCCCGCCGGAGGTACCCCAAACCATTTGATATTTATGGCCTCTCTGAGTCTTCTGTACTGAATAAGTCAAAACTTTCAACAACGGATCTCTTGGTTCTG
>45cfd58e0aa8a1214cabb5ab06edad86
ATATGAAAAAACGAATTATTCCATGTTTAGACATAAGAGATAGCCGTGTTGTAAAGGGAAAAAGGTTTAAAAACATTCAAGATGTGGCAAATCCTGTAGAACTAGCTAAAAGATATGAAATAGATGAAGCGGACGTATTATTTTTACTCGACATTACTGGAACTGATCGTGCAGGTTTTTTACAAATCGTCAAAGATATTGCAGCGACGGTAGACATTCCTCTGTATGTTGGGGGTGGGATTCGTACAGTAGATGATGTTGCAGCTGTGTTAGATGCTGGAGCTGCAAAG
>10382ce4e8d1fb053a7437a37b66cfc4
TTATCCAGATGATCAACGATATGGGGATCAACGTATTTGAAACCGCCCCCGATGCGGACACGCTGCTGCTCTCCGGCGACAACGATACCGACGAAATCGCCGCGGCGGAAGCTGCGGCGGCCCTGGCGGCGGTCGAGTCCGATGCGCACCGCACCACCGACCCGGTGCGCATGTACATGCGCGAGATGGGTTCGGTCGAGCTGCTGACCCGTGAAGGCGAGATCGAGATCGCCAAAC
>31945408874c916cbeb950373c9aa9ad
AAGTCGTAACAAGGTCTCCGTTGGTGAACCAGCGGAGGGATCATTATAGAGTTAACAAAACAACTCCCAACCCTTTGTGAACCTTACCTACCGTTGCTTCGGCGGACCGCCCCGGGCGCTGCGTGCCCCGGACCCAAGGCGCCCGCCGGGGACCACACGAACCCTGTTTAACAAACATGTGTATCCTCTGAGCGAGCCGAAAGGCAACAAAACAAATCAAAACTTTCAACAACGGATCTCTTGGTTCTG
>b8d02d6bc1e9ac69fab504d4aae90876
GAGGAAGTAAAAGTCGTAACAAGGTTTCCGTAGGTGAACCTGCGGAAGGATCATTACTGAGAGTACTGGGCTCTGCCTAGCTACTTTTACCCATGTTTTTTACGTACCAAAGTTTCCTCGGCGGCTTCGTCCGCCGGTTGGACACAATCAAAACCCTTGTAGTTGCAGTCAGCGTCTGATAAACTTAATAGTTACAACTTTCAACAACGGATCTCTTGGTTCTGGCATCGAT
>8b24feff7199fb139330b891e9e9285b
AAGTCGTAACAAGGTTTCCGTAGGTGAACCTGCGGAAGGATCATTACCCTTCCGGTCTTCGAGACCGCGTCTTCAACTCGCCGCAGGACCCCACGAAAGTGGCCAGAAATGCGGACGAGGCGAAGTAACCCTTGACTATGAGTACCTTTTGTTCCCTCGGCGGGCTCGCGCCCGTCGCTGGGCCCATCCAAACCCCTTTGCAGTAGCAGTATACCTCTGATCGTGGGCACTTGAATCTTTACAACTTTCAACAACGGATCTCTTGGTTCTG
>083afdf538df0b6d725e85f8a3e2b106
AAGTCGTAACAAGGTTTCCGTAGGTGAACCTGCGGAAGGATCATTAACGAAGGCCCTTCTCGGGCCATTCACAAAGATGGCCTCTTCTCTGGCTGTGCGCCACTAGGCTTGCACGCCGGTGATGAGGTTGTTCCTCACACACCTGTGCACCTTTATCAGGCTTCGGGAGTTATCTCCTGGGCTTGTTTCATTTTAACATTGTCTCCAGTCTTTGGATGTCTACTTTATGGAATGAAATACAACTTTCAGCAACGGATCTCTTGGCTCTC
>c283d7cf5117dba2a9d1c487340dde8b
AAGTCGTAACAAGGTCTCCGTTGGTGAACCAGCGGAGGGATCATTACCGAAGTTACCCTTCAAAAACCCTTTGTGAACGTTACCTCTTGCCGCGTTGCCTCGGCGGGAGGCGGCCGGGAGGGGGGGGTCCGCCGCGTCCAGCGGAGGTCGCCCCCAGCCCGCCCGTCCCCGCCGGCAGCGCCACAAACTCTATTTGCACAGCGGACTGTATGTTCTGATTTACAAAAAAAACAAGTTAAAACTTTCAACAACGGATCTCTTGGTTCTG
>a16a6dbb4b372ea10ee36dba07d3c091
CCGATCTATGAGCCTTGGTCATTTAGAGGAAGTAATATAGCATCGATGAAGAACGCAGCTGCCGAGCATCGATGAAGAACGCAGCGTCGTCTGGTAGCCTTGGTCATTTAGAGGAAGTAATATATAGCATCGATGAAGAACGCAGCATTACCGACTGCCCATGAGAGAGGATGATGCTCTCCCGATCTCGTACGCTTGGTCATTTAGAGGAAGTAATATATATAGCATCGATGAAGAACGCAGCGTACTTAGATCGG
>1648c1b485a8b0aff08013d7860014e1
GTGTGACTGGAGTTCAGACGTGTGCTCTTCCGATCTACTGATCTTGGTCATTTAGAGGAAGTAATATAGCATCGATGAAGAACGCAGCGTCGTCAGTCGTACGCTTGGTCATTTAGAGGAAGTAATATAGCATCGATGAAGAACGCAGCATCACCGACTGCCCATAGAGAGGATGATGCTCTTCCGATCTCGTACGCTTGGTCATTTAGAGGAAGTAATATATAGCATCGATGAAGAACGCAGCGTCGTCAGATCGGAAGAGCGTCGTGTAGGGAAAGAGTGTTCG
>f2b0f70ef4d66a76e804758b10dc03c3
AAGTCGTAACAAGGTCTCCGTTGGTGAACCAGCGGAGGGATCATTACAGAGTTGAAAAACTCCCTAAACCATTGTGAACGTTACCCAAACCGTTGCTTCGGCGGGCGGCGCCCAGCGCCCCCCAGGCCCCCTCGCGGGGCGCCCGCCGGAGGTACCCCAAACCATTGATACTTTATGGCCTCTCTGAGTCTTCTGTACTGAATAAGTCAAAACTTTCAACAACGGATCTCTTGGTTCTG
>32d32faac51a4cf39837c976a4c213ee
TCGCGGTCAATTACCGGGGTGATGGCGAAACCCTCCTGCCTCAGGCTTTCGCGAACACGAACATGCTCCTCGGCATTAGGAACGGCAAAAGCGATATGGTGCACAGATCCGCCGCCCTGGCGCGCCGGAGGCATGCTAGCATCGCTGACAAGGTCGATGACATGGGCGCCATTGCCAGCCGCGCGGACCATGCGGAGCGTATTATCCTCGACGCCAGCCTTTTCATAGCCCATAAGGCTCAAGAGGTCGCGCGTGCCGCCACTGTCTGCGAGCAGCATCGTCGCGCTATGGAAGCCGCGTATGGCGTTGCTG
>a699c073544726f3428a4ecec8fb7e5d
CTCTTTCCCTACACGACGCTCTTCCGATCTACTGATCTTGGTCATTTAGAGGAAGTAATATATATAGCATCGATGAAGAACGCAGCGTCGTCAGTCGTACGCTTGGTCATTTAGAGGAAGTAATATATAGCATCGATGAAGAACGCAGCATCACCGACTGCCCATAGAGAGGATGATGCTCTTCCGATCTCGTACGCTTGGTCATTTAGAGGAAGTAATATATAGCATCGATGAAGAACGCAGCGTCGTCAGATCGGAAGAGCACACGTCTGAACTCCAG
>906fb4d1e066ef720c5c98054b8b9675
TCAGACGTGTGCTCTTCCGATCTGGTAGCCTTGGTCATTTAGAGGAAGTAAAAGTCGTAACAAGGTCTCCGTAGGTGAACCTGCGGAGGGATCATTGATGAAACATCGACCTTAAAACCGAGGAAGCTAGCTGTGCTTCGACGCTCTGCGTCGCATTAATGCTGAAACGTCTGTGTCTGAATCTACAAGAATTAAAACTTTCAACAAAGGATCCCTTGGCTCTTGCATCGATGAAGAACGCAGCAAGGAGAGATCGGAAGAGCGTCGTGTAGG
>ed4abf7245fe2375bfb1b3c315d18407
CTTTGATCCTTGCTCCGATCTTTTCCACGAAGCAGATGGAGCTCCCCCGAAGGATCGCGTTCGATGCGCGCGTAATGACCGGTCGCGATGTGGGTGGCGCCCAGCTCCTCGGCGATCGTCAGGAGACTCTCGAGCTTCACCGACTGGTTGCAGTGCACGCAGGGGCTCGGGGTCGTTCCGGCGCGATAGGCATCGATGAAGAACGCAGCGTCGTCAGTCGTACGCTTGGTCATTTAGAGGAAGTAATATATATA
>d9628399bd44d0b1b5051fbbf1ff55f6
AAGTCGTAACAAGGTTTCCGTAGGTGAACCTGCGGAAGGATCATTAGAGAAAATATGAGCGGTCTCGTGGAGAGCCTGCTGGGGGGAGCCACTGTGGGGGAGCACACACGCCAGCCAGCGCTTAGTTGCGCGGCGGCTGTGGGTGCTCTGCCGGGCGCCCTCTGCGAAGGCGGCTCTGCACAGAGAACAACATACACACAGTGGAGACACGTATGCACGTTTTTCTGGGTGCATTGGTGCTTTGGGCTGGCGACGGCCCAGAGTGCGGCACGCAAAACACAAACAAAAATGCAGTTGCAAGAAACAGTCAGCAAAAGTATAAAAAACATATACACAAATATTCAAAACTTTCAACAACGGATCTCTTGGTTCTC
>10351116e1ba0cd7c505f5d78ed5abd4
TCTTCCGATCTATGAGCCTTGGTCATTTAGAGGAAGTAAAAGTCGTAACAAGGTTTCCGTAGGTGAACCTGCGGAAGGATCAATTGTGAACGGCCCTCCCACGTAGAGAGGGGAAAATCCAATCTCACATCCATGTGAAAATGGTCACTTTTTTATAAACTCAAGTGACGCATGTAATCTTTAAGAAAAAAAAACAACTTTCAGTGGCGGATCTCTTGGCTCTCGCATCGATGAAGAACGCAGCTCGGGAAGATCGGAAGA
>dc5a4ca1727f27b98712a176c3d2db0a
TAAAAGTCGTAACAAGGTTTCCGTAGGTGAACCTGCGGAAGGATCATTAGTGAATTTAGCGCATCTGCTTTGCAGAGCGTGACCTCCACTTTCTAACTCTGTGCACTTCATGGCGGAAGAGATGAAATATGCTCTTCTGCGGCTCATTTTATAACACTAGTTAAAGAATGTAACGAAATATCGAAACAAAAAAAAAACTTTCAACAACGGATCTCTTGGCTCTCG
>86f24832d009fd4334153d611c700d01
CTTCCGATCTATGAGCCTTGGTCATTTAGAGGAAGTAATATATGTAGCATCGATGAAGAACGCAGCGCTGTAGCATCGATGAAGAACGCAGCATGGCAGCATCGATGAAGAACGCAGCGTCGTCAGTCGTACGCTTGGTCATTTAGAGGAAGTAATATAGCATCGATGAAGAACGCAGCGTCGTCAGTCGTACGCTTGGTCATTTAGAGGAAGTAATATATATAGCATCGATGAAGAACGCAGCGTAGCCATGCATCGATGTGGAAGTAAAAGTCGTAACAAGGCATCGATGAAGAACGCAGCGTCGTCAGTCGTACGCTTGGTCATTTAGAGGAAGTAAGCATCGATGAAGAACGCAGCGTCGTCAGTCGTACGCTTGGTCATTTAGAGGAAGTAATATATAGCATCGATGAAGAACGCAGCGTACTTAGATCGGAA
>fc4a5d7e90512d7424fb2e939f0d79dd
AAGTCGTAACAAGGTTTCCGTAGGTGAACCTGCGGAAGGATCATTAGTGAATTGAATATGTTAGCGGACCTCTTCGGAGTCCCTAGCATCAAATCATATCCATAACACCTGTGAACTGTAAGGCTGTCTTGAAAACGAAAGTGATTAGAGCGCCTGCCCATTTTATACAAACATTAAAGTAACAAACGTAGTCTTATTATAATCTAATAAAACTTTCAACAACGGATCTCTTGGCTCTC
>5d6d6c05afdbb3cf368a2f0a0328a077
AAGTCGTAACAAGGTCTCCGTAGGTGAACCTGCGGAGGGATCATTACAAGTTGACCCCGGCCCTCGGGCCGGGATGTTCACAACCCTTTGTTGTCCGACTCTGTTGCCTCCGGGGCGACCCTGCCTCCGGGCGGGGGCCCCGGGTGGACATTTCAAACTCTTGCGTAACTTTGCAGTCTGAGTAAATTTAATTAATAAATTAAAACTTTCAACAACGGATCTCTTGGTTCTG
>64ca79e88a4685a0e66914fcbae7dd90
TAAAAGTCGTAACAAGGTTTCCGTAGGTGAACCTTCGGAAGGATCATTACCGAGTGCCGGGCGCAAGCCCGTCTTCGCACACCCTCTGTCGACTCTCCGCAGTTGCTTCGGCGGCGGCCCTTGCGGCCCCGCCGGAGAACCCCCCCAAACGCATGGCAAACCGGTCTGTCCGAGGCTATACGCGAAATCAGTCAAAACTTTTAACAACGGATCTCTTGGTTCGGG
>4740ac8556d9433dff14c37d15ca1fda
AAGTCGTAACAAGGTCTCCGTTGGTGAACCAGCGGAGGGATCATTACAGGACTCGCAAGACTCCTACAACCCTGTGAACCTACTATACGAACGTTGCTTCGGCGGGTGCGCCCCGGGGATTCGTTCCCGCGGCGCGTCAGCCCGCCGGCAGCCTACAAATTCTGTTTCTTTGCGTTGGCATCTCGAGAAAAACAAATAAGTTAAAACTTTCAACAACGGATCTCTTGGTTCTG
>8132a0f838d4b5d034900059e893c26e
CGGTCGTGGGTGACGGCGAGCACAGCGCCCGGATAGTTGTGCAGGAAGTGCTCGAGCCACAGGACCGACTCAGCGTCCAGATGGTTCGTGGGCTCGTCGAGCAGCAGCAGGTCGGGAGCCTCGAGCAGCAGCTTGCACAGGGCCACGCGACGGCGCTCGCCGCCCGACAAGACGGAGACGGGCATATCGGCGTCCGGGCACTGCAACGCGTCCATGGCCTGGCCGAGCTTGCTGTCGATGTCCCAACCGTCGGCC
>f275ff39688ddac4ddfada2270faff8c
AAGTCGTAACAAGGTCTCCGTTGGTGAACCAGCGGAGGGATCATTACAGAGTCTCCGACTCCCAAACCTTTGTGAACATACCACTGTTGCCTCGGCGTCACGCCCCGGGAGCGCTCCGGCGCGGCCCGGGCCCAGGCGTCCGCCGAGGGCCCCAAAACTTTTGAATCATAGCGGACTTCTGAGTACCAAAACAAATAAGTTAAAACTTTCAGCAACGGATCTCTTGGCTCTG
>e67319612d844c891cddbd1dc91cb047
CTTCCGATCTGTTTCGCTTGGTCATTTAGAGGAAGTAAAAGTCGTAACAAGGTTTCCGTAGGTGAACCTGCGGAAGGATCATTAGTGAATGCCCTCACGGGCTTAACTATCCAACCAACCTCTGTGAACTGTCGCCCTCGGGCGCTTCTATAACAAACTATAACTGTCATGAACGTCGTATACAAAAACAAACACAACTTTCAACAACGGATCTCTTGGCTCTCGCATCGATGAAGAACGCAGCTCGGGAAGATCGGAAG
>f96093f64eda664850bbb38ac0b6406c
AAGTCGTAACAAGGTTTCCGTAGGTGAACCTGCGGAAGGATCATTACAGAAATAGGAGAAGGTTGCTTAACTGCAATCCTTTTCTTTCTACACATGTGTTTTTCTTTTTTTTGAAAACTTTGCTTTGGTGGGCCCACGGCCTGCCAGAGATTAAACTCAACCAAATTTTTATTTAATTGTCAACTTGATTAACTAATAGTCAAAACTTTCAACAACGGATCTCTTGGTTCTC
>c98046446a4a1607bf27303292afc7ea
TCTCGTACGCTTGGTCATTTAGAGGAAGTAAAAGTCGTAACAAGGTTTCCGTAGGTGAACCTGCGGAAGGATCATTATTGATTGACCTTTGGGTCTTATCTTAACATCCCATACCTCTGTGAACCGTTTGACCTCCGGGTCTTACAACTATACAAACATCAGTGTAAAGAACGTCATGTTATTTTAACAAAACAAAACTTTCAACAACGGATCTCTTGGCTCTCGCATCGATGAAGAACGCAGCTGCCGAAGA
>f6f48c80acf0a28570ff807a00cac10d
TATATATAGCATCGATGAAGAACGCAGCATCACCGACTGCCCATGAGAGAGGATGATGCTCTCCCGATCTCGTACGCTTGGTCATTTAGAGGAAGTAAAAGTCGTAACAAGGTTTCCGTAGGTGAACCTGCGGAAGGATCATAAAAAACTAATTTACACGCGATTTAAAATTGCTTACTTCAATAACCTATTAAACAATCAACCAACTAATACCAAAAACTTCCAACAACGGATCTCTTGGTTCTC
>b7db62e922f9219d6b3e4c2c0a42c817
CGGTGACTGGAGTTCAGACGTGTGCTCTTCCGATCTATGAGCCTTGGTCATTTAGAGGAAGTAATATAATGCATCGATGAAGAACGCAGCGAATGAGCATCGATGAAGAACGCAGCGTCGTCAGTCGTACGCTTGGTCATTTAGAGGAAGTAATATATAGCATCGATGAAGAACGCAGCGTCGTCAGTCGTACGCTTGGTCATTTAGAGGAAGTAATATATATAGCATCGATGAAGAACGCAGCATGGCAGCATCGATGAAGAACGCGGCGAATGAGGTAGCCTTGGTCATTTAGAGGAAGTAATATAGCATCGATGAAGAACGCAGCGTCGTCAGTCGTACACTTGGTCATTTAGAGGAAGTAAATATAGCATCGATGAAGAACGCAGCTCGGGAAGATCGGAAGAGCGTCGTGTAGGGAAAGAGTGTGACTACGAG
>cc1d234cab58f43f2eb33cebfcbc081e
AAGTCGTAACAAGGTTTCCGTAGGTGAACCTGCGGAAGGATCATTACCGAGTGAGGGCCCTCTGGGTCCAACCTCCCACCCGTGTTTATCGTACCTTGTTGCTTCGGCGGGCCCGCCTCACGGCCGCCGGGGGGCACCCGCCCCCGGGCCCGCGCCCGCCGAAGACACCATTGAACTCTGTCTGAAGATTGCAGTCTGAGCGATTAGCTAAATCAGTTAAAACTTTCAACAACGGATCTCTTGGTTCCG
>a9da2ad31d51c93c49b1b6e1a11b104b
GAAGTAAAAGTCGTAACAAGGTCTCCGTTGGTGAACCAGCGGAGGGATCATTACCGAGTACTACACTCATAACCCTTTGTGAACCTTTATAACCTGTTGCTTCGGCGGCGCGCCTCTCGGGGCGTGCCCGCCGGTACCATCAGAATCTCTGTTCGAACCCGACGATACATCTGAGTGTTCTAAGCGAACTGTTAAAACTTTCAACAACGGATCTCTTGGCTCCAGCATC
>fbb2a14ee864bf7da519d3e3230d01aa
GGCATCAGCGGTGTGACGATATTGGATACGGAATCGCCTACACGATAAGAGGCCTGTGTCAGATCCGGAGAGATTCCCAGCTGCATCAGCATAGGAACCATGATTGGTGCGATCAGTGCCCATTTTGCTGAGGCGGATCCGATGAAAAGATTGACAAAAGCGGTGAGGATAATAATACCTACGATGGTGATCTGTCCGGGCAGATTGAGTGCCTGTAAGGTGGAAGCTCCTTTTAGAGCTAAAAGAGCACCCAGATTGGATTTTCCGAAG
>08b350feca0cdd7648392a9b7d369e66
AAGAGATGATCGAACCCAATGCCTGGGTATATCACCAGTGAGGATAAGAATCAGAACAACCAAAACATTTTGTTATGATGATAGATTTCAATCAGGATGGATTTTTTCTGATCGCAGGACCCTGCGTGGTGGAAAGCCGGGAACTGATCATGGAAGTGGGCATGATTCTGAAGGAGCTGACGGATGAACTGGGGATCCCCTTTATATTCAAATCTTCCTACAAAAAAGCTAATCGAAGCC
>e69eee3438301b318ca0847beecc9514
CAAGTGCTGCTGGAAGTGTTACGCAAGTACGTGAATGCACGTCAGAATTTATGAAAATCGCCAAAACTAATAATATTCCAATTTTTATTGTTGGTCATGTTACAAAAGAGGGAAATATTGCTGGGCCACGAATGCTTGAGCATATGGTTGATGCAGTTCTCTATTTTGAGGGTGAGAGACATCATACATATCGCATTCTGCGCGGAGTAAAAAATCGTTTTGGCAGCACAAATGAAATGGGTATTTTTGAAATGAAGGAAGAAGGTTTAAGGGAAGTAATGAACCCTTCCGAAATATTTTTAGAGGAACGTTCACAAGGTGCAGCTGGGTCTACTGTTGTT
>26f68c4d7c412690441c4a139d9d39d0
GAGGAAGTAAAAGTCGTAACAAGGTTTCCGTAGGTGAACCTGCGGAAGGATCATTACCTAGAGTTGTAGGCTTTGCCTGCTATCTCTTACCCATGTCTTTTGAGTACCTTCGTTTCCTCGGCGGGTCCGCCCGCCGATTGGACAACTTAAACCATTTGCAGTTGCAATCAGCGTCTGAAAAAACTTAATAGTTACAACTTTCAACAACGGATCTCTTGGTTCTGGCATCGAT
>bda3301a501edf3ecf6aff0c4cfc413f
AAGTCGTAACAAGGTTTCCGTAGGTGAACCTGCGGAAGGATCATTACCGAGTTAGGGTTTCGTCCGACGAGCCCGACCTCCCAACCCTTTGTCTATTATACCTTGTCGTTGCTTCGGCGGACCGGTCGCGACCAACTAGTCGTGGCCGCCGGGGCCCGTCCCTGGAAAGCGTCCGCCGACGGCCCAACCACAAACTCTTGTACCAAACCATGTCGTCTGAATTTACTTGATTAAAATCAAAAACAAAACTTTCAACAACGGATCTCTTGGTTCTG
>c630d171b7b1e4d537c35f64547fd82c
TGGAGTTCAGACGTGTGCTCTTCCGATCTATGAGCCTTGGTCATTTAGAGGAAGTAATATAATGCATCGATGAAGAACGCAGCATCACCGACTGCCCATAGAGAGGGGATGATGCTCTTCCGATCTACTGATCTTGGTCATTTAGAGGAAGTAAGCATCGATGAAGAACGCAGCGTCGTCAGTCGTACGCTTGGTCATTTAGAGGAAGTAAAAGTCGTAACAAGGCATCGATGAAGAACGCAGCTCGGGAAGATCGGAAGAGCGTCGTGTAGGGAAAGA
>5fb7b1855c2177b5b3d1923ce073391d
AAGTCGTAACAAGGTTTCCGTAGGTGAACCTGCGGAAGGATCATTAATTATGTTAAAGCGCCTTACCTTAGGGTTTCCTCTGGGGTAAGTGATTGCTTCTACACTGTGAAAATTTGGCTGAGAGACTCAGACTGGTCATGGGTAGACCTATCTGGGGTTTGATCGATGCCACTCCTGGTTTCAGGAGCACCCTTCATAATAAACCTAGAAATTCAGTATTATAAAGTTTAATAAAAAACAACTTTTAACAATGGATCTCTTGGTTCTC
>dd5bd6c46bf3d6c377664d896c66c781
AGGAAGTAATATATAGCATCGATGAAGAACGCAGCGTCGTCAGTCGCACGCTTGGTCATTTAGAGGAAGTAATAGCATCGATGAAGAACGCAGCGTCGTCTGAGCCTTGGTCATTTAGAGGAAGTAATATATATAGCATCGATGAAGAACGCAGCTGCCGACTGCCCATAGAGAGGATGATGCTCTTCCGATCTCGTACGCTTGGTCATTTAGAGGAAGTAATAGCATCGA
>1d7a2c3be69c4d3f51040291b2800363
AAGTCGTAACAAGGTCTCCGTTGGTGAACCAGCGGAGGGATCATTACCGAGTTTACAACTCCCAAACCCCTGTGAACATACCTATACGTTGCCTCGGCGGATCAGCCCGCGCCCCGTAACAAGGGACGGCCCGCCCGAGGACCCCTAAACTCTGTTTTTAGTGGAACTTCTGAGTAAAACAAACAAATAAATCAAAACTTTCAACAACGGATCTCTTGGTTCTG
>0124ae2012cb8731691cba5ee5fdc169
TATAATAGCATCGATGAAGAACGCAGCGTCGTAAGTCGTACGCTTGGTCATTTAGAGGAAGTAATAGCATCGATGAAGAACGCAGCATCACCGACTGCCCATGAGAGAGGATGATGCTCTCCCGATCTCGTACGCTTGGTCATTTAGAGGAAGTAATATATAGCATCGATGAAGAACGCAGCGAATGATGGTAGCCTTGGTCATTTAGAGGAAGTAAAAGTCGTAACAAG
>39703ba0fa11252105096997e67bf2f3
AAAACAATCACACAAAATTTATCGCCTTCGAAGGAATCGATGGAAGTGGAAAAAGTACTCAGATTGAGCTTTTGGCCCGGAGGATGAAAGAAAACAATTATCCGGTTTATCAGACATTTGAGCCGACAGATGGTCCTGTTGGCCGTCTTATCCGGGATGTGTTTGCTCACAAAATAGAAGCGGATCACAGAACGATCGCGGGTCTTTTTGTGGCGGACCGGCTCCACCACCTGCTCGAACCCGAAAACGGAGTACTGGCACAGATGCGACGTGGGAAAAATATTATCATGGATCGGTATCTTTTTTCTTCTTATGCTTATCAGGGGGCTCATACCGATCTGGAGTGGG
>10edf6d3f2af96ce2ff0f8daaad25f49
TCCGATCTACTGATCTTGGTCATTTAGAGGAAGTAAAAGTCGTAACAAGGTTTCCGTAGGTGAACCTGCGGAAGGATCATTAGTGATTAATTATTGAGTGTAAAAAACTCATAATCTTCTATACAAACCACTGTTTTAAAATGTTTACTAGAATGTCCAAGCAGTTAAGCTGTTGAAATATTAAAAGTTTAATAAAACTTTCAGCAACGGATCTCTTGGTTCAGGCATCGATGAAGAACGCAGCGTCGTCAGATCGGA
>c5c0345467915a1702cd72a7c47d4f79
CGAAGCAGCGGCGACCAGATCTCTGGCGCCGCTATCTGGCAAGCCGCAAGAGCGGCGAGATTGATGAAGGATAGGACCGAGGGCCATGAACACGATTCAGCAGCTCGAGCAGGAGCAGGTCGCCCAGCTCACCGCGGCCAAAGAAATTCCCGTCTTCGCGCCCGGCGATACGGTGCGGGTGCGGGTGAAGGTGGTCGAGGGTACGCGTGAGCGTATCCAGGCTTTCGAGGGTGTCGTGATCGCCCGCAAGAACCGTGGCATCAACTCCTCCTTCACGGTTCGCAAGATCTCCTACGGCGAGGGGGTGGAGCGTGTCTTCCCGCTCTACAGCCCGCGCGTGGAAG
>91eee735d7767db13bb99a83da86fb2d
AAGTCGTAACAAGGTTTCCGTAGGTGAACCTGCGGAAGGATCATTACAGAATAAACTTGATAAGTTGTTGCTGGCTCGTAAGAGTATGTGCACACTTGTCATATTTATCTTTCCACCATGTGCACCATGCATAGGATCTGATTAAAATTGTGATCGAGGGCAACCTTGGTTATTGGAAACTGCTGTTGGCAACAACGGCTTTTTCTGTCTTCAGGTCCTGTGACTTATATATACACCAAGTATGTTAAAGAACGTTTAAATGGGCTCTTGTAGCCTATATACTTTAATACAACTTTCAGCAACGGATCTCTTGGCTCTC
>42e5c01200ef3de40d65080a84c6e257
CGACGCTCTTCCGATCTACTGATCTTGGTCATTTAGAGGAAGTAAAAGTCGTAACAAGGTTTCCGTAGGTGAACCTGCGGAAGGATCATTACTGTGATTTACTACTACACTGCGTGAGCGGAACGAAAACAACAACACCTAAAATGTGGAATATAGCATATAGTCGACAAGAGAAATCTACGAAAAAACAAACAAAACTTTCAACAACGGATCTCTTGGTTCTCGCATCGATGAAGAACGCAGCGTCGTCAGATCGGAAGAGCACAC
>dea52c07ca124f7f2d71687258413b3f
GCTCTTCCGATCTACTGATCTTGGTCATTTAGAGGAAGTAAAAGTCGTAACAAGGTTTCCGTAGGTGAACCTGCGGAAGGATCATTAGTGAACGCCCTCATGGGCTTATAACTATTCCAAACCTCTGTGAACCGTGCCCTTCGGGGCTATTTTACAAACATGGTGTAATGAACGTCATATATCATAACAAAACAAAACTTTCAACAACGGATCTCTTGGCTCTCGCATCGATGAAGAACGCAGCGTCGTCAGATCGGAAGAGC
>95ae7bae4afae3055c08307f865c7af5
GGACTACCGCCACGGATGCGGCCGAGGCCGCTCAAGCGGCGGAACAGGCGGCAAGTTCTGCAGTCGGGCGCGTCGATGATGCCATTACGGAGGCGCGGATTCGTGCCGTGGCCGCATCTCTCGACAGCCGGCTTGCGACGGGTACGGAATTTGCCGAGGCGCTGTCCGAGGCAGCAACGCTGACGAACTCTACCCCGCCCGAGGAACTCGCACATCTGGCCGAAACCGGCGTCCCGACAGTGGCCGAGCTTCGCGCGAGCTTCGCCCGCCCCGCGCGGAATGCGATCGAGGCAA
>ebcf2053b71d8599f7ce9453e8b11f2d
AAGTCGTAACAAGGTCTCCGTTGGTGAACCAGCGGAGGGATCATTAAAGAGTTGCAAAACTCCCTAAACCATTGTGAACATACCTTCAACGTTGCTTCGGCGGGTTGGCTCCGGGTCTCCCGGGGCCCCCGGCCCTACTCGGGCGCCCGCCGGAGGTATCTAACTCTTGACAATTGTATGGCCTCTCTGAGTCTTTGTACTTAATAAGTCAAAACTTTCAACAACGGATCTCTTGGTTCTG
>c0cf93f107cf64fab5af24b50b8087cc
TAGTACAATTTCAATGCCCAATCATCATCAGATTGAGAGAGATTAGCAGATATCTTCATAGGAAGAGGGCTAATCTCTTTTCATATCTTATGGGCAGGTATCGCGAATAATAAGATAATTTTAAGTAGAACCAATGCCTTACGGTCACTCTTTTTGAGATATTCTGAAAGAATTTAACAAATTGTGATCGTATAGAGTGATTTAGAGGAAGTATATGAGACCGTTAATCGCTTACTTCTCTAATGCAGCATTAGAGAATAATATCGAGATCTTAAAGGGAAAATCGCCCCAAAGCCAACATTGTGCCGTCTTGAAAGCAGACGCATATGG
>6d3d31a404e1d33f2c64b43d13651eba
CTATGAGCCTTGGTCATTTAGAGGAAGTAAAAGTCGTAACAAGGTCTCCGTAGGTGAACCTGCGGAGGGATCATTGTTAAAATTGGGCCATTGGCCCTCAACCTTCAAACCTGTGGAAGTACATTGTGCTTCGGCGCATCAGCGCCGCTTTTATGCTCACACTTGATTTGTGTCTGAATCAATTCTAAGAATTAAAACTTTCAACAAAGGATCTCTTGGCTCTCGCATCGATGAAGAACGCAGCTCGGGAAG
>8a89c87295c30f77611068ba9d7d04f3
GCTCTTCCGATCTGTTTCGCTTGGTCATTTAGAGGAAGTAAAAGTCGTAACAAGGTTTCCGTAGGTGAACCTGCGGAAGGATCATTAACAAAGTTCGCTTCTCTGAAGCAACTGATCTCTAACACCTGTGCATCTTGTCGCTCCGGCGATATATCAAACATCAGTGTAAAGAATGTAATTTATTATAACAAATACAACTTTCAACAACGGATCTCTTGGCTCTCGCATCGATGAAGAACGCAGCTCGGGAAGATCGGAAGAGC
>a2a0d06086b78e70bca55c8d69971866
AGTTCAGACGTGTGCTCTTCCGATCTACTGATCTTGGTCATTTAGAGGAAGTAATGGATCTCATCCCACTTCTTCAGCAGGTGGGGATGGATTTCTATTATCCACATGCCCCTAACAATCCACAGCTAGCGATCAATGAATTTTCACCATTTCTGTTTCAACATGGTGGGGAGTTTTATCGCCATAATGGGATCGTTTCTGATTTGGATTCACCAGAAGCACTTGCATCGATGAAGAACGCAGCTCGGGAAGATCGGAAGAGCGTCGTGTAGGGAA
>3f11a82f3b543086742e6756e5b9472c
AAGTCGTAACAAGGTTTCCGTAGGTGAACCTGCGGAAGGATCATTACAGTATTCTATTGCCAGCGCTTAATTGCGCGGCGATAAACCTTACACACTTTGTTTTTTATTATTAAAGACACCATTGCTTTGGTGAGCTAGTGTAAAAGCTGTTCGCCAGAGGTTTACAACAAAACTCTATGTTTTTCTTTCCTTACGGAATTTGAAACTATTTTACTTTAAAATTTAAATTGTCATTAAAATTTGTCTGGTTAATTCTAGAAATACAAATATTTAAAACTTTCAACAACGGATCTCTTGGTTCTC
>bad2d12a9bfabf96bf0a6e9113f0ceb2
CTTGGTCATTTAGAGGAAGTAAAAGTCGTAACAAGGTTTCCGTAGGTGAACCTGCGGAAGGATCATTAACACTAATCCAAACAACTCAACCTAGCCTTTAGTTGCAGTAGATCAACAGCTTCGGCAGTAGATCTTCTGTAACCACACAAACCTAATCCACACAAAGGATTATAACTAAGCTCATCCACAAAACCAAATTCTCAACGATGGATATCTTGGTTCCCGCATCGATGAAGAACGCAGC
>c8ecc0aae3ce5c82e0f58d64569c3626
AGTAAAAGTCGTAACAAGGTTTCCGTAGGTGAACCTGCGGAAGGATCATTAATGAAATGCAAGGACGCTCTTTTTAGAGGTCCGACCCAAATCATTTTCCTTTACACTGTGCACATACTACTTTTTTACACCAATTTTTAACACATCAGTTTTAAGAATGTAAATCAAGTCTCGAAAGAGCAATAAATAAAACAAAACTTTCAGCAACGGATCTCTTGGCTCTCGCA
>7b7070ff84174e56b9836bda8bcab0f5
ATTGTACGAAGCGATGCATGAGGCTTACCGCAATGGAGCGACAATCTCCGGTACCAGTGCGGGCGCGGCAGTGATGTCGCATCGGATGATCACAGGTGCCCAGCGAGGTGATGAAGACGGTTCATTCAGGGAGGTGAAAAGCGACTATGCGGTGACGGAAAGTGGAATGGGGTTTCTGACCAATGCAGTGATCGATCAACATTTTATCTACCGTAGCCGGTACAATCGTCTACTCAGCGTACTGTCGGACCATCCTAAGCTGATGATGATCG
>93adebe1a606d9b281c1606232ef5899
AAGTCGTAACAAGGTTTCCGTAGGTGAACCTGCGGAAGGATCATTACTGTGATTTAGTACTACACTGCGTGAGCGGAACGAAAACAAAAACACCTAAAATGTGGAATATAGCATATAGTCGACAAGAGAAATCTACGAAAAACAAACAAAACTTTCAACAACGGATCTCTTGGTTCTCGCATCGATGAAGAACGCAGCGTCGTCAGTCGTACGCTTGGTCATTTAGAGGAAGTAATATAAT
>1facfa416354f47c9304b712f3be25ad
CGAGATCAAGCAGTGTGACTGGAGTTCAGACGTGTGCTCTTCCGATCTACTGATCTTGGTCATTTAGAGGAAGTAAAAGTCGTAACAAGGTTTCCGTAGGTGAACCTGCGGAAGGATCATAAAAAACTAATTTACACGCGATTTAAAATTGCTTACTTCAATAACCTATTAAACAATCAACCAACTAATACCAAAAACTTCCAACAACGGATCTCTTGGTTCTCGCATCGATGAAGAACGCAGCTCGGGAAGATCGGAAGAGCGTCGTGTAGGGAAAGAGTGTTCGTCTGAGTGTAGA
>4807055b51e7e5d9639d7e1650af8c0e
AAGTCGTAACAAGGTCTCCGTTGGTGAACCAGCGGAGGGATCATTACCGAGTGTAAAAACTCCCAAACCATTGTGAACCTACCACTGTTGCTTCGGCGGCCTCGCCCCGGGCGCGTTCGCGCGGCCCGGACCCAGGCGTCCGCCGGAGGCTCCAAACTCTTGTCTTTTAGTGTATTTCTGAGTGGCATAAGCAAATAAATCAAAACTTTCAGCAACGGATCTCTTGGTTCTG
>4a34ea0ecf207eaf13d132f9a199f7aa
CGTGTGCTCTTCCGATCTATGAGCCTTGGTCATTTAGAGGAAGTAAAAGTCGTAACAAGGTTTCCGTAGGTGAACCTGCGGAAGGATCATTACTGTGATTTAGTACTACACTGCGTGAGCGGAACGAAAACAACAACACCTAAAATGTGGAATATAGCATATAGTCGACAAGAGAAATCTACGAAAAACAAACAAAACTTTCAACAACGGATCTCTTGGTTCTCGCATCGATGAAGAACGCAGCTCGGGAAGATCGGAAGAGCGTCGT
>5ce63b2001e5ed864c47aef2c90abc20
AAGTCGTAACAAGGTCTCCGTTGGTGAACCAGCGGAGGGATCATTACAGGACTCGCAAGACTCCTACAACCCTGTGAACTTAACTATAAGCACGTTGCTTCGGCGGGTGTCTCGGAGAGGGTTCTCCCTCCCCGGGGCGCTAAGCCCGCCGGCAGCCTACTATACTCTGTTTCTTTGCGTTGGCATCTCGAGTACAATCAAACAAGTTAAAACTTTCAACAACGGATCTCTTGGTTCTG
>d7aa4b969109ed464333c60e5291f57d
TGATACGGCGACCACCGAGATCTACACTCGTAGTCACACTCTTTCCCTACACGACGCTCTTCCGATCTCGTACGCTTGGTCATTTAGAGGAAGTAAACTCTTGACTCATTTTAAAAACATCTTCAATTGTCGTTGGGTATTCATCAATAATTGCTTTGTTATAATAAGCAAAATATGTTTCAATCGCAACAGGAGCGCCGTAAATCTCTCCTTCATACGTGAACGCATCGATGAAGAACGCAGCTGCCGAAGATCGGAAGAGCACACGTCTGAACTCCAGTCACCGAGTTAGATCTCGTATGCCGTCTTCTGCTTGAA
>504fb2dc4f9a647822acfa5680ef29bc
TCATTTAGAGGAAGTAATGTGTGTTATTGCTCAGCGACTGTGAAATCGCCCCGTATGGCATCTGAAAACGGAACATGACACCACCAGGCATGCCGCTGGCAGCTGGCGCCTCTTCGACCGAAGCAAAGGTAATAAAAGGTCTCGCCCATCTAGCCGTCCAGCCGTCCATGCTTTCGGCCTCGATATTTTGCGGATTTTTCGTTTCGGTCGTCAGTCCCACACTGGCATCGATGAAGAAC
>8328886c8e0ce974d8f671fa6ce309c4
CCTTCGTCGTTCCGATAGATCGGATCGTGTACCTGACTGCCGGGCACCTGGGCGTTGGCCCAGCCGTCTCCGATCTCGACGCCCTTCATCGCCTGGATGCTCATGGCAGCCTGAGCGAGCCGGCCGTCCAGCCGCCGGTCCCACTGGGTGTGGCTCCCCAGACCCACGGGAACGAACCTGAAGCGGGCTTCGATCACCCCGCCGATCGTGTCACCACGGTCCCGGGCG
>b22f6d2e9170c0fae5b25259c68f4394
ATTTAGAGGAAGTAAAAGTCGTAACAAGGTCTCCGTTGGTGAACCAGCGGAGGGATCATTACAGAGTTGCAAAACTCCCAACCCTTTGTGAACGAACCTACCAGTTGCCTCGGCGGCGAGCCTCCTGGGCGGACCGCCGGAGGAATACAAACTCTTTGCATTATAGTATCTCTGATTACTTATTCAATAAGTTAAAACTTTCAACAACGGATCTCTTGGTTCTGGCATCGATGAAGA
>b88a5bbae68ba0c7767dd9e98b3412ae
AAGTCGTAACAAGGTTTCCGTAGGTGAACCTGCGGAAGGATCATTACTGAGTTAGGGTCTCTCTAGGCCCGACCTCCCAACCCTCGTGTCTACCTTACCTATCGTTGCTTCGGTGGGACGGATCCGTCCTCTGCGGACGGGCCTGCCGGAGGGGTGAACAAACCACCCCTTGGGAGAGTTTCCCACCGATGGCCCACAACCAACTCTTGTACCAAAAACTTGTCGTCTAAAGCATTGATATTTTAATCAAAAACAAAACTTTCAACAACGGATCTCTTGGTTCTG
>ac35b0cb8561b769c55e16435f8aafe0
AAGTCGTAACAAGGTTTCCGTAGGTGAACCTGCGGAAGGATCATTAATGGTGCTTGCAGAAATGCTTGCACGGCGGCGGCCTTAAAACGCGCCAAATGGCACCCTTTGTTTACGAGTACCGTTCGTTTCCTCGGTGGGCTTGCCTGCCATGAGGACCAACAAAAACCTTTTGTAGTAGCAGTATCTTCAGTAAAAACAAATATTAAAACTTTCAACAACGGATCTCTTGGTTCTG
>a98972c9a3f41bb498e8017824a9393a
AAGTCGTAACAAGGTCTCCGTTGGTGAACCAGCGGAGGGATCATTACCGAAGTTACTCTTCAAACCCACGTGTGAACCCTACCCCCTGCCGCGCGGTTGCCTCGGCGGGAGGTCTGGAGCGGGCACCGCCCCGCCCCCGGCCCCCGCCGGCCGCGCCAGACTCTTCTCTTTGCGAAGCGGACTGCACGTTCTGATTTAGATTTTGAAAACAAGTCAAAACTTTCAACAACGGATCTCTTGGTTCTG
>810c3588834105b5b40cae40d860c077
AAGTCGTAACAAGGTTTCCGTAGGTGAACCTGCGGAAGGATCATTATTGAATTCCAATTGGGTGAGATTGCTGCTGGCTCTCGGGCATGTGCACATCTCATTCATTTACCTCTCACCTCTGTGCACTTTTCACAGGACAGCTGGTGGCTGTGGGCTTCATTGACCATGGCTGCAGGTTGCCTTGTGTGCTTTAAAAACTCAAAAATAAGTTTAGAATGTTTATTGTGTATCCACACATTTAAATACAACTTTCAGCAACGGATCTCTTGGCTCTC
>e2a9cf85e2180b6582f91cbe08176f07
AAGTAAAAGTCGTAACAAGGTTTCCGTAGGTGAACCTGCGGAAGGATCATTACCGAGTGCGGGCCCTCTGGGTCCAACCTCCCATCCGTGTCTATCTGTACCCTGTTGCTTCGGCGTGGCTACGGCCCGCCGAAGACTAACATTTGAACACTGTCTGAAGTTTGCAGTCTGAGTTTTTAGTTAAACAATAATTAAAACTTTCAACAACGGATCTCTTGGTTCCGGCAT
>64ed768058a6ac85052904b5db716300
CACTCAGACGAACACTCTTTCCCTACACGACGCTCTTCCGATCTACTGATCTTGGTCATTTAGAGGAAGTAAAAGTCGTAACAAGGTTTCCGTAGGTGAACCTGCGGAAGGATCATTAGAATACCTTATATATTAGAGGATGTTTTGTGCCAGCCGAAAGGCAAACAAGTAACAAAGTCAACTATAAAAAATTAAAACTTTTAACAATGGATCTCTTGGTTCTCGCATCGATGAAGAACGCAGCGTCGTCAGATCGGAAGAGCACACGTCTGAACTCCAGTCACACTGCTTGAT
>f4d0ab67f0507c5f4558741b971df5cc
AAGTCGTAACAAGGTCTCCGTTGGTGAACCAGCGGAGGGATCATTACAGAGTTTAACGACTCCCAAACCACCGTGAACATACCCGTACCGTTGCCTCGGCGGGCGGCCCCAGGGCGGGGCCGCAGCCTCCCCAGCGGAGGCGCCCGCCGCAGGTCGCAAAACCATACCGATATTTAGTGGCATCTCTGAGTAACTTCCAAACAATCAAAACTTTCAACAACGGATCTCTTGGTTCTG
>e633dd4efd3397f7cf1f7b56abe03ae7
AAGTCGTAACAAGGTCTCCGTTGGTGAACCAGCGGAGGGATCATTACCGAGTTTACAACTCCCAAACCCCTGTGAACATACCTATCGTTGCTTCGGCGGACCACCCCAACCCCTTCGGGGCGCGGGGCCCGCCAGAGGACACCCAAAATTCAAATGTATTTTGCCTTTACAAATTTATTCTGAGTGGAATTTTTAAATAAATCAAAACTTTCAACAACGGATCTCTTGGCTCTG
>7547830dce9e4236320eaae76468efe1
TATGAGCCTTGGTCATTTAGAGGAAGTAAAAGTCGTAACAAGGTTTCCGTAGGTGAACCTGCGGAAGGATCATTAGTGATTGCCTTAATTGGCTACAACTATATCCATCTACACCTGTGAACTGTTTGATTGAATCGCAAGATTTAATCTTTACAAACATTGTGTAATGAACGTCATTAGATCATAACATGAAAAAACTTTCAACAACGGATCTCTTGGCTCTCGCATCGATGAAGAACGCAGCTCGGGAA
>fd31abe52a6511fd0c7ece236cd28a5e
GTAAGCATCGATGAAGAACGCAGCGTCGTCTGGTAGCCTTGGTCATTTAGAGGAAGTAATATAGCATCGATGAAGAACGCAGCGTCGTCAGTCGTACGCTTGGTCATTTAGAGGAAGTAATATATATAGCATCGATGAAGAACGCAGCATCACCGACTACCCATGAGAGAGGATGATGCTCTTCCGATCTCGCACGCTTGGTCATTTAGAGGAAGTAATATATAGC
>8b1f8a48e652a658afd1206cdeb4fcc5
TATATATAGCATCGATGAAGAACGCAGCGAATGATGGTAGCCTTGGTCATTTAGAGGAAGTAAAAGTCGTAACAAGGTTTCCGTAGGTGAACCTGCGGAAGGATCATTAGAGAAAATATGAGCGGTCTCGTGGAGAGCCTGCTGGGGGGAGCCACTGTGGGGGAGCGCACACGCCAGCCAGCGCTTAGTTGCGCGGCGGCTGTGGGTGCTCTGCCGGGCGCCCTCTGCGAAGGCGGCTCTGCACAGAGAACAACATACACACAGTGGAGACACGTATGCACGTTTTTCTGGGTGCATTGGTGCTTTGGGCTGGCGACGGCCCAGAGTGCGGCACGCAAAACACAAACAAAAATGCAGTTGCAAGAAACAGTCAGCAAAAGTATAAAAAACATATACACAAATATTCAAAACTTTCAACAACGGATCTCTTGGTTCTC
>be88ef09a6047eaedf8784e7d4a60078
AGAGGAAGTAAAAGTCGTAACAAGGTCTCCGTTGGTGAACCAGCGGAGGGATCATTACCGAGTTTACAACTCCCAAACCCCTGTGAACATACCTATTTGTTGCCTCGGCGGTGCCTGTTCCGACAGCCCGCCAGAGGACCCCAAACCCTGATTACATTTAAGAAGTCTTCTGAGTAAACCGATTAAATAAATCAAAACTTTCAACAACGGATCTCTTGGTTCTGGCATCGATG
>0b379bb09c690e5d619fc2436b7db40a
TAGTACAATTTCAATGCCCAATCATCATCAGATTGAGAGAGATTAGCAGATATCTTCATCGGAAGAGAGCTAATCTCTTTTCATATCTTATGGGCAGGTATCGCGAATAATAAGATAATTTTAAGTAGAACCAATGCATTACGGTCACTCTTTTTGATATATTCTGAAAGAATTTAACAAATTGTGATCGTATAGAGTGATTTAGAGGAAATATATGAGACCGTTAATCGCTTACTTCTCTAATGCAGCATTAGAGAATAATATCGAGATCTTAAAGGGAAAATCGCCCCAAAGCCAACATTGTGCCGTCTTGAAAGCAGACGCATATGG
>b67c3a1cdacb3116ddc84336a5ff4a71
ACAACAACTTGTTTTTGTAGATGGTCAGGATGTGACTAAGGAGATTAGGATGCCAGAGGTAACCAAAAATGTCTCCAAAGTGGCTGCTTACAAGTTAGTCCGTGAGCAATTAGTGAAACAACAACAAGCCATTGCTAAAGATGGTGGGGTCGTCATGGATGGTCGTGACATTGGAACTGTGGTTTTACCTGATGCTCAAGTGAAGGTCTTTTTGGTCGCTAGTGTTGAAGAACGTGCGAGAAGACGTCATAAAGAAAATCTAGAAAAAGGCATTCCAAGTGATTTTGAAGAATTAAAAGTTGCCATTGAAAAAAGAGATTATTATGACTCTCATCGCGAAAATTCGCCACTTGTGCAAGCTGTAGATGCGGTAAGTATTGATACAACGGGAATGA
>d10166a92a56cfec20e94cd6393789b8
CACGACGCTCTTCCGATCTATGAGCCTTGGTCATTTAGAGGAAGTAAGCATCGATGAAGAACGCAGCGTCGTCTGGTAGCCTTGGTCATTTAGAGGAAGTAATAGCATCGATGAAGAACGCAGCGTAGCCATGAATCACGGGAAGTAAAAGTCGTAACAAGGCATCGATGAAGAACGCAGCGTCGTCAGCCGTACGCTTGGTCATTTAGAGGAAGTAATATATAGCATCGATGAAGAACGCAGCGTACTTAGATCGGAAGAGCACACGT
>a9d81e29a19079fe8d41e5bb9093550f
AAGTCGTAACAAGGTTTCCGTAGGTGAACCTGCGGAAGGATCATTACCGAGTGAGGGCCCTCTGGGTCCAACCTCCCACCCGTGTTTATCGTACCTTGTTGCTTCGGCGGGCCCGCCTCACGGCCGCCGGGGGGCATCCGCCCCCGGGCCCGCGCCCGCCGAAGACACACAAACGAACTCTTGTCTGAAGATTGCAGTCTGAGTACTTGACTAAATCAGTTAAAACTTTCAACAACGGATCTCTTGGTTCCG
>bdf6ae2b3022ae45711d72b847825e4d
GGTCATTTAGAGGAAGTAATAGCATCGATGAAGAACGCAGCGTCGTCTGGTAGCCTTGGTCATTTAGAGGAAGTAAAAGTCGTAACAAGGTTTCCGTAGGTGAACCTGCGGAAGGATCATAAAAAACTAATTTACACGCGATTTAAAATTGCTTACTTCAATAACCTATTAAACAATCAACCAACTAATACCAAAAACTTCCAACAACGGATCTCTTGGTTCTCGCATCGATGAAGAACGC
>6347ba8115b7b5f9362be7892fe2bf77
CCCCCCCCCCCCCCCCCCCCCCCCCCCCCCCCCCCCCCCCCCCCCCCCCCCCCCCCCCCCCCCCCCCCCCCCCCCCCCCCCCTCTTTAATGATACGGCGACCACCGAGATCTACACTCGTAGTCACACTCTTTCCCTACACGACGCTCTTCCGATCTATGAGCCTTGGTCATTTAGAGGAAGTAAAAGTCGTAACAAGGCATCGATGAAGAACGCAGCGGACGGGCATCGATGAAGAACGCAGCTCGGGAAGATCGGAAGAGCACACGTCTGAACTCCAGTCACCGAGTTAGATCTCGTATGCCGTCTTCTGCTTGAAAAGGGGGGGGGGGGGGGGGGGGGGGGGGGGGGGGGGGGGGGGGGGGGGGGGGGGGGGGGGGGGGGGGGGGGGGGGGGGGGGGGGGGGGG
>35782d409bab65a65c2db3ab63380687
GACGTGTGCTCTTCCGATCTACTGATCTTGGTCATTTAGAGGAAGTAAAAGTCGTAACAAGGTTTCCGTAGGTGAACCTGCGGAAGGATCATTAGAGTGACAAGATCACCACCCTCGGTTATGCACACGTTGCTTTGGCGCAGGCCAATCTCATCACACACTATTTTTTATCGTCTGAGCACTATATAACATTAAAACTTTCAACAACGGATCTCTTGGTTCTGGCATCGATGAAGAACGCAGCGTCGTCAGATCGGAAGAGCGTCGTGT
>2263f782f83521726c38fbdef4a98868
GAAGTAACAATCATCCTGCTGGTTTTCGGACTCACATTTTAGTGTGTTTAGGTTCAACAACCATCATGCTGTTATCAATATATGGGTTTTCGGCTTTTGCTTATGAATACAATGTGAGAATGGATCCAGCTCGCTTGGCAGCGCAAGTGATTAGCGGAATTGGGTTCCTAGGCGCAGGAGCGATATTAAGGAATGGGAATATGGTCACTGGGCTGACGACAGCAGCATC
>173e917b1fb1e0f1ad812053dd375370
AAGTCGTAACAAGGTTTCCGTAGGTGAACCTGCGGAAGGATCATTAATGTCCAATAAACAAACTTTTGTTGACAATCAACGGCGAATTTCGCGAGGGAGGGTGGGTCGTCGACCGATGAGGTTGATTGGTCCACTTCTTCATCTCACTTTACCCCTTTCACTACTTTTTTATTAAAATTCATTTACAAATCATCGAAAGTCTGGGATGCTTCGCGCAACCCGCTTTCTTTATTTACGAAACAAAGAACAATTTTAAGCGATGGATGTCTCGGCTTTC
>5ec9b2d042a26d22f798312d2eaa61ad
TAGTACAATTTCAATGCCCAATCATCATCAGATTGAGAGAGATTAGCAGATATCTTCATAGGAGGAGAGCTAATCTTTTTTCATATCTTATGGGCAGGTATCGCGAATAATAAGATAATTTTAAGTAGAACCAATGCCTTACGGTTACTCTTTTTGAGATATTCTGAAAGAATTTAACAAATTGTGATCGTATAGAGTGATTTAGAGGAAATATATGAGACCGTTAATCGCTTACTTCTCTAATGCAGCATTAGAGAATAATATCGAGATCTTAAAGGGAAAATCGCCCCAAAGCCAACATTGTGCCGTCTTGAAAGCAGACGCATATGG
>d4d9ccf9f4306121187e9417999dab4e
AAGTCGTAACAAGGTCTCCGTTGGTGAACCAGCGGAGGGATCATTACTGAGTGTAAAAACTCCCAAACCCATTGTGAACATACCACTGTTGCTTCGGCGGATGCGCCCCGGGCGCGCCCTCACAGGCGTGCCCCGGACCAAGGCGCCCGCCGGGGAACCGAAACTCTTGTTTTCTTACAGAATCTCTGAGTCTGATTATAAATCAAATCAAAACTTTCAACAACGGATCTCTTGGCTCTA
>bb1e61c55e71c7cbf8d2f179ff464b30
AAGCAGTGTGACTGGAGTTCAGACGTGTGCTCTTCCGATCTACTGATCTTGGTCATTTAGAGGAAGTAAGAAAATTACTAAATAAGTAGAATAATAAAACGGGAAATTTCACGACTGGAATTTCCCGTTTTTTGCATGAAAAGATCGTTTTCCTGAGGAATTTTTATCGTTGAAATCATGGTTACCCATGAATTTGTTTCGCTTTTTCCATATTGACACGGATCGCATCGATGAAGAACGCAGCTCGGGAAGATCGGAAGAGCGTCGTGTAGGGAAAGAGTGTTCGTCTGA
>9836f969a56133172cecad7df9626860
AAGTCGTAACAAGGTTTCCGTAGGTGAACCTGCGGAAGGATCATTACAGTAGTCGCCCGGGTTGCCGCAAGGCCTCCCGGGTAACCTACCACCCTTTGTTTATTACACTTTGTTGCTTTGGCAAGCCTGCCCTCGGGCTGCTGGCTCCGGCCGGCGAGCGCTTGCCAGAGGACCTAAACTCTGTTTGTTTATACTGTCTGAGTACTATATAATAGTTAAAACTTTCAACAACGGATCTCTTGGTTCTG
>95949d56546056d34e5887d9e6637efd
AAGTCGTAACAAGGTTTCCGTAGGTGAACCTGCGGAAGGATCATTCATAATAAAGTGTTTTATGGCACTTTTTAAAAATCCATATCCACCTTGTGTGCAATGTTAGATCTCGTCAATCTTGGCGAGATTTTTATACATCAACTCATTCTTTAACTAATTTGTCTGAAAAATATTATGAATACTTAATTCAAAATACAACTTTCAACAACGGATCTCTTGGCTCTC
>6eb810291154d011cf88d093f22146ec
CTCTTTCCCTACACGACGCTCTTCCGATCTATGAGCCTTGGTCATTTAGAGGAAGTAAATAGCATCGATGAAGAACGCAGCGTCGTCAGTCGTACGCTTGGTCATTTAGAGGAAGTAATATAATGCATCGATGAAGAACGCAGCGTCGTCACCGACTGCCCATAGAGAGGATGATGCTCTTCCGATCCCGTACGCTTGGTCATTTAGAGGAAGTAATATATATAGCATCGATGAAGAACGCAGCGAATGACGGTAGCCTTGGTCATTTAGAGGAAGTAATAGCATCGATGAAGAACGCAGCATCACCGACTGCCCATGAGAGAGGATGATGCCCTTCCGATCTCGTACGCTTGGTCATTTAGAGGAAGTAATATAGCATCGATGAAGAACGCAGCTCGGGAAGATCGGAAGAGCACACGTCTGAACTCCAGTCACCGA
>d0fd350d4fd3fafb9e763b84f97607ed
TCTCGTACGCTTGGTCATTTAGAGGAAGTAAAAGTCGTAACAAGGTTTCCGTAGGTGAACCTGCGGAAGGATCATTAGTGATTGACCTCCGGGTCTTAATAACTATAATCTTCTACCTCTGTGAACCGTTGGTCTTCGGACCGATTCTTATAACAAACATCTGTGTAATGAACGTAACCTATATCAATCATATAAAACTTTTAACAACGGATCTCTTGGCTCTCGCATCGATGAAGAACGCAGCTGCCGAAGA
>f1496e0d54b0e007b791ce7035f7719e
AAGTCGTAACAAGGTCTCCGTTGGTGAACCAGCGGAGGGATCATTACCGAGTTTACAACTCCCAAACCCCAATGTGAACGTTACCAAACTGTTGCCTCGGCGGGATCACGCCCCGGGAGCGTCGCAGCCCCGGATCCACGGCGCCCGCCGGAGGACCAAACCGAAACTCTTTTATTACCAAGTCCCCCTCGCGGGATGTCTTCTGAACAAACCTCGGGCGCCCCTAGCGGGCGTTTCGAAAATGAATCAAAACTTTCAACAACGGATCTCTTGGTTCTG
>773c5f7277ffd9d67187907a7a47d1e2
AAGTCGTAACAAGGTCTCCGTTGGTGAACCAGCGGAGGGATCATTACCGAGTTACAAACTCCAAACCATTGTGAACCTTACCTAGTTGCTTCGGCGTGCCGACCTGGGTGCGGCTCAGGCTGCAACCCGGGCCCAGGGCGGCCGCCGGTAACCCAAACCTCTGTTTCTACAGTGAACTTCTGAGTGGCATGAAGCAAATAATCAAAACTTTCAGCAACGGATCTCTTGGCTCTG
>7fd7b22ad668f0e43b02dc185abf8116
GCGATCATGTAGTAGCGGATGGCGCGGTTGGCCCAGATCTCGCGCAGGGTGCCGGTGAGTCCGCGGACCGCGCGGCTCACGGCGTGCGGCGCGCGCGGCTTGAAGTGGAGCTGCTGCACGTTCTTGAGCAGCGGCACGGTGAAGACGGCCCACCACGCCGCGGTGATGCAAAACGCGATCTGCATGGCGGTCTGCAGCGTGATGCCCAGGGTCTCGTAGCCCAGCACCACGCCCAG
>e6b40f633896d6f49c869d2c7150d5bf
AAATGAAATCTGACCTTGAACGTACAGATCTTGCAAAAACAAAATCTGGCGTCTTCACAGGTGCTTATGCAATCAACCCAATCAACGGCAAAGAAGTGCCAATTTGGATTGCTGACTACGTATTATCTTCATATGGTACTGGTGCGATCATGGCTGTTCCAGCACATGACGAACGTGACTACGAATTTGCGAAAAAATTCGATTTACCAATCATTCCTGTACTTGAAGGCG
>cdfec72c6f180be531577d14828c649f
GATCTGTTTCGCTTGGTCATTTAGAGGAAGTAAAAGTTGTAACAAGGTTTCCGTAGGTGAACCTGCGGAAGGATCATTAACAAATCCGTGAGCGGGGCTATTGCCCCGACACACGTTCCGCGTCCACGCAAATACAACGTGTTTGCGCAGCGCGTCACATTCTATGCTTTTGACTGATTGCGCAAAACTACAAACAACTTTTAACAATGGATCTCTAGGCTCTTGCATCGATGAAGAACGCAGCTCGGGAAGATC
>ac688d3089687b9f572bbb51a0ddf304
GATCTTGGTCATTTAGAGGAAGTAACGCAGATTCAAGTGGAATGGCTGAAAAATGCGCGCAAGGTAGGCGTTACTTCGGGTGCTTCCACCCCAACATTGATCACGAAGGAAGTCATTTCTTATCTGGAACAATTTGATCCGAAGGATCCGGCTACTTGGCCGATCAAACGAACGATTAACATGGATCGACTGTTGCCACGGGTTAAAGAAAAAACCGTTTAACGGCATCGATGAAGAACGCAGCTCG
>ae48f67d898eb59c27f6c17919e6530d
TTGCTAACCATGAACAAGAAGCAAGGGATCTTGCTTATGAGTTGGAAGAGCTGAATCGTCGACGGCAAGCGCTTGTTGAACAAATAACGAAAGAAGCATTTGCCATGTTAACAGAACAAGGTCTTGACGATGATCGGGTGATCGTCCTTGCTCAACAAGGCTGGAATGTCGGAGTAATCGGCATTGTGGCATCGCGAATTATGGAAAAGAAACATCGCCCGGTCGTCGTGTTAA
>e7955f59f6e048dc3cbd2d5b2bddf1c8
GGAAGTAAAAGTCGTAACAAGGTCTCCGTAGGTGAACCTGCGGAGGGATCATTACTGAGTTTTTAACTCTCCAAACCATGTGAACTTACCACTGTTGCCTCGGTGGTCGGTGCTGGAAACAGTGCTGCCACCGGTGGACTACTAAACTCTTGTTAATTTTTGTCAAATCTGAATCAAAACTAAGAAATAAGTTAAAACTTTCAACAACGGATCTCTTGGTTCTGGCATCG
>ace71dd82a75271cee0d153aa043d410
AAGTCGTAACAAGGTTTCCGTAGGTGAACCTGCGGAAGGATCATTACCGAGTGAGGGCCCCTCGCGGCCCAACCTCCCACCCTTGTCTCCAACACCTGTTGCTTCGGCGGGCCCACCGGGGCCACCCGGTCGCCGGGGGACATCCGTCCCCGGGCCCGCGCCCGCCGAGGCGCTCTGTGAACCCTGATGAAGATGGGCTGTCTGAGTGATATGAAAATTGTCAAAACTTTCAACAATGGATCTCTTGGTTCCG
>ab029fa59ad64fbbcf84aa41e8e53966
AAGTCGTAACAAGGTCTCCGTTGGTGAACCAGCGGAGGGATCATTACCGAGTTTACAACTCCCAAACCCAATGTGAACGTTACCAAACTGTTGCCTCGGCGGGATCTCTGCCCCGGGTGCGTCGCAGCCCCGGACCAAGGCGCCCGCCGGAGGACCAACCTAAAACTCTTATTGTATACCCCTCGCGGGTTTTTTATAATCTGAGCCTTCTCGGCGCCTCTCGTAGGCGTTTCGAAAATGAATCAAAACTTTCAACAACGGATCTCTTGGTTCTG
>8d94a81019d975945fdda46f2e352fa1
AAGCATCAAGGCTGCGTTTACGAGTAAAGGCATGAGAATTATCAATAAAATTATGAATGTGAATCGCAGTATCATTGATAATTTGATCAAAACGTTCTAAAATATTTTGATGAGGGGCTTTCATAATTAACACCAGCTTTCTGGTAATAATTTTGAAGGTTTAAAACTTTAATGAGCGGGCGGAAAGATAGGTCTTTTCGCCTTTATTTTTGCCAAAAAAGAATCGAATCCAAATGATTCGATTCCTAAAAAGATCAGTTTTCAAAAGTCAATATCTTAACTTAATGACATTGGAACTCCAAGCCTAGTGTGTTTCTTCCACCTTTTTACTTATTTTGATTTTCTTTTTCCTTCAATTTGTGCAGAATCCGTTCATTTTCCTTAGTACGTTTTTCAACTGCT
>052c02ca3da025279e712004fe3081b5
AAGTCGTAACAAGGTCTCCGTTGGTGAACCAGCGGAGGGATCATTACTGAGTTATCCAACTCCCAAACCCCTGTGAACATACCACTTGTTGCCTCGGCGGATCAGCCCGCTCCCGGTAAAACGGGACGGCCCGCCAGAGGACCCCTAAACTCTGTTTCTATATGTAACTACTGAGTAAAACCATAAATAAATCAAAACTTTCAACAACGGATCTCTTGGTTCTG
>7a18456d5ac0ac5ae62047ac7d3f7323
AAGTCGTAACAAGGTCTCCGTTGGTGAACCAGCGGAGGGATCATTACAGAGTCTAGCGACTCCCAAACCACTGTTAATCTACCGTACCGTTGCCTCGGCGGGCTGCCTCTGGGAGGGGCCGCAGCTACGCCCGCCGCAGGCCTCAAAACTATACCTATTTTTGTGGCACTTCTGAGCAAACTTCCAAACAATCAAAACTTTCAACAACGGATCTCTTGGTTCTG
>dbb74da70791a6a02c49172e428d70c3
AAGTCGTAACAAGGTTTCCGTAGGTGAACCTGCGGAAGGATCATTACCGAGTGAGGGCCCTCTGGGTCCAACCTCCCACCCGTGTTTATCATACCTAGTTGCTTCGGCGGGCCCGCCGTCATGGCCGCCGGGGGGCACCCGCCCCCGGGCCCGCGCCCGCCGAAGACCCCCCTGAACGCTGTCTGAAGATTTGCAGTCTGAGCGATTAGCTAAATCAGTTAAAACTTTCAACAACGGATCTCTTGGTTCCG
>2c661f5f31d161813af0e8477ff83edc
AAGTCGTAACAAGGTAACCGTAGGTGAACCTGCGGTTGGATCATTACTGATTACTAGTTGACTTGTGTTTGATGCTCTCACGAGCTCACCTTGACAACTTTTTAACACTTTGTGCATTACTATGTTTTTTGGGTTCTTTTACAGAGTTTTGAGACGCAAGAATCAAGCTTTGAAAAAGGCCCAACCATGTATAAACCACTGATTTTTTTTGTCTGACTTTTTTTTATTGAAAAATGAAAAACAACTTTTGACAACGGATCTCTTGGCTCTC
>facd0f3bd4ed5853b8c0cfc6530c01fb
TCCGATCTATGAGCCTTGGTCATTTAGAGGAAGTAATATAGCATCGATGAAGAACGCAGCATGGCATCGATGAAGAACGCAGCATCACCGACTACCCATGAGAGAGGATGATGCTCTTCCGATCTCAGGCACTTGGTCATTTAGAGGAAGTAATATATAGCATCGATGAAGAACGCAGCGTCGTCAGTCGTACGCTTGGTCATTTAGAGGAAGTAATATATATAGCATCGATGAAGAACGCAGCTCGGGAAGATCGGA
>6005aaeb38c7758707bb64d52bf9e08b
GTGCTCGATGTCTATCCAGAATGCCATGCAATCAGGCGTCAGCGGCCTTTTCGCCAACGGCAGCCGGATGAGCTACGTCGGCAACAACATCGCCAACTCCCAGACCGTCGGCTACAAGCGCCAATTTGCCGACATGGTCTCCATGACCGCGGGCGGGCGGGCAGACTCGGCAACCACGGTGCGAACCGTCAGCCGCATGGACATGTTGAGTCAGGGCACGATGATGACCACCAACCGTGCGACCGATCTGGCGGTCGTCGGCAGCGGCTTCTTCGTGGTCGGGCTGGATACTGCCGCGGACGTGAACACGACCGGTCATCGCCTGAGCCGGGCGGGCAACTTCC
>7c6a1931854867d40734e4e8333fe7c5
CGTGTGCTCTTCCGATCTCGTACGCTTGGTCATTTAGAGGAAGTAAAAGTCGTAACAAGGTTTCCGTAGGTGAACCTGCGGAAGGATCATTACTGTGATTTAGTACTACACTGCGTGAGCGGAACGAAAACAAAAACACCTAAAATGTGGAATATAGCATATAGTCGACAAGAGAAATCTACGAAAAACAAACAAAACTTTCAACAACGGATCTCTTGGTTCTCGCATCGATGAAGAACGCAGCGTACTTAGATCGGAAGAGCGTCGT
>9a697c39698feb822c9b675f85c3fa98
AAGTCGTAACAAGGTCTCCGTTGGTGAACCAGCGGAGGGATCATTACCGAGTTTACAACTCCCAAACCCAATGTGAACGTTACCAAACTGTTGCCTCGGCGGGATCTCTGCCCCGGGTGCGTCGCAGCCCCGGACCAAGGCGCCCGCCGGAGGACCAACCAAAACTCTTTTTGTATACCCCCTCGCGGGTTTTTTATAATCTGAGCCTTCTCGGCGCCTCTCGTAGGCGTTTCGAAAATGAATCAAAACTTTCAACAACGGATCTCTTGGTTCTG
>b63e646122059e6b337798baed28127f
AAGTCGTAACAAGGTTTCCGTAGGTGAACCTGCGGAAGGATCATTAAATTCAGTAGCTTGCTACTGTTAGGGGGGTCTATTAGTCTGTATAGTATCACTACTGATGAGCAGCACGACCCTCTGTCTATACCCTTGTCTTTTGCGCACTCATGTTTCCTCGGCGGCTTAATACCCGCCGGCTGGATCAATCTATAACCTTTTTAATTTTCAATCAGCGTCTGAAAAACCTAATAATTACAACTTTCAACAACGGATCTCTTGGTTCTG
>bb3451f69011a03bdc85d5c3233ec160
TGATACGGCGACCACCGAGATCTACACTCAGACGAACACTCTTTCCCTACACGACGCTCTTCCGATCTACTGATCTTGGTCATTTAGAGGAAGTAAGGATATCAACCTAAGGCTAAAGGCAAAATCGTTAGGGCTGCCTGCAGAAGATTATGAAACGGGAAAGATCAAAAATGTAAACTCGCTGTATATCGGCAAAACGGTTGTTGAAAAGGTGGACGCAGAAAGCATCGATGAAGAACGCAGCGTCGTCAGATCGGAAGAGCACACGTCTGAACTCCAGTCACACTGCTTGATCTCGTATGCCGTCTTCTGCTTGAA
>20453236ea16a2f78b71f8610e08a0dd
AGAGGAAGTAAAAGTCGTAACAAGGTCTCCGTTGGTGAACCAGCGGAGGGATCATTACAGAGTTGCAAAACTCCCAACCCTCTGTGAACGTACCTATTAGTTGCTTCGGCGGAAGGCCCTTCAGGGGGCGGCCCGCCGAAGGCCTACAAACACCTGTATTTTTGGCATCTCTGAGTTATCTATAAAATAAGTTAAAACTTTCAACAACGGATCTCTTGGTTCTGGCATCGATG
>f15431d5502bfecff00cb6cbe31827a2
AAGTCGTAACAAGGTCTCCGTTGGTGAACCAGCGGAGGGATCATTACCGAGTTATTACTCCAAACCCTTTGTGAACCTTACCATTTTGTTGCTCGGCGCACCGCGGGCCGCGGCTTCGGCCCGTCCCGCAGCGCGCCAGAGGACCCAACTCTTCAATTTATAGCGTACCTTCTGATTTACAAAACAAACAAGTTAAAACTTTCAACAACGGATCTCTTGGTTCTG
>339c1db7318ad11737bca65f6007f981
AAGTCGTAACAAGGTTTCCGTAGGTGAACCTGCGGAAGGATCATTACCGAGTGCGGGTCCCCTTCGTGGGACCCAACCTCCCACCCGTGATTATTGTACCTCCTGTTGCTTCGGCGCGGCCCCCCGGGGCCCGCCGGAGACATCTTCTCGAACGCTGTCTTTGAAAAGGATTGCTGTCTGAGTAAACATACCAAATCGGTTAAAACTTTCAACAACGGATCTCTTGGTTCCG
>aeea586ba4ae5172ad2f7319ac6b5cd7
GTGCTCTTCCGATCTCGTACGCTTGGTCATTTAGAGGAAGTAACCCCTACTTTATTCTATCTATCTCAATTGACTAGCTACGTTATAAACCACCTTAATTCGATAGTTTCTGTTCAAACCCGTTGGCGTCTTTGGACGTTTCTGGGCAGTAGCATATCTCCGTACAGGAGCCTCACCTAACGAGGTATTTCTAATTTGTTGGAGCAGATCATAGACTCAATAGTGCATCGATGAAGAACGCAGCTGCCGAAGATCGGAAGAGCGT
>03a6aa9c7991faf7532cb45500b8d66b
TGTGCTCTTCCGATCTGTTTCGCTTGGTCATTTAGAGGAAGTAAAAGTCGTAACAAGGTTTCCGTAGGTGAACCTGCGGAAGGATCATTACCAATATAGCGAACCGAGCGTTAGCGAGGCTTCGCGATCAAATTTGTATTTAAAACCCAACTCTTTAAATGTATATTATTATTGTATTTTAAATAATAAAAAGATCACTTTCAACAACGGATCTCTTGGCTCTCGCATCGATGAAGAACGCAGCTCGGGAAGATCGGAAGAGCGTC
>b8b5681b8b81b7ee2ad27fbedf20c511
AAGTCGTAACAAGGTTTCCGTAGGTGAACCTGCGGAAGGATCATTACCGAGCGAGGGCCCTCTGGGTCCAACCTCCCACCCGTGTTTATCGTACCTTGTTGCTTCGGCGGGCCCGCCTCACGGCCGCCGGGGGGCTTCTGCCCTCTGGCCCGCGCCCGCCGAAGACACCATTGAACGCTGTCTGAAGATTGCAGTCTGAGCAATTAGCTAAATAAGTTAAAACTTTCAACAACGGATCTCTTGGTTCCG
>348d55e8f0c9148e67da4414a2e1bd1f
AAGTCGTAACAAGGTTTCCGTAGGTGAACCTGCGGAAGGATCATTAACGTATCTTCAGGCGCCCGTCCGTGGGCCCAGCTCCGGCCGCGAGGTCGTGCAGCGGGCTTTCGGCGGCGCCCAACCTTCACAAACCCACCGTGCACCTTTGCGGGAGAGGCTTGCCGGGCGAGAGCTCGGTCGGCCGATCCCGCTCCAAACAAACACTAGTTACGAGAATGTGATGCGGCCTTTGCGTCGCCTAATGACATGACAACTTTCAACAACGGATCTCTTGGCTCTC
>df6b25fb14bff9432eed7db70a99a9b8
TGGTCATTTAGAGGAAGTAAAAGTCGTAACAAGGTTTCCGTAGGTGAACCTGCGGAAGGATCATTACAAAAATCCAAATTATCCATTTGTGAACTAGCCTAACTGTGGTTAGGCGAGCTTGCTTGGTGAGTCTAGTGCTTGCCGGCAATCAAATAAACTAAAAGTAGTCAATGTGAGAAACTTTAAAATTTAAACAACTTTTAACAGTGGATCTCTTGGCTCTTGCATCGATGAAGAACGCA
>42492eede57cf66b826a622aff761d73
AGTAAATAACATGATAAACAGAGTAGTCTTAGTCGGTCGCTTAACACGTGATCCAGAATTGAAGTATTCGCAATCAGGGGTGGCAGTGGTACGTTTTACACTGGCGGTCAACCGAACATTTAAAAATCAACAGGGCGAACAAGAAGCGGACTTCATCAATTGTGTTGCATGGCGCAAACAGGCAGAAAACACAGCCAATTACTTGCGAAAGGGAAGTTTAGCAGGCA
>d22c510661807354cbeadcd4f79cf291
AAGTCGTAACAAGGTTTCCGTAGGTGAACCTGCGGAAGGATCATTATCGAGTTTTGAAATGGGTTGTAGCTGGCTTCTCCGGAGGCATGTGCACGCCCTGCTCATCCACTCTACACCTGTGCACTTACTGTGGGTATCGGGAGGTGTCGCGTCGTTTACGGCGAGGCGTTAACCGTGCCTACGTTTTACTACAAACGATTCAGTATCAGAATGTGTATTGCGATGTAACGCATCTATATACAACTTTCAGCAACGGATCTCTTGGCTCTC
>cc22d14d1df044646949ffaa92f95cc5
GTAAGCGAACATGGGACGCAGAAGACGCGCCGAGATACGCCGGTTGGAACCCGACCTGGTCTACTCCGACACCACCGTCACCGCCTTCGTCAACAAGCTCATGCGTGATGGCAAGAAGAACGCTGCCAGCCGGATCTTCTACGGCGCCTGCCGCCTGATCCAGGAGCGCAGCGGCCAGGAGCCCCTCAAGGTGTTCCGTCAGGCCCTCGACAACATCAAGCCGCGC
>d092b2df3d21b98cef7c2a64a4d9bb78
TATATAGCATCGATGAAGAACGCAGCGTCGTCAGTGGTAGCCTTGGTCATTTAGAGGAAGTAAAAGTCGTAACAAGGTTTCCGTAGGTGAACCTGCGGAAGGATCATTAGAGAAAATATGAGCGGTCTCGTGGAGAGCCTGCTGGGGGGAGCCACTGTGGGGGAGCGCACACGCCAGCCAGCGCTTAGTTGCGCGGCGGCTGTGGGTGCTCTGCCGGGCGCCCTCTGCGAAGGCGGCTCTGCACAGAGAACAACATACACACAGTGGAGACACGTATGCACGTTTTTCTGGGTGCATTGGTGCTTTGGGCTGGCGACGGCCCAGAGTGCGGCACGCAAAACACAAACAAAAATGCAGTTGCAAGAAACAGTCAGCAAAAGTATAAAAAACATATACACAAATATTCAAAACTTTCAACAACGGATCTCTTGGTTCTC
>7f02911d1ffa091eceeee04dfc679c96
TTAGAGGAAGTAAAAGTCGTAACAAGGTTTCCGTAGGTGAACCTGCGGAAGGATCATTAATGATTTGAAAAAAAAGTGAGCTCATGAATATGAGTTTTACTTTACACTTCTTTTAAACCCCTGTTTTAAAAATGTTTACTAGAGTGTTTTTAAAATTATAACTGTAATGGTTGTAATGAAAAAGTTTAATAATAAAACTTTCAGCAATGGATCTCTTGGTTCAGGCATCGATGAA
>823a5fc3135529fe2a15b243189fdf73
ATAATGCATCCAGATCGTTCATTTGGATTTCCCTCGCTTTCGATTACGGGTAGTGGGTGTTGGCGATTTGACGCCCGATTTTGCCTTGCCGCGATCCCTGCGTTTAGGCAAAGACGGCTCACGCTCCATTTCCCGCCGTCTTTTTTCCGCTGCACGATTTTCTTCCCGGATTTCACGCAACAGCTCTCGTATCGATACTTTTTTCTGCGCTGGCTGGCGGTCAGTCGTATCCTTTGCGTTGTCGGCGCTGCGCTCTGAGATAGGCACGGACGGAATAGCCGGTTCCTTCGTTCTCTCCTCCT
>85cfc427db1e56c10937c8ab74d278be
TCGAAGAAGCTTGCAAACGCATAAAATCTACATTAAAAAAACTAAAATAAATGAACGAATCTACGCTCCGAGAGCTTTTTGATGGTTTCAACAACCTCACCGCATTAGTAATAGGCGATGTTATGATCGACTCGTATGTATGGGGAAAAGTAAATCGAATTTCGCCCGAGGCTCCGGTTCCAATTGTACAGATCAATAAAAAAGAAAACCGATTGGGCGGTGCGGCCAATGTAGCACTTAACGTAGCTGCCCTGGGTGCAAAACCCATCATTTGCGCAGTTGTGGGCGACGATTCAAACGCCGAAGTTTTTAACGAAATCCTTAGGATGGAAAAAATGGAAACTACTGGCGTGATGAAATCGGCCGATAGACCCACAACCGTAAAAACACGTGTTATAAGCAGCCAACAACATATCGTTC
>7fc95c52a5bef4b41a95fbbc7ffa41f8
CTTGGTCATTTAGAGGAAGTAAAAGTCGTAACAAGGTTTCCGTAGGTGAACCTGCGGAAGGATCATTATGAGAATATGATATTATTGTTTGTTGGATTGTTTTTTATGTTGTTTTGTTTTTTATTTGTTGAATTTTGGTGTTATTAATATGTATTGTGTTTATGACACGTACATACAAAATACAAATTTCAATATAAAATACAACAAGGGATATCTTGGCTCTCGCATCGATGAAGAACGCAGC
>b16d78a78637ab7f8ea7442e1b6ecebe
GGAAGTAAAAGTCGTAACAAGGTCTCCGTTGGTGAACCAGCGGAGGGATCATTATAGAGTTCTAAACTCCAAACCTTTGTGAACATATACGTGTTGCTTCGGCGGGTTGGGGGGCCCAGCGCCCACCGTCGCCCGCCGGGGACCCAAACTCTTGCCTTCTAGCGGAATCTTCTGAGTGAAAGCAAATAAAATCAAAACTTTCAGCAACGGATCTCTTGGCTCTAGCATCG
>d74647adedc9f373d39a0dd9c126a4a8
AAGTCGTAACAAGGTCTCCGTTGGTGAACCAGCGGAGGGATCATTACCAGAGTGCCCTAGGCTCTCCAACCCATTGTGAACATACCTATCGTTCCCTCGGCGGGCTCAGCGCGCGGTGCCTCCGGGCTCCGGGCGTCCGCCGGGGACAACCAAACTCTGATTTTATTGTGAATCTCTGAGGGGCGAAAGCCCGAAAACAAAATGAATCAAAACTTTCAACAACGGATCTCTTGGCTCTG
>0ab8183eb53f4c4ee1fe972e6719ea78
AAGTCGTAACAAGGTTTCCGTAGGTGAACCTGCGGAAGGATCATTACCGAGTATTGGGTTTAAAAGCCCGCACTCCAACCCTCTGTGTATTCGACCTTGTTGCTTTGGCGGGCCTGCGGGTAACACCGCTGCCGGCTCTTTGCTGGCTAGTGCCCGCCGGAGAACCACTAAACTCTTGTTTTAACGGTGTCGTCTGAGTCTATTTTAATAGTTAAAACTTTCAACAACGGATCTCTTGGTTCTG
>13134ae1392dd01f8db58bd85ff033eb
AAGTCGTAACAAGGTCTCCGTTGGTGAACCAGCGGAGGGATCATTACAGAGTTGCAAAACTCCCTAAACCATCGTGAACGTTACCCAAACCGTTGCTTCGGCGGGCGGCGCCCTCGCGCGCCCCTGGGCCCCACCGCGGGCGCCCGCCGGAGGTACCCAAACTCTTGATACATTATGGCCACTCTGAGTCTTCTGTACTGAATAAGTCAAAACTTTCAACAACGGATCTCTTGGTTCTG
>4280783eb21519e0b64fd3597c146bee
CACGCTTTTATGATTACCTTGCCCAAGGTTTATTCAATTTACAATTTATTACCGACCCAAACATGATTGTATTAGGTGGGGGTGTTTCACAATATGAACCACTCATTCCTGAATTACAGAAACGTTTAGATAAACGTATGAAAACGGCAAATATTACAGATTTTACCTTTAATATCAAAGCATGTCACTTTAAAAATAATGCAAATTTATTAGGGGCAGTATATAGTTTTATGCAACAACACAATATAGAATAGAGGATAAGTATGTTCGAATTAATTACAGCATTACCAACA
>1741cb12e2fb204d45f4c0617c107e47
GCTCTTCCGATCTCGTACGCTTGGTCATTTAGAGGAAGTAAAAGTCGTAACAAGGTTTCCGTAGGTGAACCTGCGGAAGGATCATTAACAAAGTTCGCTTCTCTGAAGCAACTGATCTCTAACACCTGTGCATCTTGTCGCTCCGGCGATATATCAAACATCAGTGTAAAGAATGTAATTTATTATAACAAATACAACTTTCAACAACGGATCTCTTGGCTCTCGCATCGATGAAGAACGCAGCTGCCGAAGATCGGAAGAGC
>e47603dfbfbefad82ba16050801802a9
AAGTCGTAACAAGGTTTCCGTAGGTGAACCTGCGGAAGGATCATTACCGAGTGAGGGCCCTCTGGGTCCAACCTCCCACCCGTGTTTAACGTACCTTGTTGCTTCGGCGGGCCCGCCATCCGGCCGCCGGGGGGCACCCGCCCCTAGGCCCGCGCCCGCCGAAGACACCCCCGAACTCTTGTCTGAAGAATGCAGTCTGAGCGAAAAGCTTTAATTAGTTAAAACTTTCAACAACGGATCTCTTGGTTCCG
>5788d4c4a9b58710dea4e9e2930b1765
AAGTCGTAACAAGGTTTCCGTAGGTGAACCTGCGGAAGGATCATTATTGAATGTCGAGTGTGTCTCCTTCACGGGAGTGCACTCTTTCACATCCATAACACCTGTGCACTGTTGGTCGTTGTGTAAGCCATGACAGCACTGTCTGGCTGAAACATCGACCTACCTTTCATACCCACAAACATATGTACCAAATGTAGTCTTATTATAACATAATAAAACTTTCAACAACGGATCTCTTGGCTCTC
>77ea13ef5c3851730817eee5f7ad3ee3
AAGTCGTAACAAGGTTTCCGTAGGTGAACCTGCGGAAGGATCATTACCGTGCCGGGGGCCCTTCGGGGTCCCATTGTGCCACCCGTGTTTACTTGTACCTGTTGCTTCGGCGGGCCTGCGGGCCTCGCTCGCTGCCGGGGGACTGGGTCCCCGGGCGCGTGCCCGCCGGAGACACCCCAAACTTCTCTAACGGATACGTCTGAGCAAATGATCTAATCATTAAAACTTTCAACAACGGATCTCTTGGTTCCC
>a87d8c5108b83d344caa175c0ddc533f
AAGTCGTAACAAGGTTTCCGTAGGTGAACCTGCGGAAGGATCATTACACTTGAGGAGTCCCTAAAAAGACTTCTAGTAAGGAGGTTTGTTAGTCTGTATGGCCCCAAAAGGGCCGATGAGCAGCGTGCCTCTTTTGTCTACCCTTGTCTTTTGCGTACCCACGTTTCCTCGGCAGGCTTGCCTGTCGATTGGACATTTACATAACCTTTTTAATCTTCAATCAGCGTCTGAAAAACCTAATAATTACAACTTTCAACAACGGATCTCTTGGTTCTG
>ec0bf992f130dbf4f1396c750b3a8f64
AAGTCGTAACAAGGTTTCCGTAGGTGAACCTGCGGAAGGATCATTACCGAGTGTTTGGGCGCCCCCTCGCGGGGTGCCCGTCCTCCCATCCGTGTCTATTTGTACCCTGTTGCTTCGGCGGGCCCGCCCATCGTGGCCGCCGGGGGGCTTCACTGCCCCCGGGCCCGTGCCCGCCGGAGACCTCAACCATGAACACTGTCTGAAGGTTGCAGTCTGAGTGAATGATATAAAAATCGTTAAAACTTTCAACAACGGATCTCTTGGTTCCG
>bbc52cc99b14d35b15d9212feb081afc
TCAGACGAACACTCTTTCCCTACACGACGCTCTTCCGATCTACTGATCTTGGTCATTTAGAGGAAGTAAGAAAATTACTAAATAAGTAGAATAATAAAACGGGAAATTTCACGACTGGAATTTCCCGTTTTTTGCATGAAAAGATCGTTTTCCTGAGGAATTTTTATCGTTGAAATCATGGTTACCCATGAATTTGTTTCGCTTTTTCCATATTGACACGGATCGCATCGATGAAGAACGCAGCTCGGGAAGATCGGAAGAGCACACGTCTGAACTCCAGTCACACTGCTT
>c8aa0ea55e657097ab04d2f8b8bcf403
TGACTGGAGTTCAGACGTGTGCTCTTCCGATCTCGTACGCTTGGTCATTTAGAGGAAGTAATAAAGACTGCCAACTGCCGGCATGTGATTGATGAAAGCATACAGAGGTCATCTCCGGCAACTCATCAGCTTCTACTATTTAATTGATTCAACCCATAAGAAAATCTGTTGAGCGGCGGGAGAGAACCATTGCGCTCTTATCACAACTGCATGCCCGCAGGCCGGCATCGATGAAGAACGCAGCTGCCGAAGATCGGAAGAGCGTCGTGTAGGGAAAGAGTGT
>834f051531df6ab75680980d8a86bf75
AAAAGTCGTAACAAGGTTTCCGTAGGTGAACCTGCGGAAGGATCATTAATGAATTTTTAGGGCGCTCTTTTTAGAGGTCCGACCAATTTCATTTCCACACACCGTGAACACACTTCATTTTTTACACACAATTTATAAACACACAAGTCTATAAGAATGTATAAAGTCTCTTAATTGAGCATAAAGTTATAATACAACTTTCGGCAACGGATCTCTTGGCTCTC
>8755f3775df545d92422936dd828ec75
AAGTCGTAACAAGGTTTCCGTAGGTGAACCTGCGGAAGGATCATTACATTCAGTAGCTTGCTACTGTTAGGGGGGTCCATTAGTCTGTATAGTATCACTACTGATGAGCAGCACGACTCCCTGTCTATACCCTTGTCTTTTGCGCACTCATGTTTCCTCGGCGGCTTGATACCCGCCGGCTGGATCAATCTATAACCTTTTTAATTTTCAATCAGCGTCTGAAAAACCTAATAATTACAACTTTCAACAACGGATCTCTTGGTTCTG
>7498b037321f2706fc09f1b942da6d87
AAGTCGTAACAAGGTCTCCGTTGGTGAACCAGCGGAGGGATCATTACAGAGTTATACAACTCCCATACCATTTGTAAACTTTACTCAGTTATGCCTCGGCGTGAACTGCGTACGGAGGCAGAGTGGTGTTACCCGGTAGCTTACCCTGTAGGTTACCCTGTAGCGCTACCCTGTATCAACTCCCGCGCAGCCCGCCGGTGGTACACTAAACTCTTGTTTTATTTTATATTCTGAGCGTATTATTTTAATAATTAAAACTTTCAACAACGGATCTCTTGGTTCTG
>1544187a04720d23a926035eff72b38b
ACGACGCTCTTCCGATCTATGAGCCTTGGTCATTTAGAGGAAGTAAAAGTCGTAACAAGGTTTCCGTAGGTGAACCTGCGGAAGGATCATTACTGTGATTTAGTACTACACTGCGTGAGCGGAACGAAAACAACAACACCTAAAATGTGGAATATAGCATATAGTCGACAAGAGAAATCTACGAAAAACAAACAAAACTTTCAACAACGGATCTCTTGGTTCTCGCATCGATGAAGAACGCAGCTCGGGAAGATCGGAAGAGCACACG
>ed185ba8432d55ae1d8cc8afbef4f578
ACACGACGCTCTTCCGATCTACTGATCTTGGTCATTTAGAGGAAGTAAAAGTCGTAACAAGGTTTCCGTAGGTGAACCTGCGGAAGGATCATTAGAGTGACAAGATCACCACCCTCGGTTATGCACACGTTGCTTTGGCGCAGGCCAATCTCATCACACACTATTTTTTATCGTCTGAGCACTATATAACATTAAAACTTTCAACAACGGATCTCTTGGTTCTGGCATCGATGAAGAACGCAGCGTCGTCAGATCGGAAGAGCACACGTC
>4e842d16127f400f62e2bee23a5ad942
TCAATAAAGGGGAATAATTAGTAATGTTTAAACGAAGAAAAAAACAAAAACATAGTAAAATTCGTCATCTGATCACACAAATGAATCCTACGTCGATCATCTCGGAACAATATAGAGCGATTCGGACAAACTTGCAATTTTCCGCTGTAGATGAGTCATTACGCTCAATCGTCGTTACTTCAGCGGGGCCTGCTGCGGGAAAATCAATTACCGCGGCAAACTTAGCCATCGTTTATGCACAGCAAGGAGCGAAGACACTTC
>397aba0a9132a54e7a4503a178696f96
CTTTCCCTACACGACGCTCTTCCGATCTATGAGCCTTGGTCATTTAGAGGAAGTAATATATATAGCATCGATGAAGAACGCAGCGTCGTCAGTCGTACGCTTGGTCATTTAGAGGAAGTAAAAGTCGTAACAAGGCATCGATGAAGAACGCAGCATCACCGACTGCCCATAGAGAGAGGATGATGCTCTTCCGATCTATGAGCGGAAGCAAAAGTCGTAACAAGGCATCGATGAAGAACGCAGCTCGGGAAGATCGGAAGAGCACACGTCTGAACTCC
>2c5cae319ab55197d0a6282befeb8cb8
AAGTCGTAACAAGGTCTCCGTTGGTGAACCAGCGGAGGGATCATTACCGAGTTTACAACTCCCAAACCCCTGTGAACATACCTATTGTTGCTTCGGCGGACACGCCCCGGCGCCCCCGTGCCCGGAACCAGGCGCCCGCCGGAGGACCACAAACCATGTCTTACTATAGTGGTATCATCTGAGTGGCACAAACAAATAAATCAAAACTTTCAACAACGGATCTCTTGGTTCTG
>a12a2cfd3d93ed942c0abfbe068f8109
AAGTCGTAACAAGGTTTCCGTAGGTGAACCTGCGGAAGGATCATTACTGAGCGCGAGGCCACGCGGGGCGCATGCCTTGCGTCGGCTGACCCTCCACCCGTGTGAACTGTCTCCTGTTGCTTTGGCGGGCCGGGCTCGTCCTGCCGGCTCCGGCTGGGGAGTGCCCGCCAGAGAAGCCCCAACTCGTGCTGTTTGTGTCGTCTGAGTGAATGTGGAATCAGTAAAACTTTCAACAACGGATCTCTTGGCTCTG
>7c58d071b72381023c8192e3c946a7df
TGGTCATTTAGAGGAAGTAATGCATTTTGTGATCGATTTTATCGGGCTTTTGAAAAATTTTTACTGTGTAGTATTTTCCGGTGATCCAATGATTTATGAAATTGTCATAGTAGTATGATCCGGGATTTCCGGATTGTCCGCCCGGATAGACAACGTGTGCAAGGACACTATCCGGGTGAAGTTCTACGATCATACGCCAACTGGGGCCGTGTGTTTTACTGATGGCATCGATGAAGAACGCA
>3f73613f80e7b995b8b19c5075d0ef50
CGATGCGACAGGCACCAGAAAACCGGCCCCTGCCCAAGCGTGACGCGGTAGAGGTCTGGCTGTTCGATCTCGACAACACGCTCTATCCGGCGGCCTGCAACCTCTTTCCCCAGGTCGAAAGGCGGATGGGGGAGTTCATCTGCAAGCATTTCGATCTCAAGCTGCCTGAGGCAAAGGCCCTGCAGAAGCGGCTTTTCCATGAACATGGCACGACTCTGCGGGGCTTGATGAGCGAGCACG
>c5e9217b0cea988bb31b70e6ba9905cf
GGCCGGAGGTGTTTCTTATGAAGTTAAGGGGAAAGACCATACTTATTGTTGAAGACGATCGAAAAATACGTAAACTCATAAGAATTTACTTGGAGAATGCGGGATTTGAAGTACTGGAAGCAGCGGATGGCATGGAAGGACAACATATGTTTGAAATGCATGACCCTTGTTTTGTCATCATGGATTTGATGCTTCCGAAGCAAAGTGGGGAGGAATTGTGCCATTGGATACGTAGTGAGGCCAAGAGCGATGTACCTATGATCATGCTGACAGCGAAAGTAGATGAACAAGATCGGATTAAAGGTCTTCAGCTTGGTGCGGACGATTATATAACCAAGCCGTTCAGTCCGCAAGAATTAGTCGTGCGTGTGGAAACCGTATTACGACGCACCGC
>2c5b4ffa97c8699f17976309c3bab5e7
TAGAGGAAGTAAAAGTCGTAACAAGGTTTCCGTAGGTGAACCTGCGGAAGGATCATTAATGAATTGTTAGGACGCTCTTTTTAGAGGTCCGACCCCTTCATTTCCTTACACTGTGCACACACTTCTTTTTCACACATTTTAACACATCAGTTTAAAGAATGTAAATAGTCTCTTAATTGAGCATAAAATAAATAAAACTTTCAGCAACGGATCTCTTGGCTCTCGCATCGATGA
>226b5f21c469197bfe873e94cb3bd75d
TATATAGCATCGATGAAGAACGCAGCGTCGTCAGTCGTACGCTTGGTCATTTAGAGGAAGTAATATAATGCACCGATGAAGAACGCAGCATGGCAGTCGTACGCTTGGTCATTTAGAGGAAGTAATATATAGCATCGATGAAGAACGCAGCATCACCGACTGCCCATGAGAGAGGATGATGCTCTTCCGATCTCGTACGCTTGGTCATTTAGAGGAAGTAATATATAGCATCGATGAAGAACGCAGCGTCGTCAGTCGCACGCTTGGTCATTTAGAGGAAGTAATAGCATCGATGAAGAACGCAGCGTCGTCTGAGCCTTGGTCATTTAGAGGAAGTAATATATATAGCATCGATGAAGAACGCAGCTGCCGACTGCCCATAGAGAGGATGATGCTCTTCCGATCTCGTACGCTTGGTCATTTAGAGGAAGTAATA
>cc147ad871902a388bbecd11fbf2ea39
GCAGTGGCTGCAAGAGATCGCGCTGAATCTCAGAATAGATGTTGTCGCTGGTAAGCGGCAACATTTGCTCTTCAAGCTGGCGGACAATGGAATCATTGGCCACGTGATAACTGATCAGGCTGGTTGCAACAAAACCTACCAGTAAAAGCACTACCAGTGAGCTAACAAAAAACCACTTCGTTTGCATAACGATAACAACAGGTAAACAGATCCGAGGGGGCCGACCAAGTGTTCAGAAGGCGTTTGCCGCTGTCTGGAGACGGTGATCGAAGTCGCCAGACTTGGCGCGAATAGTA
>0aecbfc0f4ba0436519a58aaa6b6383c
TCGCAAAAGCAAAAGGGAACGCCTAATTTTAACAGAACATGAGTCAAAAAATCAGAATAAAACTAAAATCCTACGACCATATGCTGGTTGATAAATCGGCTGAAAAAATCGTAAAAACTGTAAAAAGTACAGGTGCAGTAGTAACAGGACCAATTCCGTTGCCTACGCACAAGAAAATATTCACAGTATTGCGCTCTCCGCACGTGAACAAAAAAGCTAGAGAGCAATTTGAATTGAGCTCGTATAAAAGATTGTTGGACATCTATTCTTCTTCATCCAAAACCATCGAT
>70287112784482bfc634444ce689a9ca
GGTCGACAGCAAGGTTGATTAGTACGTAGAACGCCGCGACCACCAGCACTATGGTTTGGATAACGGGAAAGTCGCGTTCGTAAATAGCCTGCAGGGCGAATCGGCCCATCCCGGGCCAGGCAAAGATATCTTCGATGATGACCGTGCCGCCGATCAGCGCCCCGATCTGTATGCCTATCACGGTGGTGACAGGTAGCAGCGCGTTCCGAAGTGCGTGCCTCATCACCACGGCCGCCCTTCCTAGGCCCTTGCCGGTGGCCGTGCGGACGAAATCGAGCCGAAGCACATCAA
>9e1958c26b8423fde7cf88cb64fef5cf
AAGTCGTAACAAGGTCTCCGTTGGTGAACCAGCGGAGGGATCATTACCGAGTTTACAACTCCCAAACCCATGTGAACATACCTACTGTTGCTTCGGCGGGATTGCCCCGGGCGCCTCGTGTGCCCCGGATCAGGCGCCCGCCTAGGAAACTTAACTCTTGTTTTATTTTGGAATCTTCTGAGTAGTTTTTACAAATAAATAAAAACTTTCAACAACGGATCTCTTGGTTCTG
>acdd17db6ee987a6abb9d8f0f94c9957
AAGTCGTAACAAGGTCTCCGTAGGTGAACCTGCGGAGGGATCATTACTGTCCTTCGTTGGCTGTTGAACGATGTACCTTTCTATGCTTGGCTCTCCCTTCCCTGGGAGGGTTTCAAGTTGATTTCAAGTCCTATTCATCAAACCGAGAGTACCCGAACAATTGTTTTCCACGCTAGCTACTGTCCTGCACAGCGGCTAGAACCAAAAAGAAACAAAAACACGACTCGCAACAACGGATATCTTGGTTCTC
>7f430f04d4d0efe268c9879ce706f164
AAGTCGTAACAAGGTCTCCGTTGGTGAACCAGCGGAGGGATCATTACCGAGTTTACAACTCCCAAACCCAATGTGAACGTTACCAAACTGTTGCCTCGGCGGGATCTTCTGCCCCGGGTGCGTCGCAGCCCCGGACCAAGGCGCCCGCCGGAGGAATCAACCAAAACTCTTATTGTATACCCCCTCGCGGGTTTTTTTATAATCTGAGCCTTCTCGGCGCCTCTCGTAGGCGTTTCGAAAATGAATCAAAACTTTCAACAACGGATCTCTTGGTTCTG
>97f1e59f2e91709dfceb7fae695689f9
CTGGTAGCCTTGGTCATTTAGAGGAAGTAAAAGTCGTAACAAGGTCTCCGTAGGTGAACCTGCGGAGGGATCATTATTGAACGGCCCGGTCGGGCCCTCAAAACCTCAAACCCGTGGATGCGATCCGTGCTTCGGCGCCCCGGCGTCGCCTTTATGCAGTCCGTCCGTCCGCGTCTGAATACAACGAAGAATTAAAACTTTCAACAAAGGATCTCTTGGCTCTCGCATCGATGAAGAACGCAGCAAGGAGAG
>8664f5ac6ae8ce2f2706fb949b1a24d1
TCGCTTGGTGAGAAGGAAGTTGTTTTTAGACGGCAGTACCTTTTTAGACGGAAGCACCCGTCACCGTCGGGTGAGCTCGGCGCGCACCGAAGCCGGGACGTACAAGTTTGCCGCTTCCCGGCGCCCCCCGGTCAGCGAAGCGATCAATGTTGAAAGGGTCGCCAGCCCTTTCATTTCCCCTTCGCCCGTCCATACCCGAATCGGCTCTTGAGCCGATCCCGAACCGTCGGCCGGCGCGCCTTCGTGATAAGCGTCGTACGGTGTGTTCGCGGAAACATCCATTAAGCAATAATAGCGGGGATCCCATCCCCCCGCCTCCGCCAAATGACGCGCCTGCTGTAACGTCTCA
>bfce1a277e1961cff3e0d80b87a34289
CCATGGGTGCCTTGGATAAAAGTGAGAAAAAAGCTTTTTATACTGCTTGTGCGGCAATGATTTTAGGATTGGTAGGACTGTATCTCTGGGCTGCTCCTGCTGACTCTGCACTGCGTGATGCCGACGGAGAAATCGCTTCGTTTTCCGCACCTTTAATGCGATCTATTGTTCCTTTAATCTTTATCATATTCTTAATTCCCGGAGTTGTGTATGGAATGATGTCTAAAACTTTCGAAAGCACCAAAGATATTATTGAGAGTATGACAAAATCTATGACAGGAATGAGTTATTATATTGTCATGGCTTTTTTCTGTGCCTTGTTTATCGATGCTTTTGCCAAATCAAATCTCGGTGCTTTATTGGCTTTAAAAGGA
>c9b5667869f1e2796eff46a60e9b566b
ATTGTACGAAGCGATGCATGAGGCTTACCGCAATGGTGCGACAATCTCCGGTACCAGTGCGGGCGCGGCAGTGATGTCGCATCGGATGATCACAGGTGCCCAGCGAGGTGATGAAGACGGTTCGTTCAGGGAGGTGAAAAGCGACTATGCGGTGACGGAAAGTGGAATGGGGTTTCTGACCAATGCAGTGATCGATCAACATTTTATCTACCGTAGCCGGTACAATCGCCTACTCAGCGTACTGTCGGACCATCCTAAGCTGATGATGATCG
>ec15136311caafba3d3e1b9f91caeffd
AAGTCGTAACAAGGTTTCCGTAGGTGAACCTGCGGAAGGATCATTATCGTGTTCCTGCCCTCTGGGTAGAAACCCCACCCTATGTTTAACCCTATCACTGTTTCCCTGGCGGGCCGCCTCAGGGCGCTGGCTCCGGCCGGATCGCGCTCGTCGGGGACATCACAAACCCTGTTTGCAAGTCTGTCCGAGTACTATATCAATAGTTAAAACTTTCAACAACGGATCTCTTGGCTCTG
>8f8b1b396404a2b74950ce0008c565c4
ACCATTAACTATCATTGCTTATGTATTTTTTGTTCGCGCCGGCGGTGTTATGAAGCTTTTTGGTCATTTTATTTCCGCTGTGCTATGAAGTGTCATTACCGAGCGCTGCTTTACGTCGCTGTCAGGTACAGCCCTCAAGGCTTGAACTAAGAAAATACTCGGTTAAAGGCATCACTCTGGAAGCGGACAAACTGCTTCGTATTAGCTTGGGGTTACATGTCGAAGGCAGTTGCTAGAAAAGCCATATGGGCCGCCGCAATTTCTGCGGTGCTTGCCATTTTGATTGTTTTTGTGGGACTTCCCTTCTTTGCATCCACCCAGATTGTTCGCGACCGGATTGCTCACCAGATGACCGCCTGGAGCGGCTACCGGGTCA
>40f346aa09dcb202b5966a8c0a1c38ae
AAGTCGTAACAAGGTTTCCGTAGGTGAACCTGCGGAAGGATCATTACAGTAGTCGCCCGGGTTGCCGCAAGGCCTCCCGGGTAACCTACCACCCTTTGTTTATTACACTTTGTTGCTTTGGCAAGCCTGCCCTCGGGCTGCTGGCTCCGGCCGGCGAGCGCTTGCCAGAGGACCTAAACTCTGTTTGTCTATACTGTCTGAGTACTATATAATAGTTAAAACTTTCAACAACGGATCTCTTGGTTCTG
>a444cf3c7d015f13678b02dce696373d
AAGTCGTAACAAGGTTTCCGTAGGTGAACCTGCGGAAGGATCATTACCGTGCCGTGGCAGCCGGCCCACAAAGCCTGGCTGTTTCACCTGGCCACCCGTGTCTACTTTACCTGTTGCTTCGGCGGGCCTGCGGGCCTGCTCGCTGCCGGGGGACCCTGCAGGGTTCCCAGGTTCGTGCCCGCCGAGGACCATGAAATTCTTGTTCAAGATTGGCGTCTGAGTGATTAAGAAATCAGTTAAAACTTTCAACAACGGATCTCTTGGTTCCC
>741eb4ed6cf8324386743856e9096351
AAGTCGTAACAAGGTCTCCGTAGGTGAACCTGCGGAGGGATCATTACAGAGTTCGTGCCCTCGCGGGTAGATCTCCCACCCTGTGTTATTACCACCCTGTTGCTTTGGCGGGCCGCTAGGCTCGTGCCTAGCCACCGGCTCCGGCTGGTGAGCGCCCGCCAGAGGCCCTCAAAACCCTCTAATCAGTGTCGTCCGAGTACTATACAATCGTTAAAACTTTCAACAACGGATCTCTTGGTTCTG
>4ee0ab68cdd3bbe4296d50369795cfe3
TAGTCACACTCTTTCCCTACACGACGCTCTTCCGATCTCGTACGCTTGGTCATTTAGAGGAAGTAATATAGCATCGATGAAGAACGCAGCTGCCGACTGCCCATAGAGAGGATGATGCTCTTCCGATCTCGTACGCTTGGTCATTTAGAGGAAGTAATAGCATCGATGAAGAACGCAGCGTCGTCAGTCGTACGCTTGGTCATTTAGAGGAAGTAATATATATAGCATCGATGAAGAACGCAGCTGCCGAAGATCGGAAGAGCACACGTCTGAACTCCAGTCACCGAG
>309c92f4038160af7191b8c0789c2dfa
ACGCTCTTCCGATCTCGTACGCTTGGTCATTTAGAGGAAGTAACCCCTACTTTATTCTATCTATCTCAATTGACTAGCTACGTTATAAACCACCTTAATTCGATAGTTTCTGTTCAAACCCGTTGGCGTCTTTGGACGTTTCTGGGCAGTAGCATATCTCCGTACAGGAGCCTCACCTAACGAGGTATTTCTAATTTGTTGGAGCAGATCATAGACTCAATAGTGCATCGATGAAGAACGCAGCTGCCGAAGATCGGAAGAGCAC
>1c7fb11c103dc6ad8d7cdc02103f528e
AAGTCGTAACAAGGTCTCCGTAGGTGAACCTGCGGAGGGATCATTACAAGTGACCCCGGTCTTACCACCGGGATGTTCATAACCCTTTGTTGTCCGACTCTGTTGCCTCCGGGGCGACCCTGCCTTCGGGCGGGGGCTCCGGGTGGACACTTCAAACTCTTGCGTAACTTTGCAGTCTGAGTAAACTTAATTAATAAATTAAAACTTTTAACAACGGATCTCTTGGTTCTG
>626167eee37d4b0041084935ad8dd82d
CTACACGACGCTCTTCCGATCTCAAAAGCTTGGTCATTTAGAGGAAGTAAAAGTCGTAACAAGGTTTCCGTAGGTGAACCTGCGGAAGGATCATTACCGTGACACGATCACCACCCTCGGTTACGCACGCGTTGCTTTGGCGCCCGCCAATCTCACCCAACACTATTCTTTGTCGTCGGAGCACTATAACATTAAAACTTTCAACAACGGATCTCTTGGTTCTGGCATCGATGAAGAACGCAGCGAATGAAGATCGGAAGAGCACACGTCTG
>620ffb9fd9c384cfa5e07b1070453eb7
TCATTTAGAGGAAGTAATGTGTGTTATTGCTCAGCGACTGTGAAATCGCCCCGTACGGCATCTGAAAACGGAACATGACACCACCAGGCATGCCGCTGGCAGCTGGCGCCTCTTCGACCGAAGCAAAGGTAATAAAAGGTCTCGCCCATCTAGCTGTCCAGCCGTCCATGCTTTCGGCCTCGATATTTTGCGGATTTTTCGTTTCGGTCGTCAGTCCCACACTGGCATCGATGAAGAAC
>f9e6c2e90cd54eed887bda741e41d270
AAGTCGTAACAAGGTCTCCGTTGGTGAACCAGCGGAGGGATCATTACCGAGTTTACAACTCCCAAACCCAATGTGAACGTTACCAAACTGTTGCCTCGGCGGGGTCACGCCCCGGGTGCGTAAAAGCCCCGGAACCAGGCGCCCGCCGGAGGAACCAACCAAACTCTTTCTGTAGTCCCCTCGCGGACGTATTTCTTACAGCTCTGAGCAAAAATTCAAAATGAATCAAAACTTTCAACAACGGATCTCTTGGTTCTG
>28bf2061d75b8580bc1d6d326f0ce72f
AAGTCGTAACAAGGTTTCCGTAGGTGAACCTGCGGAAGGATCATTATTGAATTTCATGGGACTTGATGCTGGCTCCGTAAAGGAGCATGTGCTCGGTCTCAATCCAAACAACCACTGTGCACTATTGTCATGGAGGTGGATGACCTCCCCGTGCGAGCGGCGGAGGCCTTCATCTTCATTGATTTTACAAACAACTGCATTGTCTTGTAGAATGTCTCATATTAATGAAATACAACTTTCAACAACGGATCTCTTGGCTCTC
>2a895ec046dd554fab73ecfbb82d328f
CGCTCTTCCGATCTACTGATCTTGGTCATTTAGAGGAAGTAACGCCCATTACGATAGAGATCAATTACATGGCAGCTTATTGATGACTTAGTTGGGTGAGAGAATGGCTCTTGCCTATCCGTTTCTTTGCGGTCGTCGCATTCTCCTTTGCGGACGCTACGTGAACTATTCTTAATGTCTATATGCTCTATCGCTCGTAACTGATTCTGTACACGACATCCGCTGCATCGATGAAGAACGCAGCGTCGTCAGATCGGAAGAGCA
>b4740a93f271df27de1a3f4626048da4
CTCTTCCGATCTGGTAGCCTTGGTCATTTAGAGGAAGTAAAAGTCGTAACAAGGTCTCCGTAGGTGAACCTGCGGAGGGATCATTAACGAATGGCTTCGGCCTTCAACTTCAAAACCCGTGGAATATACCCGTGCTTCGGCGCTATGCGTCGTATTTATGCAATATGTCTGTGTCTGAATTAAACCTAGAATTAAAACTTTCAACAAAGGATCTCTTGGCTCTTGCATCGATGAAGAACGCAGCAAGGAGAGATCGGAAGAG
>0836b50bab18821480c369f4c01635d4
TCTTCCGATCTACTGATCTTGGTCATTTAGAGGAAGTAAGATGAGCCGCAGCTACTACATGTTGATTGCAAGCCTGCCGCAGTTGCCGGTGCGGTTTGATTCCGGACGTTTGCCGATCTCCTGGGCGACGCTCAACGAGCGGCTGCAGCTGTTGCACCCGGCCGATCGCCAGGTGACGCAGCAACTGGGGCTGTACTTCCTCTGGGACAGTCAGCCGCTGGACCGCATCGATGAAGAACGCAGCGTCGTCAGATCGGAAGA
>8d8ff16517e80d68a73024d9c7ee43a5
TTGATCAGGATCGTGCTGTCGGGGATGATGACCCGCTCGGCCGACGAATGGCTGATGTCGCGCTCATGCCATAGCGGCACGTTGTCCAGCGCCGTCATCGCGTTGGCCCGCACCACCCGGGACAGCCCGGAAATTTGCTCGCACAGGCGCGGGTTGCGCTTGTGGGGCATGGCGGAGCTGCCCTTTTGCCCCGCGGCGAAAGGCTCCTCCACTTCCCTGGTTTCGGTTTTTTGCAAGGCGCGGATTTCGGTGGCAAACTTGTCCAGACTC
>2e5b33147f614c897db3d1cc70ee9349
TCCGTATGCATCCAGGCGGCAGTAGAGGTCTGATTGACGATGGCACTGCCCTCGGGCATGTGGGGCACCACAGCACGGGTCATCACCAGGGCGCCGAGCAGGTTTACATCGATTACCTTGCGCAGGTAGTCGAGATCGACGTCCATCAGCGAATTGAATTCCATGTCGCCGAACAGAGCGGCGTTGTTGACCAGGTAGTCAATGCGCCCCCAGCGCTCTACTACCTGCTCCGCCAGAGATCGGGCCGAGGCCTCGGAGGCGATGTCGACCTCGACAAACAGGGCCTCGGCATTCGTACCCTGCAGGGATTCCGCCACCTGCCGGCCTGCCGCT
>07668bd3df4744fdce165982714fd014
AAGTCGTAACAAGGTTTCCGTAGGTGAACCTGCGGAAGGATCATTAAAGAAAATGATGAATAATTGGTAGAGGAGGAGTGATTGAGCCTGCGCTTAAGTGCGCGGTGAGGTTGTTCTTTTTCGTTACGCCGATAATTCTTTACACACATTGGAGTTTTATTTCTACAGTATCGGAGGTAGCAATGCTTCCAACACAAAACACAAACAATTATTTTTATTTTATTATCTAGTCATTCAAAATCTGCTTTACAGCAGTAACCAAAATATTCAAAACTTTCAACAACGGATCTCTTGGTTCTC
>bf13446fb52b1d1de4db56e2c9a04727
AAGTCGTAACAAGGTTTCCGTAGGTGAACCTGCGGAAGGATCATTACAGAATGAAAAGTGCTTAACTGCATTTTTTCTTACACATGTGTTTTTCTTTTTTTGAAAACTTTGCTTTGGTAGGCCTTCTATATGGGGCCTGCCAGAGATTAAACTCAACCAAATTTTATTTAATGTCAACCGATTATTTAATAGTCAAAACTTTCAACAACGGATCTCTTGGTTCTC
>3729d4f61750fc4d52ffce85c24f0816
AAGTCGTAACAAGGTAACCGTAGGTGAACCTGCGGTTGGATCATTACTGAAATGAGTGTTTGTGCCTTTACGGGTCAAGCACGATGGCTTCGGCCATTAACCCCTGTGAAACTGTTTATTGACCTTTGGGTCATCGCTCAGCAATGGGAGGTGGCCCAATAACTCTTAAACCTAATCTTGTGAGTCTTATCCAATTGAAAAAAGAAACAACTTTTGACAACGGATCTCTAGGCTCTC
>1d90a80973344026250c45781e9a9966
AAGTCGTAACAAGGTTTCCGTAGGTGAACCTGCGGAAGGATCATTATCGTGGGGCTTCGGCCCCGTCGAGAAAATACCCTTGCCTTTATGAGTACCTTGGGATACCCACCCCCGGATTTTCCGGGGCGTGGGGGCACCATGATCATTTTCCTCGGCCGGATTCCCGGCCAATGGGGACCACAAAACACCCTGTAACCACCTGTAACTGTCTGATAAAACAAACAAAAATCAAAACTTTCAACAACGGATCTCTTGGTTCTG
>e09054c89038ebe2ccffacd06e07339d
AAGTCGTAACAAGGTTTCCGTAGGTGAACCTGCGGAAGGATCATTCATAATCGAGTGTTTTATGGCACTCTTTAAAAAATCCATATCCACCTTGTGTGCAACGTTTTTGAACTCTCTCTGGCGTTAAAAAACCAAGAGGGTTTGATTAACTTAACTTAACACCTTTAAAGCAGTTTGTCTGAATATCTATTTCTGAATAAACATAATTCAAAAATACAACTTTCAACAACGGATCTCTTGGCTCTC
>bd6253f82a1767254b9cf1893c39af15
AAGTCGTAACAAGGTCTCCGTTGGTGAACCAGCGGAGGGATCATTACCGAGTTTACAACTCCCAAACCCATGTGAACATACCTATCGTTGCTTCGGCGGGATCGCCCCGGGCGCCTCGTGTGCCCCGGATCCGGCGCCCGCCTAGGAACCTTAACTCTTGTTTTATTTTGGAATCTTCTGAGTAGTTTTTACAAATAAATAAAAACTTTCAACAACGGATCTCTTGGTTCTG
>265e97bba58e223d69ac2a19083672f3
TTCAAGCAGAAGACGGCATACGAGATCTAACTCGGTGACTGGAGTTCAGACGTGTGCTCTTCCGATCTCGTACGCTTGGTCATTTAGAGGAAGTAAACTCTTGACTCATTTTAAAAACATCTTCAATTGTCGTTGGGTATTCATCAATAATTGCTTTGTTATAATAAGCAAAATATGTTTCAATCGCAACAGGAGCGCCGTAAATCTCTCCTTCATACGTGAACGCATCGATGAAGAACGCAGCTGCCGAAGATCGGAAGAGCGTCGTGTAGGGAAAGAGTGTGACTACGAGTGTAGATCTCGGTGGTCGCCGTATCA
>00e809bb6eee11fbbd8d4db31aa4e86f
CACGCTTTTATGATTACCTTGCACAAGGTTTATTCAATTTGCAGTTTATTACCGACCCAAACATGATTGTATTAGGTGGTGGTGTTTCACAATATGAACCACTCATTCCCGAATTACAGAAACGTTTAGATAAACGTATGAAAACAGCAAATATTACAGATTTTACCTTTAATATCAAAGCATGTCACTTTAAAAATAATGCTAATTTATTAGGAGCAGTATATAGTTTTATGCAACAACACAATATAGAATAGAGGATAAGTATGTTCGAATTAATTACAGCATTACCAACA
>bc5e7bd7cf709acf61ebda9b26e3abf7
TATAGCATCGATGAAGAACGCAGCTGCCGACTGCCCATAGAGAGGATGATGCTCTTCCGATCTCGTACGCTTGGTCATTTAGAGGAAGTAAAAGTCGTAACAAGGTTTCCGTAGGTGAACCTGCGGAAGGATCATAAAAAACTAATTTACACGCGATTTAAAATTGCTTACTTCAATAACCTATTAAACAATCAACCAACTAATACCAAAAACTTCCAACAACGGATCTCTTGGTTCTC
>54dbb6f8dba686b9c2477cf042dd9afa
TACTGATCTTGGTCATTTAGAGGAAGTAATGCGTGTTGGCATGTTCACGCAGAAAACTCGCGGGGATTTTCGAAGTGATCTTCCCTTCCAGCGCTTCTTTAACGATTCCCGCTTTGCCCGGGCCGTTAGCGATCATGACGATCTCTCGCGCGCTGAGAATCGTGCCGACTCCCATCGTAATCGCGCGGACCGGCACGTTTTCCACTCCAAAGAAAGCCGCAGCAGCATCGATGAAGAACGCAGCGTCGTCA
>e31b26d26841faaaa978b8171c0f2c74
GCCTTTTGTCCAGGAAGTCCGCTGGAACAGGGGCGAAGAATCAGAGCCCTTCCAGGTGACTGCTTGGGTGGTTGACGACCGGATAGTGGTCGAGTTCGAACCGTCGGCGTCGTTGCCCCAGCTGAGAATTTTCACGCAAACCAATAACTGGCTGAATTCCCTGGCGAAGGCCGAGGATGAGAACACCCTGTTCGAACGGCTGGCGCGGGGCATCTTCGAGCTTACCGGCTACGACCGCGTGCTGGTGCTGGACATGCACGAGGACGGCTGCGCGACCGTCGTGGCGGAAAGTAAGCTGGATACGCTC
>5478081e3f7b8f39ee62c1bcfc29250a
TCCGATCTGTTTCGCTTGGTCATTTAGAGGAAGTAAAAGTCGTAACAAGGTTTCCGTAGGTGAACCTGCGGAAGGATCATTAGTGATTAATTATTGAGTGTAAAAACTCATAATCTTCTATACAAACCACTGTTTTAAAATGTTTACTAGAATGTCCAAGCAGTTAAGCTGTTGAAATATTAAAAAGTTTAATAAAACTTTCAGCAACGGATCTCTTGGTTCAGGCATCGATGAAGAACGCAGCTCGGGAAGATCGGA
>8611eedace56b8c4d4312bdf71dd9a4d
AAGTCGTAACAAGGTTTCCGTAGGTGAACCTGCGGAAGGATCATTAACACGTTTCGTTCCGAACGTTTTTGACCCACTTATTTTCCGTGCACCCCCCCCTTACCGGCCTCCCAGCTCGACCCTCCGGTTTACCGGTCGTGTCCGGCTGGGCGTCTTCAGGGTTCATAGGAGCATCGATTCGGAAGGATTGTGCGGGCGTAATGCTTGCCTTTCTTAGTACGGGTTGAAGCACCTCCTGAAGGCGTTGCCACCCAACCCCAACCCTTAAATCTAATTGCTCTGAACTAACAGTTGACGCGGTCGCAAGACCGTTCAACGAAGATAAACAAACAACAACTCTTAACAACGGATATCTTGGTTCTC
>ed42bf09180209e5aec17e7821d38572
TAGTACAATTTCAATGCCCAATCATCATCAGATTGAGAGAGATTAGCAGATATCTTCATAGGAGGAGGGCTAATCTCTTTTCATATCTTATGGGCAGGTGTTACCAATAATAAGATAATTTTTAGTAGAACCAATGCCGTACGATCCTGTTTTGAGATGTTCTGAAAGCTTTAACAAATTGTGATCGTATAGAGTGATTGAGAGGAAATATATGAGACCGTTAATCGCTTACTTCTCTAATGCAGCATTAGAGAATAATATCGAGATCTTAAAAGGAAAATCGCCCCAAAGCCAACATTGTGCCGTCTTGAAAGCAGACGCATATGG
>1c115136d71723d8f96da35ec2a9c031
CGAGATCAAGCAGTGTGACTGGAGTTCAGACGTGTGCTCTTCCGATCTACTGATCTTGGTCATTTAGAGGAAGTAAAAGTCGTAACAAGGTTTCCGTAGGTGAACCTGCGGAAGGATCATAAAAAACTAATTTACACGCGATTTAAAATTGCTTACTTCAATAACCTATTAAACAATCAACCAACTAATACCAAAAACTTCCAACAACGGATCTCTTGGTTCTCGCATCGATGAAGAACGCAGCGTCGTCAGATCGGAAGAGCGTCGTGTAGGGAAAGAGTGTTCGTCTGAGTGTAGA
>d3382d177fc5e07bb6646402c3e1ce97
GTTTATAGATCCCTACACCTCTAGCAATAGTGAATCGAGCTCAGAGACAGGACACTATAAACTTACTTCTCAAACTGACCGATCACAGCCAATAGAAAAGCTCCATATAGAAAAAACAAAAAATCCTGAACATACAGACCCTCCTGTCAATATATTTCAGGCAAATATGGGAGACCACATGCTAACTCTTTCTGAAGAAGCTAAAGCCTCGTTACCTGAAATTGAATTTGAGACAGCTGACATCACTATAGCACCTATCAAGCCTCTGATTCAGCTCCCCGAACAAGAAGATATAATGTACGCCAGAAATTTGGAATCCCCTAAAAAATCATTGGTCACACGAATACTAAACACTATTTCGGAAAATCTGGTTTCTAAAAGCGGTACAAGCCTCGAGTTCA
>de02e184979966a0570321585d98436f
CTCTTCCGATCTGGTAGCCTTGGTCATTTAGAGGAAGTAAAAGTCGTAACAAGGTCTCCGTAGGTGAACCTGCGGAGGGATCATTAACGAATGGCTTCGGCCTTCAACTTCAAAACCCGTGGAATATAGCCGTGCTTCGGCGCTATGCGTCGTATTTATGCAATATGTCTGTGTCTGAATTAAACCTAGAATTAAAACTTTCAACAAAGGATCTCTTGGCTCTTGCATCGATGAAGAACGCAGCAAGGAGAGATCGGAAGAG
>04c37d838140a147e7d7d1186ce37b08
GCTCTTCCGATCTATGAGCCTTGGTCATTTAGAGGAAGTAAAAGTCGTAACAAGGTTTCCGTAGGTGAACCTGCGGAAGGATCATTAACAAAGTTCGCTTCTCTGAAGCAACTGATCTCTAACACCTGTGCATCTTGTCGCTCCGGCGATATATCAAACATCAGTGTAAAGAATGTAATTTATTATAACAAATACAACTTTCAACAACGGATCTCTTGGCTCTCGCATCGATGAAGAACGCAGCTCGGGAAGATCGGAAGAGC
>67f029a42c052785b2759360b8321948
AAGTCGTAACAAGGTTTCCGTAGGTGAACCTGCGGAAGGATCATTATCAAAAGTCAAGTCGGGGGCTGTAAAGCTCTCGTCTACACCCATGTCTTTTGCGTACTCTTGTTTCCTCGGTGGCGCAAGCTGCCGATTGGACAAACCAAAACCTTTTTTGTAATTGCAATCAGCGTCTGAAAATAATCTAATTATTTACAACTTTCAACAACGGATCTCTTGGTTCTG
>1088102e2814a9616b0138558727b109
CTCTTCCGATCTACTGATCTTGGTCATTTAGAGGAAGTAATCCGCGCATCGACCTAGCTATTCAGCTCATCGATGGTTTCCGAGAGTTCCTCCAGCAGGGGGTAAACGAAAAAGCAATCTGGGACGATACTTATGAGCTGCTTCAGAAAGTGGCACAGCTCCCAAGCGGCGGTGACGGTCGATGAAATTCAAATTTCGATTAGAAAAGGTACTCCGCGTGCGCAGCATCGATGAAGAACGCAGCGTCGTCAGATCGGAAGAG
>9ea8174d3d09dd2c75463f2f30b2a1ef
ACGAGATCAAGCAGTGTGACTGGAGTTCAGACGTGTGCTCTTCCGATCTACTGATCTTGGTCATTTAGAGGAAGTAAAAGTCGTAACAAGGTTTCCGTAGGTGAACCTGCGGAAGGATCATTAGAATAAATTGATACACATGTTTTTCTGTCATAAACACAACAATATTAGTAACGTCAATGTTTTTAAAGTTAAAACTTTCAACAACGGATCTCTTGGTTCTCGCATCGATGAAGAACGCAGCGTCGTCAGATCGGAAGAGCGTCGTGTAGGGAAAGAGTGTTCGTCTGAGTGTAGAT
>9b0f2c850146ef273a5098d77fb9c658
AGTAAAAGTCGTAACAAGGTTTCCGTAGGTGAACCTGCGGAAGGATCATTAATGATTTGAAAAGTGAGCTCATGAATAAAAAAATGAGTTTACAAACTTTCTATTTTAAACCCCTGTTTTAAAAATGTTTACTAGAATGTTTTTGAAAATTATAACTGTAATAGTTGTAATGATTTATAAAAAGTTTAATAATAAAACTTTCAGCAATGGATCTCTTGGTTCAGGCA
>aecc84f9098aafb48853e07aab007f35
AAGTCGTAACAAGGTTTCCGTAGGTGAACCTGCGGAAGGATCATTACTGAGTGAGGGTCTTCGAGGCCCAACCTCCCCATCCTGTGTCTATCGTACCTTGTCGTTGCTTCGGCGGACCGGTTGCTGACCAACTGGTTCCAACCGCCGGGGGGTCTTGCCCCTGGAGCGTGTCCGCCGATGGCCCAACCATTTAACTCTTGACCCGAAACCAGTGTCGTCTAAAACACGTTTGTGATTGAATACAATCAAAACAAAACTTTCAACAACGGATCTCTTGGTTCTG
>8e794fd6bd5d1329c5726a2bb4bf0e1f
CGGGCACCACATACACATACCCGCATGTGTACAACGTGTCAGACTTCGGCGGCAGTGGTTCGCCGACAATCAAGGTGAGTGTGGAAGCTCGAAACGAGGCTGGGAACTACTCGGCGGTACCCACGGTACTGCTGGCTATCAATGCTAAGCCGGCACAACCTATGGCAAACGCCGAGAGCAGCCTGACTCAGCTCCGGTGGCAGATTGCATCCGATGTACCCGACGATTTCAAGGCGGTGAAGGTAGAGGTTGGAAGTTTCTCGCAGGTAGGGGCTGCAACAAGCGGCGTAATCGACCTGGTGACAGCTG
>bf401f220339e3096b5b7195d5da323a
AAGTCGTAACAAGGTCTCCGTTGGTGAACCAGCGGAGGGATCATTACAGGACTCGCAAGACTCCTACAACCCTGTGAACTTAACTATAAGCACGTTGCTTCGGCGGGTGTCTCGGCGAGGGTCCTCCCTCCCCGGGGCGCTAAGCCCGCCGGCAGCCTACTATACTCTGTCTCTTTGCGTTGGCATCTCGAGTACAATCAAACAAGTTAAAACTTTCAACAACGGATCTCTTGGTTCTG
>9bc9e11a64d2c011b69496586ebb6511
GAGGAAGTAAAAGTCGTAACAAGGTTTCCGTAGGTGAACCTGCGGAAGGATCATTACCTAGAGTTGTAGGCTTTGCCTGCTATCTCTTACCCATGTCTTTTGAGTACTTACGTTTCCTCGGCGGGTCCGCCCGCCGATTGGACAATTTAAACCATTTGCAGTTGCAATCAGCGTCTGAAAAACTTTAATAGTTACAACTTTCAACAACGGATCTCTTGGTTCTGGCATCGAT
>5dd22ba1973a3bf2f4702fbd1d0da048
ACGAGATCAAGCAGTGTGACTGGAGTTCAGACGTGTGCTCTTCCGATCTACTGATCTTGGTCATTTAGAGGAAGTAAAAGTCGTAACAAGGTTTCCGTAGGTGAACCTGCGGAAGGATCATTAAAGAAATATTACCACACATGTTTTTACATCATAAACTATAAACCTCATTTACATCAATTTTTGAAAAATCAAAACTTTCAACAACGGATCTCTTGGTTCTCGCATCGATGAAGAACGCAGCGTCGTCAGATCGGAAGAGCGTCGTGTAGGGAAAGAGTGTTCGTCTGAGTGTAGAT
>092777f64aeb44a9f0d89df6d05796a1
ATTTAGAGGAAGTAAAAGTCGTAACAAGGTTTCCGTAGGTGAACCTGCGGAAGGATCATTACCACATCCAAAATCTTTACAAACCCACACATGTGAAGTTATGAAGAGGTCCCTTTTTCACAACTTTTTGAACCCCTTTTGAACTTTTTACCGAGTAACAAGCAAGACTAAACAAACTTGAGAAAAGAGAAAAACAACTTTTAACGGTGGATCTCTTGGCTCGTGCATCGATGAAGA
>dcfa5660cf15353c63c0af82364b9174
AGACGTGTGCTCTTCCGATCTGGTAGCCTTGGTCATTTAGAGGAAGTAAAAGTCGTAACAAGGTCTCCGTAGGTGAACCTGCGGAGGGATCATTGACGAATTATCGACCTTAAAACCGAGGAAGCTAGCTGTGCTTCGACGCTACGGCGTCGTATTAATGCTAAATGTCTTGTGTCTGAATCTACCTAGAATTAAAACTTTCAACAAAGGATCCCTTGGCTCTTGCATCGATGAAGAACGCAGCAAGGAGAGATCGGAAGAGCGTCGTGTA
>2e6c1b17ea4af1b1a207252e0a96039b
AGCCTTGGTCATTTAGAGGAAGTAAAAGTCGTAACAAGGTTTCCGTAGGTGAACCTGCGGAAGGATCATTAGTGATTGCCTTTATAGGCTTATAACTATATCCACTTACACCTGTGAACTGTTCTATTACTTGACGCAAGTCGAGTATTTTTACAAACAATGTGTAATGAACGTCGTTTTATTATAACAAAATAAAACTTTCAACAACGGATCTCTTGGCTCTCGCATCGATGAAGAACGCAGCTCG
>2d0f87718e8e3ea4fbf9ca458894aacf
AGACGGCATACGAGATCAAGCAGTGTGACTGGAGTTCAGACGTGTGCTCTTCCGATCTACTGATCTTGGTCATTTAGAGGAAGTAATACGCAACCTTAAGCCGGCCTATATACCGCCGGAGCGCCGGGAAGAGATCCGGGAAGCCATCACGAACCAGGACGAGCCGGCTACGGAGGAGCAGATCGAAGCGATCGCGCTTGGAATCGAGACCTTGCAGGAAGCGGGCATCGATGAAGAACGCAGCGTCGTCAGATCGGAAGAGCGTCGTGTAGGGAAAGAGTGTTCGTCTGAGTGTAGATCTCGGTGGT
>92b7070983a81c9f987bacafac20daa3
GCGAAGACAAAAAGAAGGCGCTGAACGTGGCGCTCTCGCAGATCGAGAAGGCGCACGGCAAGGGCTCGATCATGCGGCTGGGGGTGGACGGACCGAAGGTGAAGGTGGGGGCGATCCCCACCGGCGCCATCAACCTGGATGCGGCCATCGGCATCGGCGGGATCCCCAAGGGGCGGATCACGGAGATCTACGGGCCGGAGTCGTCGGGGAAGACGACCCTCTGCCTGCACGTGATCGCAAATGCACAGCGTGCCGGGGGGATCGCCGCCT
>5df09c9fa99f4c8c088d4df759fee06b
ACGACGCTCTTCCGATCTGTTTCGCTTGGTCATTTAGAGGAAGTAAAAGTCGTAACAAGGTTTCCGTAGGTGAACCTGCGGAAGGATCATTACTGTGATTTAGTACTACACTGCGTGAGCGGAACGAAAACAACAACACCTAAAATGTGGAATATAGCATATAGTCGACAAGAGAAATCTACGAAAAACAAACAAAACTTTCAACAACGGATCTCTTGGTTCTCGCATCGATGAAGAACGCAGCTCGGGAAGATCGGAAGAGCACACG
>d113a7ace3c113135bdc058ffe548784
AAAAGTCGTAACAAGGTTTCCGTAGGTGAACCTGCGGAAGGATCATTATTGAAAACAAGGGTGTCCAATTTAACTTGGAACCCAAACTTCTCAATTCTAACTTTGTGCATCTGTATTAATGGCGAGCAACTTCGGTTGTGAGCCTTCACTTACAAAACACTAGTCTATGAATGTAAAATTTTTATAACAAATAAAAACTTTCAACAACGGATCTCTTGGCTCTC
>c18a5e892202b9ca686e5446b8a1bc87
TATATATAGCATCGATGAAGAACGCAGCATGGCAATCGTACTGATCTTGGTCATTTAGAGGAAGTAATAAATATAGCATCGATGAAGAACGCAGCATCGTCAGTCGTACGCTTGGTCATTTAGAGGAAGTAATATATAGCATCGATGAAGAACGCAGCGTCGTCGCATCGATGAAGAACGCAGCGTCGTCTGGTAGCCTTGGTCATTTAGAGGAAGTAATATATAGCATCGATGAAGAACGCAGCGTCGTCAGTCGTACGCTTGGTCATTTAGAGGAAGTAATATAATGCATCGATGAAGAACGCAGCGTCGTCAGTCGTACGCTTGGTCATTTAGAGGAAGTAAGCATCGATGAAGAACGCAGCCTTCGAACATCGATGAAGAACGCAGCATGGCATGGTAGCCTTGGTCATTTAGAGGAAGTAATA
>541756d7263223a9a76e925fc902dc10
CTCTTCCGATCTGGTAGCCTTGGTCATTTAGAGGAAGTAAAAGTCGTAACAAGGTCTCCGTAGGTGAACCTGCGGAGGGATCATTAACGAATGGCTTCGGCCTTCAACTTCAAAACCCGTGGAATATACCCGTGCTTCGGCGCTATGCGTCGTATTTATGCAATATGTCTGTGTCTGAATTAAATCTAGAATTAAAACTTTCAACAAAGGATCTCTTGGCTCTTGCATCGATGAAGAACGCAGCAAGGAGAGATCGGAAGAG
>efd96c711ecb3ab00856cb1ca3989228
AAGTCGTAACAAGGTTTCCGTAGGTGAACCTGCGGAAGGATCATTAGAGAAAATATGAGCGGTCTCGTGGAGAGCCTGTTGGGGGGAGCCACTGTGGGGGAGCGCACACGCCAGCCAGCGCTTAGTTGCGCGGCGGCTGTGGGTGCTCTGCCGGGCGCCCTCTGCGAAGGCGGCTCTGCACAGAGAACAACATACACACAGTGGAGACACGTATGCACGTTTTTCTGGGTGCATTGGTGCTTTGGGCTGGCGACGGCCCAGAGTGCGGCACGCAAAACACAAACAAAAATGCAGTTGCAAGAAACAGTCAGCAAAAGTATAAAAAACATATACACAAATATTCAAAACTTTCAACAACGGATCTCTTGGTTCTC
>3ab881fe6bd0c60cee0d00aeac476e65
ATAAAACGATGATGGGAGCGTTCAACGATTTAGGTATTAGTTTAGAAGATAATTATGATTCGATACAAAAAGTGCGAGATGCCGTTTTTGAATTGGAAGAAAACTTGCCGGAAATCGAATCGCTTATGCATACGGCAGACCGTGATTTAGACCGTGCGAAATCGGCGATTACACGTTCATATGATGCGGTAGACCGTGTCGGAGAAGTAGCGGGAGATGCGAGAGAATCGAATGAACGCTTACGTGAACGCTTAACGGATAGCCAAGAATCACTACATGAAACATTGGACCGCATTTCCGATAACTTCGTGAAAGTGAGTGAAACAGTCGGTGATATTCCGAATACGACCGACAAAATACGAGATCGTGAACAAGATGTCGATCGATTGATTGAATCACTTGAAAAACAACAAGATC
>baeceecfa24713666ed6a0fe1c372e4f
ACCACCGAGATCTACACTCAGACGAACACTCTTTCCCTACACGACGCTCTTCCGATCTACTGATCTTGGTCATTTAGAGGAAGTAATACGCAACCTTAAGCCGGCCTATATACCGCCGGAGCGCCGGGAAGAGATCCGGGAAGCCATCACGAACCAGGACGAGCCGGCTACGGAGGAGCAGATCGAAGCGATCGCGCTTGGAATCGAGACCTTGCAGGAAGCGGGCATCGATGAAGAACGCAGCGTCGTCAGATCGGAAGAGCACACGTCTGAACTCCAGTCACACTGCTTGATCTCGTATGCCGTCT
>1e1227bcd52ea7c4c41d724b07ded48d
AGGATGTGATCGCCATGCTCGGCCTGGAAGAGTTGTCGCGTGAGGACCAGCGAAGAGTCAACCGCGCGCGGCGGTTGGAGCGCTTCCTGACGCAGCCCTTCTTCACGACCGAGCAGTTCACCAGTCTCGAAGGCAGGATGGTCAACCTGGAGGAAACACTCGAAGGCTGCGAGCGCATCCTGAACGACGAATTCGCCGACTATCCCGAGAAAACGCTCTACATGATCGGCG
>333982aa74568f05f6d411c6af8d063f
TCGTGAACACTCTTTCCCTACACGACGCTCTTCCGATCTGTTTCGCTTGGTCATTTAGAGGAAGTAAAAGTCGTAACAAGGTTTCCGTAGGTGAACCTGCGGAAGGATCATTACTGTGATAACACCTTCACACTGTGTGGGCGTACGAAACACTGCAAACATGTAATACGGAAGTCAAGGAACTGTTAAGAATAAAACTTTCAACAACGGATCTCTTGGCTCTCGCATCGATGAAGAACGCAGCTCGGGAAGATCGGAAGAGCACACGTCTGAACTCCAGTCACTACCT
>de3b2974677f04df485a0f48c437d184
AAGTCGTAACAAGGTAACCGTAGGTGAACCTGCGGTTGGATCATTAAAGAATTTTTCTGAATATAGACTTTGATTAAGTAAAATTAATTATAGTCTATGCCTTGAAAAAAGGTTTTACTCCAAAGTGAACTGTACATTGTACTTCCGTGGGGTCGGATATCACTTTCCTGTTTTCGTGTTAATTTCCCATTCTCTTTCACTTGAAAGATTAGGAGAAATTACATGAAAATAGAATGAATCCGGACATTGCCCCACGGATATTTTTGTGTGAAACAAAACTTGTTTTCTTTGGTTTATTCGTTTTAAATATATTTTACAATAAATATTTTGAAACAACTTTTGACAACGGATCTCTTGGCTCTC
>b8e05790a232e3386561dce28365827d
AAGTCGTAACAAGGTCTCCGTTGGTGAACCAGCGGAGGGATCATTACAGAGTTGCAAAACTCCAAACCATTGTGAACTTACCTTTGCCGTTGCTTCGGCGGGCGGCCCGGGCCCTGCCCGGCGCCCCTCGGCCCCTCTCGGGGCGCCCGCCGGAGGTAAACCAAACTCTTGAATTATATGGCCTCTCTGAGTCTTCTGTACTGAATAAGTCAAAACTTTCAACAACGGATCTCTTGGTTCTG
>40b4734caa8e4a23435c45c3cae39d11
CTATGAGCCTTGGTCATTTAGAGGAAGTAAAAGTCGTAACAAGGTCTCCGTAGGTGAACCTGCGGAGGGATCATTACCGAATGGTCTCTTTTGGCCTTCAATCTTCAAAACCCGTGAATCTTACGTGTGTTTTGGCGCTCTGGCGCCAATTTTATGCTGAATTTAGTTTGATGTCTGATTTTTTATGACATTGAAAACTTTCAACAAAGGATCTCTTGGCTCTTGCATCGATGAAGAACGCAGCTCGGGAAG
>1a38d28b11fe69630fc78825644f6c7e
GAGGAAGTAAAAGTCGTAACAAGGTTTCCGTAGGTGAACCTGCGGAAGGATCATTACTGATTTGCTTAATTGCACCACATGTGTTTTTTATTGAACAAATTTCTTTGGTGGCGGGAGCAATCCTACCGCCAGAGGTTATAACTAAACCAAACTTTTTATTTACAGTCAAACTTGATTTATTATTACAATAGTCAAAACTTTCAACAACGGATCTCTTGGTTCTCGCATCGAT
>c16c92144c19d29399873fb67e0204b1
ACACTCAGACGAACACTCTTTCCCTACACGACGCTCTTCCGATCTACTGATCTTGGTCATTTAGAGGAAGTAAAAGTCGTAACAAGGTTTCCGTAGGTGAACCTGCGGAAGGATCATTATGATAACAAATCTATTAGAGGATGTTTTGTGCCAGCCGAAAGGCAAACAAGTAACACAGTCAACAAACCTAATAAAAACTTTTAACAATGGATCTCTTGGTTCTCGCATCGATGAAGAACGCAGCTCGGGAAGATCGGAAGAGCACACGTCTGAACTCCAGTCACACTGCTTGATC
>6f5a5b7eb528d608e2ef282401c0f29f
AAGTCGTAACAAGGTCTCCGTAGGTGAACCTGCGGAGGGATCATTACCGAGTTCATGCCCTCTAGGGTAGATCTCCCACCCTATGTTATCATTACCTTTGTTGCTTTGGCGGGCCGCTCGGCACCTGCCCGGCTACCGGCTTCCCGCTGGTAAGCGCCCGCCAGAGGACCCCAAACTCTGAATTGTTAGTGTCGTCTGAGTACTATGTAATAGTTAAAACTTTCAACAACGGATCTCTTGGTTCTG
>cde228c4def6b9f5625e8a4bc313bc91
CTATGAGCCTTGGTCATTTAGAGGAAGTAAAAGTCGTAACAAGGTCTCCGTAGGTGAACCTGCGGAGGGATCATTACCGAATGGTCTCATGGCCTTCAACACTCAAAACCCGTGGATCTCAACGCGTGTTTTGGCGCTTCGGCGCCAATTTTATGCTGAATTTTATTATGATGTCCGATTTAATGTGACATTGAAAACTTTCAACAAAGGATCTCTTGGCTCTTGCATCGATGAAGAACGCAGCTCGGGAAG
>a18e769988e700a03dffa0e00c6f10ff
GGAGTTCAGACGTGTGCTCTTCCGATCTATGAGCCTTGGTCATTTAGAGGAAGTAATATATATAGCATCGATGAAGAACGCAGCGTCGTCACCCGCTGGTAGCCTTGGTCATTTAGAGGAAGTAATATATAGCATCGATGAAGAACGCAGCATCACCGACTGCCCATAGAAAGGGGGTGATGCTCTTCCGATCTGTTTCGCTTGGTCATTTAGAGGAAGTAATAGCATCGATGAAGAACGCAGCTCGGGAAGATCGGAAGAGCGTCGTGTAGGGAAAG
>39d4295a53fa8a8228b799c94728e9f4
AAGTCGTAACAAGGTTTCCGTAGGTGAACCTGCGGAAGGATCATAAAAAACTAATTTACACGCGATTTAAAATTGCTTACTTCAATAACCTATTAAACAATCAACCAACTAATACCAAAAACTTCCAACAACGGATCTCTTGGTTCTCGCATCGATGAAGAACGCAGCTGCCGAGCATCGATGATGAACGCAGCGTCGCCAGTCGTACGCTTGGTCATTTAGAGGAAGTAATATATATA
>8f0de958b6a5246dfe2df8fa944ab266
AAATCAAAGGCATGGCTCATATTACGGGCGGCGGCTTTTACGAGAACATTCCACGCATGCTACCTGAAGGAACGGCGGCCGTGATTGAGGATGGCTCTTGGCCAATCTTAAATATCTTCCAATTGATCCAAGAGCAAGGTAACATCTCTACCGAAGATATGTTTAGTACCTTTAACATGGGCATTGGACTTGTGCTTGCACTAGGGCCAGAGGAAGCTGAGCAAGCCTTAAGCTATCTA
>4f3f641eb56e662b0974db052f4479d8
TAGTCACACTCTTTCCCTACACGACGCTCTTCCGATCTATGAGCCTTGGTCATTTAGAGGAAGTAAAAGTCGTAACAAGGCATCGATGAAGAACGCAGCGGCCACATCGATGTGGAAGTAAAAGTCGTAACAAGGCATCGATGAAGAACGCAGCATCACCGACTGCCCATAGAGAGGGGATGATGCTCTTCCGATCTAGACTCGGAAGTAAAAGTCGTAACAAGGCATCGATGAAGAACGCAGCTCGGGAAGATCGGAAGAGCACACGTCTGAACTCCAGTCACCGAG
>9e58d3597e7fb02a744f7f7925b160b9
TCTACACTCGTAGTCACACTCTTTCCCTACACGACGCTCTTCCGATCTCGTACGCTTGGTCATTTAGAGGAAGTAAAAGTCGTAACAAGGTTTCCGTAGGTGAACCTGCGGAAGGATCATAAAAAACTAATTTACACGCGATTTAAAATTGCTTACTTCAATAACCTATTAAACAATCAACCAACTAATACCAAAAACTTTCAACAACGGATCTCTTGGTTCTGGCATCGATGAAGAACGCAGCTGCCGAAGATCGGAAGAGCACACGTCTGAACTCCAGTCACCGAGTTAGATCTCG
>0990b329f72df0f9c1d3febae3a23eaa
TTAGAGGAAGTAAAAGTCGTAACAAGGTTTCCGTAGGTGAACCTGCGGAAGGATCATTAATAAATGGCGAAGCTCGAAAGAGTCTAAGCTTTATATTATTCCATAACACCTGTGAACTATTTGCCTTCTTGTCATGAGAAGGTACAACCTATACAAACATAACTGTAATGAATGTAATCTATTATAACATAATACAACTTTCAACAACGGATCTCTTGGCTCTCGCATCGATGAA
>1daf76f7a54b94d99878bf468eb05ebb
AGACGGCATACGAGATCACGCAGTGTGACTGGAGTTCAGACGTGTGCTCTTCCGATCTACTGATCTTGGTCATTTAGAGGAAGTAATATATATAGCATCGATGAAGAACGCAGCGTCGTCAGTCGTACGCTTGGTCATTTAGAGGAAGTAATATATATAGCATCGATGAAGAACGCAGCCTCGTCAGCCGTACGCTTGGTCATTTAGAGGAAGTAATATATATAGCATCGATGAAGAACGCAGCGTCGTCAGATCGGAAGAGCACACGTCTGAACTCCAGTCACACTGCTTGATCTCGTATGCCGTCT
>9331c450ccf12ec33b9ff4d9a2b5c504
AAGTCGTAACAAGGTTTCCGTAGGTGAACCTGCGGAAGGATCATTACCGAGTGAGGGTTTCTCTGAAGCCCAACCTCCCACCCGTGTATACCGTACCCTGTTGCTTCGGCGGGCCCGCCTCACGGCCGCCGGGGGACCTCGCGTCCCCGGGCCCGCGCCCGCCGAAGACCCCAACACGAACACTGTCTGAAAAGTGCAGTCTGAGTCGATTGTTACCAATCAGTCAAAACTTTCAACAATGGATCTCTTGGTTCCG
>8176ea69c6569c84cf33b11952c8bfe7
CTACTGATCTTGGTCATTTAGAGGAAGTAACCCATTGGAATATGATAAAAACGTCATCAACCGGCTGAAACGTATTGAGGGACAATTACGCGGCGTTATCAGGATGATGGAGGAAAATGAAGATTGTAAATCGGTTATCACACAGCTTTTGGCTTCCCGCAATGGGATCGATCGGGCCATTGGCCTGATCGTCAGTAAAAATTTAGAACTGTGTATCCGGAAAAGCATCGATGAAGAACGCAGCTCGGGAAG
>54828378b7aa6f869dc16f99cd76a682
CGATTGTGGATGGATTATTTGTAACGTTTGAAGGCGGTGAAGGTGCGGGGAAAACGACCGTCATCGAAAAGTTAGCTCGGCGTTTGGAACGTGAAGGTCACGACGTTCTCGTCACGCGAGAACCTGGTGGAATTCGTATCGCTGAGGAAATTAGACAAATTATTTTACATCCGAATCATACGGAAATGGAAGAACGAACAGAGGCGTTATTATATGCAGCTGCTAGGCGGCAGCATTTAGTAGAAAAGGTTATTCCTGCTTTACAAGCGGGGAAAATCATCTTATGTGACAGATTTATCGACAGTAGTCTCGCTTATCAAAAATATACAAGAGGTATCG
>2f716c4edc39b1668d4cec97f1a605f6
AAGTCGTAACAAGGTCTCCGTTGGTGAACCAGCGGAGGGATCATTACAGAGTTGCAAAACTCCCAACCATTGTGAACCTACCTCACCGTTGCTTCGGCGGGTGGCCCCCACCGGGGCCGCGCCGGCCCCCGTGCCGGCAGCCCGTCAGAAGACCAAAACTCTTCGTCATCAGTGGCCTCTCTGAGTAACTTATACAATAAGTCAAAACTTTCAACAACGGATCTCTTGGTTCTG
>e2cb1e2a0d121d3aad0b55acd0fe3bb2
TAAAAGTCGTAACAAGGTTTCCGTAGGTGAACCTGCGGAAGGATCACTAGTGATTAAATCGAACGCGTCTTCATTGACCGTTCACCCTTCACATCCACACACACCTGTGCACCGTTTTGCCTTTGGCTCGCCAAAGGTAATCATTTTTATACAAACTCTAGTCTAATGAATGTAAACGTTTTAATAACATAATAAAACTTTCAACAACGGATCTCTTGGTTCTCG
>c6e00ca1189fbb62bc142f701f86635d
GACGTGTGCTCTTCCGATCTGGTAGCCTTGGTCATTTAGAGGAAGTAAAAGTCGTAACAAGGTTTCCGTAGGTGAACCTGCGGAAGGATCATTACAAATCGTTGTGTCCAAACACATTGGCACAAGGCCGCCAGGCCTTGATGTTTACGCTTGTTTGTTTGACAGAGTAATTAATTGATGTGACTAAATATAGACAACTTTTAACAATGGATCTCTTGGCTCTTGCATCGATGAAGAACGCAGCAAGGAGAGATCGGAAGAGCGTCGTGT
>ddc4a4e176b890d8a2f9f7df573811cf
GAAGTAAAAGTCGTAACAAGGTCTCCGTTGGTGAACCAGCGGAGGGATCATTACCGAGTACTATAACTCATAACCCTTTGTGAACCTTCATACCTGTTGCTTCGGCGGCGCGCCTCTCGGGGCGTGCCCGCCGGCATTATCAGAATCTCTGTTCGAACCCGACGATACTTCTGAGTGTTCTAAGCGAACTGTTAAAACTTTCAACAACGGATCTCTTGGCTCCAGCATC
>8eb4960cdec2f4e4de40ab5e934c5e5a
AAGTCGTAACAAGGTCTCCGTAGGTGAACCTGCGGAGGGATCATTACTGTCATTGTTGACTGTTGAACGATGTACCTTTCTGTTCTTGGGGGCTGGTGTTGAAGCCAGTTCCTTCAAGTTGATTTCAAGTCCTACAGTATTCATCAAACCGAGAGTACCCGAACAATTGTTTTCCACGCTAGCTACTGTCCTGCACAGCACAGCGGCTAGAAACAAAAAGAAACAAAAACACGACTCGCAACAACGGATATCTTGGTTCTC
>4ea8848ec8a6b6b6c7ae298c6588411a
ATTTAGAGGAAGTAAAAGTCGTAACAAGGTTTCCGTAGGTGAACCTGCGGAAGGATCATTGCCGATCAATCGAGGGAGGGGCTTTCCCCCCTCTGACTGACACCTCCGTGCACTCTGGGAAGGGCTTTCTCGCCCGTCCCGTTTTTTACAAACGCCTCTCGGTCAAGCGCGTAAGAAAGTAAAATTTTGAAACACAACTTTCAACAACGGATCTCTTGGCTTTCGCATCGATGAAGA
>883eacae7181933908ea90e0d772026e
AGAGGAAGTAAAAGTCGTAACAAGGTCCCCGTAGGTGAACCTTCGGGGGGATCATTACCGAGCGTCGTGGAACCCTTCGGGCCCGCGCCCTCCCCATCCCTTGCTCGAAACCCCAACCTTGCTTCGGCCGCTCTGGCGGCCGGAATTTAAACCCCAGAAACGGTGCGTTTGAGCGGCGAGAGCCGAACTCAGTACAACCTGCAACGATGGATCTCTTGGTTCCGGCATCGATG
>f2f0d3946b58a5d0936dc6d813ae0b41
TTCCGATCTCGTACGCTTGGTCATTTAGAGGAAGTAAAAGTCGTAACAAGGTTTCCGTAGGTGAACCTGCGGAAGGATCATTAGTGATTAATTATTGAGTGTAAAAACTCATAATCTTCTATACAAACCACTGTTTTAAAATGTTTACTAGAATGTCCAAGCAGTTAAGCTGTTGAAATATTAAAAGTTTAATAAAACTTTCAGCAACGGATCTCTTGGTTCAGGCATCGATGAAGAACGCAGCTGCCGAAGATCGGAA
>9fff452b3c43f6ae398e69bbda69c14e
AAAAGAATGTCGCTGAAGCAACAAAAGTAGATTAGTCAATATACACAGAGCACCCTTACACAACAACACGATGAGCATAGAAATCAAAGTTCCTACCGTAGGCGAATCCATTTCGGAAGTCACGCTCTCCCAATGGCTGAAGCAAGACGGGGATTACGTAGAAATGGACGAGAATATCGCTGAGTTGGAATCTGACAAAGCGACGTTTGAGCTTCCTGCCGAGAAAGCCGGAATCTTGCGCATAGTTGCCCAAGAGGGCGATACTCTGGAAATCGGTGCGCTGGTAGGCC
>546120793768a70e442d99160cd0d79f
AAGTCGTAACAAGGTTTCCGTAGGTGAACCTGCGGAAGGATCATTACCGAGTGCGGGTCCTCCGGGGCCCAACCTCCCACCCGTGTGTACCGTACCCTGTTGCTTCGGCGGGCCCGCCGCAAGGCCGCCGGGGGGCGTGTCCCGCCCCCGGGCCCGCGCCCGCCGGAGACCCTTCGAACGCTGAGCTTTTGAAGGCGTGCCGTCTGAGTCGCGTGAGAAATCGTGAAAACTTTCAACAACGGATCTCTTGGTTCTC
>4a7d5d7b8c745f07dff1dcc78a7362e2
AAGTCGTAACAAGGTTTCCGTAGGTGAACCTGCGGAAGGATCATTACTGTGATTTAGTACTACACTGCGTGAGCGGAACGAAAACAACAACACCTAAAATGTGGAATATAGCATATAGTCGACAAGAGAAATCTACGAAAAACAAACAAAACTTTCAACAACGGATCTCTTGGTTCTCGCATCGATGAAGAACGCAGCGAATGATGGTAGCCTTGGTCATTTAGAGGAAGTAATATATA
>fb57c31417d3e58e7c0a7b1e349b36de
CCGATCTACTGATCTTGGTCATTTAGAGGAAGTAACTTTGATCCTTGCTCCGATCTTTTCCACGAAGCAGATGGAGCTCCCCCGAAGGATCGCGTTCGATGCGCGCGTAATGACCGGTCGCGATGTGGGTGGCGCCCAGCTCCTCGGCGATCGTCAGGAGACTCTCGAGCTTCACCGACTGGTTGCAGTGCACGCAGGGGCTCGGGGTCGTTCCGGCGCGATAGGCATCGATGAAGAACGCAGCTCGGGAAGATCGG
>e1f706b637942d7eae25cf344fb3e7bc
AAGTCGTAACAAGGTTTCCGTAGGTGAACCTGCGGAAGGATCATTACCGAGTGAGGGCCCTCTGGGTCCAACCTCCCACCCGTGTTTATCGTACCTTGTTGCTTCGGCGGGCCCGCCTCACGGCCGCCGGGGGGCACCCGCCCCTGGGCCCGCGCCCGCCGAAGACACCATTGAACTCTGTCTGAAGATTGCAGTCTGAGCGATTAGCTAAATCAGTTAAAACTTTCAACAACGGATCTCTTGGTTCCG
>ca4d00398839bdc098860ee6d45f964d
CGGAGCATGTGCATCGCTTCGCGGACTACACCTACACAGGTACGGTACATGGCGTCAGTTTTCGGGCTGTCCAAAACTCGCCGCCGGGCTATGTCGGTTTTACGAGAGTGGATACGGCCAGATCAACGGTGGAGTCGACCGTCTTCTCAGTGACGCTCAGGACATCCACTTCCTCCTTCACACCCGGCAGTAACCGTGCGAGCTGGGGGCTCATCGGCAATTCATACATTGAAGGATCCTACTCCATGGTTCAGAGGAGCTCGGCAGTTCTGGACTGTATTGGAGGAACGACTGATGTGAATATGAGGTTAACCAACTCCGGGAGCAACTCC
>47a7ae06f5a459ef43c7edca50cd84b3
AAGTCGTAACAAGGTCTCCGTTGGTGAACCAGCGGAGGGATCATTACTGAGTCTACGAACTCCCAACCATTGTGAACATACCACTGTTGCTTCGGCGGCCGCGCCCCGGGACGACCTTGTCCCGGACCCAGGCGCCCGCCGGAGGCCCTAAACTCCACTGTAACTACTGTATACATCTGAGTGGCATAAGCAAATAAATCAAAACTTTCAGCAACGGATCTCTTGGTTCTG
>301f01060bdb2d3400fb7f864d2535e5
AGAGGAAGTAAAAGTCGTAACAAGGTCTCCGTAGGTGAACCTGCGGAGGGATCATTACTGAGTTTTCAACTCTCCAAACCATGTGAACTTACCACTGTTGCCTCGGTGGTTTGGGTCTTCGGGCCTGACCACCGGCGGACTACTAAACTCTTGTTAATTTTTGGCATTCTGAATCATAACTAAGAAATAAGTTAAAACTTTCAACAACGGATCTCTTGGTTCTGGCATCGATG
>97ff13871efdaa81b519eb4bfb3d47c7
AAGTCGTAACAAGGTTTCCGTAGGTGAACCTGCGGAAGGATCATTATCAAAAGTCAAGTCGGGGGCTGTAAAGCTCTCGTCTACACCCCATGTCTTTTGCGTACTCTTGTTTCCTCGGTGGCGCAAGCTGCCGATTGGACAAACCAAAACCTTTTTTGTAATTGCAATCAGCGTCTGAAAATAATCTAATTATTTACAACTTTCAACAACGGATCTCTTGGTTCTG
>045ca74e7337ba50cac176351fb51553
AAGTCGTAACAAGGTTTCCGTAGGTGAACCTGCGGAAGGATCATTAACGAGTGCGGCCCCCTCGGGGTGCCAACCTCCCACCCGTGTCTATTGTACCACGTTGCTTCGGCGGGCCCGCCCCTATCCGTAGGGGCCGTCGGGGGCATCGCCCCGGGCGTGCGCCCGCCGAGGACCCCACGAACGCTGTCTGAAGACTGCCGTCTGAGTGGATTGATAAATCAGTCAAAACTTTCAACAACGGATCTCTTGGTTCCG
>b87e4fecd6f0ba242433ad2837ba7a7f
AGCCTTGGTCATTTAGAGGAAGTAAAAGTCGTAACAAGGTTTCCGTAGGTGAACCTGCGGAAGGATCATTAATGATTGACCCTCTGGGTCTTATCTTAACATCCCTCACCTCTGTGAACCGTTTGACCTCCGGGTCTTACAAAAACCATAACAAACATCAGTGTAAAGAACGTCTTGTTATCTTAACAAAAACAAAACTTTCAACAACGGATCTCTTGGCTCTCGCATCGATGAAGAACGCAGCTCG
>46d59f49c7285d2d76223cc75cef6491
TTAGAGGAAGTAAGGCGACGTGTGTGTCTCCCATTTCACCATCAATTTCTGCACGCGGTACTAAAGCAGCAACCGAGTCAATCACTAAAATATCAATTGCACCACTTGAAACTAATGCATCTGCAATCTCCAAACCTTGCTCTCCCGTGTCTGGTTGTGAAAGGAGTAAGTTATCTGTATCTACCCCTAATTTTTTTGCGTAAGATGGATCTAGCGCATGTTCTGCATCGATGAA
>1b3f42260e70a17ac6ffb1627437a331
AAGTCGTAACAAGGTTTCCGTAGGTGAACCTGCGGAAGGATCATTACCGAGTGCGGGTTAGCTTTCTTTCGAAGCGCCCAACCTCCCACCCGTGATTATCGTACCTTCTGTTGCTTCGGCGCGGCCACCGCGCCCGCCGGAGACATCCTTTTGAACGCTGTTCTATGAAAGAGAATTGCAGTCTGAGTCGACCAATGCAAATCGGTTAAAACTTTCAACAACGGATCTCTTGGTTCCG
>52c1872e6dd77f610900058fb890bd68
CCGATCTACTGATCTTGGTCATTTAGAGGAAGTAACTTTGATCCTTGCTCCGATCTTTTCCACGAAGCAGATGGAGCTCCCCCGAAGGATCGCGTTCGATGCGCGCGTAATGACCGGTCGCGATGTGGGTGGCGCCCAGCTCCTCGGCGATCGTCAGGAGACTCTCGAGCTTCACCAACTGGTTGCAGTGCACGCAGGGGCTCGGAGTCGTTCCGGCGCGATAGGCATCGATGAAGAACGCAGCGTCGTCAGATCGG
>aee540b50e6b69904a8474b4597e5a08
AGAGGAAGTAATGCGTGTTGGCATGTTCACGCAGAAAACTCGCGGGGATTTTCGAAGTGATCTTCCCTTCCAGCGCTTCTTTAACGATTCCCGCTTTGCCCGGGCCGTTAGCGATCATGACGATCTCTCGCGCGCTGAGAATCGTGCCGACTCCCATCGTAATCGCGCGGACCGGCACGTTTTCCACTCCAAAGAAAGCCGCAGCAGCATCGGTGCGTGTGAGGGCATCGATG
>b04aae0faf9ecdfee8b358b699b1748c
GACGCTCTTCCGATCTACTGATCTTGGTCATTTAGAGGAAGTAATAGAGGAACAGAAGGAAAAAAAGATAGTACAAGCTGAGGAAGAAGCGAAGGAAGAGAAAAAGGAGGACAAACCCAAGACCACAGAGGACAAAGTTAAACAAGCGGTCTATAATGCCGTTGGGGAAAAGTCGAGTGAAAAGAAGGATCGCATTAATCTACTCAAGGTCAACGACCACATGGGCATCGATGAAGAACGCAGCGTCGTCAGATCGGAAGAGCACA
>3e3d666c9a434a3167e48e87ab163dab
CCCCCCCCCCCCCCCCCCCCCCCCCCCCCCCCCCCCCCCCCCCCCCCCCCCCCCCCCCCCCCCCCCCCCCCCCCCCCCCCCCCCCCCCCCCCCCCCCCCCCCCCCCCCTTTTTAATGATACGGCGACCACCGAGATCTACACTCGTAGTCACACTCTTTCCCTACACGACGCTCTTCCGATCTGTTTCGCTTGGTCATTTAGAGGAAGTAAAAGTCGTAACAAGGCATCGATGAAGAACGCAGCGTACTTAGATCGGAAGAGCACACGTCTGAACTCCAGTCACCGAGTTAGATCTCGTATGCCGTCTTCTGCTTGAAAACGGGGGGGGGGGGGGGGGGGGGGGGGGGGGGGGGGGGGGGGGGGGGGGGGGGGGGGGGGGGGGGGGGGGGGGGGGGGGGGGGGGGGGGGGGGGGGGGGGGGGGGGGGGGGGGG
>2a185f7900ce125594f95bf205580579
AAGTCGTAACAAGGTTTCCGTAGGTGAACCTGCGGAAGGATCATTACCGAGTGTAGGGTTCCTAGCGAGCCCAACCTCCCACCCGTGTTTACTGTACCTTAGTTGCTTCGGCGGGCCCGCCATTCATGGCCGCCGGGGGCTCTCAGCCCCGGGCCCGCGCCCGCCGGAGACACCACGAACTCTGTCTGATCTAGTGAAGTCTGAGTTGATTGTATCGCAATCAGTTAAAACTTCCAACAACGGATCTCTTGGTTCTC
>f0243a9616e50dda1b5e8b30f3e09a55
CGTGTGCTCTTCCGATCTCAAAAGCTTGGTCATTTAGAGGAAGTAAAAGTCGTAACAAGGTTTCCGTAGGTGAACCTGCGGAAGGATCATTACTGTGATTTAGTACTACACTGCGTGAGCGGAACGAAAACAAAAACACCTAAAATGTGGAATATAGCATATAGTCGACAAGAGAAATCTACGAAAAACAAACAAAACTTTCAACAACGGATCTCTTGGTTCTCGCATCGATGAAGAACGCAGCCGATTAAGATCGGAAGAGCGTCGT
>70790914666ff1939c114a56e6595803
ATCAAGCAGTGTGACTGGAGTTCAGACGTGTGCTCTTCCGATCTACTGATCTTGGTCATTTAGAGGAAGTAAAAGTCGTAACAAGGTTTCCGTAGGTGAACCTGCGGAAGGATCATTAGAATACCTTATATATTAGAGGATGTTTTGTGCCAGCCGAAAGGCAAACAAGTAACAAAGTCAACTATAAAAAATTAAAACTTTTAACAATGGATCTCTTGGTTCTCGCATCGATGAAGAACGCAGCTCGGGAAGATCGGAAGAGCGTCGTGTAGGGAAAGAGTGTTCGTCTGAGTG
>bacaa0c934412a21e1459913e643a0ac
TAGCCTGTCTCTTCATGGTAGACAACATAAGGTCCTTCCCCTGACTTTGTATAACCACCCGCAATTTTGATGCCAAAGTAACGATCGATCATTCTGCCATCTTCTGTCGTACCATCCTCACCCGGATAAATGGCTCGCCCTGTTTCCTTATCAAGCTCCAACAGGAATATACCACCTGACCAAGAACCATAGGTCATCCATAGTCTGTTATCTTCATCAAAAAATAAATTC
>32f64436bf7893be75930e8e89a59ac9
AAGTCGTAACAAGGTTTCCGTAGGTGAACCTGCGGAAGGATCATTAGTGATATAGAAAATCTATTTTTCTAGTCAACTATTACACCCTTTTGTCAACTATACCATTGTTGCTTCCACTGGACAGACTTCGGTCCTCTGGCTCACTGCAAGGTGAAGCTGGGGAGTGCTGGTGGAAAGAATTTAAACTCGTCTTTAGAAAAACTTGTCTGACAAACTTATTTTTTAATAAAATAAAACTTTCAACAACGGATCTCTAGGCTCTT
>ec97e61ea65ff53c7ee448ac00e72173
AAGTCGTAACAAGGTTTCCGTAGGTGAACCTGCGGAAGGATCATTATTGAATTTCATGGGACTTGATGCTGGCTCCGTAAGGAGCATGTGCTCGGTCTCAATCCAAACAACTACTGTGCACTCTTGTCATGGAGGTGGATGACCTCCCCGTGCAAGCGGGAGCGGCTACTACATAGTAGTAGCTGAGGCCTTCATCTTCATTGATTTTACAAACAACTGCATTGTCTTGTAGAATGTCTCATATTAATGAAATACAACTTTCAACAACGGATCTCTTGGCTCTC
>1d86b069f82ba435369593601ee738a3
ACTCAGACGAACACTCTTTCCCTACACGACGCTCTTCCGATCTACTGATCTTGGTCATTTAGAGGAAGTAAGTAAATTCCAAAAGAAGGGAGGATAAATAAATGCCGAAAGTATCGTTATATAACCAAGCAGGTGAACAGATCGGAGAAGTAGAATTAAGTGATGCTGTTTTTGGGATCGAACCTAATAAACACGTAATTACTGAAATGGTATTAGCACAACGCGCATCGATGAAGAACGCAGCGTCGTCAGATCGGAAGAGCACACGTCTGAACTCCAGTCACACTGCTTGA
>9fbdb96af360002d716347efcfd7857f
AAGTCGTAACAAGGTTTCCGTAGGTGAACCTGCGGAAGGATCATTACTAGAGCAAAGGATAGACAGCGCCCGTGGAGCTCGCTCCCGGGGCTACCCTACTCCGGTAGGGTTTAGAGTCGTCGAGCCTCTCGAAGAAGCTCGGTCCTGAACTCCACCCTTGAATAAACTACCTTTGTTGCTTTGGCGGGCCGCCTCGTGCCAGCGGCTTCGGCTGTTGAGTGCCCGCCAGAGGACCACAACTCTTGTTTTTAGTGATGTCTGAGTACTATATAATAGTTAAAACTTTCAACAACGGATCTCTTGGTTCTG
>a3bddf45aa95e629ee96e0643a0b1b84
AAGTCGTAACAAGGTTTCCGTAGGTGAACCTGCGGAAGGATCATTACTAGAGCAAAGGATAGACAGCGCCCGTGGAGCTCGCTCCCGGGGCTACCCTACTCCGGTAGGGTTTAGAGTCGTCGAGCCTCTCGAAGAAGCTCGGTCCTGAACTCCACCCTTGAATAAACTACCTTTGTTGCTTTGGCGGGCCGCCTCGTGCCAGCGGCTTCGGCTGTTGAGTGCCCGCCAGAGGACCACAACTCTTGTTGTTAGTGATGTCTGAGTACTATATAATAGTTAAAACTTTCAACAACGGATCTCTTGGTTCTG
>6ccff1735a6d083f009cf5de18f90e8d
AAGTCGTAACAAGGTTTCCGTAGGTGAACCTGCGGAAGGATCATTACCGAGTGCGGGCCCTCGCGGCCCAACCTCCCACCCTTGTCTCTATACACCTGTTGCTTTGGCGGGCCCACCGGGGCCACCTGGTCGCCGGGGGACGCACGTCTCCGGGCCCGCGCCCGCCGAAGCGCTCTGTGAACCCTGATGAAGATGGGCTGTCTGAGTACTGTGAAAATTGTCAAAACTTTCAACAATGGATCTCTTGGTTCCG
>65f0418c14bb28b24e98dd641830046f
AAGTCGTAACAAGGTCTCCGTTGGTGAACCAGCGGAGGGATCATTACAGAGTTGCAAGACTCCCCAAACCATCGCGAACGTTACCCAAACCGTTGCTTCGGCGGGCGGCGCGCCTGCGCGCCCCTGGGCCCCACCGCGGGCGCCCGCCGGAGGTCCACCGAACTGCTGATAATTTATGGCCTCTCTGAGTATTCTTTACTGAATAAGTCAAAACTTTCAACAACGGATCTCTTGGTTCTG
>5df88103cdf16b5d87d5749015f1a9fe
AAGTCGTAACAAGGTCTCCGTTGGTGAACCAGCGGAGGGATCATTACTGAGTCTAACAAACTCCCAAACCCCTGTGAACATACCTACTGTTGCTTCGGCGGGACCGCCCCGGGCGCCTTCGCGGTGCCCCGGAACCAGGCGCCCGCCGGGGACATCAAACTCTTGATTGTTATAGTGGCATTCTCTGAGTAAAACATACAAATAAGTCAAAACTTTCAACAACGGATCTCTTGGCTCTG
>0922e524696baf9f3e31f405bad4667b
AAGTCGTAACAAGGTTTCCGTAGGTGAACCTGCGGAAGGATCATTACAGTAGTCATCCGGGTTGCCGCAAGGCCTCCCGGGTAACCTACCACCCTTTGTTTATTACACTTTGTTGCTTTGGCAGGCCTGCCCTCGGGCTGCTGGCTCCGGCCGGCGAGCGCCTGCCAGAGGACCTAAACTCTGTTTGTCTATATTGTCTGAGTACTATATAATAGTTAAAACTTTCAACAACGGATCTCTTGGTTCTG
>348e482c3aab5567e05fc0f0d0a6a508
GGTCATTTAGAGGAAGTAAAAGTCGTAACAAGGTCTCCGTTGGTGAACCAGCGGAGGGATCATTACGAATGGGTCCAAAGACTCTTAAAACCTACCGTGCTCCCCTACGTGGACAACAGGAAAGCCCTCCGGGGCATAGGAAATCTGAGAAGTTGAAGAACTGCGCCCCGGCGCATGACTAAGACAAAAAATTACAACCCATAACAATGGATCTCTTGGCTCTGGCATCGATGAAGAACGC
>9012b42b3326f8d4fc83f917f1412429
AAGTCGTAACAAGGTTTCCGTAGGTGAACCTGCGGAAGGATCATTACCGAGTGCGGGTTCCAACGAGCCCAACCTCCCACCCGTGTTTACCATGACCGCGTTGCCTCGGCGGGCCCACTGGGGCCTGGCCCCGGTCGCCGGGGGGCTTCTGCCCCCGGGTCCGCGCCCGCCGACGCACCCTGGAACCCTGTCTGAATAGTGAGTCTGAGTCTATGATCAAATCATTAAAACTTTCAACAACGGATCTCTTGGTTCCG
>9c8f583227d1871007416bf45a0b5e30
AAGTCGTAACAAGGTCTCCGTTGGTGAACCAGCGGAGGGATCATTACCGAGTTTACAACTCCCAAACCCCATGTGAACCTTACCTCAACGTTGCTTCGGCGGTCACGCCCCGGCGCCCCAGTGGCCCGGACCCAGGCGCCCGCCGGAGGACCTCCAAACCATTGTGTTATTTAGTGGCATTGTCTGAGTGGCGTAAAGCAAAATAAATCAAAACTTTCAACAACGGATCTCTTGGCTCTG
>32eb41c1fca34821b06e85c2b7c54b79
AAGTCGTAACAAGGTTTCCGTAGGTGAACCTGCGGAAGGATCATTAAAGAGTTAGGGTCTCTCCAGGCCCGACCTCCCAACCCTTTGTTTACCTTGCTGCATGTTGCTTTGGCGGACCCGTCTCACGACCGCCCTGGGACCGCCGAGAGGTGCCCCTGGGCCCGTGTCCGCCGATAGCCAACCTAAACTCTTGAATGAATCGTGTTTTATGTCTGAGTCTATTGATTAAATCAAAAGCAAAAACTTTCAACAACGGATCTCTTGGTTCTG
>93d4a1b14cfe828095e5b78d60e6793a
CCCCCCCCCCCCTTTTCAAGCAGAAGACGGCATACGAGATCAAGCAGTGTGACTGGAGTTCAGACGTGTGCTCTTCCGATCTACTGATCTTGGTCATTTAGAGGAAGTAATTCGACAGCACGGCAACGTCTACACCGGGCTCGTGGTGGACGCCCGTGGACTCGGTGTACGCAGAGGGATGTCGCCGCGCATTGTCGATGAGCGAGGCAATATCGTTTACTCGGGCATCGATGAAGAACGCAGCGTCGTCAGATCGGAAGAGCGTCGTGTAGGGAAAGAGTGTTCGTCTGAGTGTAGATCTCGGTGGTCGCCGTATCATTAAAAAGGGGGGG
>9071145e53598ee4e7b0af0c3cba507c
TCAAGCAGTGTGACTGGAGTTCAGACGTGTGCTCTTCCGATCTACTGATCTTGGTCATTTAGAGGAAGTAAGTAAATTCCAAAAGAAGGGAGGATAAATAAATGCCGAAAGTATCGTTATATAACCAAGCAGGTGAACAGATCGGAGAAGTAGAATTAAGTGATGCTGTTTTTGGGATCGAACCTAATAAACACGTAATTACTGAAATGGTATTAGCACAACGCGCATCGATGAAGAACGCAGCGTCGTCAGATCGGAAGAGCGTCGTGTAGGGAAAGAGTGTTCGTCTGAGT
>32656d7d277e5f10ca7bf8d961df997f
TCGCGGTCAATTACCGGGGTGATGGCGAAACCCTCCTGCCTCAGGCTTTCGCGAACACGAGAATGCTCCTCGGCATTAGGAACGGCAAAAGCGATATGGTGCACAGATCCGCCGCCCTGGCGCGCCGGAGGCATGCTAGCATCGCTGACAAGGTCGATGACATGGGCGCCATTGCCACCCGCGCGGACCATGCGGAGCGTATTATCCTCGACGCCAGCCTTTTCATAGCCCATAAGGCTCAAGAGGTCGCGCGTGCCGCCACTGTCTGCGAGCAGCATCGTCGCGCTATGGAAGCCGCGTATGGCGTTGCTG
>69a0c3ca29d4105883bfc5a59e731a90
AAGTCGTAACAAGGTCTCCGTTGGTGAACCAGCGGAGGGATCATTACCAGAGTGCCTTTAGGCTCTCCAACCCACTGTGAACATACCTACGTTTCCCTCGGCGGGTCAAGCGCGCTGGGCCTCCGGGTCCTGGGCGTCCGCCGGGGGCACTCAAACCCGAATTTTTAGTGAATTTCTGAGGGGCGAAAGCCCGTAAAAAAAAATAAATCAAAACTTTCAACAACGGATCTCTTGGCTCTG
>203e711f44351007163827888de1435a
AAGTCGTAACAAGGTTTCCGTAGGTGAACCTGCGGAAGGATCATTATTGAATGAATTAAGAGTTGGTTGTTGCTGGCCTTCCGGGGCATGTGCACACCTTCTCTTTCATCCACACACACCTGTGCACTTGTGAGACAGGGAGGGCCTTCATTGGCTTTTTCCTGTCTACTTTACACAAACTCATTTTTTTTTAAAACTGAATGTAATTGATGTAACACATCATTTAATACTAAGTTTCAACAACGGATCTCTTGGCTCTC
>41e82c5a29c51fc7700628e125b62526
CGACCACCGAGATCTACACTCGTAGTCACACTCTTTCCCTACACGACGCTCTTCCGATCTATGAGCCTTGGTCATTTAGAGGAAGTAAAAGTCGTAACAAGGAATCGATGAAGAACGCAGCATGGCAGCATCGATGAAGAACGCAGCATCACCGACTGCCCATAGAGAGAGGATGATGCTCTCCCGATCTCGTACGCTTGGTCATTTAGAGGAAGTAATATATAGCATCGATGAAGAACGCAGCGTACTTAGATCGGAAGAGCACACGTCTGAACTCCAGTCACCGAGTTAGATCTCGTATGCCGTCTTC
>7d42286227626191e3894cc26d80f596
AGGAAGTAAAAGTCGTAACAAGGTTTCCGTAGGTGAACCTGCGGAAGGATCATTAATGAATACACTGGACGCTCTTTTTAGAGGTCCGACCCTTCATTACCTTCACACTGTGCACACACTTCATTTTTACACCCATTTTTAAACACTATAGATAAGAATGTACCAGTCTCTTAATTGAGCATAAATATATAATAAAACTTTCAGCAACGGATCTCTTGGCTCTCGCATCGA
>545d80204e87b94c7c385c0db0a60098
AAGTCGTAACAAGGTCTCCGTAGGTGAACCTGCGGAGGGATCATTACTGAGTGAGGGCTCACGCCCGACCTCCAACCCTTTGTGAACCAAACTTGTTGCTTCGGGGGCGACCCTGCCGACGACTTCGTCGCCGGGCGCCCCCGGAGGTCTTCTAAACACTGCATCTTTGCGTCGGAGTTTAAACAAATTAAACAAAACTTTCAACAACGGATCTCTTGGTTCTG
>cce3a3a05615beb35aae8041d87a2531
TAGAGGAAGTAAAAGTCGTAACAAGGTCTCCGTTGGTGAACCAGCGGAGGGATCATTACAGAGTTGCAAAACTCCCAACCATTGTGAACGAACCCGTTATAGTTGCTTCGGCGGGTGGTGCGCTGAAACCGCCCGCCGATAGCATGCAATCTCTAGATTACAATGGATCTCTGAGTAGCTTATTTAATAAGTCAAAACTTTCAACAACGGATCTCTTGGTTCTGGCATCGATGA
>5bf1c16ac0c5db2065a496f3c3b43b00
AAGTCGTAACAAGGTCTCCGTTGGTGAACCAGCGGAGGGATCATTACCGAGTTTACAACTCCCAAACCCCTGTGAACATACCTATCGTTGCTTCGGCGGGATGCCCCAGTTTTGACTTAAAACTGGACCCAGGCGCCCGCCGGAGGACCCAAACTCTTGTTTTTATATGTATCTTCTGAGTAAACAAGCAAATAAATTAAAACTTTCAACAACGGATCTCTTGGTTCTG
>d4bed0b0351944db4e80f8d44b3c242e
AGCAGAAGACGGCATACGAGATCTAACTCGGTGACTGGAGTTCAGACGTGTGCTCTTCCGATCTATGAGCCTTGGTCATTTAGAGGAAGTAATAGCATCGATGAAGAACGCAGCGTCGTCAGTCGTACGCTTGGTCATTTAGAGGAAGTAATATATATAGCATCGATGAAGAACGCAGCGTCGTCAGTCGTACGCTTGGTCATTTAGAGGAAGTAATATATATAGCATCGATGAAGAACGCAGCTCGGGAAGATCGGAAGAGCGTCGTGTAGGGAAAGAGTGTGACTACGAGTGTAGATCTCGGTGGTCGCCGTATCATTAAAAACGGGGGGGGGGGGGGGGGGGGGGGGGGGGGGGGGGGGGGGGGGGGGGGGGGGGG
>0c895848bf8d105b92405e30ce440a00
ACACTCTTTCCCTACACGACGCTCTTCCGATCTCGTACGCTTGGTCATTTAGAGGAAGTAATAAAGACTGCCAACTGCCGGCATGTGATTGATGAAAGCATACAGAGGTCATCTCCGGCAACTCATCAGCTTCTACTATTTAATTGATTCAACCCATAAGAAAATCTGTTGAGCGGCGGGAGAGAACCATTGCGCTCTTATCACAACTGCATGCCCGCAGGCCGGCATCGATGAAGAACGCAGCTGCCGAAGATCGGAAGAGCACACGTCTGAACTCCAGTCA
>6f2d8623c29a633e85bd2ca6a8e04098
AAGTCGTAACAAGGTTTCCGTAGGTGAACCTGCGGAAGGATCATTACCGAGTGCGGGTCCTTTGGGCCCAACCTCCCATCCGTGTCTATTGTACCCTGTTGCTTCGGCGGGCCCGCCGCTTGTCGGCCGCCGGGGGGGCGCCTCTGCCCCCCGGGCCCGTGCCCGCCGGAGACCCCAACACGAACACTGTCTGAAAGCGTGCAGTCTGAGTTGATTGAATGCAATCAGTTAAAACTTTCAACAATGGATCTCTTGGTTCCG
>3680a56a3de444eddba1f3bdb433564e
AAGTCGTAACAAGGTTTCCGTAGGTGAACCTGCGGAAGGATCATTACCGAGTGCGGGCCCTCGTGGCCCAACCTCCCACCCTTGTCTCTATACACCTGTTGCTTTGGCGGGCCCACCGGGGCCACCTGGTCGCCGGGGGACATCTGTCCCCGGGCCCGCGCCCGCCGAAGCGCTCTGTGAACCCTGATGAAGATGGGCTGTCTGAGTACTATGAAAATTGTCAAAACTTTCAACAATGGATCTCTTGGTTCCG
>5be8befcfbd5c0d7028dc180ec44b393
TCATGCCGCAACACCGGAGCAGGATGGTAAATCTGCTTCGCCGGCTCGGGAACCAGCTCCAGCAAGCGGGAGGCGAGTTCGACTCCTCCATGGCCAAATAGTATCCAATCCGCCCAGCCGCCCACATGGTAAAACGCCCTTGCCTGGTACGATGCGTTTCCTTCCAGAGTGCAGGGAGCCGGGAAAGGCTCATCTCCAAGCCAATAATGTGACGGGAGCTCGGAACCCGCCGATGGCTTATATACCCCCCGTACGGCAATGACATCGTACTCTTCGTGGATCTGGAGGTGT
>a97aa02971e317bfd751bde6819dc2af
AGGACGTGATCGCCATGCTCGGCCTGGAAGAGTTGTCGCGTGAGGACCAGCGAAGAGTGAACCGCGCGCGGCGGTTGGAGCGCTTCCTGACGCAGCCCTTCTTCACGACCGAGCAGTTCACCAGTCTCGAAGGCAGGATGGTCAACCTGGAGGAAACGCTCGAAGGCTGCGAGCGCATCCTGAACGACGAATTCGCCGACTATCCCGAAAAAACGCTCTACATGATCGGCG
>410bf873171a194a16c622782523cfad
AAGTCGTAACAAGGTTTCCGTAGGTGAACCTGCGGAAGGATCATTAGTGAATTTGTAGCCTCCAAGGCTCACATTCTCTATCCTTTACACACCTGTGCACCCTTCTGAAGCGGAGAGTTATTAGGCATTGGCCGAGCGCCTCCCTTCGGTTATTATATCAAACTCAAACTACGTTTACTAGAATGTATACCGTCTTGTTGTAACGACAAGTACAATCCAATAAAACTTTCAGCAACGGATCTCTTGGCTCAG
>3c6b39c08998518e8ef96dac88cbfd43
ATTTAGAGGAAGTAAAAGTCGTAACAAGGTCTCCGTTGGTGAACCAGCGGAGGGATCATTACCGAGTTTACAACTCCCAAACCCCTGTGAACATACCATTTGTTGCCTCGGCGGTGCCTGCTTCGGCAGCCCGCCAGAGGACCCAAACCCTTGATTTTATACAGTATCTTCTGAGTAAATGATTAAATAAATCAAAACTTTCAACAACGGATCTCTTGGTTCTGGCATCGATGAAGA
>9d9513821b701e7948b6d8847be305f0
GGAAGTAAAAGTCGTAACAAGGTTTCCGTAGGTGAACCTGCGGAAGGATCATTAATGAATACACTGGACGCTCTTTTTAGAGGTCCGACCCTTCATTACCTTCACACTGTGCACACACTTCATTTTTACACCCATTTTTAAACACTATAGTATAAGAATGTACCAGTCTCTTAATTGAGCATAAATATATAATAAAACTTTCAGCAACGGATCTCTTGGCTCTCGCATCG
>8b33a19db68f9515b3b1b329fb2f78e7
TAGTACAATTTCAATGCCTAATCATCATCAGATTGAGAGAGATTAGCAGATATCTTCATCGGAAGAGAGCTAATCTCTTTTCATAGCTTATGGGCAGGTATCGCGAATAATAAGATAATTTTAAGTAGAACCAATGCCTTATGGTCACTCTTTTTGAGATATTCTGAAAGAATTTAACAAATTGTGATCGTATAGAGTGATTTAGAGGAAATATATGAGACCGTTAATCGCTTACTTCTCTAATGCAGCATTAGAGAATAATATCGAGATCTTAAAGGGAAAATCGCCCCAAAGCCAACATTGTGCCGTCTTGAAAGCAGACGCATATGG
>b86f99fe3b184c5472c9eed8de8c4055
CTACTGATCTTGGTCATTTAGAGGAAGTAACCCATTGGAATATGATAAAAACGTCATCAACCGGCTGAAACGTATTGAGGGACAATTACGCGGCGTTATCAGGATGATGGAGGAAAATGAAGATTGTAAATCGGTTATCACACAGCTTTTGGCTTCCCGCAATGGGATCGATCGGGCCATTGGCCTGATCGTCAGTAAAAATTTAGAACTGTGTATCCGGAAAAGCATCGATGAAGAACGCAGCGTCGTCAG
>2ddcd490d0d1bc69c6bbff5a74d49cf0
TCACCGCGTTTCGCTTCCGCTACGGGTCCATCGACGAACACTTCGGCCTCAAGCCCGATCTGTACACGCTGGGCAAAGTGATCGGGGGCGGCCTACCCTTAGGTGCGTACGGCGGTCGTAAAGATGTCATGCAGGTGGTCGCACCCTTAGGCGGGGTGTATCAAGACGGCACGCTGTCAGGTAATCCGTTGTCCACTGCGGCCGGCGTCGCGTGTTTGCGGGCGCTCAACGATGAGGCGATCTACACCCGCATCGACCGCTTAGGCGCTCGTTTAGCTGCAG
>49d88a78254a36d86c228f5b381b9d70
CCGTGCTGAGATGCAGTGGCCTTTAGCGGATGCCTGTCGTAAAAGGCACCCGGCGCGGACCCGCTACCTACAGTAGGTAGCTCCTCCTCCCGATGCCCCCCAACGCAAGACCTACGGTGTCGTGATCGAGTTTTCCACAAGATATTGTGTACCCCGACTCGACTCTGCTCGGACGTCTGGATATAGTGCGTGCTGTGGGCAAGGACCTCAACATGTGGGAGTAGGCCATGGCCTGGACGCCAGAAC
>0d91d3f523cc3042e29f27d02fd26f84
GGAATCCCTTCGTTAAACAAACTATTTATGAGCAATGCAGAGGAACCGAATGCATTTGCTACCGGCAGAAAAACAGTTTGTTTAACGAAGGGATTCCTTAATTACTCTGATGAGGAGATCAAGGCGATTTTCGCTCATGAAATCGGCCACTTAGCGCATAAGGATACGGACTTCATACTGCTTGTAACGATTGGGAATTTTATAGTGACCGCTGCGTTTGTCATATTTAGAATATTTTTTTATATTGTTACGATTATGATATCGATTGCCAACAGAAGTTTGGGAACCTTAATTAGTGGCATTCTATTCGACATCTTATTGGTT
>6ce69bf05188c7d788f4ee8a0315f709
ATCCACAGGCAGCCTCGTCAACGCGACGACACCGAGTAATATGGCGACAAAGGTGAGCATGGAGACTGTGACGGGGCGTGTAGCAGAGAGACGGGGTAATCTCATCGGGAATTCCTCCCGGTCGTACCGCTTTCAATGACGTTGACCGGATGACCGTCGGTCAAAAATTGATAACCGGAGACAATAACGAGTTCACCGGGGTCGATTCCTTCTTTGACTTCAGCCCAACCGTCTGTAATAAGCCCGAGTGTGATTTCTTTGCGATGGGCGACTCCGTCGGATGCGACGAAGACGGATACCGTGCCATCC
>1d98184e7bc29284bea8fd5573d8f18f
CACTCAGACGAACACTCTTTCCCTACACGACGCTCTTCCGATCTACTGATCTTGGTCATTTAGAGGAAGTAAAAGTCGTAACAAGGTTTCCGTAGGTGAACCTGCGGAAGGATCATTAGAATACCTTATATATTAGAGGATGTTTTGTGCCAGCCGAAAGGCAAACAAGTAACAAAGTCAACTATAAAAAATTAAAACTTTTAACAATGGATCTCTTGGTTCTCGCATCGATGAAGAACGCAGCTCGGGAAGATCGGAAGAGCACACGTCTGAACTCCAGTCACACTGCTTGAT
>b10234444e6a2905ecd12ca47b349b91
AAGTCGTAACAAGGTTTCCGTAGGTGAACCTGCGGAAGGATCATTACTGAAGCGCCTTGAGGATGTTGCTGGCCTTACAAAGGCAAACGTGCACTCCTTGGACATTTCAAAAATTTTCATCACAACCTATTGTGCACTTCTTGTAGGAAATGCCTCCCTCCCCCTTCCCAGGGGGTTGGTGCATTCCTATGTACCTTTTCACTTGAAACCCTGATGCATTTTTCGAATGGTTGTTGTACAACATATAATGTATAATAAAACAACTTTCAACAATGGATCTCTTGGCTCTC
>d0fe2145df5494086cf4bd406a1a07c6
AAGTCGTAACAAGGTCTCCGTTGGTGAACCAGCGGAGGGATCATTACTGAGTTTACGCTCTACAACCCTTTGTGAACATACCTATAACTGTTGCTTCGGCGGGTAGGGTCTCCGTGACCCCCCCGGCCTCCCGCCCCCGGGCGGGTCGGCGCCCGCCGGAGGATAACCAAACTCTGATTTAACGACGTTTCTTCTGAGTGGTACAAGCAAATAATCAAAACTTTTAACAACGGATCTCTTGGTTCTG
>54bcaccf965751fefc91ada3ba1e9658
GTCACACTCTTTCCCTACACGACGCTCTTCCGATCTATGAGCCTTGGTCATTTAGAGGAAGTAAAAGTCGTAACAAGGCATCGATGAAGAACGCAGCATCACCGACTGCCCATAGAGGGCGGATGATGCTCTTCCGATCTATGAGCGGAAGTAAAAGTCGTAACAAGGCATCGATGAAGAACGCAGCGTAGCCAGCACCGATGTGGAAGTAAAAGTCGAACAATGCATCGATGAAGAACGCAGCTCGGGAAGATCGGAAGAGCACACGTCTGAACTCCAGTCACCG
>8e2861dc9bafd9938b5335c171bd0978
GTCAAAACTATCACGTGTAGGGCAAAGTTATGGGAGTAATACTGTAGTTAAAATCTTACATTAAAGATAATAGCTTATTAAAAATGAATAAAAAGAGAACTTGAGTTAACATAAGCTCAAGTTCTTTTTAATTTGAGTATTATAATATTAAAAGGATTGCTTTATTCTTGATCCCTCTTTTAAATATATTGAGAATGTTAGAGTGACAATCTGTTGTGATATACTAAAGATAAAGAAATGGCTAGGATAACTAAGAGGTGTTTATGAAAATTAAAGAAATAATTGTAGTTGAAGGAAAAAACGATATCCACAGACTGAATCAAG
>7aa561002a625840b47269a9e4a6057d
TTGGTCATTTAGAGGAAGTAACACCAGCACCGGCCGCCGAAGGCGCTGCCACGCCCGCCACCACGCCTGCCGCACCGGCCGTGGCGGCCAAAGTGCAGTCGATGGGCACCGAACAGCTGCGCGATTCGGCCAGCCGTGCCCTGGCCGAGAACCGCATGTACGCGCCGGCCGGCGACAACGCCATCGAGTACTACCTCGCCCTGCGCGACAAGACGCCGGACGACGCATCGATGAAGAACGCAG
>8cd34ab8ca04d28b8b2b7fda8d6f0412
TTTCCCTACACGACGCTCTTCCGATCTACTGATCTTGGTCATTTAGAGGAAGTAATATATATAGCATCGATGAAGAACGCAGCGTCGTCAGTCGTACGCTTGGTCATTTAGAGGAAGTAATATATAGCATCGATGAAGAACGCAGCGTCGTCTGGTAGCCTTGGTCATTTAGAGGAAGAACGCAGCATGGCAGTCGTACGCTTGGTCATTTAGAGGAAGTAATAGCATCGATGAAGAACGCAGCGTCGTCAGATCGGAAGAGCACACGTCTGAACTC
>e4f57c50ec7307defcf50f522bf7d393
AGAGGAAGTAATTAATACCGCTCCTATTCTGGAGCAAATGCATGCAGAGACAGAACAACGCTTAAAACAAAAAGCTGAAAAGATGAAAGCTTATGGCAAACGTGAACATAAAATTTTAACTGCTGAACAGCTCAAGTTAATGGCAGAAAAAATCGGTTATGTCTCTGATATCCATGATTGGCTTAAGTTAGGTCATGCTTTATGGTCTTACATCAAAGAAGGCCGCATCGATG
>d1b2f0158d540e0688abb0b30f84b078
AAGTCGTAACAAGGTTTCCGTAGGTGAACCTGCGGAAGGATCATTAGAAACGTCCTGGTACGGGCCCCACCAAAGCTGGTGTGGCTTGGTTCTCTCTCCAACTCTATTGTTGACCATTACCTCAGTTGCTTCCACAGCTCGCTGTCACGCCTGCTGTGGATGGCCTACAACCAAAACCTTTGCTACAAGTTACGTTTTCTGTCTGAATGAATAGCTATAATAGTCTTAAAACTTTCAACAACGGATCTCTTGGCTCCT
>003a1ce29249264980bbda1647cbe147
AAGTCGTAACAAGGTTTCCGTAGGTGAACCTGCGGAAGGATCATTAAAAGTTTTAGTTATACTTCACGTATATACTTTAATAAACCCATTCCGAGTACCTTACCCGTTTGCTTCCGTGGAGCAGGACCTCGGTCCGTTCTGACTATGCCCTTGCGGCGTACGATGAGTCGTCTCCACGGGAGGTATACATTAAACTCTTGCATTTCCATGTCATCTGTCTGAATCTGTTTATAACAAATGTTAAAACTTTCAACAACGGATCTCTTGGTTCTC
>d04608cfa03295a6fc50916d011cd714
CAACACTGCTTTTCTTTACTTCCTTGAAACTGTCCGTCTCGCTTTTGCCTCTTTGCGCCCCGGTGATCATGACCTGCGACATAACCGCAGCACCCGCACTCGTGCCGGAAATGGTCGCTCCATTACGGTGAGCCACATGCATTGCTTCGTATAACTTGCTTCCCCTGACCACCTCCATGAATTTATTTTGGTCGCCACCGGTGATATAGATCAGTCGAGCGTTTTTTACCGAGTCGATCCATGCTTGGTTGTCGTTTGCCTGT
>2830bc00aa87c1f044596fa3ce66c191
GTCGTCAGTCGTACGCTTGGTCATTTAGAGGAAGTAATAGCATCGATGAAGAACGCAGCATCACCGACTACCCATGAGAGAGGATGATGCTCTTCCGGTCCCGTACGCTTGGTCATTTAGAGGAAGTAATATAGCATCGATGAAGAACGCAGCGCTGTAGCATCGATGAAGAACGCAGCGTCGTCAGTCGTACGCTTGGTCATTTAGAGGAAGTAATATATATAGCATCGATGAAGAACGCAGCATCACCGACTGCCCATGAGGGAGGATGATGCTCTTCCGATCTCGTACGCTTGGTCATTTAGAGGAAGTAAGCATCGATGAAGAACGCAGCCTTCGAGCATCGATGAAGAACGCAGCGTCGTCAGTCGTACGCTTGGTCATTTAGAGGAAGTAATATATATAGCATCGATGAAGAACGCAGCGTACTTAGATCGG
>8849467cb89f16505d6b5c4c9d972bed
AAAGTCGTAACAAGGTTTCCGTAGGTGAACCTGCGGAAGGATCATTCATAATAAGTGTTTTATGGCACTTTTTAAATCCATATCCACCTTGTGTGCAATGTTTTGAAAATCGCCTTCTTGGTGGTTTTTTAATTACATCAACCAATTTTAACAAATTTGTCTTAAAAATTCTTGAATAAATATAATTCAAAAAACAACTTTCAACAACGGATCTCTTGGCTCTC
>4f982847195ab67f4210df0afaf75069
AAGTCGTAACAAGGTTTCCGTAGGTGAACCTGCGGAAGGATCATTAACGAGTTAGGGTCTCTCTGGCCCGACCTCCCAACCCTTTGTCTACTTGACCATCGTTGCTTCGGCGAGCCCGTCCTCACGGACCGCCGGAGGGATCTTTACTGGCCCTCTGGTCCGCGCTCGTCGGTAGCCCAACCTTTAAAATCTTTAACTAAACGTGCCTTAATCTAAGTACAATTATTAAATAAAAGCAAAACTTTCAACAACGGATCTCTTGGTTCTG
>ca01799d101dd1da98c1f16916416544
AAGTCGTAACAAGGTCTCCGTTGGTGAACCAGCGGAGGGATCATTACCGAGTTATTACTCCAAACCCTTTGTGAACCTTACCTATTACTGCTGTTGCCTCGGCGGACGGCCGGGAGGGCACCCCCTCGCGGGGCCGCCCGACCAGCCCCCGCCGGCAGCACCAAACTCTTGAATTTATAGCGAAACTACTTCTGAATAACAAAAACAAACGAATCAAAACTTTCAACAACGGATCTCTTGGTTCTG
>2fee45b5c447504851d5844831e5a844
CCCCCCCCCCCCCCCCCCCCCCCCCCCCCCCCCCCCCCCCCCCCCCCCCCCCCCCCCCCCCCCCCCCCCCCCCTTTTCAAGCAGAAGACGGCATACGAGATCTAACTCGGTGACTGGAGTTCAGACGTGTGCTCTTCCGATCTCGTACGCTTGGTCATTTAGAGGAAGTAAATTTAGAGGAATTTTTGCCAGTCCGCTTGATCGGGCCTTTAATACCGCTCAGGGCATCGATGAAGAACGCAGCTGCCGAAGATCGGAAGAGCGTCGTGTAGGGAAAGAGTGTGACTACGAGTGTAGATCTCGGTGGTCGCCGTATCATTAAAAAGGGGGGGGGGGGGGGGGGGGGGGGGGGGGGGGGGGGGGGGGGGGGGGGGGGGGGGGGGGGGGGGGGGG
>467ead4a25504b27fe67570b963b2f28
GAAGGGAGAAGGACAAGCGAGACCTGAAACTCATCCGGGTGTACCTCAACGCCGGAGTCATGGTCAACGGAGTATGCCAACGGACAGAGGAAGGGACGCCGCAAGGCGGACCGCTGAGTCCGCTTCTGGCCAACATCTTGTTGGACGACCTGGACAAAGAACGAAAGAAACGCGGGTTGCAATTCGCACGTTATGCGGACGATTGTAACATCTTTGTCGCTAGCAAGCGAACCGCTACATCATCGGTTGGGTCAGGTACTTTCGACTG
>6354ed7e4ac42b2293bd440ea3aa5ba1
TCTACACGTTAAGGCACACTCTTTCCCTACACGACGCTCTTCCGATCTCGTACGCTTGGTCATTTAGAGGAAGTAAAAGTCGTAACAAGGTATCTGTAGGTGAACCTGCGGAAGGATCATAAAAAACTAATTTACACGCGATTTAAAATTGCTTACTTCAATAACCTATTAAACAATCAACCAACTAATACCAAAAACTTCCAACAACGGATCTCTTGGTTCTCGCATCGATGAAGAACGCAGCGTACTTAGATCGGAAGAGCACACGTCTGAACTCCAGTCACACCTTCGAATCTCG
>2348b4ec94c4c7a90530b4d0fa7b95d8
TATAATGCATCGATGAAGAACGCAGCGTCGTCGGCCAAAAGCTTGGTCATTTAGAGGAAGTAAATATAGAATCGATGAAGAACGCAGCATCACCGACTGCCCATGAGAGAGGATGATGCTCTCCCGATCTCGTACGCTTGGTCATTTAGAGGAAGTAATATATATAGCATCGATGAAGAACGCAGCGTCGTCTGGTAGCCTTGGTCATTTAGAGGAAGTAATATATATAGCATCGATGAAGAACGCAGCATCGTCAGTCGTACGCTTGGTCATTTAGAGGAAGTAAGCATCGATGAAGAACGCAGCATCACCGACTGCCCATAGAGAGGGGATGATGCTCTTCCGATCTGCGCTCCTTGGTCATTTAGAGGAAGTAAGCATCGATGAAGAACGCAGCGAATGATGGTAGCCTTGGTCATTTAGAGGAAGTAAATATA
>5e5840989c1b762bab0a3633fdac3a59
AAGTCGTAACAAGGTCTCCGTTGGTGAACCAGCGGAGGGATCATTACCGAGTTTACAACTCCCAAACCCAATGTGAACGTTACCAAACTGTTGCCTCGGCGGGATCTCTGCCCCGGGTGCGTCGCAGCCCCGGACCAAGGCGCCCGCCGGAGGACCAACCAAAACTCTTATTGTATACCCCCTCGCGGGTTTTTTACTATCTGAGCCATCTCGGCGCCCCTCGTGGGCGTTTCGAAAATGAATCAAAACTTTCAACAACGGATCTCTTGGTTCTG
>5efbf381f1a278893306b0b4a641a0f7
TTTAGAGGAAGTAAAAGTCGTAACAAGGTCTCCGTAGGTGAACCTGCGGAGGGATCATTACTGAGTTTTTAACTCTCCAAACCATGTGTACTTACCACTGTTGCCTCGGTGGTTGGTCTTCGGACTGACCACCGGTGGACTACTAAACTCTTGTTAATTTTTGGCATTCTGAATCATAACTAAGAAATAAGTTAAAACTTTCAACAACGGATCTCTTGGTTCTGGCATCGATGAAG
>1f6a2d9f3898284dd9db5f74595339aa
AAGTCGTAACAAGGTTTCCGTAGGTGAACCTGCGGAAGGATCATTAAAGAGTTAGGGTCTTCTAGGCCCGACCTCCCAACCCTTTGTTTACTGAACCTCTGTTGCTTCGGCGGGCCCGTCTCACGACCGCCGGAGGATCGCTGAAAGGCGTCCTCTGGTCAGCGTCTGCCGATAGCCAACCATTTCAAACTCTGAATAAATCATGTCCTTACGTCTAAGTCTATGATTAAATTAAAGCAAAACTTTCAACAACGGATCTCTTGGTTCTG
>881fd1405c6415be5f132bd8a81691bb
TAGGAAGTTCTGTCTTCCCTTGTTCAATCAGCTCTTGAAAAAAGGGTATTACCGAACCTCGGCTACCTGCCACATTCCCATATCGAACAACTGAAAACACAGTCCCTTTGTCACCGGAATATGCATTGGCTGATACAAATAATTTATCTGACACTAACTTTGTTCCACCATAAAGATTAATAGGGTTGACCGCCTTGTCTGTTGATAAAGCCACCACTTTTTTCACGCCACAATCCAGTGCT
>c18153b7bd988321a4977eddc58261ba
CGCGCTTTTATGACTACCTTGCACAAGGATTGTTCAATTTACAATTCATTACCGACCCTAACATGATTGTATTAGGTGGTGGTGTTTCACAATATGAACCACTCATTCCAGAATTACAACGTCGTTTAGATAAACGCATGCAAACAGCAAATATCACAGATTTTACCTTTAATATTAAAGCATGTCACTTTAAAAACAATGCAAATTTATTAGGGGCAGTATATAGTTTTATGCAACAACACAATATAGAATAGAGGATAAGTATGTTCGAATTAATTACAGCATTACCAACA
>c0ab67a2729bf74db086a98e54079f63
AGACGTGTGCTCTTCCGATCTACTGATCTTGGTCATTTAGAGGAAGTAACTTAATGATCCAGGAGGCTCGCAGGCGAGACGAACCAGCCGAGAGGGGAAAATTCGAACCTCCTGGAAAACAGGTGTGCTAAACTACATGACCTTCTAGACGCAAAACCTGAACAATGTCCTTCGCAAGAGCCTCTACTTCCCGATCATGACTGCCTCTTGCAACATCCCGAGCAGCATCGATGAAGAACGCAGCGTCGTCAGATCGGAAGAGCGTCGTGTA
>4001fad599e09b17212983b274b9165b
AAGTCGTAACAAGGTTTCCGTAGGTGAACCTGCGGAAGGATCATTAACGAATAGTTCTTCGGAACATTTCATCCTTACACACCTGTGAATTTTTAAAAAAGATACTTTGCTTTGGTCAGACTTTTGTTAGTTTGGCCAGAGGTATACAAACTCCAAATTTTATTTTTAAACGAGTCTGAATTGAAGAAAAAGAATAAATTATTCAAAACTTTCAACAACGGATCTCTTGGTTCTC
>6319908986b22f00ddb31ead6b15cdc9
GGAAGTAAAAGTCGTAACAAGGTTTCCGTAGGTGAACCTGCGGAAGGATCATTACATTCAGTAGCCCAGCTACTTGTTTACACCCTTGTCTTTTTGCGTACTTATCGTTTCCTCGGCGGGCTTGCCTGCCGGTTGGACAACTTTATAACCTTTTTTAAATCTTCAATCAGCGTCTGAATAATATACAATAATTACAACTTTCAACAACGGATCTCTTGGTTCTGGCATCG
>535601946e481307f0be69f9da9656de
AAGTCGTAACAAGGTTTCCGTAGGTGAACCTGCGGAAGGATCATTACAAGAAACGAGGCCGCGTGCGTGCGCTCGCCCGCCCGGCCCCGCTCCTTACCTTGCCTACTGCACCGTTTGTTGCTTCCTGGCGGCGGACTGCCCGCCGCCAGGGACGTTGATACAACCCTGTATAGAAGCATTGAAGCTCTGAGAAAACGCGAAATCGTACAACTTTCAACAATGGATCTCTTGGTTCTG
>aa3a344fb632f9199fe2adaeb67a5f9a
TGGTCATTTAGAGGAAGTAAAAGTCGTAACAAGGTTTCCGTAGGTGAACCTGCGGAAGGATCATTATGAAAATATGATATTTTATGTTTGTTGGATGGTTTATTGTATTGTTTTTGTTTTTTATTTGTTGAATTTTGGTGTTATTAATATGTATTGTGTTTATGACACGTACATACAAAATACAAATTTCAATATAAAATACAACAAGGGATATCTTGGCTCTCGCATCGATGAAGAACGCA
>8150261c77d39519d7d1c1534c410b0b
AAGTCGTAACAAGGTCTCCGTTGGTGAACCAGCGGAGGGATCATTACAGAGTTACACAACTCACCAAACCATTGTGAACCGTACCTTTACCGTTGCTTCGGCGGGAGGCGCCCCGTGCCCCTGTGGCGCGCCGGGCGTCCCCTGGCCCCCTCGCGGGGCGCCCGCCGGAGGAATACCCAAAACCCTTTGCAGCACATGGCCTCTCTGAGTCTTCTGTACTGAATAAGTCAAAACTTTCAACAACGGATCTCTTGGTTCTG
>e030da96f4615bd704e12855eb280e30
AAGTCGTAACAAGGTCTCCGTTGGTGAACCAGCGGAGGGATCATTAAAAGAGTTGAAAAACTCCCTAACCCTTTGTGGACCTACCTGTTTAGTTGTTTTCGGCGGGCAGCTTCCCCTGTGGGGGAGCTCTTTCGGCCCTACCAAGGCGCCCGCCGAAAGGACTTCTCCAAACTCTTATTTCAGTGGCCATCAGAAAACAGACAAAATGACAGAAAACTTTCAACAATGGATCTCTTGGTTCTG
>a940056a1941793652b00066fbd61ffd
AAGTCGTAACAAGGTTTCCGTAGGTGAACCTGCGGAAGGATCATTACCGAGTGAGGGCCCTCTGGGTCCAACCTCCCACCCGTGTCTATTGTACCTTGTTGCTTCGGTGGGCCCGCCTTTATGGCCGCCGGGGGGCATCCGCCCCCGGGCCCGCGCCCGCCGAAGACACCCCTGAACGCTGTCTGAAGATTGCAGTCTGAGCAGATTAGCTAAATCAGTTAAAACTTTCAACAACGGATCTCTTGGTTCCG
>404813bd3baa80f9d73f3e02890b9a25
AAACTCTGATCGCCGCGCCACCGCAGGATGCGATCATTGTGGTTGAAGCAGGCGATTTGAAGAAAAGCTCGGCTCTGCGCAGCGCGGTCGAAGGCGGACAAAGTGCCATGGCGCTGCCCTGCTATGCCGATGAGGGCAGATCCATCGATGGCGTGATTGATGAAATTCTCGGGCGGGAAGGTTTATCGATCGGGAGTGAAGCGCGGCAGGCACTGCGTGCCAATCTGGGCGGGGACCGACTGGCCAGCCGCAGCGAGATTGAAAAGCTGGCGCTTTACTGTCGCGGAACAGGCGAGGTTCGGCCAGAAGATGTCAGGACCATGACCGGCGATGTTTCCGGCCTTG
>6af16b0dbfb351e35b14a698eb6ae04b
GTCGGGAGCGAACGCTGACCTCACGAATCGCAGGGATCGCCCGATTCGTCGAGAACCTTCCCCGCGGTGAGCGTGCGGAGCTCCGGCGGCTCCGACAGGATTCGATGCGCATCCCGCCGGAGGTGTTCTGGCGAATCGTGGAACAGTTCGAAATCCACCCTTCGGACGAGCCATTCTGGAAGTCGATTCTGCCGTTGATGGTGAAATATCCACACACGCCGGGAGAAAGGCCGGGGCACGTTCTCGAGAAGGCGGGGGTGAGCGCCGCCCGCGTCGAGCGCTGGCTTCGTCTCGACAAGCAGGGCGCATGGCGCGAGGCCGACCGGCTGCTGTCCGTCGCCGATGCCGGGGTCGATTGGGTAAGGCTCGGCTACCTGCTCAACC
>c277586794a4256feb625713383b6a3f
GCAGTGGCTGCAAGAGATCGCGCTGAATCTCAGAATAGATGTTGTCGCTGGTAAGCGGCAGCATTTGCTCTTCAAGCTGGCGGACAATGGAATCATTGGCCACGTGATAACTGATCAAACTGATTGCAACAAAACCTACCAGTAAAAGCACTACCAGTGAGCTAACAAAAAACCACTTCGTTTGCATAACGATAACAACAGGTAAACAGATCCGAGGGGGCCGACCAAGTGTTCAGAAGGCGTTTGCCGCTGTCTGGAGACGGTGATCGAAGTCGCCAGACTTGGCGCGAATAGTA
>80211e6fd9603d3fdcbd70c143145a58
TGGCACGGACTGGGAAGCTGGGAGAACCTCATGATAAGTCGGCCTTTGTTGTAGAAAAAGGTACTCCTGGATTTTATGCAGGGAAGAAAGAAGACAAATTGGGTATGCGAACTTCTGAAACCACTTCCTTAATTCTTGAGGATTGTGTTGTCCCTGAGGACAACCTAATAGGGGAGGTCGGTGGTGGATTTGGCCAAGCGATGAAAGTACTCGAAGGCGGCCGAATCTCTATTGCTGCGTTAAGCTTGGGGATAGGGGAAGGAGCTTTAGAGGCAGCCATAGCTTATTCAAAGGAACGGCACCAATTTAATCAGCCGATTGCCAATTTTCAAGGAATCGCATTTAAGCTGGCAGATATGGCAACAAGCCTTGAGGCTGCCAAGATGCTTACTTTGAAGGCG
>8d78ecd8524e1cac282319feb2af49e1
AAAAGTCGTAACAAGGTTTCCGTAGGTGAACCTGCGGAAGGATCATTACAGAGTTCATGCCCGAAAGGGTAGACCTCCCACCCTTGTGTATTATTACTTTGTTGCTTTGGCGAGCTGCCTCCGGGCCTTGTATGCTCGCCAGAGAATACCAAAACTCTTTTTATTAATGTCGTCTGAGTACTATATAATAGTTAAAACTTTCAACAACGGATCTCTTGGTTCTG
>a110bc21241b0a1766dab0fa295cb1fc
TCTACACTCGTAGTCACACTCTTTCCCTACACGACGCTCTTCCGATCTGTTTCGCTTGGTCATTTAGAGGAAGTAAAAGTCGTAACAAGGTTTCCGTAGGTGAACCTGCGGAAGGATCATAAAAAACTAATTTACACGCGATTTAAAATTGCTTACTTCAATAACCTATTAAACAATCAACCAACTAATACCAAAAACTTCCAACAACGGATCTCTTGGTTCTCGCATCGATGAAGAACGCAGCGTACTTAGATCGGAAGAGCACACGTCTGAACTCCAGTCACCGAGTTAGATCTCG
>da238361155d5d990302ea4e4f18fd65
AAGTCGTAACAAGGTTTCCGTAGGTGAACCTGCGGAAGGATCATTACTAGAGCAAAGGATAGGCAGCGCCCCACAGAAGCTTGCTTCGTGGCGGGCTACCCTACTTCGGTAGGGTTTAGAGTCGTCGAACCTCTCGGAGAAGTTCGGTCCTGAACTCCACCCTTGAATAAATTACCTTTGTTGCTTTGGCGGGCCGCCTCGTGCCAGCGGCTTCGGCTGTTGAGTGCCCGCCAGAGGACCACAACTCTTGTTTTTGGTGATGTCTGAGTACTATATAATAGTTAAAACTTTCAACAACGGATCTCTTGGTTCTG
>d5d97ff6d02723fe8007cdd5cafd2c82
AGAGGAAGTAAAAGTCGTAACAAGGTTTCCGTAGGTGAACCTGCGGAAGGATCATTATCGTTGGGCTCGCCCAATCGAGATAGAACCCTTGCCTTTTCGTGTACCGCCTGTTTCCTCGGCGGGTCCGCCCGCCGATGGACCCCCTTTAAAACCCTTTTGCAGTTGCAGTAAACGTCTAAATTTTTGAATAATCAAAACTTTCAACAACGGATCTCTTGGTTCTGGCATCGATG
>41f64962b12b03e013ea5ac41aca704f
ATCTGGTAGCCTTGGTCATTTAGAGGAAGTAAAAGTCGTAACAAGGTCTCCGTAGGTGAACCTGCGGAGGGATCATTAATGAATGGCCATCTATGGCCTTCGACCCTTCAAAACTGTGGAGGCAGAGTGTGCTTCGGCGCTCCGGCGCCGCCTTTATGCTGTAGAGTCTGTGTCTGAATCGAAAATATAGTCTAAAACTTTCAACAAAGGATCTCTTGGCTCTCGCATCGATGAAGAACGCAGCAAGGAGAGAT
>09b43a58c1aef41274d284b8a8f5ebc8
TCTGGTAGCCTTGGTCATTTAGAGGAAGTAAAAGTCGTAACAAGGTCTCCGTAGGTGAACCTGCGGAGGGATCATTATCGAATGGTCTCAAGACCTTTTGACCCATAAAGCCTGTGGCAAAATCCTGTGCTTTGGCGCCTTGTGCGCCATGTCTATGCATGCATGCCTGTTGTCTGAAGGATGAAAAACAACTAAAACTTTCAACAACGGATCTCTTGGCTCTCGCATCGATGAAGAACGCAGCAAGGAGAGA
>e9fec62b07893a25dfc8099c4ac1b236
AAGTCGTAACAAGGTTTCCGTAGGTGAACCTGCGGAAGGATCATTACCGAGTATCGGGCCTCAGCGCCCGCACTCCAACCCTCTGTGTACCAACCTTGTTGCTTTGGCGGGCCCGCGGTGTAACGCCGCCACCGGCTCTTGCTGGTCAGTGCCCGCCAGAGGACCGTTAAACTCTTGTTTTGAACAGTGTAGTCTGAGCGAAATTTAATAGTTAAAACTTTCAACAACGGATCTCTTGGTTCTG
>d02075ff579e55a8124efb276d184182
ATAAAACGATGATGGGCGCATTCAACGATTTAGGCATTAGTTTAGAAGATAATTATGATTCCATTCAAAAGGTGCGAGATGCTGTTTTTGAACTGGAAGATAATTTACCAGAAATCGAATCACTTATGCACACGGCAGACCGTGATTTAGACCGTGCAAAATCGGCGATTACACGTTCATATGACGCGGTAGACCGTGTCGGAGAAGTAGCGGGAGATGCGAGAGAATCGAATGAACGCTTACGTGAACGCTTGACGGATAGCCAAGAATCACTACATGAAACATTGGACCGCATTTCCGATAACTTCATAAAAGTGAGTGAAACAGTCGGTGATATTCCGAATACGACAGACAAAATTCGAGATCGTGAACAAGATGTCGACCGATTGATTGACTCACTCGAAAAACAGCAAGATC
>14dcede8391969bff667b9fb3184b840
AAGTCGTAACAAGGTTTCCGTAGGTGAACCTGCGGAAGGATCATTACAGTATTCTTTTGCCAGCGCTTAACTGCGCGGCGAAAAACCTTACACACAGTGTCTTTTTGATACAGAACTCTTGCTTTGGTTTGGCCTAGAGATAGGTTGGGCCAGAGGTTTAACAAAACACAATTTAATTATTTTTATTGATAGTCAAATTTTGAATTAATCTTCAAAACTTTCAACAACGGATCTCTTGGTTCTC
>65b4793b42590e386cedb015547ff4c6
ATCTCGCTTCCTTTGACTTCCGACCGGCGGAAAGCGTTGGCATGTATCGAGACAAAAAGATCCCCCCGTGCCCGGTTGGCGATTTTCCCGCGCTCCTGCAGTTCCACGAAGGTGTCATCATCCCGGGTGTAGATCACCTCGACATCCGGCAGATACTCCTCGATGTAGCCGCCCACCTTCTTGGCGACCGCCAGGGTGATGTCCTTCTCCCGCAGGCCCCGATGCCCGATGGTGCCGGGGTCTTTCCCCCCGTGACCT
>27a61d0aad9310ab38ad87833756797d
AAGTCGTAACAAGGTTTCCGTAGGTGAACCTGCGGAAGGATCATTAGTGAATAATAGGGTGTCTAATTTAACTTAGAACCCGACCTTCTCACATCTAACCCTGTGCATCTGTATTAATGGCGAGCAATCTTCGGATTGTGAGCCTTCACTTTATAAACACTAGTCTATGAATGTATTTAATTTATAACAAATAAAAACTTTCAACAACGGATCTCTTGGCTCTC
>bf90fa671dd7548ff3f1751bf11ca405
AAGTCGTAACAAGGTTTCCGTAGGTGAACCTGCGGAAGGATCATTCATAATCAAGTGTTTTTATGGCACTTTCAAAAATCCATATCCACCTTGTGTGCAATGTCATCTCACTGGGGGCCAACGGGTGTAAAAATCCGTTTGGTCGCCTTTGGGATTTATATCTACTCAGAACTTTAGTGATTTTGTCTGAAAACATATTATGAATACTTAATTCAAAATACAACTTTCAACAACGGATCTCTTGGCTCTC
>d297b81b845b6251af5ac5b91c477c99
TTGAACACGGCCCTGTTCAGATCGTGATCACTGCGGGTGAAGAATCAGGACTCAATGGAGCAAGAGCTTTGGAGCCGCAGAAGATTAGAGCCCAGTATGGCTATGCGCTTGATTCGAATGGGAAGGTTGGAGAGATTGTCGTTGCAGGACCGTCTCAATCCAAGATTGAGGTGAAGGTATTCGGGAAGTCAGCCCATGCCGGTGTCAACCCCGAGGATGGCATTAGCGCGATTCGGGTAGCGAGCCAAGCGATTGCCAAGATGCCTCATGGCC
>9031cfe6312a7f1e17fe3de364e6cc5e
TCTACACCTTCACCAACACTCTTTCCCTACACGACGCTCTTCCGATCTGGTAGCCTTGGTCATTTAGAGGAAGTAAAAGTCGTAACAAGGTTTCCGTAGGTGAACCTGCGGAAGGATCATTAATGAAGCCCGCTGTGCGGGTGCAACACTCAATGCTGCTTTTGCGGCCGATGCTGTTGTCGTTGTTTAATTTTCAACTGTCAGCAAGGGATCGTTTGGCTCTCGCATCGATGAAGAACGCAGCAAGGAGAGATCGGAAGAGCACACGTCTGAACTCCAGTCACTGGCTCTTATCTCG
>740d68dd670e1ae45723fc0376d088d3
TAGCATCGATGAAGAACGCAGCATCACCGACTGCCCATGAGAGAGGATGATGCTCTCCCGATCTCGTACGCTTGGTCATTTAGAGGAAGTAAAAGTCGTAACAAGGTTTCCGTAGGTGAACCTGCGGAAGGATCATAAAAAACTAATTTACACGCGATTTAAAATTGCTTACTTCAATAACCTATTAAACAATCAACCAACTAATACCAAAAACTTCCAACAACGGATCTCTTGGTTCTC
>251023aae15740971bf3a704bfa71b83
TAGCCGTGATCGTAGCCTTCGTGGCGTCGCAAGGTGAGCGGCTGACCCGCCTGCTTGCAAGCCTCTTCGAACGCTTCGGGGTTCAGTTGGTTCTCAAGGAACTGATCTGCCAGCCCTTGGTCGACCAAAATGCCCTCGGGATAGGGACAAGACGACGCGGCCATCAGTTCCGAAGCATCATACTTTGCCCATTGTGCACGGTCATCGCCCAAATAGCCGGTAAAGGCCTTTTCGCCCCAGGG
>7743602daf10b3cf6f8881a52af873da
CGTGTGCTCTTCCGATCTCAAAAGCTTGGTCATTTAGAGGAAGTAAAAGTCGTAACAAGGTTTCCGTAGGTGAACCTGCGGAAGGATCATTACTGTGATTTAGTACTACACTGCGTGAGCGGAACGAAAACAACAACACCTAAAATGTGGAATATAGCATATAGTCGACAAGAGAAATCTACGAAAAACAAACAAAACTTTCAACAACGGATCTCTTGGTTCTCGCATCGATGAAGAACGCAGCCGATTAAGATCGGAAGAGCGTCGT
>ab87ab4c800b0ac47796c02047284dd1
AAGTCGTAACAAGGTTTCCGTAGGTGAACCTGCGGAAGGATCATAAAAAACTAATTTACACGCGATTTAAAATTGCTTACTTCAATAACCTATTAAACAATCAACCAACTAATACCAAAAACTTCCAACAACGGATCTCTTGGTTCTCGCATCGATGAAGAACGCAGCGCTGTAGCATCGATGAAGAACGCAGCGTCGTCAGTCGTACGCTTGGTCATTTAGAGGAAGTAATA
>8fcce8751553a612eacaabdd4788117b
AAGTCGTAACAAGGTTTCCGTAGGTGAACCTGCGGAAGGATCATTACTGAGTGAGGGTCGCCGTTTATCGAGGCCCAACCTCCCCATCCTGTGTCGACCGTACCTTGTCGTTGCTTCGGCGGACCGGTTGCTGACCAACTGGTTTCAACCGCCGGGGGTGGTTTTCCCCCTGGAGCGTGTCCGCCGATGGCCCAACCATTTAACTCTTGAGCCGAAACCAGTGTCGTCTAAAACACGTTTGTGATTAGTATAATCAAACCAAAACTTTCAACAACGGATCTCTTGGTTCTG
>4a1b16d1b0e9348d3f1f68b06771ba59
AAGTCGTAACAAGGTTTCCGTAGGTGAACCTGCGGAAGGATCATTATGAATTTGAACTTGTGTGTGTGGCTGATTCATTTTATTATGAACGCTCACCGCAATTCTTTTTCTGTGAACTGTTCTCGAGCTCTTCATTTCTTTTAATGAAGAACTCGGGTCATTTTTGTTTTCTTGATTTTTTATTCCATATTTTTTTTTGAGTAATTCTTGCAAAAGAATGAAAAAAAAAATAATAAACCAAGACAACTTTCAGCAATGGATCTCTTGGCTCTT
>53fc6e77a9d78597c82da5cfd7514f52
AAGTCGTAACAAGGTTTCCGTAGGTGAACCTGCGGAAGGATCATTAACGAATCAAACAAGTTCATCTTGTTCTGATCCTGTGCACCTTATGTAGTCCCAAAGCCTTCACGGGCGGCGGTTGACTACGTCTACCTCACACCTTAAAGTATGTTAACGAATGTAATCATGGTCTTGACAGACCCTAAAAAGTTAATACAACTTTCGACAACGGATCTCTTGGCTCTC
>ccfe93677444992df5ad94f7e45f06d8
AAGTCGTAACAAGGTTTCCGTAGGTGAACCTGCGGAAGGATCATTAACGAGTTAGGGTCTCTTAGGCCCGATCTCCAACCCTTTGTATAAATACCATGTTGCTTTGGCGGGCCCGTCTTTAACCGGACCGCCGAGAGTTGTTTAACCCTTGGCCAGCGTTCGCCAATAGCCCACAATTAAATTCTTTTAACCATGTCAAATCTGAAAACTAGTTAAATAAACTAAAACTTTCAACAACGGATCTCTTGGTTCTG
>9f1a2e4202010a6cb0965ef0016a902f
CACGACGCTCTTCCGATCTCGTACGCTTGGTCATTTAGAGGAAGTAACGTTCATGATCATCGGCAAGGGCGCGTACAGCAAGCTGAAATTTGAAAGCGGCGTGCATCGTGTGCAGCGTGTGCCGCAGACGGAAGCGAGCGGCCGCATCCACACATCGGCGGCGACGGTGGCTGTGCTGCCGGAAGCGGACGATGTGGAGGTGCATATCGAGCCGAAGGATCTGCGCATCGATGAAGAACGCAGCTGCCGAAGATCGGAAGAGCACACGT
>7902a69089f69b1838947eac2af665ce
AAGTCGTAACAAGGTTTCTGTAGGTGAACCTGCAGAAGGATCATTAGTGAAGATTTGGGCAGGCCATACGGACGCCAAAAAGTGTCCCTGGCCGCCTACACCCACTATACATCCACAAACCCGTGTGCACTGTCTTGGAGAAAGGCTTCAGAGAAGTTTTTTGTGGCCTCTCTTGGGGTCTTTCTTCGCTACAAACTCGAATGGTTAGTATGAACGTGGAACTTGGTTGGACCGTCACTGGCCAACAAACTATACACAACTTTCGACAACGGATCTCTTGGTTCTC
>371a6abc5f798247386cde7b3637836d
TACACGACGCTCTTCCGATCTACTGATCTTGGTCATTTAGAGGAAGTAAAAGTCGTAACAAGGTTTCCGTAGGTGAACCTGCGGAAGGATCATTAGTGATGGACGCTGTGGTGGAAGCCGAGTGCCCTTGAACTTGCTCTCGCAAGAGAGTGAGCAATTGCTAGATTTATGACATTTAACCAACAAAACATTTATTACTTTTAACAACGGATCTCTGGGCTCCCGCATCGATGAAGAACGCAGCGTCGTCAGATCGGAAGAGCACACGTCT
>260e2f1589f0c707a9e9ae43a4b3be8d
CTCTTCCGATCTACTGATCTTGGTCATTTAGAGGAAGTAACTGATTAAGCACTTCCCCCACCCGGGGTCCGGGACCGATATGTAACGCGTCCATGATGTCTTTTCCGTTGACTGCCAAATCTTTAAGGGTCAACGCGTCTTTAGCCGCGACCACTTCCGCCAAGTCCTTCCTCATCGGTGCAATCTCCGGTGGCTCGGTATCATAACCGCTAGCTACCGAGTCTGCATCGATGAAGAACGCAGCGTCGTCAGATCGGAAGAG
>7c6a2bf31ff77c0836e684700336a56b
AAGTCGTAACAAGGTTTCCGTAGGTGAACCTGCGGAAGGATCATTACCGAGTGCTGGAACCCTTCACGGGTCCAACCTCCCATCCGTGTCTATTGTACCCTGTTGCTTCGGCGGGCCCGCCCTCGTTCCTTCACTGGAGCAGGGCCGCCGGGGGGCTTCTCTGCCCCCGGGCCCGCGCCCGCCGGAGACCTCAACCATTGAACACTGTCTGAAGATTGCAGTCTGAGTATGATTTAAAAAATCGTTAAAACTTTCAACAACGGATCTCTTGGTTCCG
>f4552a1d35c797773acc3abca234cff8
AGGACGTGATCGCCATGCTCGGCCTGGAAGAGTTGTCGCGTGAGGACCAGCGAAGAGTCAACCGCGCGCGGCGGTTGGAGCGCTTCCTGACGCAGCCCTTCTTCACGACCGAGCAGTTCACCAGTCTAGAAGGCAGGATGGTCAACCTGGAGGAAACGCTCGAAGGCTGCGAGCGCATCCTGAACGACGAATTCGCCGACTATCCCGAAAAAACGCTCTACATGATCGGCG
>a5996bcb46f2d9543a1fe4e6b8ecbe6d
CTTCCGATCTACTGATCTTGGTCATTTAGAGGAAGTAATCATGCGTTATGACTTCTCCTTGTATGGTAAGCTTTCCTTCTTCAATATTCACATCTTCGTTTCCTTCATAATGCATGATTACATCCCTGTAAGTGGCCAAAGTTTCTTCATTTATCGGGATTGTCACTCCCTCCTTGGGAATGTATAAAGGTCCGTAAAAGTCGCGATTCCAAGGGAATTTCCCTGCATCGATGAAGAACGCAGCGTCGTCAGATCGGAAG
>2df7554606a133464f2bca0006fb2852
ATAATGCATCCAGATCGTTCATTTGGATTTCCCTCGCTTTCGATTACGGGTAGTGGGTGTTGGCGATTTGACGCCCGATTTTGCCTTGCCGCGATCCCTGCGTTTAGGCAAAGACGGCTCACGCTCCATTTCCCGCCGTCTTTTTTCGGCTGCACGATTTTCTTCCCGGATTTCACGCAACAGCTCTCGTATCGATACTTTTTTCTGCGCTGGCTGGCGGTCAGTCGTATCCTTTGCGTTGTCGGCGCTGCGCTCTGAGGTAGGCACGGACGGAATAGCCGGTTCCTTCGTTCTCTCCTCCT
>0e30cfc712250a03c827c26f737c56c0
CTACACGACGCTCTTCCGATCTACTGATCTTGGTCATTTAGAGGAAGTAAAAGTCGTAACAAGGTTTCCGTAGGTGAACCTGCGGAAGGATCATTAGAAATGTGCCGCAAGGCCTTATCTAACCACACACAACTGTGCACGCCTTCGGGCATAAACTATTTAACGGTAATGAATGTAACAAAGTTAACACAATACAACTTTCAACAACGGATCTCTAGGCTCTCGCATCGATGAAGAACGCAGCGTCGTCAGATCGGAAGAGCACACGTCTG
>d705763bf4fd8e2104ba8508ad03037c
ATCAAGCAGTGTGACTGGAGTTCAGACGTGTGCTCTTCCGATCTGTTTCGCTTGGTCATTTAGAGGAAGTAAAAGTCGTAACAAGGTTTCCGTAGGTGAACCTGCGGAAGGATCATTAACATTAATTTACTACACACTGTTTTTTTACAACAAAACAAATCTATCTAAAAACAATTCTTTACAAGAAATTCTTAAAACTTTCAACAACGGATCTCTTGGTTCTCGCATCGATGAAGAACGCAGCCGAAACAGATCGGAAGAGCGTCGTGTAGGGAAAGAGTGTTCGTCTGAGTG
>9e3e5866eb080674e78037c0735c1194
AGAGGAAGTAAAAGTCGTAACAAGGTTTCCGTAGGTGAACCTGCGGAAGGATCATTAATGAATTGTTAGGATGCTCTTTTTAGAGGTCCGACCCCTTCATTTCCTTACACTGTGCACACACTTCTTTTTCACACACTTTTAACACATCAGTCTAAAGAATGTAAATAGTCTCTTAATTGAGCATAAAATAAATAAAACTTTCAGCAACGGATCTCTTGGCTCTCGCATCGATG
>7dafde275042307aa77c2230cce903ad
AAGTCGTAACAAGGTTTCCGTAGGTGAACCTGCGGAAGGATCATTAACGAGTTAGGGTCTCTCTGGCCCGACCTCCCAACCCTTTGTCTACTTGACCATCGTTGCTTCGGCGAGCCCGTCCTCACGGACCGCCGGAGGGACCTTCACAGGCCCTCTGGTCCGCGCTCGTCGGTAGCCCAACCATTAAAATCTTTAACTAAACGTGCCTTAATCTAAGTACAATTATTAAATAAAAGCAAAACTTTCAACAACGGATCTCTTGGTTCTG
>9b7c2f2538b2b0ab27f087b6465638a0
AAGTCGTAACAAGGTCTCCGTAGGTGAACCTGCGGAGGGATCATTACAGAGAATATCGCCCGCAAGGGTGACTCTCCCAACCCTGTGTTAATTATACCTTTGTTGCTTTGGCGAGCCGCTCCGGCCATCGGCTTACGCTGGTGAGTGCTCGCCAGAGGACCCTAAACTCTGTTTATACATGTCGTCTGAGTACTATACAATAGTTAAAACTTTCAACAACGGATCTCTTGGTTCTG
>6004e721cc4121e0dc920d314c33b69d
CACTCTTTCCCTACACGACGCTCTTCCGATCTATGAGCCTTGGTCATTTAGAGGAAGTAATATATATAGCATCGATGAAGAACGCAGCGTCGTCTGGTAGCCTTGGTCATTTAGAGGAAGTAATATAGCATCGATGAAGAACGCAGCATCACCGACTGCCCATAGAGAGAGGGTGATGCTCTTCCGACCTTGGTCTCTTGGTCATTTAGAGGAAGTAATATATAGCATCGATGAAGAACGCAGCTCGGGAAGATCGGAAGAGCACACGTCTGAACTCCAGTC
>8acd2f860401b2c1555ec5c3c44152eb
ATAAAACGATGATGGGCGCATTCAATGATTTAGGCATTAGTTTAGAAGATAATTATGATTCCATTCAAAAGGTGAGAGATGCTGTTTTTGAACTGGAAGATAATTTACCAGAAATCGAATCACTTATGCACACGGCAGACCGTGATTTAGACCGTGCAAAATCGGCGATTACACGTTCATATGACGCGGTAGACCGTGTCGGAGAAGTAGCGGGAGATGCGAGAGAATCGAATGAACGCTTACGTGAACGCTTGACGGATAGCCAAGAATCACTACATGAAACATTGGACCGCATTTCCGATAATTTCATAAAAGTGAGTGAAACAGTCGGTGATATTCCGAATACGACAGACAAAATTCGAGATCGTGAACAAGATGTCGACCGATTGATTGACTCACTCGAAAAGCAGCAAGATC
>55a3a537d2d756bab69fd9e4d1057e11
TTTAATGATACGGCGACCACCGAGATCTACACTCGTAGTCACACTCTTTCCCTACACGACGCTCTTCCGATCTCGTACGCTTGGTCATTTAGAGGAAGTAACATGGTGAACAACCTTACTGGATGGCGGCTATTGTTGCTGCGATGTTAGGACAGATCGGTCTTCCCGGCGGTGGTATCAGCTACTCGCATCACTATAGCTCTGTGGGAGTCTCTTCCTCAGGGGCATCGATGAAGAACGCAGCTGCCGAAGATCGGAAGAGCACACGTCTGAACTCCAGTCACCGAGTTAGATCTCGTATGCCGTCTTCTGCTTGAAAAGGG
>67daadc971e21789535ea6c9d5df7b20
ACAGCAGCCAGATGCGCTTGCAGAACACGCCGATCACGATGCATGCGCTGGCAAGCATCACAAGGCCCATGTTCTCACGGTTACGCGCGAACACGAGAATGCAGAACGGGATCAGAAGCCCAAGCACGATCTCGGCCCAGAAGAGCGGAGCGGTCACGCCCGAAGTCATAACGGCGAGCGTCTCGGCGCCGGCAGCACCGGGATACGCCATGGTCAGAATCTCGCAGCCCACCAGGAAG
>43f11d4a409f8ce82b3ee717c2743dcd
TATATAGCATCGATGAAGAACGCAGCGTCGTCAGGTAGCCTTGGTCATTTAGAGGAAGTAATATATAGCATCGATGAAGAACGCAGCGTCGTCAGTCGTACGCTTGGTCATTTAGAGGAAGTAAAAGTCGTAACAAGGTTTCCGTAGGTGAACCTGCGGAAGGATCATAAAAAACTAATTTACACGCGATTTAAAATTGCTTACTTCAATAACCTATTAAACAATCAACCAACTAATACCAAAAACTTCCAACAACGGATCTCTTGGTTCTC
>e695da7ebbac42b62ac365fc960a9754
GGGAAGTGATCCATCCGATGCGGATGGGATCGCACAATTGCCGCAGCAAGAAGGCGGAGCGGAAATCGATGTGCGGCCGCTTCAGCCGGCATCCAACAAAGAGTTGCAAAGGAAGTATCCGAACATCGTCGTGTTGCGCGGATCGCTCGCTGAGAAAAAAGCTGCGCTGACGTTCGATGACGGGCCGGATCTCACCTACACCCCGCAAGTTTTGGACATTTTAAATAAACACGGGGTAAAAGCGACTTTTTTTCTTATGGGAGCTCGTGCAGCGGCCCTGCCGGACATGACCCGGC
>422373a3c29a9c58f162c239ed6fdc89
GTCGCGTGTTGGAGGAAGAATATGCCCGTCGGCACACGGAAGCGTCGCAAGCCCGGGCGAAGGCTTATCGGGACGGGTTGAACAGGCTTCGAAAGGTGCCGGGTTGGGATAAGCTGGACCCGGCCCAACAAGCTGGCATTGAGGAAAGCCTAGTATCAAAGAGCGAGGAAGATAAGGGCATGGCAATCCCGATCTCGTTGTTGCGGGCCGACATTGACGCATGTAAAAGCAGGGTCGATGCTGCCATCGCCCAGGTCATACGCTTGACGGATGAGGGGCGGGTTGTCGTCGTCTCTGTCTCGGACCATCTGTCCGGGCATTTTGAATCAGAAACCGAGCTGAACGAAGCCCTCGAGCGCTTCAAACAGCAATGCTTTGAACATTTTGACGAAGGCAAGAAAGTGGTGCTCCGGTAGCGGAGGTT
>126a509258c29a93c4e3146589c39e07
AAGTCGTAACAAGGTCTCCGTTGGTGAACCAGCGGAGGGATCATTACCGAGTTTACAACTCCCAAACCATTGTGAATCTTACCTTTTCGTTGCTTCGGCGGGCTCGCCCCGGGCGCCATCGTGTGCCCCGGAACCAGGCGCCCGCCGGGGGACCTAAACCCTGTCGTTTAGTGGTATTTCTGAGTGGATTAGCAAATAATCAAAACTTTCAACAACGGATCTCTTGGTTCTG
>91bac64d3ac705420e477e6bc7c855c1
CTGGAGTTCAGACGTGTGCTCTTCCGATCTACTGATCTTGGTCATTTAGAGGAAGTAAACTGTACAGCAGCATCGAGCCGTGACCTGCCGACAGAATGAAGCGGTCGCGATCAAACCATTGTGGGTTGGCCGGATTATGCTTCAGATGGCGGGCCCATAATACATATGCCATCGTCGCGGCACCCATCGGCATCCCGGGATGGCCCGAATTCGCTTTTTCGACCGCATCGATGAAGAACGCAGCGTCGTCAGATCGGAAGAGCGTCGTGTAGGGAAAGAG
>903ec6b03eb1965cf0175d094489bade
GGCAATTCACCGATCGGCGGGAACTTGGTTTTTCCAAAAAGTTCGATGGGAACTTGACCGCGGAAACGCGACAGATCGATTTCGGCGCACTGTGCGTATCGCGACAAGTTGGCAACCACCATCAGCGTTTGATCGTCGTACTTGCGCAAATACACCAGTACTTTGGAGTTGTCCGGTGTGATGAACGCGATGTCACCGCGACCCATCGCCGCATACTGCTTGCGCAGCGCTACGATTCGCCGCATCCACCAGA
>c16d38106a86f76a9e591963848db3e3
ATGAGCAACCGCTAGTCTCGATCGGTCGATCGATAAAAAACCGAGACAACTATACTGAAACTATAGGGCTTTTAAGGCTAGATATACAAAAAGAAGTTATTCAAGATATTTTAATCAAGTCGACGGTGTCACCGGATAGCGTCACTTATTTAGAAAACGCCGACGGAATTATTATCGCCAGCTCCAATCCGGAACTGGTGTCGAAACTGTACATCGATCATCCGTTTGACGATGAAGGAACGGTTGAAGATTCCTTCACGGAA
>baf816622ebb87e3567e56f2d04ce973
CTGATCTTGGTCATTTAGAGGAAGTAAAAGGGGCGAAGCGTTGGTTTGGGATCGCTGGATTCGGTGTACAGCCGATTGAATTTGTTAAGCTGGCGATCATTATTTATTTGGCTTCGTTTATAAGTCGGAAAGAAGAACGATTAAGAGATTTTCAAACGGGCATCCTTCCCATCATTATCGTCATGTCGTTGATCAGTTTGTTATTGTTATTGCAACCCGACTATGCATCGATGAAGAACGCAGCTCGGG
>b8da529bdb2ee550161ee4d5670d53ac
AAGTCGTAACAAGGTTTCCGTAGGTGAACCTGCGGAAGGATCATTACCGAGTGCGGGCCCTCGCGGCCCAACCTCCCACCCTTGTCTCTATACACCTGTTGCTTTGGCGGGCCCACCGGGGCCACCTGGTCGCCGGGGGACGCACGTCCCCGGGCCCGCGCCCGCCGAAGCGCTCTGTGAACCCTGATGAAGATGGGCTGTCTGAGTACTATGAAAATTGTCAAAACTTTCAACAATGGATCTCTTGGTTCCG
>e78a81d433567cd2453578f5c4800b55
GGTAGCCTTGGTCATTTAGAGGAAGTAAAAGTCGTAACAAGGTCTCCGTAGGTGAACCTGCGGAGGGATCATTATCGAATGGTCTCCGTGGCCTTCTGACCCATAAAGCCCGTGGCAAAATACTGTGCTTTGGCGCCGTGTGCGCCATGATTATGCATGCATGCCTTTTGTCTGAAGGATGAAAACAAGTTAAAAAACTTTCAACAACGGATCTCTTGGCTCTCGCATCGATGAAGAACGCAGCAAGGAG
>598a21f8a4aedb6ae58c4d1693425c46
AGGAAGTAAAAGTCGTAACAAGGTTTCCGTAGGTGAACCTGCGGAAGGATCATTACCTAGAGTTGCGGGCTTTGCCTGCCATCTCTTACCCATGTCTTTTGAGCACCTTCGTTTCCTCGGCGGGTCCGCCCGCCGTCAGGACATTCCAAAACCACTTGCAGTTGCAATCAGCGTCTGAAAAACTTTAATAGTTACAACTTTCAACAACGGATCTCTTGGTTCTGGCATCGA
>3e3fa99279b64d978270a352f136b4ea
AAGTCGTAACAAGGTCTCCGTTGGTGAACCAGCGGAGGGATCATTACAAGAGTTGAAAAACTCCCTAACCCTTGTGGACATACCTGTTCAGTTGTTTTCGGCGGGCAGCTCTCCCCCGTGTGGGAAGCTCTCGGCCCCTTATCAAGGCGCCCGCCGAAAAGGACTCCCCTTTAAACTCTTTATTTTCAGTGGCCATCAGAGTAAAATGACAAATGACATAAAACTTTCAACAATGGATCTCTTGGTTCTG
>6c41d258c238a5edb41202d5825f27a2
GGTGACTGGAGTTCAGACGTGTGCTCTTCCGATCTATGAGCCTTGGTCATTTAGAGGAAGTAAAAGTCGTAACAAGGCATCGATGAAGAACGCAATGTAGTCACGCATCGATGTGGAAGTAAAAGTCGTAACAAGGCATCGATGAAGAACGCAGCATCACCGACTGCCCATAGAGAGAGATGATGCTCTTCCGATCTCGATGTGGAAGTAAAAGTCGTAACAAGGCATCGATGAAGAACGCAGCTCGGGAAGATCGGAAGAGCGTCGTGTAGGGAAAGAGTGTGA
>e6139dd5c35b904fef557a223817ef85
TATAATGCATCGATGAAGAACGCAGCTCGGGAGCATCGATGAAGAACGCAGCGTCGTCAGTCGTACGCTTGGTCATTTAGAGGAAGTAAAAGTCGTAACAAGGTTTCCGTAGGTGAACCTGCGGAAGGATCATAAAAAACTAATTTACACGCGATTTAAAATTGCTTACTTCAATAACCTATTAAACAATCAACCAACTAATACCAAAAACTTCCAACAACGGATCTCTTGGTTCTC
>f584e035a3c03e64391257a73523b709
AGCACCGCGAACGATCCGAGGTGGCCGGCCAGGATGCCGAACACGGTCAGCACCCGGTCGAACTCGTTCGCCTTTATGTCGGGACGGAGGGTGTCGCCCCCAAGGCGGGGCCGGGAATCCGTTGCTGCAGAAACCATGTGATATCCCCTTTCAGGAACAGCTCAGTTACTCACCATCGTGCCATATCCGGACCGTGTCAGTACTTCAGTCCCAGCTCACGCAGGCTGTCCAGCAGTGTGTCC
>7c787a7f481d4650761e08fed41ed079
TCACCGCGTTTCGCTTCCGCTACGGGTCCATCGACGAACACTTCGGCCTCAAACCCGATCTGTACACGCTGGGCAAAGTGATCGGGGGCGGCCTACCCTTAGGTGCGTACGGCGGTCGTAAAGATGTCATGCAGGTGGTCGCACCCTTAGGCGGGGTGTATCAAGACGGCACGCTGTCAGGTAATCCGTTGTCCACTGCGGCCGGCGTCGCGTGTTTGCGGGCGCTCAACGATGAGGCGATCTACACCCGCATCGACCGCTTAGGCGCTCGTTTAGCTGCAG
>3674fce8197909150650a759a1f39682
CGAGATCTAACTCGGTGACTGGAGTTCAGACGTGTGCTCTTCCGATCTGTTTCGCTTGGTCATTTAGAGGAAGTAAAAGTCGTAACAAGGTTTCCGTAGGTGAACCTGCGGAAGGATCATAAAAAACTAATTTACACGCGATTTAAAATTGCTTACTTCAATAACCTATTAAACAATCAACCAACTAATACCAAAAACTTCCAACAACGGATCTCTTGGTTCTCGCATCGATGAAGAACGCAGCGTACTTAGATCGGAAGAGCGTCGTGTAGGGAAAGAGTGTGACTACGAGTGTAGA
>acdecd808a8deca6069da032c742c477
GATCAAGCAGTGTGACTGGAGTTCAGACGTGTGCTCTTCCGATCTACTGATCTTGGTCATTTAGAGGAAGTAAAAGTCGTAACAAGGTTTCCGTAGGTGAACCTGCGGAAGGATCATTATGATAACAAATCTATTAGAGGATGTTTTGTGCCAGCCGAAAGGCAAACAAGTAACACAGTCAACAAACCTAATAAAAACTTTTAACAATGGATCTCTTGGTTCTCGCATCGATGAAGAACGCAGCTCGGGAAGATCGGAAGAGCGTCGTGTAGGGAAAGAGTGTTCGTCTGAGTGT
>98a679140515168ca67e0b264d731655
ACGACGCTCTTCCGATCTATGAGCCTTGGTCATTTAGAGGAAGTAATATATATAGCATCGATGAAGAACGCAGCATGGCAGCATCGATGAAGAACGCAGCCTTCGAACATCGATGAAGAACGCAGCATGGCATGGTATCCTTGGTCATTTAGAGGAAGTAAGCATCGATGAAGAACGCAGCGTCGTCAGTCGTACGCTTGGTCATTTAGAGGAAGTAATATATAGCATCGATGAAGAACGCAGCGTACTTAGATCGGAAGAGCACACG
>33e4deb8b0f22ff6d909ae4c62024f91
TTCCGATCTATGAGCCTTGGTCATTTAGAGGAAGTAATATATATAGCATCGATGAAGAACGCAGCGTCGTCAGTCGTACGCTTGGTCATTTAGAGGAAGTAATAGCATCGATGAAGAACGCAGCGTCGTCACCCGCTGGTAGCCTTGGTCATTTAGAGGAAGTAATATAGCATCGATGAAGAACGCAGCGGCCACGCATCGATGAAGAACGCAGCCGAAACAGGGCATCGATGAAGAACGCAGCGTACTTAGATCGGAA
>a0c88a5edb708f0ff3cbd8019d758296
AAGTCGTAACAAGGTTTCCGTAGGTGAACCTGCGGAAGGATCATTACAGTAGTCACCCAGGTTGCCGCAAGGCCTCCTGGGTAACCTACCACCCTTTGTTTATTACACTTTGTTGCTTTGGCAAGCCTGCCCTCGGGCTGCTGGCTCCGGCCGGCGAGCGCTTGCCAGAGGACCTAAACTCTGTTTGTCTATACTGTCTGAGTACTATATAATAGTTAAAACTTTCAACAACGGATCTCTTGGTTCTG
>064642f9e4c057e772ba11e2673bbfb8
AAGTCGTAACAAGGTTTCCGTAGGTGAACCTGCGGAAGGATCATTATTGAATCCAAAGGGATGTTGCTGGTCTTTTTTAGACCGTGCACTCCCGCCTTCATATCCACCTGTGCACTTTGACGTAGACTAGGATTGATTTCCGAGTCTACGTTTTTCATATACCCTTTTATTAAAAGTCAATGAATGTATTAGGCTTCGGCCAATAAACAATACAACTTTCAACAATGGATCTCTTGGTTCTC
>9b3554e2db2181ba36098b68041dc77e
AAGTCGTAACAAGGTCTCCGTTGGTGAACCAGCGGAGGGATCATTACTGAGTTTACGCTCTATAACCCTTTGTGAACATACCTATAACTGTTGCTTCGGCGGGTAGGGTCTCCGCGACCCTCCCGGCCTCCCGCCTCCGGGCGGGTCGGCGCCCGCCGGAGGATAACCAAACTCTGATTTAACGACGTTTCTTCTGAGTGGTACAAGCAAATAATCAAAACTTTTAACAACGGATCTCTTGGTTCTG
>80dcd1a13d0e40b34982d85bb338708d
AAGTCGTAACAAGGTCTCCGTTGGTGAACCAGCGGAGGGATCATTACCGAGTTAACAACTCCCAAACCCCTATGTGAACCTATACCAAACGTTGCTTCGGCGGGAACGCCCCGGCTCAGCCCGGAACCAGGCGCCCGCCGAGGACCCCCAAACCCATGTTTTCTTACAGTTTTTTCTGAGTGGCAAACGCAAAATAAATTAAAACTTTTAACAACGGATCTCTTGGCTCTG
>c27c8370641b5f21bc4fa4f781595b6d
AAGTCGTAACAAGGTCTCCGTAGGTGAACCTGCGGAGGGATCATTACACAACAAAATATGAAGGCCTGGCTTCGCGGCCGGCTGAAATATTTTTTTCACCCATGTCTTTTGCGCACTTGTTGTTTCCTGGGCGGGTTCGCCCGCCACCAGGACCAAACCATAAACCTTTTTTTTATGCAGTTGCAATCAGCGTCAGTAAAAACAATGTAATTATTACAACTTTCAACAACGGATCTCTTGGTTCTG
>8cfa0e18b6aff067c0915f88ba51eed3
GTCATTTAGAGGAAGTAATAGCATCGATGAAGAACGCAGCATGGCAGTCGTACGCTTGGTCATTTAGAGGAAGTAAAAGTCGTAACAAGGTTTCCGTAGGTGAACCTGCGGAAGGATCATAAAAAACTAATTTACACGCGATTTAAAATTGCTTACTTCAATAACCTATTAAACAATCAACCAACTAATACCAAAAACTTCCAACAACGGATCTCTTGGTTCTCGCATCGATGAAGAACG
>828f2dce4ccaf6737a4d35313a76c151
AAGTCGTAACAAGGTCTCCGTAGGTGAACCTGCGGAGGGATCATTACACAACAAAAATATGAGGGTGTGGTTTGCTGGCAACAGCGTCCGCCCCAAGTATTTTTCACCCATGTCTTTTGCGCACTTTTTGTTTCCTGGGCGAGTTCGCTCGCCACCAGGACCCAACCATAAACCTTTTTTTATGCAGTTGCAATCAGCGTCAGTATAATAATTCAATTTATTAAAACTTTCAACAACGGATCTCTTGGTTCTG
>cf35ff90c026529bf7a569dcad992e66
ACGTGTGCTCTTCCGATCTCGTACGCTTGGTCATTTAGAGGAAGTAACGTTCATGATCATCGGCAAGGGCGCGTACAGCAAGCTGAAATTTGAAAGCGGCGTGCATCGTGTGCAGCGTGTGCCGCAGACGGAAGCGAGCGGCCGCATCCACACATCGGCGGCGACGGTGGCTGTGCTGCCGGAAGCGGACGATGTGGAGGTGCATATCGAGCCGAAGGATCTGCGCATCGATGAAGAACGCAGCTGCCGAAGATCGGAAGAGCGTCGTG
>d7c1a94527956ee5ce0862c7c0b137b7
GAAGGGTGAAGGACAAGCGAGACCTGAAACTCATCCGGGCGTACCTCAACGCCGGAGTCATGGTCAACGGAGTATGCCAACGGACAGAGGAAGGGACGCCGCAAGGCGGACCGCTGAGTCCGCTTCTGGCCAACATCTTGTTGGACGACCTGGACAAAGAACTAAAGAAACGCGGGTTGCAATTCGCACGTTATGCGGACGATTGTAACATCTTTGTCGCTAGCAAGCGAACCGCTACATCATCGGTTGGGTCAGGTACTTTCGACTG
>df3a402cca791aeaa386466accc55c4b
GTAAGCGAACATGGGACGCAGAAGACGCGCCGAGATACGCCGGTTGGAACCCGACCTGGTCTACTCCGACACCACCGTCACCGCCTTCGTCAACAAGCTCATGCGTGATGGCAAGAAGAACGCCGCCAGCCGGATCTTCTACGGCGCCTGCCGCCTGATCCAGGAGCGCAGCGGCCAGAAGCCCCTCAAGATGTTCCGCCAAACCCTCAACAACATCAAGCCGCGC
>3c248bfb7cfb006e670d18b7c06ff102
CCGATCTACTGATCTTGGTCATTTAGAGGAAGTAACTTTGATCCTTGCTCCGATCTTTTCCACGAAGCAGATGGAGCTCCCCCGAAGGATCGCGTTCGATGCGCGCGTAATGACCGGTCGCGATGTGGGTGGCGCCCAGCTCCTCGGCGATCGTCAGGAGACTCTCGAGCTTCACCGACTAATTGCAGTGCACGCAGGGGCTCGGGGTCGTTCCGGCGCGATAGGCATCGATGAAGAACGCAGCGTCGTCAGATCGG
>8a345e7de0f1832ca3e2ef4018beae39
TGTGCTCTTCCGATCTACTGATCTTGGTCATTTAGAGGAAGTAATAGAGGAACAGAAGGAAAAAAAGATAGTACAAGCTGAGGAAGAAGCGAAGGAAGAGAAAAAGGAGGACAAACCCAAGACCACAGAGGACAAAGTTAAACAAGCGGTCTATAATGCCGTTGGGGAAAAGTCGAGTGAAAAGAAGGATCGCATTAATCTACTCAAGGTCAACGACCACATGGGCATCGATGAAGAACGCAGCGTCGTCAGATCGGAAGAGCGTC
>d170fca77c3b937479cce226c8c7b4f4
TCCGATCTACTGATCTTGGTCATTTAGAGGAAGTAAAAGTCGTAACAAGGTTTCCGTAGGTGAACCTGCGGAAGGATCATTAAAGATTGGCCGAGAGGCCTCATCTCTATATCCCTCAACCTCTGTGAACCGTGGACCCTCGGGTCTATTTTACAAACATCAGTGTAATGAACGTAATTATCATAACAAAAACAAAACTTTCAACAACGGATCTCTTGGCTCTCGCATCGATGAAGAACGCAGCGTCGTCAGATCGGA
>b454f7bb4022bfd3f87ef614e47cc2c0
ACACTCAGACGAACACTCTTTCCCTACACGACGCTCTTCCGATCTACTGATCTTGGTCATTTAGAGGAAGTAAAAGTCGTAACAAGGTTTCCGTAGGTGAACCTGCGGAAGGATCATTATGATAACAAATCTATTAGAGGATGTTTTGTGCCAGCCGAAAGGCAAACAAGTAACACAGTCAACAAACCTAATAAAAACTTTTAACAATGGATCTCTTGGTTCTCGCATCGATGAAGAACGCAGCGTCGTCAGATCGGAAGAGCACACGTCTGAACTCCAGTCACACTGCTTGATC
>dafd5c665d771b7f8108191030861199
AGGTCGGTTGGGAGATCCTCAAGGCCTTGCAGTTGCGCCAACGGGGCCCGGTCCTGATTGCCTGCCCGACCTGCGGCCGCCTGCAATTCGACATGGACACCGTCGTCGCCGAGATCGAACGCCGGTTGGAGGCGTATGTCGAACCGATCGAGGTGGCCGTGCTCGGCTGCGCGGTCAACGGTATCGGCGAGGCCTCGCAGGCCGACTTCGGCATCACGGGCGCCAAGAACGAAGGTCTGATCTTCGCCCACGGCAAACCGTTGCGCAAGGTGCCCCAGGACCAGCTCGTCGACGCGCTGTTCGCCGAGATCGACAAGTCGCTCAACACCGGCACGACCGAATTCGACGCCGAGGAGGCGGCGAGCGGGGCCGAGTGGCTTGAAC
>49aa5aebd785ddd405ed85033ebbccd9
AAGTCGTAACAAGGTTTCCGTAGGTGAACCTGCGGAAGGATCATTATCGAGTTGAGGGTCGCCCTCGCGCGCCCGAACCTCCCAACCCTGTGTCTACCACACCTTGTCGTTGCTTCGGCGGACCGGCCGCGCGTTTCGTGACCAACTGGTCGCACGCCGGCCGCCGGGGGCCCTTCGTGCCCCTGGAGAGCGTCCGCCGATGGCCCAACCACACAAACTCTTGTACCGAAACGTGTCGTCTGAACGAAAACAAGTGATTGTATAATCAAACACAAAACTTTCAACAACGGATCTCTTGGTTCTG
>0fc36b50bce31196b911e2d652718f4f
CTAACTCGGTGACTGGAGTTCAGACGTGTGCTCTTCCGATCTATGAGCCTTGGTCATTTAGAGGAAGTAAAAGTCGTAACAAGGGTTCTGCATCGATGAAGAACGCAGCGTCGTCAGCCGTACGCTTGGTCATTTAGAGGAAGTAAAAGTCGTAACAAGGCATCGATGAAGAACGCAGCGTCGTCAGTCGTACGCTTGGTCATTTAGAGGAAGTAATATATATAGCATCGATGAAGAACGCAGCATGGCATACTGATCTTGGTCATTTAGAGGAAGTAAATATAGCATCGATGAAGAACGCAGCCTTCGAGCATCGATGAAGAACGCAGCGTCGTCAGTCGTACGCTTGGTCATTTAGAGGAAGTAATATATATAGCATCGATGAAGAACGCAGCGTACTTAGATCGGAAGAGCGTCGTGTAGGGAAAGAGTGTGACT
>876780f2092b0fc77588c1bd10d0da13
AAGTCGTAACAAGGTCTCCGTTGGTGAACCAGCGGAGGGATCATTACCGAGTTTTCAACTCCCAAACCCACTGTGAACATATACCATTTGTTTATTCGTTGCCTCGGCGGGTTCTACTCCCTGGAGACAGGGGGCCAGCCCCCGCCGGTGTAACACCCAAAACCCTGAATGTGTACCCGTTACACGGCAGTATTACTCTGAGTCACATCATTTTAAATGAATCAAAACTTTCAACAACGGATCTCTTGGTTCTG
>a70f8928b4dd4935ef251423c8926732
AAGTCGTAACAAGGTCTCCGTTGGTGAACCAGCGGAGGGATCATTACTGAGTGTTTTTTCCAACCTCATAACCCTATGTGAACCTTTATACCACGTTGCTTCGGCGGCGCGTTTCCCCCCCCGCGGGGGGCGTGCCCGCCGGCGATATCCAGTCTCTCAGTCAAGAACCGACGTTACTTCTGAGTGTTCTAAGCGAACTGTTAAAACTTTCAACAACGGATCTCTTGGTTCCA
>b0973f7efe72b20c5cccd8bea0c04422
AAGTCGTAACAAGGTTTCCGTAGGTGAACCTGCGGAAGGATCATTAACAAATCGATGGGGCTCGGGAGAGAGTTGTGGTGGATACACCACACCCTTCCGATGCCTTACATTTGCTCGGGCTGGTCTCTTTGGAGACCAGTCCAGTATACATTCACACGTTTGCATGTTTGACTGTTCATATTGTGGGAAATAATAAAGACAACTTTTAACAATGGATCTCTTGGCTCTT
>b060f15e9cdfa8f8101697a5974a638d
CGATCTATGAGCCTTGGTCATTTAGAGGAAGTAAAAGTCGTAACAAGGTCTCCGTAGGTGAACCTGCGGAGGGATCATTAATGAATGGCCCTTGGCCTTCGACACTTCAAAACTGTGGAGGCACAGCGTGCTTCGGTGCTTTGGCACCGCTTTTATGCCGTAAAGTTTGTGTCTGAACCTAAGATATATTCTAAAAACTTTCAACAAAGGATCTCTTGGCTCTCGCATCGATGAAGAACGCAGCTCGGGAAGATCG
>d45aefb4cac2014fcc1da5e5c2c433c5
CGACGCTCTTCCGATCTCGTACGCTTGGTCATTTAGAGGAAGTAAAAGAAGCAACTGAAGAGGCGCTTGAAGCAGTAGAAGAAGCTCTTGAGTCGGGAGAAGTTGCGGACGTAGTAGAAGCTGAAGAGGCAATCGAAGAAGTCGCAGAGAAAGCAGACGAAGCAGAAGAAAAGATCGCAATGGACGCAATGCGCAAAGAGATTGCTCAGTTAAAGCGCAAAATCGCATCGATGAAGAACGCAGCTGCCGAAGATCGGAAGAGCACAC
>7a0ad5800346187b1f44b28ddbd516bf
TTCCGATCTCGTACGCTTGGTCATTTAGAGGAAGTAATAGATAAATTGGATCCAATAAATCGTCGGCGATTTACCAAATACAAATAAAATCAAGATGGTGATAATCGTCATCGGCCAAAAGGAAGAAAGATTGCTAACCATATTGGTGGTCGGCAAAATACTCATCGGAAACTTCATTTTGGAGACGATATTGACTTGCCGGTAGATACTATTGGAACCACCTAGCATCGATGAAGAACGCAGCTGCCGAAGATCGGAA
>f532f68631b0576c0e6ba20db7132c1b
GATCTACACTCAGACGAACACTCTTTCCCTACACGACGCTCTTCCGATCTACTGATCTTGGTCATTTAGAGGAAGTAATGTTGCGCACATAGGTGACATGCGCCGTGCCAAAGATGTGCCGCAGCAGCCTGAACAGCACATCAAAGACGATGACGGGCCGCGCATTGCCGATATGAGCAAGGTCGTAGACCGTCGGTCCGCATACATACATGCGCACATTGGTGGCATCGATGAAGAACGCAGCGTCGTCAGATCGGAAGAGCACACGTCTGAACTCCAGTCACACTGCTTGATCTCGTA
>7bdaa2a5a81815e79b1d308241639766
GCAGGGTCATGAAGTACGGTTGATGTCTCCCGAATATGTCCAACCTTACGTGAAGGCACAAAAGAATGATGATCGGGATGCTGAGGCGATAGCGGAAGCCGCAACCCGCCCAACGATGCGCTTTGTCGATCTGAAGAGCGATGAGCAACTCGACATACAAAGCCTGCATCGGGCTCGTGATCGGCTGGTTGGTAAGCGTACAACTCTGATCAACCAACTTCGTGCGTTTCTTCTCGAGCGCGGTATCGTGATTGCCAAGGGGCGGCGCAAGCTTGAACTTCGACTGGAGCAGCTTCTCGCCGGAGAGATGACGATCAGCCGTCGGATCCGGGCTTTGATTGAAGATATGCAAGCGGAATGGCGTGCTCTTGATGCTCGCATTGATGCCTTTGATGCGGAGTTTGCAGAATTGGCTCGCACGGAC
>75d93757e5b4ead0a91f3f0c1b19e0f0
GATCTTGGTCATTTAGAGGAAGTAAAAGTCGTAACAAGGTTTCCGTAGGTGAACCTGCGGAAGGATCATTAATGATTGACCCTCTGGGTCTTATCTTAACATCCCTCACCTCTGTGAACCGTTTGACCTCCGGGTCTTACAAAAACCATAACAAACATCAGTGTAAAGAACGTCTTGTTATCTTAACAAAAACAAAACTTTCAACAACGGATCTCTTGGCTCTCGCATCGATGAAGAACGCAGCGTC
>a66e8a5527c15052c6ace9086afbc699
GCAGTGGCTGCAAGAGATCGCGCTGAATCTCAGAATAGATGTTGTCGCTGGTAAGCGGCAGCATTTGCTCTTCAAGCTGGCGGACAATGGAATCATTGGCCACGTGATAACTGATCAGGCTGGTTGCAACAAAACCTACCAGTAAAAGCACTACCAGTGAGCTAACAAAAAACCACTTCGTTTGCATAACGATAACAACAGGTAAACAGATCCGAGGGGGCCGACCAAGTGTTCAGAAGGCGTTTGCCGCTGTCTGGAGACGGTGATCGAAATCACCAGACTTGGCGCGAATAGTA
>abea8f93d1b914f652e22299d6d8b0c5
TAGAGGAAGTAAAAGTCGTAACAAGGTTTCCGTAGGTGAACCTGCGGAAGGATCATAAAAAACTAATTTACACGCGATTTAAAATTGCTTACTTCAATAACCTATTAAACAATCAACCAACTAATACCAAAAACTTCCAACAACGGATATCTCGGCTCTCGCATCGATGAAGAACGCAGCGTCGTCAGTCGTACGCTTGGTCATTTAAGGAAGTAATATATATAGCATCGATGA
>cc2bcb21d938a9979335ca49dbc17f95
TGATGCTCGCCTCTTGGCAGCGGGATAGTGATGTCAAAGCCTGTTAAACGAGTTGGCGGGGCTTCTAAATAGAGGAATGCCTTTTCGTTTACCAAGGCAATGAGCTCAGCGCCTGGGCCATAGGTCTTCATGGCTTCATGCACTACTACGAACCGGCCAGTCTTCTTTACCGACTTAATGATCGTATCCCTGTCAATAGGGGAAATGGTCCTAAGGTCAATAATCTCA
>a052ce486397ec3beae9580defb78c64
AAGTCGTAACAAGGTCTCCGTTGGTGAACCAGCGGAGGGATCATTACCGAGTTTACAACTCCCAAACCCATGTGAACATACCTATCGTTGCTTCGGCGGGATCGCCCCGGGCGCCTTGTGTGCCCCGGATCCAGGCACCCGCCGGGGGACCTTAACTCTTGTTTTATTTAGAATCTTCTGAGTAGTTTTTACAAATAAATAAAAACTTTCAACAACGGATCTCTTGGTTCTG
>d4df57e5adae383c312626f3ced9c3b2
AAGTCGTAACAAGGTTTCCGTAGGTGAACCTGCGGAAGGATCATTCATAATCAAGTGTTTTTATGGCACTTTCAAAAATCCATATCCACCTTGTGTGCAATGTCATCTCACTGGAGGTCACGGCTGTAACAATCCGTTGGTCACCTTTGGGATTTATATCTACTCAGAACTTTAGTGATTTTGTCTGAAACATATTATGAATAACTTAATTCAAAATACAACTTTCAACAACGGATCTCTTGGCTCTC
>f681fb6fa9b5950fe566bf22ed58c55b
AAGTCGTAACAAGGTCTCCGTTGGTGAACCAGCGGAGGGATCATTACAGGAGAGGTCCGCTACGGAACCCCCCTATAACCCTCTGTGAACGATACGCAGTACTGCTTCCGGCAGGCGGCCCCAGGGCGGGGCCCAGCGGCCTGGGTTTTCCCAGGCGCCTGCCGGAGGGCGCTGAACAGAACTCTTATAGCGTGCTGTACCGTCTGAGCCTGAAGAAAAAAACAAGTTAAAACTTTCAACAACGGATCTCTTGGTTCTG
>e002529be6df686e7f53a72ed6596c41
CCCCCCCCCCCCCCCCCCCCCCCCCCCCCCCCCCCCCCCCCCCCCCCCCCCCCCCCCCCCCCCCCCCCGTTTTAATGATACGGCGACCACCGAGATCTACACTCGTAGTCACACTCTTTCCCTACACGACGCTCTTCCGATCTCGTACGCTTGGTCATTTAGAGGAAGTAAATTTAGAGGAATTTTTGCCAGTCCGCTTGATCGGGCCTTTAATACCGCTCAGGGCATCGATGAAGAACGCAGCTGCCGAAGATCGGAAGAGCACACGTCTGAACTCCAGTCACCGAGTTAGATCTCGTATGCCGTCTTCTGCTTGAAAAGGGGGGGGGGGGGGGGGGGGGGGGGGGGGGGGGGGGGGGGGGGGGGGGGGGGGGGGGGGGGGGGGGGGGGGGG
>8c2d0f3e9bc846c933442994ddad6401
TAGAAAGTAATACAAAAGAAATTGCGAATTACTTAGTCAACCATCCTCAAGTTGGCAAAGTATATTATCCAGGATTGCCAGACCACCCGGATCAAGCAGTACACGCTCAACAGTCTGATGGATATGGTGGGATGATTTCGTTCACAGTAGAAAGTGAAGAAAAAGCATTAGATGTATTAAATAAGGTGAAATATTTTACGTTAGCAGAAAGTCTTGGAGCGGTTGAGAGTTTGATCTCATTACCAGCAAAAATGACCCAT
>a3e986cb60a2d60c5bcf570ebf096d4a
TTCAAGCAGAAGACGGCATACGAGATCAAGCAGTGTGACTGGAGTTCAGACGTGTGCTCTTCCGATCTACTGATCTTGGTCATTTAGAGGAAGTAAGGATATCAACCTAAGGCTAAAGGCAAAATCGTTAGGGCTGCCTGCAGAAGATTATGAAACGGGAAAGATCAAAAATGTAAACTCGCTGTATATCGGCAAAACGGTTGTTGAAAAGGTGGACGCAGAAAGCATCGATGAAGAACGCAGCGTCGTCAGATCGGAAGAGCGTCGTGTAGGGAAAGAGTGTTCGTCTGAGTGTAGATCTCGGTGGTCGCCGTATCA
>860892bc558ede837479b8068e754054
AGAAGGCGGACCGCGGTGTGGAAATCGGGGTACATGACAACGGAAAGGGGATGACTGAAACGGAGATCGAACACATGCTGAACGAAGAGGCGATCAAGCAACGCAAAACCGGAATGGGCATCGGCATGAATTATGTAAAGCGGATGATTGAAAATCAGTACGGTGACGAGGCGGAACTGGAAGTGGTCAGCGAGGTCGGAAAAGGGACGAGCGTCTATTTGCGGCTGCCGCTCAAACAGGAGGGATTTGATGATTCGCGTGCTGATTGTGGATGATGACAAGCTGGTGCGCAAAGGTTTGATT
>75ab77239a84c8e7922d607eb4a1334d
AAGTCGTAACAAGGTTTCCGTAGGTGAACCTGCGGAAGGATCATTACTGAGAGAGGGCCCCCCGGGGTCCAACCTCCCACCCGTGTTTAATTGTACCTTGTTGCTTCGGCAGGCCCGCCTCACGGCCGCCGGGGGGCTTCTGCCCCCGGGCCCGCGCCTGCCGGAGACAATCTTGAACTCTGTCTGAAGAATGCAGTCTGAGCGATAAGCAAAATTAGTTAAAACTTTCAACAACGGATCTCTTGGTTCCG
>7c8c0f03e06082cf6c74c74ce3ee23e0
CAGACGTGTGCTCTTCCGATCTACTGATCTTGGTCATTTAGAGGAAGTAACTTTGTCGCGCGGCTCTTTAATTGGATAATAATTGACTTTTTCGCCTTTTGACGTAAATACAAGCACGTGCTCATGCTCTTGCATTGGTCGATATTTAGCGACTTGGAATCCGACCCCTTTTTCCTTCTGCCATATCCATTCGTGCTTGAATCCTTTTACGTTACTAGCAACAAGCATCGATGAAGAACGCAGCGTCGTCAGATCGGAAGAGCGTCGTGTAG
>4666d4dc639157f95cfcc7967bcd3bef
TCTTCCGATCTGTTTCGCTTGGTCATTTAGAGGAAGTAAGGCAGGATGTGTTCTATAGCGAAATGAAAAATATACGAAAGCTGGCGAACAAGATCAAGAAAGAGAAAATCGAACACAAGGTGTCCTGAAGCGGGGAGTGTTTTACGCCAGGATCGACAGCAACACTGCGAATTCGGACGGGCAGGAAGTAATATCCGGGCTCTCCCGTATTCGTGAAAAGCCTTGCATCGATGAAGAACGCAGCTCGGGAAGATCGGAAGA
>a7fe5d5dcede6216fb6e25f70012f5ff
AGGAAGTAAAAGTCGTAACAAGGTTTCCGTAGGTGAACCTGCGGAAGGATCATTACCTAGAGTTTGCGGGCTTTGCCTGCTATCTCTTACCCATGTCTTTTGAGTACTTACGTTTCCTCGGTGGGTTCGCCCGCCGATTGGACAATTTAAACCCTTTGCAGTTGCAATCAGCGTCTGAAAAAAATTAATAATTACAACTTTCAACAACGGATCTCTTGGTTCTGGCATCGA
>daea69be45dcc663b80adc182462defc
CTACTGATCTTGGTCATTTAGAGGAAGTAATGTTTCTCAGCCCAATTTCGAACGCCACATGAATCAAAAAAGATCACCGCGCGCGATCCTTTTTCATGAGCGAATCTTCATTCTGAGGGAAGACTCATCGACCCGAGCAGCTTTCCCCCCGCGCCATCTCGACGGCGAGCGCGAGTCTCTCTTCGGGTTGCTCACCGATGAAGCGCTCGATCTCATCGCCCCCCGCATCGATGAAGAACGCAGCTCGGGAAG
>5128b99028551ebabbaa8c24d9caeb96
ATTAATTGAACTGGACCGATCGGTCGAAATTGCGGCAACCTTACAAGTTAATTAACGTCAGGCTTACGGCATGACGTTAATTGACGATAAAGGTTGTTGTTTTTTTCAGGGATCTTGAGGAGTGTGACGAACGTTGAGTTTATACGGTAAAAAAATCGTGCTTGGCGTTAGCGGTGGGATCGCTGCCTTCAAAGCAGCGGCGTTATGCAGCAAGCTCGTACAAGCCGGGGCAGAGGTTCGGGTCATCATGACTGAATCCGCTGCCAAATTTGTGACACCGTTAACGTTCCAAACGTTATCACGATCGTTTGTGG
>828ab9b7d289116e1c87179a0ae93ba8
AAGTCGTAACAAGGTTTCCGTAGGTGAACCTGCGGAAGGATCATTACCGTGCCGGGGGCCCTCCGGGGTCCCATTGTGCCACCCGTGTTTACTTGTACCTGTTGCTTCGGCGGGCCTGCGGGCCTCGCTCGCTGCCGGGGGACCTGGTCCCCGGGCTCGTGCCCGCCGGAGACACACCCAACCTCTCTAACGTATACGTCTGAGCAATGATTTAATCATTAAAACTTTCAACAACGGATCTCTTGGTTCCC
>478f388855d6c4f29f2cd9adb36a9f23
TGGTCATTTAGAGGAAGTAAAAGTCGTAACAAGGTTTCCGTAGGTGAACCTGCGGAAGGATCATTATGAAAATATGATATTATTGTTTGTTGGATGGTTTTTTATGTTTATTTTGTTTTTTATTTGTTGAATTTTGGTGTTTATTAATATGTATTGTGTTTATGACACGTACATACAAAATACAAATTTCAATATAAAATACAACAAGGGATATCTTGGCTCTCGCATCGATGAAGAACGCA
>8908d3b3da576607cfbc714ca1dfccc8
AAGTCGTAACAAGGTTTCCGTAGGTGAACCTGCGGAAGGATCATTAACAAAAAATCTGGCGATCCGAAAGGAAAGCCATCAACCTTTGTGAATAGGGCTATTCTTGAAGTTTGCGGCAACGTAAAGAAGACAGAAATAGCTTAGAAGGGACGAGGGAGGAGAAGAGGGTAGTGCGGTATGTGCTGTGCTATAGCATAGCATAGCATAGCACATAAAGTACGGGTGTACATGTTATGTACGCATTGTGCATGTGCTATTCTCGGATCCTAATATTAGTAGTCTGAATACTTGTCGAAAGACAAATATATACAACTTTTAACAATGGATCTCTAGGCTCTT
>752fc0523d92afa3d4b580a82798ec81
AAGTCGTAACAAGGTCTCCGTTGGTGAACCAGCGGAGGGATCATTACCGAAGTTACCCTTCAAAACCCACTGTGAACCATACCTCTTGCCGCGTTGTCTCGGCGGGAGGCGCTGGGGCCTCACGGCTCCGCGTCCCCGCCGGCAGCGCCAAACTCTAAACTGCAAAGCGTACTGCATGTTCTGATTTACAAAAAAAACAAGTTAAAACTTTCAACAACGGATCTCTTGGTTCTG
>a5dda06cd9dea283aaa35a8245a8c0c2
AAGTCGTAACAAGGTCTCCGTAGGTGAACCTGCGGAGGGATCATTACCGAAGTTACCCTTCAAAACCCTTTGTGAACGTTACCTCTTGCCGCGTTGCCTCGGCGGGAGGCGGTGGGAAGTCTCTCCGGAGGCCCCCGCCGTCCCCGCCGGCAGCGCCAAAACTCTATTTGCACAGCGGACTGTATGTTCTGATTTATAAAAAAAACAAGTTAAAACTTTCAACAACGGATCTCTTGGTTCTG
>ecddaa37ca6b46dcad8ca3d386b27dba
TAGAGGAAGTAAAAGTCGTAACAAGGTCTCCGTTGGTGAACCAGCGGAGGGATCATTACAGAGTATAACTCACTACCCTTTGTGAACTTTATAGCGTTGCTTCGGCGGCTCGCCCCTGGGGGCGTGCCCGCCGGTGTTACCAGTTTCTCGTTTCGGACCCGACGATACTTCTGAGTGTTCTAAGCGAACTGTTAAAACTTTCAACAACGGATCTCTTGGCTCTAGCATCGATGA
>0617bb4131327a15a9a94a0ad692bc99
GATCTATGAGCCTTGGTCATTTAGAGGAAGTAAAAGTCGTAACAAGGTCTCCGTAGGTGAACCTGCGGAGGGATCATTGTTAAAATTGGGTCTTTTAGACCTCATCTTCAAACCTGTGGAAGTACATTGTGCTTCGGCGCTAATGCGCCGCTTTCATGCTAATTGATCTGTGTCTGAATCAATTCTAATAATTAAAACTTTCAACAAAGGATCTCTTGGCTCTCGCATCGATGAAGAACGCAGCTCGGGAAGATC
>cfd76ea28d1a9b8bc73d951435b66dc7
CTTCCGATCTCGTACGCTTGGTCATTTAGAGGAAGTAAAAGTCGTAACAAGGTTTCCGTAGGTGAACCTGCGGAAGGATCATTATTGATTGGTCGAAAGACCTTATCAGATTCTACCACCTCTGTGAACTGTTGGACCTCCGGGTCTACAATCAAACATCAGTGTAACGAACGTAAGAGTATCTTAACGAAACAAAACTTTCAACAACGGATCTCTTGGCTCTCGCATCGATGAAGAACGCAGCTGCCGAAGATCGGAAG
>9001c524186624557ec8373749e79d03
GCATACGAGATCTAACTCGGTGACTGGAGTTCAGACGTGTGCTCTTCCGATCTCGTACGCTTGGTCATTTAGAGGAAGTAAAACAATATAACTAAAACAAATAGCCAGACATTATTAACCATACTTTGCCTTGCAACCGGGGGAGTGAAGATTAATACGGTTAGAACTGCAAAAGGAAGGGCAGAAGCTCTTAAAAAAGGAGTTCGCCTACCTTTTTTATGGGTGCATCGATGAAGAACGCAGCTGCCGAAGATCGGAAGAGCGTCGTGTAGGGAAAGAGTGTGACTACGAGTGTAGATCTCG
>868debccfb59d0c6dce647a30f390a1a
ATCTAACTCGGTGACTGGAGTTCAGACGTGTGCTCTTCCGATCTCGTACGCTTGGTCATTTAGAGGAAGTAAATAGTATTGCTGACGTTATTCAACGTTTAGGGGAGCATATTCGTTCATCTGAAGAAAGTATGTCTAACTTAAGTGAGCGTTCAGAAGAGATTCAATCGATTGTAGGTGTGATTGAAGATATTGCAGCACAAACAAACTTACTTGCATTGAATGCATCGATGAAGAACGCAGCTGCCGAAGATCGGAAGAGCGTCGTGTAGGGAAAGAGTGTGACTACGAGTG
>b3f1001f513ef69942d17eb1af592826
CGCCTAACGCAGATCATGGAAGATTGGGAGAAGAATCCAAGAAATTAGCTGAAATCTTTCATAAAGCGACTCCTCACAGCTTATTGTTGTTAAACGAATCGTTGTCAAGCACGAGTCCGCGCGACAGCTATTATTTGGCGCGAGAACTTGTCAAAGGGATGAAACTCATTGGCTGCAGAGCGGTATTTACGACCCATATTCTCGATTTAGCGGCTGACGCGGATCAAATAAATCAAGAATTGCCGACCGAAGATCAAATTGTCAGCATGACCGCCG
>be7b4228043d99d61b11599aad67dea1
TATGTTCCAATCAAATCAGGCAACGGCACAATTTGTGAAATTGTTTCATTTGGAAGGAACTTCTGCCAGTATTTGGTTTGGAATTGCTTTGGCGTTAATTGTAGCTGTTGTGATTATTGGAGGAATCAAGAGAATTGCTATGGTTACGGAAAAAGTAGTTCCTTTTATGGCTGCTATTTATGTTCTTGCAGGACTTGTTATTCTTGGCGCGAACTACCAACATATCGGCAGTGCATTTTCGCTGATTATTGAAGGAGCTTTCTCCGGTCTTGGAATTGCAGGTGGCGCTGTTGGAGTGATGATTCAAGGATTCCGACGGGGTGCATTTTCCAATGAAGCAGGAGTAGGGTCGGCAGCAATTGCCCATTCCGCAGTGCGCACGAAATATCCC
>fc393e5f3e1bcca918dfb76f3dd1abbd
GCTCTTCCGATCTCAAAAGCTTGGTCATTTAGAGGAAGTAAAAGTCGTAACAAGGTTTCCGTAGGTGAACCTGCGGAAGGATCATTAGTGAACGCCCTCACGGGCTTATAACTATTCCAAACCTCTGTGAACCGTGCCCTTCGGGGCTATTTTACAAACATGGTGTAATGAACGTCATATATCATAACAAAACAAAACTTTCAACAACGGATCTCTTGGCTCTCGCATCGATGAAGAACGCAGCGAATGAAGATCGGAAGAGC
>bcabee8cdc06184edda88c83d2ed310c
AGAAGACGGCATACGAGATCAAGCAGTGTGACTGGAGTTCAGACGTGTGCTCTTCCGATCTACTGATCTTGGTCATTTAGAGGAAGTAAAGAAAAGCAGTGTTGTCACTTCCGATGGAATGGGATTTTTAGCCAACGCGATTATTGACCAACATTTTATTATCCGTAGCCGATACAACAGACTTTTAAGTGTTTTGTCCGATCATCCGGACAAAACAGTGATCGGCATCGATGAAGAACGCAGCTCGGGAAGATCGGAAGAGCGTCGTGTAGGGAAAGAGTGTTCGTCTGAGTGTAGATCTCGGTGGTCGC
>0ce92c12340ba0b47d08239ecb9e242a
AAGTCGTAACAAGGTCTCCGTTGGTGAACCAGCGGAGGGATCATTACCGAGTCACGTGCTCAAACAACCCTTCTGTGGACCTAAATTTAAACCGTTGCCTCGGCGGGCGGTCCCCTGTCAAAACCCACGTGGTGCAGGCAGGGGACCAGACAGCCCGGTACGCTTAAGGCGTCCGGCGCCAGCCGCTGGCCCTAAACAATTAAACTCTAGTAACCTTACCTTCTGAGTTTTAATACAAAAACAAATAAGTCAAAACTTTCAACAACGGATCTCTTGGCTCTG
>b17b157a167d1ebccb4f6090e5201299
AGCCTTGGTCATTTAGAGGAAGTAAAAGTCGTAACAAGGTCTCCGTAGGTGAACCTGCGGAGGGATCATTAACGAATGGTCATCCTTGATCTTCTTACCCTCAAACCACTGTGGACACAAGATGTGCTTCGGCGTCGAGAGGCGCCGCCTTTATGCTTCATCAAGTCTTTTCTTGTCTGTAAAAATGAATGTCAAAACTTTCAACAAAGGATCTCTTGGCTCTCGCATCGATGAAGAACGCAGCAAG
>e75c1d0acc280eec39b67e2a5139c6b2
TTCCGATCTATGAGCCTTGGTCATTTAGAGGAAGTAAAAGTCGTAACAAGGTTTCCGTAGGTGAACCTGCGGAAGGATCATTACAAATCTAATTGTAGCTCTCCTTTGAGGAGAGTTTACATAAGCACGGTGCCGCAAGGTGCCGATGTTTACGCTTGTTTGTTTGACAGAGTTATATGTTGCCTCAAAAATGACAACTTTTAACAATGGATCTCTTGGCTCTTGCATCGATGAAGAACGCAGCTCGGGAAGATCGGAA
>76599dac0dc4f88bebd361084990b53a
AAGTCGTAACAAGGTTTCCGTAGGTGAACCTGCGGAAGGATCATTAAAAATAAAAGAGGGGTTGGGGTTTTTTCCCCAACCTTCTCAAACCATTTTGGTCATCCACCGTGTGCACTTTTATTGAACCCCATCTATGCTTTGGCAGACTTTTTCTCTTTTTTGAGGACGGTTTGCCAAAAGTTTTTATTCAACCCTAGCCTTTAATTGTTTGACTGAATATTTTTTTTGAAATAAATCAAATACAACTTTCAACAACGGATCTCTTGGCTCTC
>7ea94e4c56b24744211eccccb00809d1
ATAAAACGATGATGGGCGCATTCAATGATTTAGGCATTAGTTTAGAAGATAATTATGATTCCATTCAAAAGGTGCGAGATGCTGTTTTTGAACTGGAAGAGAATTTACCAGAAATCGAATCACTTATGCACACGGCAGACCGTGATTTAGACCGTGCGAAATCGGCGATTACACGTTCATATGATGCGGTAGACCGTGTCGGAGAAGTAGCGGGAGATGCGAGAGAATCGAATGAACGCTTACGTGAACGCTTGACGGATAGCCAAGAATCACTACATGAAACATTGGACCGCATTTCCGATAACTTCATAAAAGTGAGTGAAACAGTCGGTGATATTCCGAATACGACAGACAAAATTCGAGATCGTGAACAAGATGTCGACCGATTGATTGACTCACTCGAAAAACAGCAAGATC
>c36c8cb9eba2cab7597331e73762bd7d
AAGTCGTAACAAGGTTTCCGTAGGTGAACCTGCGGAAGGATCATTACAGAGAAGAGATGGATGTGAGGGTGAATGTGTGGCTGAGTGAGCGAATGCGATAGTGTTTGCGAGCTTGTGAGCATATGAAGCCTTGCATCTGGAACCCGCTCCTTTACGGGAGTCGGCAGCAGTTCATTTGGGCTGCGAAATAGACTTGAATCATGACTATTAATTTATTGAATTGAGAAAACTTTTAACAATGGATCTCTTGGCTCCT
>12bae1fa1d94bde328125f5cf73e6215
CTTTTCAGTCCCCGGAACGCGAGCTCGGCGCTTTCCCCGCCGCCGCCCATCTCGCCAAGCCCAACGATCCCTTCATCGGTCTCCACTTCCACGACGGTTCGCACGAAGCGGCCCCAATGAGCGCCGTTCGCATGCCGAATCGTCGCTTCCAGCGGCACCGTCACCGTCGTCGCACGCACATCAACAATCTTCATCCTGGACTCCCCCTGTTCTGATCACTCCGGCAATGCCACGCCGATCGTCGCAAGCAGCCCGCCATCCACCTTGTACTCC
>f2c94da4e399015f61d4e587cf47da53
AAGTCGTAACAAGGTTTCTGTAGGTGAACCTGCAGAAGGATCATTAGTGAAGATTCAAGGGCCAGCCATACAGACGTACAATAAGTGTGTCTCTGGCGGCTCGCATCCACTATACATCCATAAACCCGTGTGCACTGTTCTAAGGAGTAAGAAAGAAGAAGAGAGAGTGCATGTGCTTTGCATATAACTCTCTCACTCTCTTTCTCTCTCCGGTTAATTACAAACTCGTATGGATTTGTATGAACGTGAGATATATCGTTGGACCGTCACTGGCCAACAAATATAACACAACTTTCGACAACGGATCTCTTGGTTCTC
>ae6782ed547282b1d44d042b428d15cc
AAGTCGTAACAAGGTTTCCGTAGGTGAACCTGCGGAAGGATCATTACTGAGAACCGGCGCCCTCGTGGCCCGACCCTCAAACCACCGAGTACCTTACCCCAACGTTGCCTCGGCGGGCGCGGCCTCGCGCCGCCCCGCCGGTGGACAAAACCATAACAGCTTTGTATGACGATTGTCTGATATTACTCTTCGCGAATGCGATAAAGTACAACTTTCAACAATGGATCTCTTGGCTCCG
>7d842545406f70cc3467d94071c96779
AAGTCGTAACAAGGTTTCCGTAGGTGAACCTGCGGAAGGATCATTACCGAGTGAGGGCCCTTTGGGTCCAACCTCCCACCCGTGTTTATTTTACCTTGTTGCTTCGGCGGGCCCGCCTTTACTGGCCGCCGGGGGGCTCACGCCCCCGGGCCCGCGCCCGCCGAAGACACCCTCGAACTCTGTCTGAAGATTGAAGTCTGAGTGAAAATATAAATTATTTAAAACTTTCAACAACGGATCTCTTGGTTCCG
>fdea93e996646c8142b7965ddabe68c6
CAGACGTGTGCTCTTCCGATCTCAAAAGCTTGGTCATTTAGAGGAAGTAAAAGTCGTAACAAGGTTTCCGTAGGTGAACCTGCGGAAGGATCATTACCGTGACACGATCACCACCCTCGGTTACGCACGCGTTGCTTTGGCGCCCGCCAATCTCACCCAACACTATTCTTTGTCGTCGGAGCACTATAACATTAAAACTTTCAACAACGGATCTCTTGGTTCTGGCATCGATGAAGAACGCAGCGAATGAAGATCGGAAGAGCGTCGTGTAG
>8e42d08ea7c9a31fa816c93be6f68139
GAGGAAGTAAAAGTCGTAACAAGGTTTCCGTAGGTGAACCTGCGGAAGGATCATTATAGATTGGCCGAAAGGCCGTGTCTTCATCCACACACACCGTGAACAAACCAAGGTCTGGCAGTACGTGAACGCGAGTTCGCATGCCGGGCCCCAACACAAACAAAATGTAAAGAATGTAAACTATCGTAACAAAAACAAAACTTTCAACAACGGATCTCTTGGCTCTCGCATCGAT
>fdea03e77f3a2f82532d72467f190e7d
AAGTCGTAACAAGGTCTCCGTTGGTGAACCAGCGGAGGGATCATTACAGAGTTATCACAACTCCAAACCCAATGTGAACCTTACCTCTTGTTCTGTTGCCTCGGCGGGCGGGGTTCGGCTCTCCGACAGGAGGTCCGCCGTCTCCCCAACCGCCGGCAGCATCAAACTCTAGGTTTCATAGCGGATCTATCTTCTGATTGAAAAGCAAGCAATGAATCAAAACTTTCAACAACGGATCTCTTGGTTCTG
>6c20e55dc5631973c2d3ae6645f5518e
GGAAGTAAAAGTCGTAACAAGGTTTCCGTAGGTGAACCTGCGGAAGGATCATTATCAAAACAGCGGACTTCGGTCTTTGCTGCACCCTTGTCTTTTGCGCACCGAATTGTTTCCTCGGCGGGCTTGCCTGCCGGTTGGACATTATCAAAACCTTTTTGTAGTTGCAATCAGCGTCAGAAAAATCATAATTATTACAACTTTCAACAACGGATCTCTTGGTTCTGGCATCG
>aa097daf3cd78e1c182718f282936664
TTCAGACGTGTGCTCTTCCGATCTATGAGCCTTGGTCATTTAGAGGAAGTAATATAATGCATCGATGAAGAACGCAGCATCACCGACTGCCCATAGAAAGGGGGTGATGCTCTTCCGATCTGTTTCGCTTGGTCATTTAGAGGAAGTAACGCAGCATGGCAGCATCGATGAAGAACGCAGCGTCGTCAGTCGTACGCTTGGTCATTTAGAGGAAGTAATATAATGCATCGATGAAGAACGCAGCTCGGGAAGATCGGAAGAGCGTCGTGTAGGG
>309466ba72d2ed047c36bab13ff2f663
AAGTCGTAACAAGGTTTCCGTAGGTGAACCTGCGGAAGGATCATTATCGAGTTTTGACTGGGTTGTAGCTGGCCTTCCGAGGCATGTGCACGCCCTGCTCATCCACTCTACACCTGTGCACTTACTGTGGGTTTCAGACGGTGTAGCGAGCCTTTACGGGTTCGTGAAAGCGTCTGTGCCTGCGTTTATTACAAACTCTTACAAGTAAATGAATGTGTATTGCGATATAACGCATCTATATACAACTTTCAGCAACGGATCTCTTGGCTCTC
>c29c8e9374efa5ae73d11bcde95d126d
AAGTCGTAACAAGGTCTCCGTAGGTGAACCTGCGGAGGGATCATTAACACGATCAAATCCTTACTAAACCCGCGAACTTGTTTTGTGTTCCACGTGTCTCTTGTCCAAAACAGCCTAGGGGCGATAACGGTGGCGCGATAGATGTAAGTCCCAGTACGGGCATTCGTGTGCTTGCCCCTTTGCCTACTCGGGTGATACCGAGAACGGACGTGATGCGTGATTTCACCGTTTTACCTGTTTTTATTTAATCACATCTTGTCCCAGTATTAATCGTGTTCGTGCGTTAACGCGCACCGACCACGTTAAACTAAAAACTAAACACACGTACAACTCTTAACAACGGATGTCTAGGTTCTC
>9c97b78d527325566ffcb3b3801332c9
AAGTCGTAACAAGGTTTCCGTAGGTGAACCTGCGGAAGGATCATTAGCGAAGTCAAGTCCGGACCCGTTGGGGATTGTAGCTGGCCTAACGGCAAGTGCTCGTCCCTCGGGTACGTGACCTTCACTACCACACCCCACTGTGAACCAAGCGGGAGGTCGAAAGGCCTCTTGCATCTTATATAAACCCCAATTGCATGTCTTAGAATGTCATAGCGTTAACTCGCAACTATACAACTTTCAACAACGGATCTCTTGGCTCTC
>f59741179abdbb37bacc12af0a6ce8dc
AGGCTGTGTACCAGAAGATCTGTTGGGCGATATGCCCCTGAGCGGGCACCGGCCCGGCCTCGGAGAAGGTCATGCCGGCGGCTTCCGGCGGCGCGTACTTCTTTAGCCACTCGATGTACTTGGTGAGCGCGTAGACCGAGGCCGGCGCGTTGGTGGCGCCGCCGCGCTCGACACTGGAGCCGGCCGGATGACAACCCTCAACGCGGATGCCCCATTCGTCAACCGGCTTGCCGTTAGGGAAGCCCTTGTCGCCGGTGCCCGCCATGGACAGCCAG
>5b0712519d38d0b8c61656f13c5e19e9
GACAAATTACAACAATTGCTCAGTTGTTGTAATTTGTCTTTCTTCTGGCAAATACCAAGCAGCACCCAAGGATTTTCCTCTTGGAACTATCGTTACTTTGACCAATGGAGCCGCATGTGGCAATAACCAACCCACGGCAGCATGACCTGCTTCGTGATAAGCAATTCTTTGCTTTTCTTTGGGTTTGATCAATTTATTTTTCTTTTCAAGTCCACCAATTATTCGATCGACT
>07175859197dba94b735e7160c72f769
ACCATTAACTATCATTGCTTATGTATTTTTTGTTCGTGTCGGCGGTGTTATGAAGCTTTTTGGTCAATTTATTTCCGCTGTGCTATGAAGTGTCATTACCGAGCGCTGCTTTACGTCGCTGTCAGGTACAGCCCTCAAGGCTTGAACTAAGAAAATACTCGGTTAAAGGCATCACTCTGGAAGCGGACAAACTGCTTCGTATTAGCTTGGGGTTACATGTCGAAGGCAGTTGCTAGAAAAGCTGTATGGGCCGCCGCAATTTCTGCGGTGCTTGCCATTTTGATTGTTTTTGTGGGACTTCCCTTCTTTGCATCCACCCAGATTGTTCGCGACCGGATTGCTCACCAGATGACCGCTTGGAGCGGCTACCGGGTCA
>c9f002c82cdb21718dea5857e5b8fe7f
CTCTTTCCCTACACGACGCTCTTCCGATCTACTGATCTTGGTCATTTAGAGGAAGTAAACTGTACAGCAGCATCGAGCCGTGACCTGCCGACAGAATGAAGCGGTCGCGATCAAACCATTGTGGGTTGGCCGGATTATGCTTCAGATGGCGGGCCCATAATACATATGCCATCGTCGCGGCACCCATCGGCATCCCGGGATGGCCCGAATTCGCTTTTTCGACCGCATCGATGAAGAACGCAGCGTCGTCAGATCGGAAGAGCACACGTCTGAACTCCAG
>9fe41935a8e884d6674cfc18c56dda0d
GTGTGACTGGAGTTCAGACGTGTGCTCTTCCGATCTCGTACGCTTGGTCATTTAGAGGAAGTAATATATAGCATCGATGAAGAACGCAGCGCTGTAGCATCGATGAAGAACGCAGCGAATGAGGGTAGCCTTGGTCATTTAGAGGAAGTAATATATATAGCATCGATGAAGAACGCAGCGTCGTCAGTCGTACGCTTGGTCATTTAGAGGAAGTAATATATATAGCATCGATGAAGAACGCAGCGTACTTAGATCGGAAGAGCGTCGTGTAGGGAAAGAGTGTGCC
>a6556046b85b41da09546fca23042720
TCCCTGTTACATCCGGTACGAGGACGTTAAAAGATGCGTGTAATGAGGCATTGCGCTATTGGGTAAGCCATGTTGATGATACGTTTTATATATTAGGTTCCGTCGTAGGCCCGCATCCTTATCCGAAGATGGTTCGGGATTTTCAACGGATCATCGGGGATGAAACAAAGCGTCAAATACTAGAAAAGGAAGGAAAATTACCGGAGGCGATCGTCGCTTGCGTAGGCGGAGGAAGCAATGCGATGGGGATCTTCTATCCATTTGTGGAAGACCGGGATGTACAACTAATCGGGGTGGAAGCATCCGGGGAAGGTGTGGATACCGATCGCCATGCG
>6485c5ea2986dc54f992f773a479ff13
AAGTCGTAACAAGGTAACCGTAGGTGAACCTGCGGTTGGATCATTAATAATTGAGACGTGATGAGGAACCCACGTCGTTAAATAACGCCTCCACCTTTTGTGAACTGTTTCTGTCTCTGGCGGCCGGGTGCTTGCGGCTTCTGCTTCTCGCATCTGTCAGCTTGGTGAAAACCGAGCCGTGGACAAACCGCCAACCACAACCACATGTAAACCCATGTTTTATATTTATTTATTTTTTTGTCTGACATAGTTTTTGTATAAAATGTACAAACAACTTTTGGCAACGGATCTCTTGGCTCTC
>6439e0035c15450e25507680d21a5064
AAGTCGTAACAAGGTCTCCGTTGGTGAACCAGCGGAGGGATCATTAAAGAGTTGCAAAACTCCCTTAAACCATCGTGAACCATACCTCTGAACAGTTGCTTCGGCGGGCCGGCCCTCCCCCGGGAGGCGCCGCCCAAGGCCCGCCGGAGGTACCCAAACCATTGTCTTTACAGGCCTCTCTGAGTGACATACTTAATAAGTCAAAACTTTCAACAACGGATCTCTTGGTTCTG
>8d935a6ca29b6150e5ff91645c5d532c
CTTGGTCATTTAGAGGAAGTAAAAGTCGTAACAAGGTTTCCGTAGGTGAACCTGCGGAAGGATCATTATGAAAATATGATATTTTGTGTTTGTTGGATGGTTTTTTATGTTTATTTTGTTTTTTATTTGTTGAATTTTTGATGTGCTGATATGTATGTGCTTTTATACATACATTCAAAATACAAATTTCAATATAAAATACAACAAGGGATATCTTGGCTCTCGCATCGATGAAGAACGCAGC
>4a8cd02565ab843305206cb380f3687f
TGGTCATTTAGAGGAAGTAAAAGTCGTAACAAGGTTTCCGTAGGTGAACCTGCGGAAGGATCATTACCGAGCTCCTGCCCTCCGGGTAGAGATGCCACCCTTGTGTACCAGACCGCTGTTGCTTTGGTGGGCTGTGCCCGCCAGAGACCCCAAACCCTGAGTGTGTGTGTCGTCGGAGTACTATTCAATAGTTAAAACTTTCAACAACGGATCTCTTGGTTCTGGCATCGATGAAGAACGCA
>d322d8eee98d7dea325d78f590998b93
AAGTCGTAACAAGGTTTCCGTAGGTGAACCTGCGGAAGGATCATTACAGTATTCTTTTGCCAGCGCTTAACTGCGCGGCGAAAAACCTTACACACAGTGTCTTTTTGATACAGAACTCTTGCTTTGGTTTGGCCTAGAGATAGGTTGGGCCAGAGGTTTAACAAAACACAATTTAATTATTTTTACAGTTAGTCAAATTTTGAATTAATCTTCAAAACTTTCAACAACGGATCTCTTGGTTCTC
>c7fdd4d96720a0cb791d154ca289ead5
AAGTCGTAACAAGGTTTCCGTAGGTGAACCTGCGGAAGGATCATTAGTGAATATAGGACGTCCAACTTAACTTGGAGTCCGAACTCTCACTTTCTAACCCTGTGCACTTGTTTGGGATAGTAACTCTCGCAAGAGAGCGAACTCCTATTCACTTATAAACACAAAGTCTATGAATGTATTAAATTTTATAACAAAATAAAACTTTCAACAACGGATCTCTTGGCTCTC
>3ee1ee7057cc5be6f3b5509fcb888dab
TGATAGGAAAACGGGAAGTGGCTGAACTTAGCATAATCGCCTTGCTTGCCGGTGGACATGTATTGCTTGAAGATGTGCCGGGAGTCGGAAAAACCATGATGGTACGTTCCCTTGCGAAATCCGTGAGCGCGGAATTTAAGCGGATTCAATTTACTCCTGACTTGTTGCCTTCTGATGTCATCGGAGTTTCCATCTATAATCCGAAAACCATGCAGTTTGAATTCAGACCCGGCCCCATCGTAGGAAATATTATTTTAGCTGATGAAATTAACCGTACATCCCCTAAAACCCAATCCGCTTTACTGGAATGTATGGAAGAATCGTCAGTGA
>f92717883d7a52990bad9f126b6b9613
CCCCCCCCCCCCCCCCCCCCCCCCCCCCCCCCCCCCCCCCCCCCCCCCCCCCCCCCCCCCCCCCCCCCCCCCCCCCTTTTCAAGCAGAAGACGGCATACGAGATCAAGCAGTGTGACTGGAGTTCAGACGTGTGCTCTTCCGATCTACTGATCTTGGTCATTTAGAGGAAGAACGCAGCGTCGTCAGTCGTACGCTTGGTCATTTAGAGGAAGTAATATATATAGCATCGATGAAGAACGCAGCGTCGTCAGATCGGAAGAGCGTCGTGTAGGGAAAGAGTGTTCGTCTGAGTGTAGATCTCGGTGGTCGCCGTATCATTAAAAAGGGGGGGGGGGGGGGGGGGGGGGGGGGGGGGGGGGGGGGGGGGGGGGGGGGGGGGGGGGGGGGGGGGGGGGGGGGGGGGGGGGGGGGGGGGGGGGGGGGGGGGGGGGGGGGGG
>5e40efeee41c8816c67081681d02b44b
AGATGGTCGTTTAAAGCTCCCTCTGCAAATAAGTCGTGAACCAACTCTTCGGGACTGTCTTCAACCATCTTTATTTCCTCCAAAATGACACCTTTTTCTTTTTCGATGTCTTCCGGAGAAAAAACGGAGTTGCGTAGCATATCCGAAAGTGTATTGACAGCCAGCGCGACATGACTGTCCAGCACCCGGGCATAGTAGCACGTATGTTCCTTGCTGGTATACGCGTTGATTTGACCGCCTGAT
>22cd69367f9e57d43aba6d8e0d8f6fa2
CTTCCGATCTACTGATCTTGGTCATTTAGAGGAAGTAAAAGTCGTAACAAGGTTTCCGTAGGTGAACCTGCGGAAGGATCATTATTGATTGGTCGAAAGACCTTATCAGATTCTACCACCTCTGTGAACTGTTGGACCTCCGGGTCTACAATCAAACATCAGTGTAACGAACGTAAGAGTATCTTAACGAAACAAAACTTTCAACAACGGATCTCTTGGCTCTCGCATCGATGAAGAACGCAGCGTCGTCAGATCGGAAG
>00fabcf013d8aec3e63cafdae991e5ee
CCGATCTACTGATCTTGGTCATTTAGAGGAAGTAACTTTGATCCTTGCTCCGATCTTTTCCACGAAGCAGATGGAGCTCCCCCAAAGGATCGCGTTCGATGCGCGCGTAATGACCAATCGCGATGTGGGTGGCGCCCAGCTCCTCGGCGATCGTCAAGAGACTCTCGAGCTTCACCGACTGGTTGCAGTGCACGCAGGGGCTCGAAGTCGTTCCGGCGCGATAGGCATCGATGAAGAACGCAGCGTCGTCAGATCGG
>209a6e8baa4bf332abbcab2a300115e5
AAGTCGTAACAAGGTCTCCGTAGGTGAACCTGCGGAAGGATCATTACCGAGTGAGGGCCCTCTGGGTCCAACCTCCCACCCGTGTTTATCGTACCTTGTTGCTTCGGCGGGCCCGCCTCACGGCCGCCGGGGGGCTTCTGCCCTCGGGCCCGCGCCCGCCGAAGACACCATTGAACGCTGTCTGAAGATTGCAGTCTGAGCAATTAGCTAAATAAGTTAAAACTTTCAACAACGGATCTCTTGGTTCCG
>88689572f1df771a142e1bc3c3260187
TGGAGTTCAGACGTGTGCTCTTCCGATCTACTGATCTTGGTCATTTAGAGGAAGTAAAAGTCGTAACAAGGTTTCCGTAGGTGAACCTGCGGAAGGATCATTAGTGATAAAACTATTATCTTAACACCTGTGAACTGTGAACCGAAAGGTTCTTCCAAACATTGTGTAATGAACGTAATACATTATAAACAATACAACTTTCAACAACGGATCTCTTGGCTCTCGCATCGATGAAGAACGCAGCGTCGTCAGATCGGAAGAGCGTCGTGTAGGGAAAGA
>74e049d1a124f573171bf4798f5e8ee3
ACTGATCTTGGTCATTTAGAGGAAGTAAAAGTCGTAACAAGGTTTCCGTAGGTGAACCTGCGGAAGGATCATTAGTGATGGCCCTTAGTGGCTAAAAACTATATCCCAAACACCTGTGAACTGTTGAATCGCGTCTTCGGATGTGATTCTTTTACAAACATTGTGTAATGAACGTCATAACATTATAAACAATACAACTTTCAACAACGGATCTCTTGGCTCTCGCATCGATGAAGAACGCAGCGTCGTC
>f17183153429e05948ebfff3b0543157
AAGTCGTAACAAGGTTTCCGTAGGTGAACCTGCGGAAGGATCATTACAGAAATAGGAGAAAGGGCGCTTAACTGCGACCCTTTTCTTTCTACACATGTGTTTTTCTTTTTTTTGAAAACTTTGCTTTGGTGGGCCCACGGCCTGCCAGAGATTAAACTCAACCAAATTTTTTATTAATTGTCAACTTGATTAACTAATAGTCAAAACTTTCAACAACGGATCTCTTGGTTCTC
>958973e4e50cea3ed83fd09f5c7d9428
AAGTCGTAACAAGGTCTCCGTTGGTGAACCAGCGGAGGGATCATTACCGAAGTTACCCTTCAAAACCCTTTGTGAACGTTACCTCTTGCCGCGTTGCCTCGGCGGGAGGCGTCGGGGGGGACCGTCGCCGCTCACGCGGAGGCGCCCCCCTCGCCGTCCCCGCCGGCAGCGCCAAAACTCTATTTGCACAGCGGACTGTATGTTCTGATTTACAAAAAAAACAAGTTAAAACTTTCAACAACGGATCTCTTGGTTCTG
>ddadaf0bee1ce7c85b73e0ef58a28d17
CAGACGTGTGCTCTTCCGATCTACTGATCTTGGTCATTTAGAGGAAGTAAAAGTCGTAACAAGGTTTCCGTAGGTGAACCTGCGGAAGGATCATTACCGTGACACGATCACCACCCTCGGTTACGCACGCGTTGCTTTGGCGCCCGCCAATCTCACCCAACACTATTCTTTGTCGTCGGAGCACTATAACATTAAAACTTTCAACAACGGATCTCTTGGTTCTGGCATCGATGAAGAACGCAGCTCGGGAAGATCGGAAGAGCGTCGTGTAG
>8d6db8c8533340406aa8f1be4f12e096
TCATTACTTTCATTGCCATTGACTCACTATAATGGAGTCATACAGGAGAACGGAAGCCGGGTCGATAAAAGGACCAAGGAAGGAAGACGGCTCTTTTCGAAAGCGAGGTTGAATCGTGAGCGACGGACCAACCATCGTCGAACTTGTGGACGTCAAAAAGGTTTACCCATTGGGCAAGACCGAAGTGCACGCCGTGCGCGGCGTTTCCTTTACCGTTGAAAAAGGCGATTTCATTTCCCTGACGGGACCTTCGGGCTCAGGGAAATCCACCATTCTCAACATGATTGGCT
>6042b43dad5a943e9556c759990f2d73
CATACGAGATCTAACTCGGTGACTGGAGTTCAGACGTGTGCTCTTCCGATCTATGAGCCTTGGTCATTTAGAGGAAGTAAGCATCGATGAAGAACGCAGCATGGCAGCATCGATGAAGAACGCAGCGTCGTCAGTCGTACGCTTGGTCATTTAGAGGAAGTAATAGCATCGATGAAGAACGCAGCGTAGCCATGCATCGATGTGGAAGTAAAAGTCGTAACAAGGCATCGATGAAGAACGCAGCGTACTTAGATCGGAAGAGCGTCGTGTAGGGAAAGAGTGTGACTACGAGTGTAGATCTC
>3b67d3c5722b39be1ebe9f2a2e8aca9c
AAGTCGTAACAAGGTCTCCGTTGGTGAACCAGCGGAGGGATCATTAAAGAGTTGCAAAACTCCCAACCATTGCTAAACAACCACTGTTTCTTCGGCGGGTGGCCGCATGGCCGCGCGCACCCCTCTCGGGGGGGACGCACCCCGCCGGAGCACACCAAACTCTTGTCATTATTGATGCTCTGAGTAAAAAACAAAATTATTACAACTTTCAACAATGGATCTCTTGGCTCTG
>730e914d5661daed78a83d1cb0c2249f
AAGTCGTAACAAGGTCTCCGTTGGTGAACCAGCGGAGGGATCATTACAGAGTTGCAAAACTCCCAAACCATTGTGAACGTTACCTACAAACCGTTGCTTCGGCGGGCGGCTCCGGGTCCGCCCGGTGCCCCTCGGCCCCCCCAGCGGGGCGCCCGCCGGAGGAAACCCAACTCTTGATACATTATGGCCTCTCTGAGTCTTCTGTACTGAATAAGTCAAAACTTTCAACAACGGATCTCTTGGTTCTG
>1eb8a4b7dee5fcdf22b9442ef9b86624
AAGTCGTAACAAGGTTTCCGTAGGTGAACCTGCGGAAGGATCATTACCGAGAAAACTGCCCTTTGGGTAGATCTCCCACCCTTTGTTTACATTACCTTTGTTGCTTTGGCAGGCCCGTCTTTGGACCACCGGCTTAGGCTGGTCTGTGCCTGCCAGAGGATCCTAAACTCTTGATTTTTGTATTGTCTGAGTAATATTATAATAAGTTAAAACTTTCAACAACGGATCTCTTGGTTCTG
>3d514a0beb56365997a9c2879ad6f3a1
GACTGGAGTTCAGACGTGTGCTCTTCCGATCTATGAGCCTTGGTCATTTAGAGGAAGTAATATAATGCATCGATGAAGAACGCAGCGTCGTCAGTCGTACGCTTGGTCATTTAGAGGAAGTAAAAGTCGTAACAAGGCATCGATGAAGAACGCAGCATCACCGACTGCCCATAGAGAGGGTGATGTTCTTCCGATCTGAGACTGGAAGTAAAAGTCGTAACAAGGCATCGATGAAGAACGCAATGTAGTCACGCATCGATGTGGAAGTAAAAGTCGTAACAAGGCATCGATGAAGAACGCAGCATCACCGACTGCCCATAGAGAGAGATGATGCTCTTCCGATCTCGATGTGGAAGTAAAAGTCGTAACAAGGCATCGATGAAGAACGCAGCTCGGGAAGATCGGAAGAGCGTCGTGTAGGGAAAGAGTGTGA
>ecfed4ed448c412970e5dfeef71342ff
AAGTCGTAACAAGGTTTCCGTAGGTGAACCTGCGGAAGGATCATTAAAGAGTAAGGGTGCTCAGCGCCCGACCTCCAACCCTTTGTTGTTAAAACTACCTTGTTGCTTTGGCGGGACCGCTCGGTCTCGAGCCGCTGGGGATTCGTCCCAGGCGAGCGCCCGCCAGAGTTAAACCAAACTCTTGTTATTTAACCGGTCGTCTGAGTTAAAATTTTGAATAAATCAAAACTTTCAACAACGGATCTCTTGGTTCTC
>72af84f2b11cd0f1cdb204838f7821be
TTCGGACGATTTGTTAGTCAAAATATTTAAAATTTTAACAACGGAGAGTTTGATCCTGGCTCAGGATGAACGCTAGCGGGAGGCTTAACACATGCAAGCCGAGGGGTATATAATTGCTTGCAATTATAGAGACCGGCGGATGGGTGAGTAACGCGTATGAAACCTGCCCTATTCATCAGGATAGCCCTAGGAAACTGGGATTAATACTGAATAACACTAATATCG
>d8c84c82791cfe29a8b635d70196a0cf
CGTTAAGGCACACTCTTTCCCTACACGACGCTCTTCCGATCTCGTACGCTTGGTCATTTAGAGGAAGTAATATAGCATCGATGAAGAACGCAGCGTCGTCAGTCGTACGCTTGGTCATTTAGAGGAAGTAATATATAGCATCGATGAAGAACGCAGCGCTGTAGCATCGATGAGGAACGCAGCTCGGGATGGTAGCCTTGGTCATTTAGAGGAAGTAATATAATGCATCGATGAAGAACGCAGCGTACTTAGATCGGAAGAGCACACGTCTGAACTCCAGTCACACCTTCGA
>01770f5a250f1f457fd63a3d4b427603
TGTTTCGCTTGGTCATTTAGAGGAAGTAAAAGTCGTAACAAGGTTTCCGTAGGTGAACCTGCGGAAGGATCATTATTAAATGCGAAGCCTCACGGCCTAGCTTTATAATCCCTTATTACACCTGTGCACCTTATTGTCTTCGGACAATTTACTACAAACATCAGTGTAACGAATGTAAAGTATTATAATCAATACAACTTTCAACAACGGATCTCTTGGCTCTCGCATCGATGAAGAACGCAGCTCGGGAA
>0c1570d4b87aee93a05f31faf263f428
AAGTCGTAACAAGGTTTTCGTAGGTGAACCTGCGGAAGGATCATTAGTGAATTACATCAAGAGCGCTCGCAAGAGGCTCGTAACACTATTACAAACACTGTGAACTTGTCTTTATTTCCTTGGGAAAGTCTTGGGTTACCTAGCGGTGACTTGAAACTGGAACTTGGGGATTTTAACCCTAGTCTTATAACAAGTCTTAGGATGTAGTTGAATTTGATTAAACGAAAGTATAACTTTCAGCAACGGATTTCTTGGCTCTC
>51ee533fd79f3e5500c55d5e0009aac7
CCCACCCCCGACATCTACACTCAGACGAACACTCTTTCCCTACACGACGCTCTTCCGATCTACTGATCTTGGTCATTTAGAGGAAGTAAAGAAAAGCAGTGTTGTCACTTCCGATGGAATGGGATTTTTAGCCAACGCGATTATTGACCAACATTTTATTATCCGTAGCCGATACAACAGACTTTTAAGTGTTTTGTCCGATCATCCGGACAAAACAGTGATCGGCATCGATGAAGAACGCAGCTCGGGAAGATCGGAAGAGCACACGTCTGAACTCCAGTCACACTGCTTGATCTCGTATGCCGTCTTCT
>809790efa54839c8bfae52ae0c7f251f
TAGCATCGATGAAGAACGCAGCATCACCGACTGCCCATGAGAGAGGATGATGCTCTCCCGATCTCGTACGCTTGGTCATTTAGAGGAAGTAATATGTAGCATCGATGAAGAACGCAGCGTCGTCAGTCGTACGCTTGGTCATTTAGAGGAAGTAAGCATCGATGAAGAACGCAGCCTTCGAGCATCGATGAAGAACGCAGCGTCGTCACCCGCTGGTAGCCTTGGTCATTTAGAGGAAGTAATATAAT
>19dffac4fee45a531883d113176be4a7
GTAGTCACACTCTTTCCCTACACGACGCTCTTCCGATCTATGAGCCTTGGTCATTTAGAGGAAGTAAAAGTCGTAACAAGGTTTCCGTAGGTGAACCTGCGGAAGGATCATTACTGTGATAACACCTTCACACTGTGTGGGCGTACGAAACACTGCAAACATGTAATACGGAAGTCAAGGAACTGTTAAGAATAAAACTTTCAACAACGGATCCGTTAGTTCTCGCATCGATGAAGAACGCAGCGTACTTAGATCGGAAGAGCACACGTCTGAACTCCAGTCACCGAGT
>3f0efe923a9ec856580034eaa77e854d
AAGTCGTAACAAGGTTTCCGTAGGTGAACCTGCGGAAGGATCATTAACACGTATCCATACGTATTATATACCAAACCGTGAACTTGTTTGTAAATGAGAAGAAGGGAGTGCGAAAGCGCAAACTTCTTGTATCTTATTTTCAACCTATAAACCACTTGTAACCAATTGTACTAAAACCTAAGAAATATGATGCTTTGCATCGTATATCTGTATTTACGAAACGTAAAAACAATTCTTAGCAACGGATATCTTGGTTCTC
>aa639fe6b92a4f7aba92ce2640dc371b
TCAGACGTGTGCTCTTCCGATCTGGTAGCCTTGGTCATTTAGAGGAAGTAAAAGTCGTAACAAGGTCTCCGTAGGTGAACCTGCGGAGGGATCATTGATGAAACATCGACCTTAAAACCGAGGAAGCTAGCTGTGCTTCGACGCTCTGCGTCGCATTAATGCTGAAACGTCTGTGTCTGAATCTACCTGAATTAAAACTTTCAACAAAGGATCCCTTGGCTCTTGCATCGATGAAGAACGCAGCAAGGAGAGATCGGAAGAGCGTCGTGTAGG
>fb6c587e901e059f5d07d8b90680fd90
AAGTCGTAACAAGGTCTCCGTTGGTGAACCAGCGGAGGGATCATTACCGAGTTTACAACTCCCAAACCCCAATGTGAACGTTACCAAACTGTTGCCTCGGCGGGATCACGCCCCGGGAGCGTCGCAGCCCCGGATCCACGGCGCCCGCCGGAGGACCAAACCGAAACTCTTTTTATTAACGAGTCCCCTCGCGGGATGTCTTCTGAACAAACCTCGGGCGCCCCTAGCGGGCGTTTCGAAAATGAATCAAAACTTTCAACAACGGATCTCTTGGTTCTG
>4ceeb3b7307502a6a78ad595a7e9efcd
CGATCTCGTACGCTTGGTCATTTAGAGGAAGTAAGACCGTTCCGGCCATGCTTACGAAATATGGCTATATCGAGGATGCCATGAAGATGATCACGAAGACCGAGGCACCTTCTTGGGGATATTGGGTAGAGACGATGGGTTACTCCACATTGCCGGAGACGTGGACACTTAGTCCGAAGTTTGCCGACGCTTCCTTGAACCACGTCTTTATGGGAGATGTCTCCGCATCGATGAAGAACGCAGCTGCCGAAGATCG
>6b1052fdbd0308ede7287af6d1d7a85d
TATGCCACTGTAAAATGCTAATTTCACAAGTGAAAACCCAACGGTTTAAAAAGATAGTCTTTAAAACAAAAAATAATTAAAATTTACAGCGTTTAATTGAAAATAACAACAAGGACAAAAAGTCCACTCGAGTTCAAATAAACCGCAGTACAACTAAAGAAACCTACAAAAGAAAAGCATATACCAACATTTAATTTCAATTAAAAAAGAGAAGATACAGTGTATGAGCACCGGACCGCTGAAGCTGACGCAGAGTTTTGCCGGTCAACGTGCTTCGAAGTTA
>013c92158dd24f1692270dba015b5b51
AAGTCGTAACAAGGTCTCCGTAGGTGAACCTGCGGAGGGATCATTAAGAATTGAACAGCAGTGTCTGGCACTGTTGCCCATTCTAACCCTTTGTGAACTACAACTCTGTTGCTTCGGGGGCGACCCCGCCGTTTCGGCGGTGGCGCTCCCGGTGGCCAATTATTAAACTCTGCATCTCTTGCGTCGGAGTCTTAAAGAAATTTAAACAAAACTTTCAACAACGGATCTCTTGGTTCTG
>73de305cc01d956907807de871aab7b1
TAAAAGTCGTAACAAGGTTTCCGTAGGTGAACCTGCGGAAGGATCATTAATGAATTTTTAGGGCGCTCTTTTTAGAGGTCCGACCAATTTCATTTCCACACACTGTGAACACACTTCATTTTTACACACAATTTATAAACACACAAGTCTATAAGAATGTTTAAAGTCTCTTAATTGAGCATAAAGTTATAATACAACTTTCGGCAACGGATCTCTTGGCTCTCG
>80b1ccfd844a400d38f601bda9dd4662
TGCTCTTCCGATCTACTGATCTTGGTCATTTAGAGGAAGTAAAGCAGTTTCTGTTGTCCAACATAAGGTATTGGATGGAGGAGTTCCGGTTCGACGGTTTCCGTTTTGATGGCGTAACCTCCATGCTCTACGACCACCATGGCAATACTGCTTTTGATCATTACGACAAGTATTTTTATGATGGCGTGGATAAAGATGCTGTTGTTTACCTTCAACTAGCTACAGCATCGATGAAGAACGCAGCGTCGTCAGATCGGAAGAGCG
>6b78b32bfef91cb6cecd43d0ca522d52
ACCGAAATCCCGCCGGGCGGCCATCTCCACACGTCCGGTGCCGAAATCATGCTTCTCGTGAAATCGCACCCATCGATAGTGCGGCAGGATCTGGGGCCACATCTCCACGTCCGCACCGGCGCGGAAACAATCCTCCACGGTGCCGCGCACGTCGATCTCGTCGATGGTATACACGAGTGCCTGCGATGGTTCGGGTGCCGGGCGTCAGCGCGGGATGAAGTCCGCGTTGTCCTCGAGCGAGATCACGAACTCTGCCAGCAGATTGGCGGTCGCCTCCAGATCGCTCAGCGACACCATCTCGCTGGGGGAGTGCATGTACCGGTTCGGCACCGAGACCACGCCCGTCGCCACGCCGTCGCGGGAGAGGTGAATGGCATCG
>5ccbc43f7ccc3cefcfcfbe992d79e911
ATTTAGAGGAAGTAAGGTAGGTGCCTTCGAAGGTTCCGGCGGTGTTCGGTTCGCCCAGCAGCGTGCCGCTCAGTTCACCGCCAGCCAGGCCGAAGCGGGCGACGATGGAGCTGTCCTGCTCATCGAAGCTGCCGCCAGCCTCGAGCAGCAGCGGAAGATGGTCATGGGTGAGGCGGCCCCGCACCGCGTTTCCGTCGATGCTGAGCTCCAGCTGCCACGGTTCCGCATCGATGAAGA
>c52f9a3f625fda75c11ce9b3dfbaa9c7
CTACACGACGCTCTTCCGATCTACTGATCTTGGTCATTTAGAGGAAGTAACTTTGTCGCGCGGCTCTTTAATTGGATAATAATTGACTTTTTCGCCTTTTGACGTAAATACAAGCACGTGCTCATGCTCTTGCATTGGTCGATATTTAGCGACTTGGAATCCGACCCCTTTTTCCTTCTGCCATATCCATTCGTGCTTGAATCCTTTTACGTTACTAGCAACAAGCATCGATGAAGAACGCAGCGTCGTCAGATCGGAAGAGCACACGTCTG
>1f5689eeda5c14b58a85ca6b8dc54f82
AAACGCGGGAATTTCAGGACTGGAGCCTGCGCTGCATCGAGCAGGAAAGCCAGCGGCGTTGCGAGATGCTGCAGCCCGTGGAGGATCCGCAAACCGGTGAGCCGGTCATGGCGGTCGTCATCCCCGGGAATGTCGGAGACCAGCCTCTGATCGCCTGGTTCGTTCTGCCCCTGGGGGTGCTTCTCCCTCCCGGGATCGCGATCAGCATCGACGGCTCCGAACCCCAGCGCCTGCCCGTGCGCCACTGTGAACCCGGTGGATGTCTGGCTCCAGTCGAGCTGGAAGAGGCTCTCCTGCAGCGACTGCGGAACGGCTCCCAGCTGCAAGTCATGGCCTACA
>801f0c192386b4d84c4dd3907278a187
CCCCCCCCCCCCCCCCCCCCCCCCCCCCCCCCCCCCCCCCCCCCCCCCCCCCCCCCCCCCCCCCCCCCCCCCCCCCCCCCCCCCCCCCCCCCCCCCCCCCCCCCCCCCCCCCCTTTTCAAGCAGAAGACGGCATACGAGATCTAACTCGGTGACTGGAGTTCAGACGTGTGCTCTTCCGATCTGTTTCGCTTGGTCATTTAGAGGAAGTAAAAGTCGTAACAAGGCATCGATGAAGAACGCAGCGTACTTAGATCGGAAGAGCGTCGTGTAGGGAAAGAGTGTGACTACGAGTGTAGATCTCGGTGGTCGCCGTATCATTAAAAACGGGGGGGGGGGGGGGGGGGGGGGGGGGGGGGGGGGGGGGGGGGGGGGGGGGGGGGGGGGGGGGGGGGGGGGGGGGGGGGGGGGGGGGGGGGGGGGGGGGGGGGGGGG
>3d17e16b6718b5bfc5365e3926fb43dd
GATGCGGACCACGCTGAATCTGGACGACGACCTGCTGGAGAAGGCGCACCGGGCAGGCGGCCCGCCAGCAGGCAATCATGCCTGGAACCCTCACGGTCCATGCTGACCGAGGCAGCTCGATGACCTCAAAGCCGGTTGCGTTCCTGCTGGCTGACCTGGGCATCACGAAGACCCATTCGCGGCCTCATACCTCGAACGACAACCCGTACTCCGAGGCTCAGTTCAAGACGCTGAAGTACCGACCAGGATTCCCGGACCGCTTCGGCA
>9c8babe652b3c58db6ad1f1e17382acc
TGTGACTGGAGTTCAGACGTGTGCTCTTCCGATCTCGTACGCTTGGTCATTTAGAGGAAGTAAAAGTCGTAACAAGGTTTCCGTAGGTGAACCTGCGGAAGGATCATTACTGTGAATTAACTTCCACACATGCGTGAGCGCACAAAACACATAAACCGTGAGTATTTCTAGTCGAAACTTGAAAAAAAAATACAAAACTTTCAACAACGGATCTCTTGGTTCTCGCATCGATGAAGAACGCAGCGTACTTAGATCGGAAGAGCGTCGTGTAGGGAAAGAGTGTGC
>6e58769e2d21741c2fb89a5260301834
GTTCGTTTGTTCGGAGATATCCGTTATTAGTGATGTAATGTTTTGAATTTCATCAGAGTGCTTTGCCATGTTTTTCATAATTTCAGTTGTTTCAGTAAAAGTGGTATGGATCGTTTCCATTTGGTTAGCTACTTCTGATACAACAGAAGAACCTTTTGTTACTAAAGTTTGTACGCCATCTGTCGCTTGTAACATTTCATCGTTACTTGAAGCAATTTCTGATACACCCTGCTTAAGACCTTCCATAGAGTTCATTGATGACTCCATATGCTTTACCTGTTGTTCACTTGCGACCATTTGCTCTTCAGCAGATTTCGCTACCATTTGAGAGGATGCAAGACTTTCTTCGGAGCTAGCAGAAAGTTCTTCTGCATTTGCTGCTAACT
>7ab221fe55acfd3418d57fba0552470e
AGGAAGTAAAAGTCGTAACAAGGTCTCCGTAGGTGAACCTGCGGAGGGATCATTACTGAGTTTTTAACTCTCCAAACCATGTGAACTTACCACTGTTGCCTCGGTGGTCGGTGCTGGAAACAGTGCTGCCACCGGTGGACTACTAAACTCTTGTTAATTTTTGTCAAATCTGAATCAAACTAAGAAATAAGTTAAAACTTTCAACAACGGATCTCTTGGTTCTGGCATCGA
>01eebbf5d1257e453ef562adf2b640e5
AAGTCGTAACAAGGTTTCCGTAGGTGAACCTGCGGAAGGATCATTATTGAATTTTAATGAGGAGTTGGTTGTTGCTGGCCTTGGGATTTTTTTAATTAATTGTTCCAGGCACTTGTGCACACCTTCTCTTTCATCCACACACACCTGTGCACTTGTGAGACAGACTGTGGGGGACTTTATTGAACCCCCGTCTGTCTACTTAATTTACACACACTCTATTTAATTTAAACTGAATGTAATTGATGTAACGCATCTAATACTAAGTTTCAACAACGGATCTCTTGGCTCTC
>90f6687f9c25a22e1bea5ebb6dd5e86d
TCCATCATTATCCGTATCTGCTTCATTTCTATGTGACTTGACGATAACATGAATTTCTTCTAATAGATGATCAAGCTCTTCAGTTTCATACACATACACAGTAAAGGTTCCTGGATACGAAGGAGCGATCAAGATGAAGTCGCCTTCCTGGTTTTCACAATAACTGAACCATTCAGAAGAGGTCTGGATAATATTATCAAAAGAGACGCCTTCTAACACTTTTTCTGTATCAACATACATCACGACTTCTCGGGATTCAGCTGTCGCTTGTGCAACAGGAGCCGATCCTAATCCAGGACTGACTCCGA
>9d340ed20225f7c3a2231147225d1f5d
GCGTGATTTATTCCTGCAATTTCATATGCAAACGGCTCAACAGACTGCAGAAGAAGTGTGGCAGCTGAATGAAGCGGGTATGCGAGCCTGCTTAGAACCGTTACGGCAGTCTGATATTGAAAACTACCGTGATATTTATAACATGGTGATTGGCTGTTTGAAAGAGCTGGTAGCACACGAAGATGAATTCGAGTTTCCTCAAATGGCGCATGATTTTCTTTCGTATGAAGCGCTTGATCGTACTTTTGTTACCATTATTGCCTCCCTGCGAGAAGCGCGGAATTGGGGACAACGGAGAAGTATACAAGCAGCGGTGGACT
>fbf57a16bbb6e5e43457703477c93c18
AAGTCGTAACAAGGTTTCCGTAGGTGAACCTGCGGAAGGATCATTACCATTACCTCAACTGGCGGGTTTCAGCGGTGCTTCGGTGCCACTGACGCCCACCTGTTTGACGTTACCCATGCCTTTTTGCGTACAGTTTGTTTTCCCAGCAGGGCGTTACTGCCCCTACGGGATATCAATCCACCCATTGTATTTGCAGTCAATGTCTGAAAAATAATAATAATTACAACTTTTAACAACGGATCTCTTGGTTCTG
>bd47f6966e4fc6116c410e2c5bc36579
TCTGGTAGCCTTGGTCATTTAGAGGAAGTAAAAGTCGTAACAAGGTTTCCGTAGGTGAACCTGCGGAAGGATCATTAGTGAATTGCTCTCTGAGCGTTAAACTATATCCATCTACACCTGTGAACTGTTGATTGATTTCGATCAATTACTTTTACAAACATTGTGTAATGAACGTCATGTTATTATAACAAAAATAACTTTCAACAACGGATCTCTTGGCTCTCGCATCGATGAAGAACGCAGCAAGGAGAGA
>a0c1c90e0f02ce860812a4bdb2935ce5
AAGTCGTAACAAGGTCTCCGTTGGTGAACCAGCGGAGGGATCATTACAGAGTGTAAAAACTCCCTAAACCATTGTGAACCTACCTGTATGTTGCTTCGGTGGGGTGGCCTCTCCGGGGGTCCTCAGGCCGCAAGGCACCCCGCCGGAGGATTATCAAACTCTTTTTGTTTTCGACCTGTCTTCTGAGTACACAAACAAAATAATCAAAACTTTCAACAACGGATCTCTTGGCTCTA
>a0e2587184378ecd3d6e34641646aa43
AAGTCGTAACAAGGTCTCCGTAGGTGAACCTGCGGAGGGATCATTACACAATAAAATATGAAGGCTGTACGCGGCTGTGCTCTCGGGCCAGTTTTGCGGAGGCTGAATTATTTATTACCCTTGTCTTTTGCGCACTTGTTGTTTCCTGGGCGGGTTCGCCCGCCACCAGGACCACATCATAAACCTTTTTTATGCAGTTGCAATCAGCGTCAGTATAACAAATGTAAATCATTTACAACTTTCAACAACGGATCTCTTGGTTCTG
>873492bf6d1576c7d0cdb64194324428
GAGCCTTGGTCATTTAGAGGAAGTAAAAGTCGTAACAAGGTCTCCGTAGGTGAACCTGCGGAGGGATCATTACTGAATGGCCCTTGGGCCTTCATCTCTCAAACCTGTGGACCTGAAAAACGTGCTTCGGCGTCGGCCTCCGACGCCGCATTTATGCGTATCGCAGTGTCGTCCGATCTCATACAGAAGAATTAAAACTTTCAACAAAGGATCTCTTGGCTCTCGCATCGATGAAGAACGCAGCTCGG
>3a5d316d75c8db1fee676c22c6f73a46
AAGTCGTAACAAGGTTTCCGTAGGTGAACCTGCGGAAGGATCATTATTGAGAATTAGAAGGGGCGCATCCGGGGATGCACCGACGGCAACGTCGTGCTGCTGATCCGTTTCGTTCCGTCCAAACCCTCACCCCTGTGCACCTTTGGGTTCGGTCTGGGCCGGCGACGGCTCGGCCTTCCCGTTTAACACACACACTTTGAAGTATGCAGAATGTACGTCGGGGACCAGTGCCCCGTTAAATCAATAACAACTTTCAACAACGGATCTCTTGGCTCTC
>01e1e482ef8fd3a80a85b36b9fe518e4
TAGACCACCTGCGCCATGATGCGCGCCCAGTTGATGGAGTTCACGCCCGAAAGCTTCACGCCATCGCGAAATTTCGCGTCGTTGAACATCTCTTTGACGAGGTTTTGGCAATCATCGAAATTACCATTGATGGCAAGCGCATGCACGTTGGAAGCAGTCGAACTCGTCATCTGACGCTGCTGGACAGGCGAAACCTTGCCATGTGGGAACAGGATGAAGATGTCGGTGCGATCGCGGCCGGCAAAC
>a334991283665562263b45fe750bc384
CCCTTTTCAAGCAGAAGACGGCATACGAGATCTAACTCGGTGACTGGAGTTCAGACGTGTGCTCTTCCGATCTCGTACGCTTGGTCATTTAGAGGAAGTAACATGGTGAACAACCTTACTGGATGGCGGCTATTGTTGCTGCGATGTTAGGACAGATCGGTCTTCCCGGCGGTGGTATCAGCTACTCGCATCACTATAGCTCTGTGGGAGTCTCTTCCTCAGGGGCATCGATGAAGAACGCAGCTGCCGAAGATCGGAAGAGCGTCGTGTAGGGAAAGAGTGTGACTACGAGTGTAGATCTCGGTGGTCGCCGTATCATTAAA
>2a7415fbe7cda07a7736d3b120ba399b
CAAAAAAGGTACCCGCGGAAGTGTTCACCCTAGAAAAGGAGCACTTAATGCAAGTACCAAATCTGTTTTTAAATATTCAATCTAATAATAGTTTAACTTATATCGTTCGAAAAAACAATACCGTATTATACAAACAAAATAGCTATCAGGTTCCCAAAGGTACCTACGAACCAGGCTTAGAAGTAGAATTAAAAATTGATGATAATAAAATGGTGATTGTCAATAAGAAAACAGCTGAAATCATCACATCTCATACACTAACAACGGCTAAAGGAGAGCTTGTTCAAGTAAATCATCCAGAAAGAGATAAGAGCGCAACCAGAGCTGAGTTGTATGAGAAAACCTTTCTAGCACTTGGTG
>ad008da544a5dda6528b66b020dd6d7c
TACGAGATCTAACTCGGTGACTGGAGTTCAGACGTGTGCTCTTCCGATCTCGTACGCTTGGTCATTTAGAGGAAGTAAAAGTCGTAACAAGGTTTCCGTAGGTGAACCTGCGGAAGGATCATTAAAATATACTTATTACATTGTTTTTGAAGCAAACTTACTAATATATTATTTTTCAATTTCTTTAAAAATCAAAACTTTCAACAACGGATCTCTTGGTTCTCGCATCGATGAAGAACGCAGCTGCCGAAGATCGGAAGAGCGTCGTGTAGGGAAAGAGTGTGACTACGAGTGTAGATC
>18c831daebae3c4ce6e4f1c52b6521e2
AGAAGCGCCGCCAGATTATCATGGTGACGCATAGCCCGAACATCGCAGTCGTGTGCGATGCCGAGCAGATCATCCACGCCCATATCGACCGGTCGGCGGGCAATGCAGTGATCTACACGATGGGCGCGATCGAATCCCCGGCAATCAACCGTTACCTTGTCGATGTACTGGAAGGCACACGCCCGGCCTTCGATAACCGCGACGCCAAGTATTATGTGCAATAAGACCGCGTGATGTGGCACAATTAATTACACGGCTCACCGTAGGACAAGGGCGCTTCGTTGAGGGTTTGCCGGATCAGGCGCCAGTTCGACATTTTCTGGTCCATC
>7fb38eaaa0c1a2ff0b91b6996a8649ff
TGTCTGCCGGACTCTGATCAATCAAGGAGGATGGCCGTGGAATTCGAATTTTCCGTTATCCTGGATAGCCTTCCGCTGCTTTTGCAGGGTGCCCGGACCACGTTGTACATCACCGTCATGGGCCTGATCGGCGGGGTTCTCACCGGTCTGTTCTTCGGTCTGCTGCGGGCCTATGGCGGGCCGGTGCTCAATGGTCTGGCCACTGTCTATATTGAACTCGTCCGCGGCACACCCATCATCGTGCAGGTCATGTTCATTTATTTTGCCCTGCCGGTGCTGCTTGATGTGC
>61b27cbeec4371216d30ffe10814e864
GGTCATTTAGAGGAAGTAATAGCATCGATGAAGAACGCAGCGAATGATGGTAGCCTTGGTCATTTAGAGGAAGTAATAGCATCGATGAAGAACGCAGCATGGCAGCATCGATGAAGAACGCAGCGAATGAGGGTAGCCTTGGTCATTTAGAGGAAGTAATATATAGCATCGATGAAGAACGCAGCCTCGTCAGTCGTACGCTTGGTCATTTAGAGGAAGTAATAGCATCGATGAAGAACGC
>1e5f4a16f83978fe4ca8149093453237
AAGTCGTAACAAGGTTTCCGTAGGTGAACCTGCGGAAGGATCATTATAGTATTCTATTGCCAGCGCTTAATTGCGCGGCGATAAACCTTACACACATTGTCTAGTTTTTTTGAACTTTGCTTTGGGTGGTGAGCCTGGCTTACTGCCCAAAGGTCTAAACACATTTTTTTTAATGTTAAAACCTTTAACCAATAGTCATGAAAATTTTTAACAAAAATTAAAATCTTCAAAACTTTCAACAACGGATCTCTTGGTTCTC
>0b4ce64fbc1c8c96999fcc2bf2b0d96d
AAGTCGTAACAAGGTTTCCGTAGGTGAACCTGCGGAAGGATCATTAGTGATATAGAAAATCTATTTTCTAGTCTCTATATACACCCTTTGTCAACTCATACCTTTGTTGCTTCCACTGGACAGATGGATACGCCTAGTGCGAGTCCATCCTCTGGCCTCTTCACCGAGGACGGGGAGTGCCAGTGGAAAGAATACAATTAAAACTTTGTCTTTAGAAAACTTGTCTGACAATTATATTTTTTAATAAAATAAAACTTTCAACAACGGATCTCTAGGCTCTT
>871b75832f8512466d8e4ae95bc9660e
AAGTCGTAACAAGGTTTCCGTAGGTGAACCTGCGGAAGGATCATTATTGAATTGTTTGTTTGAATTGGCTTAAAACCCCAATTCAGCATCCATATCCATAACACCTGTGCACTGTTGGATGACCTAGACTCTTGTAGTCTTGGAAGTCCACTTTTACACCAAACAATTTGTAACAAATGTAGTCTTATTATAACATAATAAAACTTTCAACAACGGATCTCTTGGTTCTC
>9cf5be24b0fffcef38d669360c5cfacc
AAGTAAAAGTCGTAACAAGGTTTCCGTAGGTGAACCTGCGGAAGGATCATTAATGAAATGCAAGGACGTTCTTTTTAGAAGTCCGACCCAATTCATCCTTTCACCCTGTGCACATAACATTTTTAACACCCATTAAAACACGTAAAGTCATATGAATGTCATAAAGTCTCTTAATTGAGCATAAAAGTTTAATAAAACTTTCGGCAACGGATCTCTTGGCTCCCGCAT
>ee3301596353115d984dc0c9664e878c
AAGTCGTAACAAGGTTTCCGTAGGTGAACCTGCGGAAGGATCATTCATAATCAAGTGTTTTTATGGCACTTTCAAAAATCCATATCCACCTTGTGTGCAATGTCATCTCACTGGGGGCCACCGGCTGTCAAAAGCCGTCTGGTCACCTTTGGGATTTATATCTACTCAGAACTTTAGTGATTTTGTCTGAAACATATTATGAATACTTAATTCAAAATACAACTTTCAACAACGGATCTCTTGGCTCTC
>89af401ccac137c51ab2869e76c416c0
AAGTCGTAACAAGGTTTCCGTAGGTGAACCTGCGGAAGGATCATTAACGAGTTAGGGTCTTCTAGGCCCGACCTCCCAACCCTATGTTTATTGAACCTCTGTTGCTTCGGCGGACCCGCCTCACGGCCGCCGGAGGACCGCTGCAAGGCGTCCTCTGGCCAGCGTCCGCCGATGGCCAACCACTTAAACTCTGAATGAATCGTGTCATATGTCTAAGTCTATGATTAAATTAAAGCAAAACTTTCAACAACGGATCTCTTGGTTCTG
>5af20c15055711213c44a79941be588b
AAGTCGTAACAAGGTTTCTGTAGGTGAACCTGCAGAAGGATCATTAGTGAAGATTTGGGCAGGCCATACGGACGCCAAAAAGTGTCCCTGGCCGCCTACACCCACTATACATCCACAAACCCGTGTGCACTGTCTTGGAGAAAGGCTTCAGAGAAGTTTTTTGTGGCCTCTCTTGGGGTCTTTCTTCGCTACAAACTCGAATGGTTAGTATGAACGTGGAACTTGGTTGGACCGTCACTGGCCAACAAACTATACACAACTTTCGACAACGGATCTCTTGGTTCTCC
>1cf42c643dbba04d8e9f0427c557135d
TAGTCACACTCTTTCCCTACACGACGCTCTTCCGATCTATGAGCCTTGGTCATTTAGAGGAAGTAAAAGTCGTAACAAGGCATCGATGAAGAACGCAGCTACAAGGCACCGATGAGGAAGTAAAAGTCGTAACAAGGCATCGATGAAGAACGCAGCGGACGGGCATCGATGAAGAACGCAGCATGGCAGTCGTACGCTTGGTCATTTAGAGGAAGTAATATATAGCATCGATGAAGAACGCAGCTCGGGAAGATCGGAAGAGCACACGTCTGAACTCCAGTCACCGAG
>c0bf1c8537b10d830e67779dce643f8e
TCACTCATCATCGTAGCTCCTTTATTCTTTATTTCTACGGTAAATTAATTGCAGTCCCTTTAATGTTAAAAATGGATCGACAATATCGATTGCCACGGATTCTTTTGCAATTAATTCCGCCATCCCACCAGTTGCAATGACATAAGGCTCAAGTTTACTTTCGGCCTTTATCCGTTGCACAATTCCTTCTACCTGGCCAACATAACCATACAATATCCCCGATT
>037f6ef658bf128f38c8326fb0ddeeef
TATAATGCATCGATGAAGAACGCAGCATGGCAGCATCGATGAAGAGCGCAGCATGGCAGCATCGATGAAGAACGCAGCGTCGTCAGTCGTACGCTTGGTCATTTAGAGGAAGTAAAAGTCGTAACAAGGTTTCCGTAGGTGAACCTGCGGAAGGATCATAAAAAACTAATTTACACGCGATTTAAAATTGCTTACTTCAATAACCTATTAAACAATCAACCAACTAATACCAAAAACTTCCAACAACGGATCTCTTGGTTCTC
>6173e443e6391141b512db70cb6bb107
TTTCCATTAGCGGGCTTGGCACATGGCCTGCTCTGACCGATGTTGATCTGTTCCGCCGGGAATATGACGGCAAAATGCCGCCCGGCCTGTTGCGCACTATCGTTCCGGCAGCTCCCGATAGCTGGATCACCGCGCTGGAGCGTTACGGAACATTTTCGTTTGGCCAATGCGCTGCCGAAGCCCTGCGCTTTGCCCGTGATGGCTTCCCCGTCCCTTCCTTGATGGCTGATATTATTGCCAGTTACGCCGATGATTATCGCCGTTGGCCCCAAAATGCTGAAATTTATCTGCCCGGCGGGAAACCACCCAAGGCTGGAGATATTCTCATCCAGTCCGATCTTGCCAGGACAATCAGCTATC
>8229fe99f73d68b63916f815b7db9969
CGGGCACCACATACACATACCCGCATATATACAACGTGTCAGACTTCGGGGGCAGTGGTTCGCCGACAATCAAGGTGAGTGTGGAAGCTCGAAACGAGGCTGGGAACTACTCGGCGGTACCCACGGTACTCCTGGCTATCAATGCTAAGCCGGCACAACCTATGGCAAACGCCGAGAGCAGCCTGACTCAGCTCCGGTGGCAGATTGCATCCGATGTACCCGACGATTTCAAGGCGGTGAAGGTAGAGGTTGGAAGTTTCTCGCAGGTAGGGGCTGCAACAAGCGGCGTAATCGACCTGGTGACAGCTG
>ffe0b42de71b94b6e5fdb2ba660047b7
TCATTTAGAGGAAGTAATGTGTGTTATTGCTCAGCGACTGTGAAATCGCCCCGTACGGCATCTGAAAACGGAACATGACACCACCAGGCATGCCGCTGGCAGCTGGCGCCTCTTCGACCGAAGCAAAGGTAATAAAAGGTCTCGCCCATCTAGCAGTCCAGCCGTCCATACTTTCGGCCTCGATATTTTGCGGATTTTTCGTTTCGGTCGTCAGTCCCACACTGGCATCGATGAAGAAC
>7c3957a90551ff94520c82bc8851978d
TGTCTTGGGCCGAAGTGTCTTGGGCCAGCGGTCGATCATGATCGACGTTGCGGATCGTCAGCGTCAGCAACACGGCGGCGGCCAAGCCGATACCGATCGCCAGGCAGCTTGCCAGGCCGCGGCGCCAGCGGCGGGCAGTGTCCTCCTGCGCCAGCGTCTCGCTGGCGAGAGCCGGGCTGCCGATTTTCGAACTGCCGATTTTCGGGCGACTGCGCCGTTCGTCTTCCCAACGCTCGCCCAATCGCGTCAGGATTTGATCGGCCACTTGCTGGTCGCGCAGCCTTCGCCGGGTGCTGGCCGCGTCTTCCTGCTCGGTAAACAGTTCGTTCAGCAAG
>4127afac66774feae70b0e01d71006b4
TGCTCTTCCGATCTACTGATCTTGGTCATTTAGAGGAAGTAAAAGTCGTAACAAGGTTTCCGTAGGTGAACCTGCGGAAGGATCATTAGTGAATTGAGCTGGCTTCGGCCGCTCTGATCTATACACACCTGTGAACTGTTGGCCTTCGGGTCTTTAAATACAACTGTGACGAACGTAAATTATTATAACAAATAAAACTTTTAACAACGGATCTCTTGGCTCTCGCATCGATGAAGAACGCAGCGTCGTCAGATCGGAAGAGCG
>f68066f58bb04718053a3fa29231522f
CACACTCTTTCCCTACACGACGCTCTTCCGATCTCGTACGCTTGGTCATTTAGAGGAAGTAAAAGTCGTAACAAGGCATCGATGAAGAACGCAGCATCACCGACTGCCCATGAGAGATGATGATGCTCTCCCGATCTCGTACGCTTGGTCATTTAGAGGAAGTAAGCATCGATGAAGAACGCAGCGAATGATGGTAGCCTTGGTCATTTAGAGGAAGTAATATAGCATCGATGAAGAACGCAGCGTACTTAGATCGGAAGAGCACACGTCTGAACTCCAGTCAC
>dbd90b89b29b7e8435edfae44f300945
ACGAAGTAGCCATGATGCATAGGCTTAACGACAATGAAAAGCTAGGAAAAGAGTACATGAGTAAAATTGGAAGGCTTGCGGACTTGACACCGTACAGTTCGCCCGATTTGATTCCTGCATTTACACAAGGGTTAACGTTATCGAAAAAAGACCCAAAGAAAGCGTTTGAGTACACTAAAATCGCTGCCGATATGGCTGCGCTCACTCCAGGTAGATCGCCAGAAGATGCAATGAGTGCATTACTTGGT
>1095cc69acdd3e5a35a5ff326aa04c62
GTGCTCTTCCGATCTGTTTCGCTTGGTCATTTAGAGGAAGTAACGGGCGCCGTTGGTGAGGACGGCGTTGACCAGGTGAGTCTCAACCTCGGGGGCATAGGAACCCTCGGCTGCGGCGGGCCCACGGGCGTCGCGGTCAGGGGTCTCATCTTCGAAATCCCATCCGACCGGTTGCAACCGCTCGGACCGGTCGCGGGCCACTGCCGCCAGATAGGCGTTGATGAGCATCGATGAAGAACGCAGCTCGGGAAGATCGGAAGAGCGT
>f86f52da95c6d190f278f17d7aaae2d2
AAGTCGTAACAAGGTTTTCGTAGGTGAACCTGCGAAAGGATCATTAACGAGTTAGGGTCCTCTAGGCCCGACCTCCCAACCCTTTGCTTACCGAACCTCTGTTGCTTCGGCGGGCCCGTCTCACGACCGCCGGAGGACCGCCGCAGGGCGTGTCCTCTAGCCCGTGTCCGCCGATAGCCAACTACAAAACTCTGTATAAATCATGTCTCATGTCTAAGTCAAATTGAATTAAAAGCAAAACTTTCAACAACGGATCTCTTGGTTCTG
>decf6dd64a70a9903169f0d394dc9369
AAGTCGTAACAAGGTCTCCGTTGGTGAACCAGCGGAGGGATCATTACTGAGTGTTACAACTCCCAAACCCTTTGTGAACACTACCATTCGTTGCTTCGGCGGGACCGCCCCGGCGCCTCTGCGCGCCGGAATCAGGCGCCCGCCGGGGACCCGAAACTCTTGTTTTGTCAGTGGTATTTTCTCTGAGTGGCATAAGCAAATAAATTAAAACTTTCAACAACGGATCTCTTGGTTCTG
>4ebedcfd34453b34f52ba8d3c38d716d
ATCTGGTAGCCTTGGTCATTTAGAGGAAGTAAAAGTCGTAACAAGGTTTCCGTAGGTGAACCTGCGGAAGGATCATTATAAAATTTTCATATATTAAATTTATTTAATATATAAAATTATATACAAAAATGTATTCAAAACCCACACTCTTATAACCATAAAAAAATATATTATATATTTATAATAAAAAAAAACAACTTTCAACAACGGATCTCTTGGCTCTCGCATCGATGAAGAACGCAGCAAGGAGAGAT
>b0e90e64b7a29c7d1924e2e518a7b18f
AAGTCGTAACAAGGTCTCCGTTGGTGAACCAGCGGAGGGATCATTACTGAGTTTACAACTCCCAACCCATGTGAACATACCTTTTGTTGCTTCGGCGGGATGCCCCCGGCGCCTTGCGTGCCCGGGAATCAGGCCCCCGCCGGAGGACCCAAACTCTTGTTTTTATATAGAACTTCTGAGTGGATTATCTTAATAATTAAAACTTTCAACAACGGATCTCTTGGTTCTG
>ebc79d85b30bbe0d7414f906bf76d20c
AAGTCGTAACAAGGTCTCCGTTGGTGAACCAGCGGAGGGATCATTACCGAGTTTTACAACTCCCAAACCCAATGTGAACCTTTGAAAACGTTGCTTCGGCGCCGCGCCCCGGACCCCCAGTGGCCCGGAGCCAGGCGCGCGCCGAGGGCTCCAAACTCTTGTCTTTATAGAAGCAGTCTGAGTGGCATTTATTGCAAACAAATGAATCAAAACTTTCAACAACGGATCTCTTGGTTCTG
>c7067fa488aa8b6214774d847d123502
GTGTGCTCTTCCGATCTGGTAGCCTTGGTCATTTAGAGGAAGTAAAAGTCGTAACAAGGTTTCCGTAGGTGAACCTGCGGAAGGATCATTACAAATTATGGCGAACTTCGCGTTTCGCGAGGTTTTGCGTCCAAATATATATTTAAAACATCCCACTCTTTAAAAAAAAAATTATCTAATGATAAATAAAAAGATCACTTTCAACAACGGATCTCTTGGTTCTCGCATCGATGAAGAACGCAGCAAGGAGAGATCGGAAGAGCGTCG
>b68adc065da781742f8a9c444538e935
AAGTCGTAACAAGGTTTCCGTAGGTGAACCTGCGGAAGGATCATTAGTGAATTTGTAGCCTGCAAGGCTCACATTCTCTATCCTTTACACACCTGTGCACCCTTCTGAAGCGGAGAGTTATTAGGCATTAGCCGAGCGCCTCCCTTCGGTTATTATATCAAACTCAAACTACGTTTACTAGAATGTATGCCGTCTTGTTGTAACGACAAGTACAATCCAATAAAACTTTCAGCAACGGATCTCTTGGCTCAG
>d69432b1ed645386be99580e29bac1b9
AAGTCGTAACAAGGTTTCCGTAGGTGAACCTGCGGAAGGATCATTGAATTATTAAAACCACAATGTGAACCTATGCGTTTCGTGCCTTAGCTGCTGTGGTATGTTTGAATCCAATTCAAGCATTGGCCACAACCGGCTTGAGTCATGGTCTTTAGGGCTATGCTCAAGTCGGGGCGCTTTGGCATGCCTTTCCATACACTATGCCAACCTCTTATCAAACATAAAACTTGAGCTATGACTGCTGATAATAAGTGGTCTTTAACAAGAACAACTCTCAACAACGGATATCTTGGCTCTC
>f382277f4dfe0d37ce9203416793b52b
AAGTCGTAACAAGGTCTCCGTAGGTGAACCTGCGGAGGGATCATTACTGAGTGAGGGCTCACGCCCGACCTCCAACCCTTTGTGAACCAAACTTGTTGCTTCGGGGGCGACCCTGCCGACGACTCCGTCGCCGGGCGCCCCCGGAGGTCTTCTAAACACTGCATCTTTGCGTCGGAGTTTAAACAAATTAAACAAAACTTTCAACAACGGATCTCTTGGTTCTG
>04e6f011998124c9dfb00edc330d5036
TAGAGGAAGTAATGTCGATGGATATGCTATTGCAATCGTGGAAGCAGGGCGATGTACAAAAGTGGCATAAAGGTGACGGGGTAAGCAGCGGTTCAACACACGCTAAATTTACAGGAGAAATGGCAAAGCGTACTGTCATCCGAAAAGTTTGTAAAGCATTCGTTAACTCGTCTGATGATAGTAATATTTATCAAACGGCAGACGTCGAATATGAAGAAGTCGATGCATCGATGA
>0b79db6260392d562685cfbf8896358e
AAGTCGTAACAAGGTCTCCGTTGGTGAACCAGCGGAGGGATCATTACCGAGTTTACAACTCCCAAACCCAATGTGAACATACCTCTCGTTGCTTCGGCGGGAACGCCCCGGCTCTGCCCGGAACCAGGCGCCCGCCGGAGGTACGCAAACTCTTGTCTTCAGTATATTCTTCTGAGTGGCAAACGCAAAATAAATCAAAACTTTCAACAACGGATCTCTTGGCTCTG
>5207b77a0ab63841961bb441fd35f561
AGAAATAATTAACAACCTAAAGAATCGTAATATAAAAGCAGCCAGAGAAGCAATTAGAAGACATATTGACAATCAGGAAACTTCTGTTTCTAAAAGTATTAAAAAGTAGCTGCTAGTGTATTAAGGATTTAAAAACTTTAGAATCTTAAATTTAAATTTTATTTGGCCAGGTGTAATCTCCTCTGAAAGTATTGCTTCATATTCCTCTTGGGTAAGAAGAGATTTAAAGTCTTCCCGAGAGGAGTCTGGCACAATACCATGGGTA
>5e0f526cad0c37efe17c69b7634f5030
CAGACGTGTGCTCTTCCGATCTACTGATCTTGGTCATTTAGAGGAAGTAAAAGTCGTAACAAGGTTTCCGTAGGTGAACCTGCGGAAGGATCATTAGAAATGTGCCGCAAGGCCTTATCTAACCACACACAACTGTGCACGCCTTCGGGCATAAACTATTTAACGGTAATGAATGTAACAAAGTTAACACAATACAACTTTCAACAACGGATCTCTAGGCTCTCGCATCGATGAAGAACGCAGCGTCGTCAGATCGGAAGAGCGTCGTGTAG
>825ab87c03088f277bd20f676f4223fa
CCGATCTACTGATCTTGGTCATTTAGAGGAAGTAACTTTGATCCTTGCTCCGATCTTTTCCACGAAGCAGATGGAGCTCCCCCAAAGGATCGCGTTCGATGCGCGCGTAATGACCGGTCGCGATGTGAGTGGCGCCCAGCTCCTCGGCGATCGTCAAAAGACTCTCGAGCTTCACCGACTGGTTGCAGTGCACGCAGGGGCTCGGGGTCGTTCCGGCACGATAGGCATCGATGAAGAACGCAGCGTCGTCAGATCGG
>eead5c9110a755147da30b73ccefab4d
TGCTTCCACTATTCGATGCATTACTTCCTGTTCCAAGACCGTATGCATTCCCGTTTGGCGGTTCAGGAATATTTGCTGGAAGGCTTCCAACTACAGTTCCGGTATTAGTTGGAAGGTTGGCGGTCGTGATCCCCCAACGGAAAATGACTTCACCTTCATGTATTTTTGCCGCAAAAACATCGGCACCTTGGTGGCTAAATCCGGGCAAGAGATTGATTGTCGACCATTCACTTTGTGACCAAATTTTCCAC
>f3c35ba4036032181da9c3e83067cf0a
CGCGAACTGGCAGGACTTCCGGCAAATCCTGATGGCATCGTTTCGGGCGTCGAGCTTTATTGCGCGCGCACCAAGGCGGAGGCCATGGAGCTTGGTGCGACCTATATCGCCAATAAATACAAGGCCTATTATGCTTGGGGCATGGGCGACAATGTGCCGGGTGAATCGGGTGCCGACTTGCCGCTCGAAGAGCTGATCAAGGGCCGTTTCATCGTCGGTACTCCCGATGACT
>0e936f3c8649e7246743b3961cc9e9d3
AGGAAGTAATGGCAGCAGTATCGATTCCGGTCATGGCGAAAGTACGGATCGGGCATTTTGTTGAAGCAAAAGTACTTGAAGCGATGGGTGTAGACTACATCGATGAAAGTGAAGTATTGACACCTGCTGACGATGTGTTTCATTTAGATAAATCTCAATTTAAAGTTCCGTTCGTTTGCGGAGCGAAAGATCTTGGTGAAGCGCTTAGAAGAATCGGTGAAGGTGCATCGA
>73fff0dce9941886c80067b405a8d056
AAGTCGTAACAAGGTTTCCGTAGGTGAACCTGCGGAAGGATCATTCATAATCAAAGTGTTTTTATGGCACTTTTAAAAAAATCCATATCCACCTTGTGTGCAATGTCATCTCACTGGAGGCCAGCGGCTGTAAAAAGCCTGTTTGGTCACCTTTGGGATTTATATCTACTCAGAACTTTAGTGATTTTGTCTGAAAAATATTATGAATAACTTAATTCAAAATACAACTTTCAACAACGGATCTCTTGGCTCTC
>2a1b8a036f08eb45380cce91ac364231
ACGTGTGCTCTTCCGATCTGTTTCGCTTGGTCATTTAGAGGAAGTAAAAGTCGTAACAAGGTTTCCGTAGGTGAACCTGCGGAAGGATCATTAATGATTTTTAAAGCGAGTCGAGTGTTAAGCGAGGCTTGCGAAATATTTAAAACCCCACTCTTTTTAAAAAATGAATCATGATACATGAATTTAAAAAAAGATCACTTTCAACAACGGATCTCTTGGCTCTCGCATCGATGAAGAACGCAGCTCGGGAAGATCGGAAGAGCGTCGTG
>0746c88dc969764973c14f8624e68304
TGATCTTGGTCATTTAGAGGAAGTAACTGACCTTGAGAAAAGGGATTGATACTGGAATTTCTGCCTTGAACGGTGTAAGATGTAACTGGGAAAGGCAGCGATCAGTATGCAACGATATTTTGTAAATAGTGAACAATTTGGTGAGCATGATGTTGAGATTACGGGTGATGATGCTCGTCATTTACAGCAAGTGATGCGTGTGAAACAAGGGCAGAAAGTCATCTGCATCGATGAAGAACGCAGCTCGG
>e82d1f0b2bd170d18c505e89beeaca7b
ACCACCGAGATCTACACTCGTAGTCACACTCTTTCCCTACACGACGCTCTTCCGATCTATGAGCCTTGGTCATTTAGAGGAAGTAATATATATAGCATCGATGAAGAACGCAGCGTCGTCAGTCGTACGCTTGGTCATTTAGAGGAAGTAATATATATAGCATCGATGAAGAACGCAGCGTCGTCAGTCGTACGCTTGGTCATTTAGAGGAAGTAATATATATAGCATCGATGAAGAACGCAGCAGTGCATCGATGAAGAACGCGGCGAATGATGGTAGCCTGGTCATTTAGAGGAAGTAATATAATGCATCGATGAAGAACGCAGCGTCGTCTGGTAGCCTTGGTCATTTAGAGGAAGTAAAAGTCGTAACAAGGCATCGATGAAGAACGCAGCGTACTTAGATCGGAAGAGCACACGTCTGAACTCCAGTCACCGA
>da571e2b8889b4b34b70682459a2c862
AAGTCGTAACAAGGTTTCCGTAGGTGAACCTGCGGAAGGATCATTAAAGACTCGAGGCTTCGGCCTTCACCTCTTCAGCTGTGCGCTTCGGCTGCACGCTGTCGAACTACACACACCTGTGCACCTTATCGGTTTCGGCCTCACGGTCGTCGCCGCTTTACATCTTACAACTTCAGTTCAGAATGTTTAAACTATAAAAAGTAACAACTTTCAACAACGGATCTCTTGGCTCTC
>17c929ec64bfe11114d6406f3c21131f
AAGTCGTAACAAGGTTTCCGTAGGTGAACCTGCGGAAGGATCATTAGTGAATTAAACATGCTTGGTGTCTTCGCTTCGGCAAGGCCCTTGCTTAAATCACATCCTAACACCTGTGAACTGTAAGACGTATGATGAGGTCTTTGGCCAAGTCATCGTCTGCCCATTTTTAACAAACAATTAATGTAACAAACGTAGTCTTATTATAACCTAATAAAACTTTCAACAACGGATCTCTTGGCTCTC
>9c793d44c13c15c8bbb060d27dadbca5
AAGTCGTAACAAGGTCTCCGTTGGTGAACCAGCGGAGGGATCATTACCGAGTCTTCGCACTCAAATAACCCTTCTGTGGACCTAAATAAAACCGTTGCCTCGGCGGGCGGCCCCACCTGTGGGCCGGACAGCTCGGTCGCCTCCAGGCGCCGGCGCCAGCCGCTGGCCCAAAATAAAAACTCTAGTAACCTTTACCTTCTGAGTTTTAACGCAAATAAAGTCAAAACTTTCAACAACGGATCTCTTGGCTCTG
>80c2903f410aed672a3ebe3bfd621c81
AAGTCGTAACAAGGTCTCCGTTGGTGAACCAGCGGAGGGATCATTACCGAGTTTACAACTCCCAAACCCCATGTGAACCTTACCTACACGTTGCTTCGGCGGCCACGCCCCGGCGCCCCAGTGCCCGGAACCAGGCGCCCGCCGGAGGACCCCCAAACCATTGCTGTTTCTAGTGGCATTGTCTGAGTGGCGTAAAGCAAATCAATCAAAACTTTCAACAACGGATCTCTTGGTTCTG
>375a8fa652bb59d61cbcd01077bcf2b1
AAGTCGTAACAAGGTTTCCGTAGGTGAACCTGCGGAAGGATCATTAACACGTATCCACGTATCAACCCCTCTGTGCTACTTGATGCTGTAAGGTTGGTCTTAGTCTGGCAGTTCGCATAGATCTCAACGATGGAGGGCACCTCTGCGGGTGCCCTGAGGTCTGAGCTGTCAGGTGTTTGACGACTGGCCGATATTTTCCCATCGTTAGCCTTTCACAACCCAATTTTTAACCCCTTTGTACTTCTTTTGTACTGAACCAATTCCTTCGAGTTCTCTTCGCAAGAAGACGAGCACGAAAGATATTACGAAACTAAAGAACAACTCTTAGCAACGGATATCTTGGTTCCC
>08f603d37d81d7985f39279c757d8000
GAGGAAGTAAAAGTCGTAACAAGGTCTCCGTTGGTGAACCAGCGGAGGGATCATTACCGAGTTTACAACTCCCAAACCCCATGTGAACATACCTGTTTCGTTCCCTCGGCGGTGTCCGGCAACGGCCCGCCAGAGGACCCAACAAACTCTTTTGAATTTATCAGTATCTTCTGAGTGAAAAAAACAATAAATCAAAACTTTCAACAACGGATCTCTTGGTTCTGGCATCGAT
>c3dfafb6e8c0d8e8b4f03771a37ff536
AAGTCGTAACAAGGTCTCCGTAGGTGAACCTGCGGAGGGATCATTACAAGTGACCCCGGTCTAACCACCGGGATGTTCATAACCCTTTGTTGTCCGACTCTGTTGCCTCCGGGGCGACCCTGCCTTCGGGCGGGGGCTCCGGGTGGACACTTCAAACTCCTGCGTAACTTTGCAGTCTGAGTAAACTTAATCAATAAATTAAAACTTTTAACAACGGATCTCTTGGTTCTG
>eb9ad72e63b73df397c1555c376f4cbf
AAGTCGTAACAAGGTTTCTGTAGGTGAACCTGCAGAAGGATCATTAGTGAAAGCAAGAGGCCTGCCATACGGACGCGCTACTCGCGCAGTCTCTGGCGCCTCAACCCTTTACACAAACATCCAAACCCGTGTGCACCTGTAGTCTGTTGGGCTTGAGCAATCGAGCCGGGCAGCTACGCAAATTTAAACCAAACTCGTATGGTTGTATGAACGTGTAAATCGTTGGACCGTAACTGGCCAGCAAACAAACAATACAACTTTCGACAACGGATCTCTTGGTTCTCC
>37a4dd3d3f665f5b2ea008d428aebf5c
TATATATAGCATCGATGAAGAACGCAGCGTCGTCAGCCGTACGCTTGGTCATTTAGAGGAAGTAAAAGTCGTAACAAGGTTTCCGTAGGTGAACCTGCGGAAGGATCATTACAGTATTCTTTTTGCCAGCGCTTAATTGCGCGGCGAAAAAACCTTACACACAGTGTTTTTTGTTATTACAAGAACTTTTGCTTTGGTCTGGACTAGAAATAGTTTGGGCCAGAGGTTTACTGAACTAAACTTCAATATTTATATTGAATTGTTATTTATTTAATTGTCAATTTGTTGATTAAATTCAAAAAATCTTCAAAACTTTCAACAACGGATCTCTTGGTTCTC
>bdd4f0265b47830097c455080bc25374
ATGAGCCTTGGTCATTTAGAGGAAGTAAAAGTCGTAACAAGGTCTCCGTAGGTGAACCTGCGGAGGGATCATTATCGAATGGTCTCTTGACCCTTGACCCATAAAGCCTGTGGCAAAATCCTGTGCTTTGGCGCGATCGGCGCCATGATTTATACAAATATGTGCCTGTTGTCTGAAGGATGAGAAAAGAAGCAAAACTTTCAACAACGGATCTCTTGGCTCTCGCATCGATGAAGAACGCAGCTCGGGA
>73da7a01adadb958cbdc012d58935420
TGACTGGAGTTCAGACGTGTGCTCTTCCGATCTCGTACGCTTGGTCATTTAGAGGAAGTAATAAAGACTGCCAACTGCCGGCATGTGATTGATGAAAGCATACAGAGGTCATCTCCGGCAACTCATCAGCTTCTACTATTTAATTGATTCAACCCATAAGAAAATCTGTTGAGCGGCGGGAGAGAACGATTTCGCTCTTATATCAACTGCATGCCCGCAGGCCGGCATCGATGAAGAACGCAGCTGCCGAAGATCGGAAGAGCGTCGTGTAGGGAAAGAGTGT
>9b3d51c71094674abc42bbef5f1b4bdf
AGTAAATAGAATTATCAAGAGAACCTCTAATACGTAAGAGCGATTTATTTTGAGTGGGAAAGCACTGTTCTTAAAGTTTGGTGCTTAGTACATTGAAAGGACGGATTATGTAATGTCTAATGATACACGTATTCTTGTTGATGAAGGGATCGTATGGGGTGAAAGTCCGCGTTGGCAAGGTGAAAGGTTATATTTTTCTGATATTTTCGGTAAAAAAGTATTGAGCA
>92241729b3d75ae62621d82619c8aa46
TTTTCTTGCCATTTTCTTCGATTTGATAAGCACCGATATGCTGCGTAATACCACCTGCTTCACCTTGTGTCACTTTCGTGTTACGAATCGAGTCAAGCAATGTCGTTTTCCCGTGGTCAACGTGACCCATAATGGTAACAACCGGTGGGCGTTCCACATTTCCTTCTGCGATTTTCGCAAGCATCTCTTCATCTTCTGAACCTTCGAAGTAGTTTTCAAGATCTGTC
>8bc20d8e5ffc768342a97df742ba8481
AAGTCGTAACAAGGTCTCCGTTGGTGAACCAGCGGAGGGATCATTACCGAGTTTACAACTCCCAAACCCAATGTGAACATACCTCCAGTTGCTTCGGCGGGAACGCCCCGGCCCAGCCCGGAACCAGGCGCCCGCCGGAGGTACCCAAACTCTTGTCTTCAGTATCTTACTCTGAGTGGCAAACGCAAAATAAATCAAAACTTTCAACAACGGATCTCTTGGCTCTG
>b11ec292fa28a4fb27114e8976c1840c
GTGAGATGACAATTCCTCACGTAATAACTGGCGGTCAACGCCATGAAGATATTACCTTACGTTTAAAAGTCGCCGGATTTTCTAATGAAGATATTACCGTACGACCAGAAATTACAGAAGTGATTAAAGCAATCAAAGAACTACCAACCGAACGCGTCTTTATTTTAGCTACTTATACTGCAGTACTAGAATTACGTAAAGAACTGGCGCAACAAGGCTATCTCGAAGGAGGTATGGCGTAATGTCACAGTACAGTTTAAACGTCTGTCATTTATATGGAAATTTATTAAATACTTATGGCGATAACGGTAATTTACTTGTTCTAGACTATCTAGCTCGTCAAGCGAATATTGACTTTCACTCTGAAATCATTA
>65baf6644a9bf07c1a2cafe4739f909a
GTATCCACACCGTCGCACTCATACTAGCGTTGCATCGCCGCATCCCCGAATTGGTCGCCACGGTACGAGCGGGCACCTGGGCTATTCCGAAGGGGATGCAGATCAAGCGGCTGTCTGACACGACCGTCGGGGTCGTCGGTTACGGCCGCATCGGCATGGCCGTCGCCATGAGGCTGCGTAGTCTGGGGTACGGCGTCATCGCTTACGACCCGAGGTTTGCGACGGAGACGAACCGCCCCACGGAAGTGGAACCTGTCAGTCTTGAGACGCTGTTTGCGCGGGCGGACATCGTCACACTGCATATGCCGCTTACGCCCGAGACGCAAAACTTCGTATCGGCCGACCTGCTTCAATCGATGAAGAAAGGAA
>96a8d891113b6e6b62c5814f670c81f5
GCAGTGGCTGCAAGAGATCGCGCTGAATCTCAGAATAGATGTTGTCGCTGGTAAGCGGCAGCATTTGCTCTTCAAGCTGGCGGACAATGGAATCATTGGCCACGTGATAACTGATCAGGCTGGTTGCAACAAAACCTACCAGTAAAAGCACTACCAGTGAGCTAACAAAAAACCACTTCGTTTGCATAACGATAACAACAGGTAAACAGATCCGAGGGGGCCGACCAAGTGTTCAGAAGGCGTTTGCCACTATCTGAAGACGATGATCAAAATCGCCAGACTTGGCGCGAATAGTA
>8d5972b8a16a07df066bc2a3bfaa0870
CCGATCTACTGATCTTGGTCATTTAGAGGAAGTAAGGTCGTGGCGTGTTGCGCTCCCCTGTCAATGGGAGAGCGGTGCCGGCGCGCAAGCGGAGCGGCCATACGGCGAAGCTGTTGGTATCGAGGAAGAGTTCGGCACCGGCAGAGATGAGTGGTCCAGCGTCGGCGGGGGAGCAGAGCGCCAAGCCATCGTCCCCCACCGTGGCGCCGCACCTGGCGCCGCCGGCATCGATGAAGAACGCAGCGTCGTCAGATCGG
>82353510eaab3ccabc0105d3ac11197e
AAGTCGTAACAAGGTTTCCGTAGGTGAACCTGCGGAAGGATCATTAACGAATTCGAAACAAAGCGCCCTCGCGGCTGATGCTGGCCCCTCGGGGCACGTGCACGCCTCGGGCGCCTTCAATTCGCCTCCAACCCACCCTTGTGCACCCCGCGTAGGCCGTCGATCACCTCGACGCCTGCGAATTTTGTCCACACCCCGATCGCATGTGTAAGAGTTTTTTTGAATGTGAATAACACAAACACAACTTTCAACAACGGATCTCTTGGCTCTC
>6a926481d9b664368c4cffc4cd3bbb7d
GTCAGGAAGCGGCGCGGTCCCCAGGTGTGCTCCAGTGGCGCGCCGAACATGAACAGCACCAGCATGTTGAACAGCAGGTGGAACAGGCCGCCATGCAGGAAGCCGTAGGTCACCAGCTGCCAGGGCAGGAACGGCAGCCCGCCCGCATCCTGGCCGCCCAGCGGCCACAGCATGAACGGCAGGAACAGCTGGCTCCCGGCGAGGAGCTGCAGCAGGAAGACGACGCCGTTGATGATCAGCAGCGCTTTGGTGACGGGGGGAAGTTGGGAGAACATCCGGCCTCCTGGCGTGACCCGCCATCATACCTGCGTGCCGTCCCGCGCAGGGCGTGGCGCCGATGACGCAGCGCTGGCTCAGGTATCGCCGGAGCGCAGGGCCGGGCCCCACAGCAGC
>49faad54375b2cf25c1908bc61fde695
AAGTCGTAACAAGGTTTCCGTAGGTGAACCTGCGGAAGGATCATTACAGTATTCTTTTGCCAGCGCTTAATTGCGCGGCGAAAAACCTTACACACTATGTTTTTTTGATTTGAAACTTTTGCTTTGGTCTGACTTAGAAATGAGTTGGGCCAAAGGTTTTATACTAAAACTTCAATTTTATTATTGAATTGTTAATTAATTATATTGTCAATTTGTTGATTAAATTCAAAAATCTTCAAAACTTTCAACAACGGATCTCTTGGTTCTC
>b172ab8418d54d631c8bad3c3c6fff7f
AAGTCGTAACAAGGTTTCCGTAGGTGAACCTGCGGAAGGATCATTAATGATTGACCGTCTGTCGAGCTTGCTCACAGGCACATCATATCCATAACACCTGTGCACTTGTCGGATGGCTTAGTGAAGACCGCAAGGTTGGATCTATCCATCTACTTTACATAACAATTCTGTAACAAATGTAGTCTTATTATAACATAATAAAACTTTCAACAACGGATCTCTTGGCTCTC
>fb3b316f95d89e771902660f4e68883d
TATAATGCATCGATGAAGAACGCAGCGAATGAAGAACGCAGCGAATGATGGTAGCCTTGGTCATTTAGAGGAAGTAAAAGTCGTAACAAGGTTTCCGTAGGTGAACCTGCGGAAGGATCATAAAAAACTAATTTACACGCGATTTAAAATTGCTTACTTCAATAACCTATTAAACAATCAACCAACTAATACCAAAAACTTCCAACAACGGATCTCTTGGTTCTC
>3456ec7ab8f2e6e6571b016bd7a08f7d
TAGCCTGTCTCTTCATGGTAGACAACATAAGGTCCTTCCCCTGACTTTGTATAACCACCGGCAATTTTGATGCCAAAGTAACGATCTATCATTCTGCCATCTTCTGTCGTACCATCCTCACCCGGATAAATGGCTCGCCCTGTTTCCTTATCAAGCTCCAACAGGAATATACCACCTGACCAAGAACCATAGGTCATCCATAGTCTGTTATCTTCATCAAAAAACAAATTC
>c46a358c2e47c720f942e0953fb47f87
GAGGAAGTAAAAGTCGTAACAAGGTTTCCGTAGGTGAACCTGCGGAAGGATCATTACCGTGGAGATTCGTCTCCATTGGGATAGCACCCTTTGTTCATGAGTACCCTCTGTTTCCTCGGCGGGTTCGCCCGCCAGAGGACCGCCACAAACCCTCCTGTAGTAGGCAGTACCTTCAGTAACCCAACAAAATATCAAAACTTTCAACAACGGATCTCTTGGTTCTGGCATCGAT
>39219b3971b4a41b889a664aebebd8ab
AAGTCGTAACAAGGTTTCCGTAGGTGAACCTGCGGAAGGATCATTACTGAAGTGATTTGGGGATGTTGCTGGCCTCTCAAGGGAGGCATTGTGCACTCCTCGAAACAATTCACGATTTCCATCACACCCCTTGTGCACATCTTGTAGGCAACCCATGCCCACCTCCGGGTGGACGGGTCCCTATGTATTCCTTCATATCACACTTTGTTGAATGGTGCCTCTGAACGCATCTAAAGGATTATTTGTAAAAGAGTAATCATAGAAACAACTTTCAACAATGGATCTCTTGGCTCTC
>6512374c2b93becb00cee62b8a20115e
AAGTCGTAACAAGGTTTCCGTAGGTGAACCTGCGGAAGGATCATTATGAATTTGAACTTGTGTGGCTGTTTCGACTTTTTTGTTGAACGCCCGCAATTCTTTTTCTGTGAACTGTTCTTGGGCTTTTATCAATTCATTTTGGTAAGAGCTTGAGTTACTTTTTTGTTTTCTTGTATTATTCCACTTTATATTTCGAGTAGTTCTTGCAAAAGAATGAAAAAAATACAAAAAACCAAGACAACTTTCAGCAATGGATCTCTTGGCTCTT
>e17314fe27156f33a0b2c05aa07aa78a
TTAGAGGAAGTAAAAGTCGTAACAAGGTCTCCGTTGGTGAACCAGCGGAGGGATCATTACCGAGTTTCTACTCTAAACCCTGCGAACCTACCTCTACGTGCTTCGGCGGCCGGCCCCGGGGGGCGCCTAACGGCCGCCGAAAGTACTCAAAAATCACTTTTCAGAGTCTTCTGAGTGACAAAAAAAACAAGTCAAAACCTTCAACAACGGATCTCTTGGTTCTGGCATCGATGAA
>3eaa8d80421fcd25c08d8e4d1163acbd
AAGTCGTAACAAGGTCTCCGTTGGTGAACCAGCGGAGGGATCATTACAGAGTTTACAACTCACCCAACCATTGTGAACCCTACCTTACCGTTGCTTCGGCGGGAGGCGCCCTCATGCCCCTACAATAGGTGGCTGTAGGGCGCCCCTGGACCCCCCTGCGGGGCGCCCGCCGGAGGATTTCCCAAACCCATTAGCAGTATGTGGCCTATCTAAGTCCTGTACTAAATAAGTCAAAACTTTCAACAACGGATCTCTTGGTTCTG
>b2e3c59edb735c9f9d4c3f7809600fa9
AAGTCGTAACAAGGTAACCGTAGGTGAACCTGCGGTTGGATCATTAAAAATAACTCCTTTAATTAGGATTGTTGGCCCGCTCTCTGCTGCAAAGCTCTGAGCGGGCTGCGTTAACACGCACACTTTGTGAACTGTATTTGCTGGCATGGGTTGGGTACTGTTCGCAGTCTCGGCTTGTGTGGGCATATGTTTCCACTTTTTTTTGTCTGACAATATTTTTGTATTAATCTACAAACAACTTTTGGCAACGGATCTCTTGGCTCTC
>c1325d7f410e50e2814f6046ac644c92
CCCCCCCCCCCCCCCCCCCCCCCCCCCCCCCCCCCCCCCCCCCCCCCCCCCCCCCCCCCCCCCCCCCCCCCCCCCCCCGTTTTTAATGATACGGCGACCACCGAGATCTACACTCGTAGTCACACTCTTTCCCTACACGACGCTCTTCCGATCTCGTACGCTTGGTCATTTAGAGGAAGTAATCAACCAACAAGACCTTGCAACATTAGACACAATTATTATGAGCATCGATGAAGAACGCAGCTGCCGAAGATCGGAAGAGCACACGTCTGAACTCCAGTCACCGAGTTAGATCTCGTATGCCGTCTTCTGCTTGAAAAGGGGGGGGGGGGGGGGGGGGGGGGGGGGGGGGGGGGGGGGGGGGGGGGGGGGGGGGGGGGGGGGGGGGGGGGGGGGGGGGGGGG
>070365ce5a39fe46d5a3131b1ef29426
ACACTCTTTCCCTACACGACGCTCTTCCGATCTCGTACGCTTGGTCATTTAGAGGAAGTAATAAAGACTGCCAACTGCCGGCATGTGATTGATGAAAGCATACAGAGGTCATCTCCGGCAACTCATCAGCTTCTACTATTTAATTGATTCAACCCATAAGAAAATCTGTTGAGCGGCGGGAGAGAACGATTTCGCTCTTATATCAACTGCATGCCCGCAGGCCGGCATCGATGAAGAACGCAGCTGCCGAAGATCGGAAGAGCACACGTCTGAACTCCAGTCA
>c2eedd9c4416993e2a3c48fc2cb7766f
GGAAAAAAAGATGCATAATGCCGCTAAATCCCTAGAACATAGGATTGCGGCCTTAGGAAGTGTAGAAGCTCCAGAAGATATTCGTAGGATTCGTTTCAGGCAAAGTAAAGCATTGGAGCTCCACAATCCATATCCTATTGTCGGTAAGGAAATTAATAAAATATTTGGAGATAAAGTATTGTTTGAAAATGTATCTTTTCAAATTCCGCTTGGCGCAAAAGTGGCATTAACTGGTGGTAATGGAACCGGAAAAACAACTTTAATCAAAATGATCTTAAACCATGAAGATGGAATTTCTATTTCACCTAAGGCAAAAATAGGCTACTTTGCACAAAATGGTTACAAGTACGACAGTAATAAGAAAGTATTAGAGTTTATGCAGGAAGATAGTGATTACAATGTTTCAGAAATTCGTTCAGTGCTA
>e589a2779e0d218756419818cbf77b68
AAGTCGTAACAAGGTTTCCGTAGGTGAACCTGCGGAAGGATCATTACATTAGAACATAGGCCCAAAGCTGTAGCAATACTGCCCAAAGGCCTCTTCTATTACCCTTGTTTTTTGAGTACCTATGTTTCCTTGGTGGGCTTGCCTGCCAACAGGACAAACTATTAAACCTTTTTTAATTTTCAATCAGCGTCTGAATAAACTTTAATAATTACAACTTTCAACAACGGATCTCTTGGTTCTG
>ab277ee03233a3b1c8c6a0995776fc38
GCAGTGGCTGCAAGAGATCGCGCTGAATCTCAGAATAGATGTTGTCGCTGGTAAGCGGCAGCATTTGCTCTTCAAGCTGGCGGACAATGGAATCATTGACCACATGATAACTAATCAGGCTGGTTGCAACAAAACCTACCAGTAAAAGCACTACCAGTGAGCTAACAAAAAACCACTTCGTTTGCATAACGATAACAACAGGTAAACAGATCCGAGGGGGCCGACCAAGTGTTCAGAAGGCGTTTGCCGCTGTCTGGAGACGGTGATCGAAGTCGCCAGACTTGGCGCGAATAGTA
>8c77362fa0d00a5a19eeac06f15eb523
AAGTCGTAACAAGGTTTCCGTAGGTGAACCTGCGGAAGGATCATTACAGAGCGAGAGGCTCAGCCATGACGGTAGTCGTGTGCTGGATCGACCCTCCCACCCGTGTCGATATGTATTTTGTTGCTTTGGCGGGCCGGGTTTGCGCCCCGTTCGGCGTCCGCTGTGGCGCTGGGGGAGCCGCCCACCGGCTTCGGCTGGAGCGTGCCCGCCAGAGACCTCATCCAAACTCACGTTGTCATGTAGTCTAAGCTTTATTAAGTAATTGATAAAACTTTCAACAACGGATCTCTTGGCTCTG
>2e25fb820a08a1abeeaf7a191cc94677
GCCGTTTGTCCAGGAAGTCCGCTGGAACAGGGGCGAGGAATCAGAGCCCTTCCAGGTGACTGCTTGGGCGGTTGACGACCGGATAGTGGTCGAGTTCGAACCGTCGGCGTCGTTGCCCCAGCTGAGAATTTTCACGCAAACCAATAACTGGCTGAATTCCCTGGCGAAGGCCGAGGATGAGAACACCCTGTTCGAACGGCTGGCGCGGGGCATCTTCGAGCTTACCGGCTACGACCGCGTGCTGGTGCTGGACATGCACGAGGACGGCTGCGCGACCGTCGTGGCGGAAAGTAAGCTGGATACGCTC
>bd0e22d0ca2af284ccd5cc6a3fa62555
GCATACGAGATAAGAGCCAGTGACTGGAGTTCAGACGTGTGCTCTTCCGATCTACTGATCTTGGTCATTTAGAGGAAGTAAAAGTCGTAACAAGGTTTCCGTAGGTGAACCTGCGGAAGGATCATTAAGAATTATAAATATTTGTGAAATTTACACAGCAAACAATAATTTTATAGTCAAAACAAAAATAATCAAAACTTTTAACAACGGATCTCTTGGCTCTCGCATCGATGAAGAACGCAGCGTCGTCAGATCGGAAGAGCGTCGTGTAGGGAAAGAGTGTTGGTGAAGGTGTAGATCTCG
>6da13a4008b91f4d96753028ba5c6831
AGAGGAAGTAAAAGTCGTAACAAGGTTTCCGTAGGTGAACCTGCGGAAGGATCATTAATGAATTTTAGGACGTTCTTTTTAGAAGTCCGACCCTTTCATTTTCTTACACCGTGCACACACTTCTTTTTTACACACACTTTTAACACCTTAGTATAAGAATGTAATAGTCTCTTAATTGAGCATAAATAAAAACAAAACTTTCAGCAACGGATCTCTTGGCTCTCGCATCGATG
>841a87fa895672a7c4e3e4b6e68c45ef
AAGTCGTAACAAGGTTTCCGTAGGTGAACCTGCGGAAGGATCATTACTGAGTGGTTTTCGTCGCGAGACGAGCTGCCCGACCTGATGTCATTTGGAGCGGGGCTTGCTGGAGGGGGAATGGGTTTGCGGTGACCCGGACGAGGCGGAAGCCTGGGAAGGGAAGGTGCGGACCGGCCCGCTGGCGGCTTGGCATGTAAATTTCGGCGGAAGAGGCAGGCTGTGACCTGCCCGCCGCCGGCGGTAACCTTTACGTTCTTGATGAGAAGCTGAAGTCTGAATGAAAGCAAGGAAAAACAAGCAAAACTTTCAACAACGGATCTCTTGGCTCTG
>e7fff961246b0deec97ae44b799f3d96
TTCCGATCTGTTTCGCTTGGTCATTTAGAGGAAGTAAAAGTCGTAACAAGGTTTCCGTAGGTGAACCTGCGGAAGGATCATTAAAGATTGGCCGAAAGGCCTTATCATTACATCCCTCACCTCTGTGAACTGTGGACCCTCGGGTCTATTTTACAAACATCAGTGTAATGAACGTATATAACATTAACAAAACAAAACTTTCAACAACGGATCTCTTGGCTCTCGCATCGATGAAGAACGCAGCTCGGGAAGATCGGAA
>4c5f963364f4d40c79eb882c6aef8e2a
AAAAATAAAAGTATTGTCTTGTTCAAGACTCTTTGCTGATGTAATGATTCGAGTCAATACCAACCAAAGTATAAGTTCACAATTTATAATGTAAAACCAGCCTTAATGGCTACTATTTATTAATCACAATTTAAAACAATGAAATCAATTACAATCAATGGATCTCTAAGAGAAAGCGTGGGAAAAGCTGCGACAAAGTCCTTACGTAATGCTGAAAAGGTTCCTTGCGTAGTGTACGGAGGAGACGAACCCATTCA
>fd59492afcc33e75aded26dec4834d8c
AAGTCGTAACAAGGTTTCTGTAGGTGAACCTGCAGAAGGATCATTAGTGAAGATTTGGGCAGGCCATACGGATACCAAACTTGTGTGTCCCTGGCCGCCTACCCACTATACATCCACAAACCCGTGTGCACTGTAGAAGGACCTAGGGAGGAAGAGGACAGCGCGGTCCCACGCGCTGGGCTTGTTTCTCTCGGGTTTTTCTTCGCTATAAACTCGAATGGTTAGTATGAACGTGGAACTTGGTTGGACCGTAACTGGCCAACAAACTATACACAACTTTCGACAACGGATCTCTTGGTTCTC
>f223b84a6afa0e5a54d0958a5ca53b91
AAGTCGTAACAAGGTCTCCGTTGGTGAACCAGCGGAGGGATCATTACAGAGTTGAAAAACTCCAACCCCTGTGAACCTTACCTCTTTGTTGCTTCGGCGTGCCCTCTGGACGCCGCAGGTCCGCCCCTCACCGGGTGGCCGCGGCGCCCGGCGGTCGGCACGCCGGAGGTTCCAAACTCTGAATTTATAGTGTATCTCTGAGATTAAAAACAAATAATCAAAACTTTCAACAACGGATCTCTTGGTTCTG
>bf4cbdfece242a784b02e13349de3cce
AAGTCGTAACAAGGTCTCCGTTGGTGAACCAGCGGAGGGATCATTACAGAGTTGCAAAACTCCCATACCATTGTGAACGTCACCTAACCGTTGCTTCGGCAGGGGCCTCTTGCTAGGCCGCGCCAGAGCCCCCTCGGGGGCTAGGCAGCCTGCCGAAGGCGTACAAACTCTCGATATCTTATGGCATCTCTGAGTAGCTTATAAATAAGTTAAAACTTTCAACAACGGATCTCTTGGTTCTG
>ee0edf160e0ba81bb5f72979c406c0c4
AAGTCGTAACAAGGTCTCCGTTGGTGAACCAGCGGAGGGATCATTACCGAGTCACGCACTCAAATAACCCTTCTGTGGACATAAATCAAAACCGTTGCCTCGGCGGGCGGTCCCCTGCCCAAAAACCCCACGTGGTGCGGGGTAGGGGACCAGACAGTCCGGCACGCTTTAAGGCGTCCGGCGCCAGCCGCTGGCCCTAAACAATTAAACTCTAGTAACCTTACCTTCTGAGTTTTAATACAAAAAAATAAGTCAAAACTTTCAACAACGGATCTCTTGGCTCTG
>94dfd7064f8da4cd9f2adcc0e7691b53
CTTCCGATCTCAAAAGCTTGGTCATTTAGAGGAAGTAAAAGTCGTAACAAGGCATCGATGAAGAACGCAGCGTAGCCACAAGGCATCACGGGAAGTAAAAGTCGTAACAAGGCATCGATGAAGAACGCAGCGCGGACAGCACCGATGTGGAAGTAAAAGTCGTAACAAGGCATCGATGAAGAACGCAGCGTAGCCGTGCCAATGGAAGTAAAAGTCGTAACAAGGCATCGATGAAGAACGCAGCGTAGCCATGTATCGATGTGGAAGTAAAAGTCGTAACAAGGCATCGATGAAGAACGCAGCGCGGACACAAGGCATCGATGTGGAAGTAAAAGTCGTAACAAGGCATCGATGAAGAACGCAGCCTCTACAACACCGATGTGGAAGTAAAAGTCGTAACAAGGCATCGATGAAGAACGCAGCCGATTAAGAT
>43ae9e8a43fd3fe3b03f443725ae58b0
GCGCCGTAGAGAACATCTGGCAAAGCGCATGAAAGATGTAAATGACCCTTTGCAAATCGTTATTGTACGCGATATGTGGTTGACTGGGTTTGATGTGCCAAGCATGAACACCATGTACATTGATAAACCGATGAAAGGTCATAATTTAATGCAAGCTATTGCACGTGTGAACAGGGTGTTCCGTGATAAACCAGGTGGACTTATTGTTGATTACATTGGAATTGCTGATATGTTGAAATCCGCATTACAACAATACACGGAAAATGATCGAAAAACTGCAG
>46894b806204a19588bcb9774bf0cf47
AGCATGTCGGTCGGCAGTTCAATCTGCCTGTACACTGGCCTCTTGACCGTCCGCAACGTGCGACGCTCGTGGTTGTACCAGACAAGCCCCGCGTCCTCGGCCACTTCATCCACTTGGATCAGCCCCGAAGGGCAGACGAAGACGAATTCGTGGCACAACGGCAGGTAGTCGAGCCACTTATCATCACCGGTAAAGTCCGACCGACTCACCTTGATCTCGTAAGCCGTGATGCACGGTTGTGTCCACGACTTACGAACCGCCAAG
>95c457ff01bd885f4005828dd079d6a8
AAGTCGTAACAAGGTTTCCGTAGGTGAACCTGCGGAAGGATCATTATCAAAAGTCAAGCCGGGGGCTGCAAAGCCCTCGTCTACACCCATGTCTTTTGCGTACTTCTTGTTTCCTCGGTGGCGCAAGCCGCCGATTGGACAAACCAAAACCTTTTTTGTAGTTGCAATCAGCGTCTGAAAATAATCTAATGATTTACAACTTTCAACAACGGATCTCTTGGTTCTG
>98f1f3d4a850cfbb10a08382edadf2db
AAGTCGTAACAAGGTTTCCGTAGGTGAACCTGCGGAAGGATCATTAAAAAAATACGCCTGTGTGAAAGTTAAAATGACTGGATCCAGTGCTGTATACAACCACCTGTTTACCTTTACCTGTTGCTTCCGTGGAATTACGGGTGCTCTTCCTGTTCGCAGGCTTGAGTTACCTTCCACGGGTGTATTTTAAAAACTCGTTTTGTATTTTTGTCTGATTAAAATTTTTAATAAAAGTTAAAACTTTCAACAACGGATCTCTTGGTTCTC
>d69d7e17ba667e344cdba0b3bb6f7236
AAGTCGTAACAAGGTCTCCGTTGGTGAACCAGCGGAGGGATCATTAAAGAGTTGCAAAACTCCCTAAACCATCGCGAACGTTACCTTATATCGTTGCTTCGGCGGGGGCGGGGCATTGCCCCTCACTTGCCCCTCGCGGGGTATTTGGCCCCTCGCGGGGCACCCCGCCGGAGGGACGCACCAAAAACTCTTATAGTTGTTTGGCCTCTCTGAGTTACGTTTTTAATAAGTCAAAACTTTCAACAACGGATCTCTTGGTTCTG
>f3f063a528d09b0d16fc254621889057
AAGTCGTAACAAGGTAACCGTAGGTGAACCTGCGGTTGGATCATTACAAAGATTCAATACGGTTGAGTTCATTAAATTCTGTCAATTCGTTGACAGGAGAACTCCCGTAATAATACCCACATTCTGTGCATTGTACAATGTCCCTGGTGGAGGGAAAGCAAGTGGCGATCCCATTTCTTTCCATGCTAAACACTTGCCCTGCTTGCAGGTTGTGTTTAATAAGGCACTCCACCAGACTTGTTTTTGTTAAACTTTTGTTATTACATTCAAATTTGTCTGATATCAAAGTATTTGTAGTATAAATATACAAACAACTTTTGGCAACGGATCTCTTGGTTCTC
>3d5505feb027f2a6f4fe7fa07165c563
AAGTCGTAACAAGGTCTCCGTTGGTGAACCAGCGGAGGGATCATTAAAGAGAGAGCCTGCAAGCTCCCTAAACCCACTGCGAACGTACCTGTGCTGTTGCTTCGGCAGGCGGCCCCTCGGGGGGGGCCCTGGCCCAGGCGGGTGCCTGCCGGAAGCGTGGCGAAGACTCTTGTTGTTACGGTGTATTCTGAGTCCTACGAGCAAACTATCAAAACTTTCAGCAACGGATCTCTTGGTTCTG
>e42e02e5e3fe89273ed7670210d13e23
AAGTCGTAACAAGGTCTCCGTTGGTGAACCAGCGGAGGGATCATTACAGAGTTTTCTAAACTCCCAACCCTATGTGTATCTACTATTTTGTTGCCTCGGTGGGCTCTGCTCTAGAACGAGCAGGCCTAAGTCCGCCGGTGGCCCCAAACTAAATTCTTGTATTATTTGTTATCTGAGAGTTATTTTTAAAATAAGTTAAAACTTTCAACAACGGATCTCTTGGTTCTG
>9fc2ac6bc7cc5fe7535ee8869411def9
AAGTCGTAACAAGGCATCGATGAAGAACGCAGCGTCGTCAGTCGTAGCCTTGGTCATTTAGAGGAAGTAAAAGTCGTAACAAGGTCTCCGTTGGTGAACCAGCGGAGGGATCATTACCGAGTTATCCAACTCCCAACCCCTGTGAATTATACCTTTAATTGTTGCTTCGGCGGGACTTCGCGCCCGCCGGGGACCCAAACCTTCTGAATTTTTTAATAAGTATCTTCTGAGTGGTTAAAAAAAATGAATCAAAACTTTCAACAACGGATCTCTTGGTTCTG
>526e5c5ef59931a7a417050e46988240
AAGTCGTAACAAGGTTTCCGTAGGTGAACCTGCGGAAGGATCATTGAATCTATTGAATCCACACGGTAACCTCGCGTATCGCCGGCAACGGGGGCGCCGCGTCGTCGAAATCTTCTTCGGCGCGGGTCTGTGGCCAGCACAACATGTGAAAGCGTGTTTTGCTGGCCAGGCTGCCAGCCTGGCTCGTAACGGCCTACTGATTGCAGCCTCCCTGTTGCTGTGAGCACCTAACATAATACACACCAAACCAAAACACCTGAAGCTAATAAAGACTGTCAGCCATGCTGGCAATCCTTTAAACCAAAGACAACTCTCAACAACGGATATCTTGGCTCTC
>c2af4efc1bf8eeaa08e01a8592dd337b
TTAGAGGAAGTAAGGCGACGTGTGTGTCTCCCATTTCACCATCAATTTCTGCACGCGGCACTAAAGCAGCAACCGAGTCAATCACTAAAATATCAATTGCACCACTTGAAACTAATGCATCTGCAATCTCTAAACCTTGCTCTCCCGTGTCTGGTTGTGAAAGGAGTAAGTTATCTGTATCTACCCCTAATTTTTTTGCGTAAGACGGATCTAGCGCATGTTCTGCATCGATGAA
>32191ecab2f0ff4a3d53164fa6724de5
AAGTCGTAACAAGGTCTCCGTTGGTGAACCAGCGGAGGGATCATTACTGAGTTGCAAAACTCCCAAACCCCTGTGGACCTATACCTACAACGTTGCCTCGGCGGACCGCGCGCGCCCAGGCGCCGCCGCCGCCGGGGCCCCCCCCCAAACCCGTGTCACCCGGAGTGCATATTCTGAGTAACCAAAAACAAATGAATCAAAACTTTCAACAACGGATCTCTTGGCTCTG
>312523068729c76723ebf63f9a5d9479
TTAGAGGAAGTAAGGCGACGTGTGTGTCTCCCATTTCACCATCAATTTCTGCACGAGGCACTAAAGCAGCAACCGAGTCAATCACTAAAATATCAATTGCACCACTTGAAACTAATGCATCTGCAATCTCTAAACCTTGCTCTCCCGTGTCTGGTTGTGAAAGGAGTAAGTTATCTGTATCTACCCCTAATTTTTTTGCGTAAGACGGATCTAGCGCATGTTCTGCATCGATGAA
>ec8a65caade8a031d4d43681cc0b2fd2
GTGTGCTCTTCCGATCTCGTACGCTTGGTCATTTAGAGGAAGTAAAAGAAGCAACTGAAGAGGCGCTTGAAGCAGTAGAAGAAGCTCTTGAGTCGGGAGAAGTTGCGGACGTAGTAGAAGCTGAAGAGGCAATCGAAGAAGTCGCAGAGAAAGCAGACGAAGCAGAAGAAAAGATCGCAATGGACGCAATGCGCAAAGAGATTGCTCAGTTAAAGCGCAAAATCGCATCGATGAAGAACGCAGCTGCCGAAGATCGGAAGAGCGTCG
>8ba161aed4ff2ca0ca5d31ff2dadc427
TAGTCACACTCTTTCCCTACACGACGCTCTTCCGATCTCGTACGCTTGGTCATTTAGAGGAAGTAATTCATATGCTGTTTCCATTTTTTGAAGCGCTAATTCCAACATGCCGTTCGATTCATAGTAATCTGCCAAAGTTAATAAAGCTTGTACATATTCTTCATCGGCTTCTGAGACATGCTCTAACAATTCGAGCGCGACTTCATCTTCACCCAATTCAAAGCGCATCGATGAAGAACGCAGCTGCCGAAGATCGGAAGAGCACACGTCTGAACTCCAGTCACCGAG
>95c057d64fa244a554d5193e7b74bdfc
GTCATTTAGAGGAAGTAATGACCGTTGGTGAATTGTCCAGCACCAGCATTAAAAAAGCAGCACAGTATTCTAAAAAAGATGAAAGCGGATTAAGCACAATATTTAATTTTCATCATTTAAAAGTAGATTACAAAGACGGTAATAAATGGGCTTTAAAACCTTTCGATTTTCTTGAACTTAAAGATTTATACGCCTCATGGCAATTGGGCATGATTAAAGAAAATGCATCGATGAAGAACG
>14918fcca14f675c05b9e0cf8e110df5
CTTCCGATCTACTGATCTTGGTCATTTAGAGGAAGTAACAACTAAATTTATCAAAGCTTAGTGCACCTGCGATAAATTTAGTTGTTTGTTCCTCGTAATATTTATCAAGATCGTTACGCAAAACATTGACACGTTGCGCAGTGCTTTCATCAAAGATCGGTGGTCCATATTTGACTTCAGCCATGTAGGGATCCAAGGCTTCCTGAGCTTCTTGTACCTGGTCTGCATCGATGAAGAACGCAGCGTCGTCAGATCGGAAG
>0421b58e3bc6af355d01ee35705b0e58
TACACGACGCTCTTCCGATCTACTGATCTTGGTCATTTAGAGGAAGTAACTTAATGATCCAGGAGGCTCGCAGGCGAGACGAACCAGCCGAGAGGGGAAAATTCGAACCTCCTGGAAAACAGGTGTGCTAAACTACATGACCTTCTAGACGCAAAACCTGAACAATGTCCTTCGCAAGAGCCTCTACTTCCCGATCATGACTGCCTCTTGCAACATCCCGAGCAGCATCGATGAAGAACGCAGCGTCGTCAGATCGGAAGAGCACACGTCT
>916e99864f6bfb1cef2322b067c2d3fc
CCGATCTACTGATCTTGGTCATTTAGAGGAAGTAACTTTGATCCTTGCTCCGATCTTTTCCACGAAGCAGATGGAGCTCCCCCGAAGGATCGCGTTCGATGCGCGCGTAATGACCGGTCGCGATGTGGGTGGCGCCCAGCTCCTCGGCGATCGTCAAAAAACTCTCGAGCTTCACCGACTGGTTGCAGTGCACGCAGGGGCTCGGGGTCGTTCCGGCGCGATAGGCATCGATGAAGAACGCAGCGTCGTCAGATCGG
>44c282c4a1ea5c7f3a4808ea978b2b21
GTCGATTAACTTTTGAAACCAAAAGAGAGCTGCTTAATTCCGCGATTTACGAGTTAACAGGTTTTGGGCCGATTACCCCGCTACTCGCTGATCCACAAATTACAGAGATTATGGTGAATGGGCCTAACCATGTGTATATAGAGAAAGAGGGCAAGATTGAGTATACTCCTATCACCTTTCACGATGATGAGCATGTCTCCAAGGTGATCCAAAGAATCGTGACTCCCCTTGGTAGGC
>c1e4756d2cd3b2299fa79c1db19f244f
AAAATGAATTCGCAAAATTTATCGCCTTTGAAGGAATCGATGGAAGTGGAAAGAGTACCCAAATCGACTTTCTGGCTCGGAGAATGAAAGAAAATAATCATCCGGTTTATCAGACGTTTGAGCCGACGGATAGCCCCATAGGACGTCTTATCCGGGATGTTTTTGCCCATAAAATGGAGGCAGATCACCGAACGATCGCGGGTCTTTTTGTGGCGGACCGGCTCCACCACCTGCTCGAATCCGAAAATGGAGTACTGGCACAGATGCGACGTGGGAAAAATATTATCATGGATCGGTATCTTTTTTCTTCTTATGCTTATCAGGGGGCTCATACCGATCTGGAGTGGG
>09094442af15b1854cd0f7184e0ca728
AAGTCGTAACAAGGTTTCCGTAGGTGAACCTGCGGAAGGATCATTACCGAGTGCGGGCCCTCTGGGTCCAACCTCCCATCCGTGTCTATTCATACCCTGTTGCTTCGGCGGGCCCGCCGGCTGCCCCTCCTGGGGATGCCGGCCGCCGGGGGGCTAACCTGCCCCCGGGCCCGTGCCCGCCGGGGACACCAACACTGAACACTGTCTGAAGGTTGCAGTCTGAGTTTTCATAAAGGAAAATTGTTAAAACTTTCAACAACGGATCTCTTGGTTCCG
>8fe54c1d1d9723544ebcd3782eec8d35
AAAGTCGTAACAAGGTTTCCGTAGGTGAACCTGCGGAAGGATCATTAATGAAATGTTAGGACGCTCTTTTTAGAGGTCCGACCAACTCATTTACCTTTCACACTGTGCACATCACTACTTTTTTACACCCATTTTTAACACTTACAAAGTCTAAGAATGTAAATCAAGTCTCTTAACTGAGCATAAACATAATAAAACTTTCAGCAACGGATCTCTTGGCTCTCC
>843da6d1c52e107165db55a39aa6f5f5
CTACACGACGCTCTTCCGATCTACTGATCTTGGTCATTTAGAGGAAGTAAAAGTCGTAACAAGGTTTCCGTAGGTGAACCTGCGGAAGGATCATTACCGTGACACGATCACCACCCTCGGTTACGCACGCGTTGCTTTGGCGCCCGCCAATCTCACCCAACACTATTCTTTGTCGTCGGAGCACTATAACATTAAAACTTTCAACAACGGATCTCTTGGTTCTGGCATCGATGAAGAACGCAGCTCGGGAAGATCGGAAGAGCACACGTCTG
>36bf20ac6cd04e0edcc22b027327ba9d
TATAATGCATCGATGAAGAACGCAGCGTCGTCAGCCGTACGCTTGGTCATTTAGAGGAAGTAATAGCATCGATGAAGAACGCAGCTGCCGAGCATCGATGAAGAACGCAGCGTCGTCTGGTAGCCTTGGTCATTTAGAGGAAGTAATATATATAGCATCGATGAAGAACGCAGCGAATGATGGTAGCCTTGGTCATTTAGAGGAAGTAATATAATGCATCGATGAAGAACGCAGCGTCGTCAGCCGTACGCTTGGTCATTTAGAGGAAGTAATATAATGCATCGATGAAGAACGCAGCAAGGAGGCATCGATGAAGAACGCAGGGTCGTCTGGTAGCCTTGGTCATTTAGAGGAAGTAAATATAGCATCGATGAAGAACGCAGCGAATGATGGTAGCCTTGGTCATTTAGAGGAAGAACGCAGCGAATGA
>8af305126dc1f0cf3306aec3ba2b740c
AAGTCGTAACAAGGTTTCCGTAGGTGAACCTGCGGAAGGATCATTAAAAAGTTTAAGGGCCCCGGGGGGCCGTCTAATAAAATCCCGTAAGCCAGAAGGCACCAACCCCCAAGTCAAATTGGGTGTTGGTTGCCGGAACGGTGAACCCTTTGTGAAAACCCTTGTTGCTTCGGCAGCACCTCCCTCGAAAAGCCTCACGGTTTTCCTTTGGGGGGGTCAGCCTGCCGGCGGCACAAAAGTTAAAACCCTTTTTTATGCGAAAGCAGTTTTTAAAAAAAACGTCTGAGAACGCAGTCGAATGACACTTAAAACTTTCAACAACGGATCTCTTGGTTCCC
>6567278dc518e24eb313cfc693e9618a
GCCTTGGTCATTTAGAGGAAGTAAAAGTCGTAACAAGGTCTCCGTAGGTGAACCTGCGGAGGGATCATTAACGAATGGTCTCCTAGGCCTTCAACCCTTAAACCTGTGGAAGTGAGACGTGCTTCGGCCCTCTCTCATGGGAGGGCCGTCTCTATGCAGAATCAAGTCTTGTGTCTGAATCCAATAAAGATTTAAAACTTTCAACAAAGGATCTCTTGGCTCTTGCATCGATGAAGAACGCAGCAA
>60c72cc6ea967ae97b72c86c5e595a27
AAGTCGTAACAAGGTTTCCGTAGGTGAACCTGCGGAAGGATCATTACAGAGCTTCTAAGCTTAAGGGGATAAAACCTCTGAGCGAGAACTCCACCCTTTGTTTACATACCTTTGTTGCTTTAGCAGGCCCGCTCTCGAGCCGCCGGCAATAGCTGGTCCGCGCCTGCTAGAGGACCTAAAACTCATGTTAATAATATTGTCTGAGTACTATAATAATAGTTAAAACTTTCAACAACGGATCTCTTGGTTCTG
>ffbbcc236e64e00f8314f36440ca58a1
AAGTCGTAACAAGGTCTCCGTTGGTGAACCAGCGGAGGGATCATTACCGAGTTTACAAACTCCCAAACCCTTTGTGAACCTTACCATATTGTTGCTTCGGCGGGACCGCCCCGGCGCCTTCGGGCCCGGAACCAGGCGCCCGCCGGAGGCCCCAAACTCTTATGTCTTTAGTGGTTTTCTCCTCTGAGTGACACATAAACAAATAAATAAAAACTTTCAACAACGGATCTCTTGGTTCTG
>ad53a87bcccc45b59fecc2e4f7bcfa2b
AAGTCGTAACAAGGTTTCCGTAGGTGAACCTGCGGAAGGATCATTACAGAGTTCATGCCCTCGCGGGTAGATCTCCCACCCTTGAATACCTCTACCGTCGTTGCTTTGGCGGGCCGCCTCGGCTACCGGCTCTCGCTGGTGAGTGCCCGCCAAAGGACCCTCAAACTCTGAATATTAGTGTCGTCTGAGTACTATATAATAGCTAAAACTTTCAACAACGGATCTCTTGGTTCTG
>72663d62ecae66bc948aa3ebfe803a1f
GGTAGCCTTGGTCATTTAGAGGAAGTAAAAGTCGTAACAAGGTCTCCGTAGGTGAACCTGCGGAGGGATCATTATCAAGTGATTTGCCTTGTGGCTCTACCCTTTGAAACTGTGGAAGGGAAGTCTGCCTTGGCGTCTTGGACGCCAGATTTATGCCGAAAGAGTGTTTGGCTCCGAACCAGAGATGAAATTGAAAACTTTCAACAAAGGATCTCTTGGCTCTCGCATCGATGAAGAACGCAGCAAGGAG
>8d66fa9a32dbbbd447cd5908bba2814f
AAGTCGTAACAAGGTTTCCGTAGGTGAACCTGCGGAAGGATCATTAACGAATTCGAAACAAAGCGCCCTCGCGGCTGATGCTGGCCCCTCGGGGCACGTGCACGCCTCGGGCGCCTTCAATTCGCCTCCAACCCACCCTTGTGCACCCCCGCGTAGGCCGTCGATCACCTCGACGCCTGCGAATTTCGTCCACACCCCGATCGCATGTGTAAGAGTTTTTTTGAATGTGAATAACACAAATACAACTTTCAACAACGGATCTCTTGGCTCTC
>0143418fa6c2a76061480b51a0457c09
AAGTCGTAACAAGGTCTCCGTTGGTGAACCAGCGGAGGGATCATTATCGAGTTACAGAACTCCCAAACCTTTGTGAACATACCATCGTTGCTTCGGCGGGGACACCCGCCCCAGGACGCCCCGGCGCCCTGGGGAACCCGCCGGGGGACCCAAACTCTTGTTTCATTTTGGATACTCTGAGTATTATACAAATAAGCAATCAAAACTTTCAGCAACGGATCTCTTGGCTCTG
>7e640fca9a505158187969cbcbdf6ae5
AAGTCGTAACAAGGTTTCCGTAGGTGAACCTGCGGAAGGATCATTAATAAATCCAAAACCAAGTGGTGGGGGAGGGCCGGATGCTATTCTGCTTAACCGTGGAATAGCATCCTCCCCCCTCATCATTTACTCATCTTTGTGAACCGGCAATCTTTCTTCTTGAGAGCATCTGATTTGTTTCTAGTGCTCTTTGGAGGGGAGTTTGCTACACACACACGTCTTTTTTTTATATCAATACATTTGATGTCACTTTTTTATATTATTTGTGACTGTACTATGTGTAAACGTAGCAGTACCAATTCTAAATAAAAACAACTTTTGACAACGGATCTCTAGGTTCTC
>5ea1b995169a3aed43920b9bae49d2be
AAGTCGTAACAAGGTCTCCGTTGGTGAACCAGCGGAGGGATCATTACCGAGTTTACAACTCCCAAACCCCCTGTGAACTTATACCATTACTGTTGCTTCGGCGGGTTATTGCCCCGGGGAAAGGACCAGGTGCCGTCAAGGTTCCCTGCCCGCCCCCGGAAACAGGCGCCTGCCGGGGGACTCAAACTCTTCTGTATTTTTTATTTTACTGTTATACTGTCTGAGTAAAAAACTATAAATGAATCAAAACTTTCAACAACGGATCTCTTGGTTCTG
>3e14d9d1e49a0f598d5439606d825742
AGATCTAACTCGGTGACTGGAGTTCAGACGTGTGCTCTTCCGATCTATGAGCCTTGGTCATTTAGAGGAAGTAAACGATGCCGCATTCGATTTCGAGTAATTTTTAACGAATAGTTCGTTCGATCTTCGTACCATTTGATGTGATGCTGAACAGCAAACTTTCGTAAATCATGTTTCGGCGTTTGTAAAAGTGGTCGAATTAGATAACCGTTCGCAAATTTACGGCATCGATGAAGAACGCAGCTCGGGAAGATCGGAAGAGCGTCGTGTAGGGAAAGAGTGTGACTACGAGTGTA
>169b0290a41e6acea1f03c24c6e8081e
AAGTCGTAACAAGGTCTCCGTAGGTGAACCTGCGGAGGGATCATTACTGAGTGAGGGCCTTCGGGCTCGACCTCCAACCCTTTGTGAACCAAACTTGTTGCTTCGGGGGCGACCCTGCCGGCATTCGTCAGCGGGCGCCCCCGGAGGCCATCAAACACTGCATCTATGCGTCGGAGTTTAAATTCAATTAAACAAAACTTTCAACAACGGATCTCTTGGTTCTG
>640ccc5c8268707bbc434ccaa6550e3d
ACCGAGATCTACACTCGTAGTCACACTCTTTCCCTACACGACGCTCTTCCGATCTATGAGCCTTGGTCATTTAGAGGAAGTAACAGCATCGATGAAGAACGCAGCATGGCACGATGAAGAACGCAGCATGGCATGATGAAGAACGCAGCATCACCGACTGCCCATAGAAAGGGGGTGATGCTCTTCCGATCTGTTTCGCTTGGTCATTTAGAGGAAGTAATATAGCATCGATGAAGAACGCAGCTCGGGAAGATCGGAAGAGCACACGTCTGAACTCCAGTCACCGAGTTAGATCTCGTATGCCG
>6d78a33c4ac6dfc5e267c329b5fbc3ed
AGTAAGAGCGGACTCGGTGAAGAAGGCCCGGAGCCACGGCATCAGCCCGCCCGTATGATAAGGCGGCAGTAAGGTATAGGTCGGGAGCGCTTCTTGCTGGAGAAATTGCTGTAAGCCGGCGGTCGCAGCGCGCAGCGTCTGCGGTGTATGGCGAGCAAGCTTGAGTTTCCCACCTGTACCGCCAGTCGGCAGGTACAGGTAGGTCGCAGTAAGCTCGTCGGCAGGCA
>9edd40cd74b03189552fa0038947111f
CGACAGAAGAAGCTGAACATAAAGCAGAATGGCATACAGTAGAAGATGTAAAGAGGAGAGTGTAACGATTTGGAAAGAAGTTTAACGATGGAGTTAGTCCGTGTGACGGAGGCGGCGGCACTTGCATCGGCACGATGGATGGGACGCGGCAATAAAAATGAAGCGGACGACGCAGCAACGAATGCAATGCGTACTGTATTTGACACGATTCCGATGCGTGGGACAGTCG
>841944e55c855f9a7ed191cd11b8e6e9
TCTTGGTCATTTAGAGGAAGTAACTGAACTGGTTTATAGGAAGGACGTGCGGCCTCTTGAGGATGAAATTTTTCGATATCTTCGGCACAAGAATCAGCTTTGGTTGCTCTTCGATAACGTCGATAAGGGTTGGCCCGCACACGGCTTGACTGAGGGCGATGTGCTCATAGTACGAGGTCTACTTGAGGCCACGCGAAAAATCGAGCACGCATGTCAAAAGCACGGCATCGATGAAGAACGCAGCG
>a93ff78d56c0f114f040fd0c6ff7c49b
GAAGTAAAAGTCGTAACAAGGTTTTCGTAGGTGAACCTGCGGAAGGATCATTAGTGAATCATCGGATTCCTCTGCAAAGAGAAGGTCCGGATCTACTACCACACACACTTGTGCACTTGTCACTTTTTTACAATTCATTTTGTATAACACTTTTGCATTGAAACCAGTTTCTAAAAAAAGTGATAAAGAAAGAAAAACTTTCAGCAATGGATCTCTTGGCTCTCGCATC
>9615038cd6ca4e2a05a10c33f0d27bcd
AGCCGCTTCCCATACAGCCTGATGGATGGATTGTAACCGTCTATCCCGGATTTGAATCCTCTACAGAAGAAGCTTATGGAAACTGCATTCCAAACCCCGATCCCGATTTTGAAATTGAGACGATTCTGATGGAAGAGGACCCGGAAGAGTGGCAATATCTGCTGAGCAATGATCTGGAACAGACGATCTTCCCCAGGTATGAGCTGGTAGGAAATATAAAAGATCAGATGACCGAGTTTGGTGCTTCCTAT
>a81cf80c33ae12af424b3433235f0282
AAGTCGTAACAAGGTTTTCGTAGGTGAACCTGCGGAAGGATCATTAATGAATACACAAGAGTGCTCGCAAGAGGCTCGTTTCATTTAATCACACACACTTTGTGCACTTGAAATCAGCTCGGATTCGCGTCCTTGCTCCTTTCACACACTTTGCTATTGAAGGAACACGAATGTAAATTCATAACAAACGAAAGTACAACTTTCAGCAACGGATTTCTTGGCTCTC
>d516428906b18863774f6dd7b11a1036
AAGTCGTAACAAGGTTTCCGTAGGTGAACCTGCGGAAGGATCATTACCGAGTGAGGGCCCTCTGGGTCCAACCTCCCACCCGTGTTTACCATACCCTGTTGCTTCGGCGGGCCCGCCCTCAGCGGCCGCCGGGAGGGCCCCTTGCGCCTCCGGGCCCGCGCCCGCCGAAGACACCTGTGAACGCTTCTATTGAAGATTGCAGTCTGAGTGATTTTTTCCAAATCAATCAAAACTTTCAACAACGGATCTCTTGGTTCCG
>160cd59f589a72cf99babeaa2ec5c37f
TTTAGAGGAAGTAAGCATCTGTTGTCCAGAGATAATACCAGGGATTGGCTTTCTCATTGGCGAGGGCGAGTGATAGATATTTTATGCTGTTTTCAAGATCCTTTTCTTCGAAATAGATTTTACCCAGGAAAAAAGCAGCTTCATCATCGTTGGGATTTTCTTCAAGTAGTGCTTTATAAATCGCCAGAGCTTCTTCAGTACTACCTGTGATGAGGCGACTTTGGGCATCGATGAAG
>af8e810aca697f44ddbeedb7dd4a567f
CACGACGCTCTTCCGATCTACTGATCTTGGTCATTTAGAGGAAGTAACATGGGCCTCTCGTGTGCCCCCTTTCCGCGAGCAAATCGCCGACGTCTCCTAAGGGTGATTTCAGTCGTCGCCGGATGGTGTATTATACAGACGCGAGGCGGCGGCGGTGACTGCCGCGGGACGCATACAATCCGAATGTTCGCGGTTTGTGCGCCAATCGACGGTGGAAGGGAATGGCATCGATGAAGAACGCAGCTCGGGAAGATCGGAAGAGCACACGT
>4e2244482b9ee5bf3adb7598d865b7fe
GTCGTAACAAGGTTTCCGTAGGTGAACCTGCGGAAGGATCATTGTCGATGCCTTACATGCAGTCCAACACGTGAATCAGTTTGAATACATATGGTTGGCTTGAGGTGTTCTACACCTCGGCTTACCTCTTGGTTCAGAGGAAGACGACGAAGTGCGTCCTCCTTTGTGCCAAAACTCAAACCCCGGCGCTGAATGCGTCAAGGAATTTAAATTTTGCTCTGAGCACACCTGCATGGCACCGGAGACGGTTTTCGTGCGTGTTGTGTTTTGACACATGATATAGAATGACTCTCGGCAACGGATATCTAGGCTCTT
>27710e36b6778f21fd5ec34ef494bf59
GTCGTCAGTCGTACGCTTGGTCATTTAGAGGAAGTAATAGCATCGATGAAGAACGCAGCATCACCGACTACCCATGAGAGAGGATGATGCTCTTCCGGTCCCGTACGCTTGGTCATTTAGAGGAAGTAATATAGCATCGATGAAGAACGCAGCGCTGTAGCATCGATGAAGAACGCAGCGTCGTCAGTCGTACGCTTGGTCATTTAGAGGAAGTAATATATATAGCATCGATGAAGAACGCAGCGTCGTCAGTCGTACGCTTGGTCATTTAGAGGAAGTAATATATATAGCATCGATGAAGAACGCAGCATCACCGACTGCCCATGAGAGAGGATGATGCTCTCCCGATCTCGTACGCTTGGTCATTTAGAGGAAGTAATATAATGCATCGATGAAGAACGCAGCTGCCGAGCATCGATGAAGAACGCAGCGTACTTA
>2ff3e5061d81c3f218b3d822e9f0e31b
GAGGAAGTAAAAGTCGTAACAAGGTTTCCGTAGGTGAACCTGCGGAAGGATCATTACTGATTTGCTTAATTGCACCACATGTGTTTTTCTTTGAAACAAACTTTCTTTGGCGGTGGGCCCAGCCTGCCGCCAGAGGTCTAAACTTACAACCAATTTTTTATCAACTTGTCACACCAGATTATTACTAATAGTCAAAACTTTCAACAACGGATCTCTTGGTTCTCGCATCGAT
>ff300b298df527da1f81fb3a0c4206dd
GTCATTTAGAGGAAGTAAAAGTCGTAACAAGGTTTCTGTAGGTGAACCTGCAGAAGGATCATTAGTGAATTAATAGAGCGTCCTTTGGGAGCTCGAACATCACTCTTAAACACCCACCGTGAACTGTAACCGTTTTTTTACGCATACAAGTAAATAGCAAGTCTCCTGTGTATTGCAGGTAATATAAATAAATAAAACTTTCAACAACGGATGTCTTGGCTCTCGCATCGATGAAGAACG
>a03f19a4b61a5a6a8435b7e66c41d22f
AAGTCGTAACAAGGTCTCCGTTGGTGAACCAGCGGAGGGATCATTACCGAGTTTACAACTCCCAAACCCATGTGAACATACCTGTCTTGTTGCTTCGGCGGCGCCCACGGCCCTCACGGGCTTGGGGCCCGCCAGAGGACCCAAACAAAACTCTTTGCATTTTGAATACAGTATTCTGAGTGACATGATTAAATAAAATCAAAACTTTCAACAACGGATCTCTTGGCTCTG
>3c22c2f89a4d22d22f7ab75ae5bcdcc8
TAGCCTTGGTCATTTAGAGGAAGTAAAAGTCGTAACAAGGTTTCCGTAGGTGAACCTGCGGAAGGATCATTAATGATTTTTTAAGCAAACCAAGCTTTTTTTATAAAAAGTGAGGTTTTGCGAATGTATTTAAAACCCCCACTCTTTTAAAAAAATATATATATTTCATTCATATAAAATGAATAAAAAAAAGATCACTTTCAACAACGGATCTCTTGGCTCTCGCATCGATGAAGAACGCAGCAAGG
>6aced38af33157a44fc5af7dd8acd7ce
AAGTCGTAACAAGGTCTCCGTAGGTGAACCTGCGGAGGGATCATTACCGAGTTCATGCCCTTACGGGTAGACCTCCCACCCTATGTGATTATTACCTTTGTTGCTTTGGCAGGCCGTCAGGCTTCGGTCCGGCTACCGGCTCAGGCTGGTAAGCGCCTGCCAGAGGACCCCAAACTCTGAATATTAGTGTTGTCTGAGTACTATAAAATAAGTTAAAACTTTCAACAACGGATCTCTTGGTTCTG
>34522fb5a132ab20aced606b233d555c
AAGTCGTAACAAGGTCTCCGTTGGTGAACCAGCGGAGGGATCATTACCGAGTTTACAACTCCCAAACCCCTGTGAACTTATACCTTTACTGTTGCTTCGGCGGGTTATTGCCCCGGGGAAACAGGCGGCCGTCAGGTCCCTGCCCACCCGGAAACAGGCGCCCGCCGGGGGACTCAAACTCTTCTGTATTTTTTTGTTTACTGTATACTGTCTGAGTAAAAATTCATAATGAATCAAAACTTTCAACAACGGATCTCTTGGTTCTG
>21394a3ea39b1ff90f09b4beb473a0b9
AAGTCGTAACAAGGTAACCGTAGGTGAACCTGCGGAAGGATCATTATCGAATGAACGAAGCGCGCGGTTGCTGCTGGTCGTTCGCGCGACAACGTGCACGCCGCCGTTTCTCTTTCATCCATCCACCCCTTCTGTGCACTTTCCGTGGACCGCGAATCTCTCGCGGTCTATGATTTACACACTCCGTAACCTGCGAATGAATGCATCGTTCGAGCATTTCGTCTCGATATAATCTAATACAACTTTCAACAACGGATCTCTTGGCTCTC
>13b56d515b34ff2aed9bceecb46198b6
GGTAGCCTTGGTCATTTAGAGGAAGTAAAAGTCGTAACAAGGTCTCCGTAGGTGAACCTGCGGAGGGATCATTATCAAGTGATTTGCCTTGTGGCTCTACCCTTTGAAACTGTGGAAGGAAAGTCTGCCTTGGCGCCGACGGCGTCAGATTTATGCTGAAAGTGTGTTTGGCTCTGAACCAGAGATGAATTGAAAAACTTTCAACAAAGGATCTCTTGGCTCTCGCATCGATGAAGAACGCAGCAAGGAG
>191e424623d0bcab9b26622ecfd5ea8d
AAGTCGTAACAAGGTTTCCGTAGGTGAACCTGCGGAAGGATCATTACCGAGTTAGGGTCTCCTTCGTGAGGCCCGACCTCCCAACCCTGTGTCTAACAAACCTGTATGTGTTGCTTCGGCGGAACGGCAGTCACCCCTCCGGGGGAGACCGTCGCCGGGGGCGTCCAGCCCTTGGAGAGCGTCCGCCGATGGCCCAACCAAACAAACTCCCAAACCAAATAATAGTACCTAAAACTTCTGAATCAGACTTTTGATATACCAATCAAAAACAAAACTTTCAACAACGGATCTCTTGGTTCTG
>e6dc60a75fdf6ab53cc09bcba2ee13a1
AGTAAAAGTCGTAACAAGGTCTCCGTAGGTGAACCTGCGGAGGGATCATTACCGAGTGAGGGTTTCGGCCCGACCTCCAACCCTTTGTGAATCAAACCTGTTGCTTCGGGGGCGACCCTGCCGTTCGCGGCGCGGCGCCCCCGGGGGAAATCAAACACTGCGTCAATTTGTGTCGGAGTACTTGTTAATAAACAAAACTTTCAACAACGGATCTCTTGGTTCTGGCA
>5a69db678022023ed20588d67bb71b1d
GTCATTTAGAGGAAGTAATGACCGTTGGTGAACTATCCAGTACTAGTATCAAAAAAGCTGCCCAGTATTCAAAAAGAAATGAAAGCGGCTTAAGTACAATATTCAATTTTCATCATTTAAAAGTAGATTATAAAGACGGAAATAAATGGGCTTTAAAACCGTTTGATTTTCTAGAACTCAAAGAATTATACGCTTCATGGCAATTGGGCATGATTAAAGAAAATGCATCGATGAAGAACG
>6311a30cb83bdfcc67bf259d3b1f466b
CTTTGATCCTTGCTCCGATCTTTTCCACGAAGCAGATGGAGCTCCCCCGAAGGATCGCGTTCGATGCGCGCGTAATGACCGGTCGCGATGTGGGTGGCGCCCAGCTCCTCGGCGATCGTCAGGAGACTCTCGAGCTTCACCGACTGGTTGCAGTGCACGCAGGGGCTCGGGGTCGTTCCGGCGCGATAGGCATCGATGAAGAACGCAGCGTCGTCAGTCGTACGCTTGGTCATTTAGAGGAAGTAATATATAGCATCGATGAAGAACGCAGCGTCGTCAGTCGTACGCTTGGTCATTTAGAGGAAGTAATATAAT
>4f269ff0e3dfa282310fd10d6d4b873c
CCGATCTACTGATCTTGGTCATTTAGAGGAAGTAACTTTGATCCTTGCTCCGATCTTTTCCACGAAGCAGATAAAACTCCCCCGAAGGATCGCGTTCGATGCGCGCGTAATGACCGGTCGCGATGTGGGTGGCGCCCAGCTCCTCGGCGATCGTCAGGAGACTCTCGAGCTTCACCGACTGGTTGCAGTGCACGCAGGGGCTCGGGGTCGTTCCGGCGCGATAGGCATCGATGAAGAACGCAGCGTCGTCAGATCGG
>2b6a45cdb3d3b40973a2c91071044bad
CCCCCCCTTTTCAAGCAGAAGACGGCATACGAGATCAAGCAGTGTGACTGGAGTTCAGACGTGTGCTCTTCCGATCTACTGATCTTGGTCATTTAGAGGAAGTAAGAGAAGACTTGTTGGCATAACCCATATCAGCTCCAAAATCAAAATCTGACGAACTCCCCGGCGCCAGGACCGTAAAATTGGATTGCAATTGTTCCTGTCCCCTGAATACATCCACTACCGCATCGATGAAGAACGCAGCGTCGTCAGATCGGAAGAGCGTCGTGTAGGGAAAGAGTGTTCGTCTGAGTGTAGATCTCGGTGGTCGCCGTATCATTAAAAAAA
>fe5b5211fb7c2a2b09b75bce9d8aca45
TACGAGATCAAGCAGTGTGACTGGAGTTCAGACGTGTGCTCTTCCGATCTACTGATCTTGGTCATTTAGAGGAAGTAATGTTGCGCACATAGGTGACATGCGCCGTGCCAAAGATGTGCCGCAGCAGCCTGAACAGCACATCAAAGACGATGACGGGCCGCGCATTGCCGATATGAGCAAGGTCGTAGACCGTCGGTCCGCATACATACATGCGCACATTGGTGGCATCGATGAAGAACGCAGCGTCGTCAGATCGGAAGAGCGTCGTGTAGGGAAAGAGTGTTCGTCTGAGTGTAGATC
>319d96b86174449da86a5324fd1b88e1
CACGACGCTCTTCCGATCTACTGATCTTGGTCATTTAGAGGAAGTAACCGGTGGAAATAACGGTGGAATCGGAGGGGATCCTATTGAGCCTGAACCTGAACACGAGTTTATGGCAAGAATTGACGGAACAAACTTTAATCCCCATCGTGTCTTGCTTTCAGAAACCACAGTTGGAGGTGTCTCCATGTTTAAAATAGAAGCTTTTTCACTAAGAGAGATGATTCGCATCGATGAAGAACGCAGCGTCGTCAGATCGGAAGAGCACACGT
>55d5a1e99c54f778571ed76a62022821
GAGATCTACACCTTCACCAACACTCTTTCCCTACACGACGCTCTTCCGATCTACTGATCTTGGTCATTTAGAGGAAGTAAAAGTCGTAACAAGGTTTCCGTAGGTGAACCTGCGGAAGGATCATTAAAAAATACATTACACATTGTTTTTGCGAACAAAAAAATAAATTTTTTTATTCGAATTTCTTAATATCAAAACTTTCAACAACGGATCTCTTGGTTCTCGCATCGATGAAGAACGCAGCGTCGTCAGATCGGAAGAGCACACGTCTGAACTCCAGTCACTGGCTCTTATCTCGTATG
>506d13ec07c76d8109b08276d2c652a6
AGAAAAGCATCCCCTTTCTTTACTTTTTCTTTATGAAGCAAATCCGGTAAATTTCCTGAATGAAGGTGTTTTAAATATTCTTCCGGAGTGGAATCTTCTTTAAAACCGATTAATAATTCAGATTCCGGCCGACTTTGAAGGATGTACCACATCTCTGTCTTTCCATAAGACTGATGTCTCTCTTCAGCCAGCCGATCGCCCGGATGAACCTGAACAGAAAGAACTTCTGAG
>d9a6938129551daf771a1f6464c507d1
CGAGATCTACACGTTAAGGCACACTCTTTCCCTACACGACGCTCTTCCGATCTCGTACGCTTGGTCATTTAGAGGAAGTAAAAGTCGTAACAAGGTTTCCGTAGGTGAACCTGCGGAAGGATCATTATGAATTAATAATATTTGTGAAATTTCAACAAACAACAATAATCATACAATCAAAACAAAAATAATTAAAACTTTTAACAATGGATCTCTTGGTTCTCGCATCGATGAAGAACGCAGCGTACTTAGATCGGAAGAGCACACGTCTGAACTCCAGTCACACCTTCGAATCTCGGGTTT
>bed567843b30e9931e524a318579c895
GGAAGTAAAAGTCGTAACAAGGTTTCCGTAGGTGAACCTGCGGAAGGATCATTACCTAGAGTTGCGGGCTTTGCCTGCCATCTCTTACCCATGTCTTTTGAGTACCTTCGTTTCCTCGGCGGGTTCGCCCGCCGGTTGGACAACACTTAAACCCTTTGTAATTGAAATCAGCGTCTGAAAAACTTTAATAGTTACAACTTTCAACAACGGATCTCTTGGTTCTGGCATCG
>6df8cbbaa3bb7f55916be99d0d5e4e9d
TATATATAGCATCGATGAAGAACGCAGCGTCGTCAGTCGTACGCTTGGTCATTTAGAGGAAGTAAAAGTCGTAACAAGGTCTCCGTTGGTGAACCAGCGGAGGGATCATTACTGAGTACTACACTCTCTACCCTTTGTGAACTATTATACCTGTTGCTTCGGCGGCGCCCGCAAGGGTGCCCGCCGGTCTCATCAGAATCTCTGTTTTCGAACCCGACGATACTTCTGAGTGTTCTTAGCGAACTGTCAAAACTTTTAACAACGGATCTCTTGGCTCCA
>6e117962aa6fdb2e34727dd514f07b10
TGATCTTGGTCATTTAGAGGAAGTAATGGCCGATTGCTTGTCCCTCGACCATTACTTAAACGTAGATGACCATGATCTATTCGTAGCAGCGAAAGCGTGGGTTCAATCGGAAGACGATATTTTATCGGACTTGGCGGCGCGATTTGTGCATCGAAAACTATTTAAAGCCGTTTTTCGCCATTTACCGGCTCGCGTTTCAGATAAACATATTGAGCAAGCGGCTTGCATCGATGAAGAACGCAGCTCGG
>4b97e4fc15656d306eaaa882e2f6e3bd
AGTGATGTGCTCAAAACGTGCAGAAAATTTAATATTATGCCGATCGTGACACTTCATCACTTTACTTCCCCTCAATGGCTGATACGTGCTGGTGGTTGGGAATCGGAAGAGACGCCGCAAAAATTCGCGAATTATTGTGAGCATGTTATGCGTGAACTAGGCGATGACATGCCATATGTATGTACGATTAACGAAGCGAACATTTCGATTGGCATTGCCAAGATTATGAAGCGCCACCAAGCACAAGGAACTGCACAAGTGG
>74d86630a2189227fb740c45f55d52bf
TCGTAGTCACACTCTGTCCCTACACGACGCTCTTCCGATCTATGAGCCTTGGTCATTTAGAGGAAGTAATATATATAGCATCGATGAAGAACGCAGCATCACCGACTGCCCATAGAGAGGATGATGCTCTCCCGATCTCGTACGCTTGGTCATTTAGAGGAAGTAATATATAGCATCGATGAAGAACGCAGCCTTCGAGCATCGATGAAGAACGCAGCGAATGAGCATCGATGAAGAACGCAGCGTACTTAGATCGGAAGAGCACACGTCTGAACTCCAGTCACCGAGTTA
>077a85dd4039a8fadd370dd5db55e623
AATAGAATCGATGAAGAACGCAGCGTCGTCAGTCGTACGCTTGGTCATTTAGAGGAAGTAATAGCATCGATGAAGAACGCAGCGTCGTCAGTCGTACGCTTGGTCATTTAGAGGAAGTAATATAATGCATCGATGAAGAACGCAGCATCACCGGCTGCCCATGAGAGAGGATGATGCTCTTCCGATCTCGTACACTTGGTCATTTAGAGGAAGTAATATATATAGCATCGATGAAGAACGCAGCGTCGTCAGTCGTACGCTTGGTCATTTAGAGGAAGTAAGCATCGATGAAGAACGCAGCGTCGTCTGGTAGCCTTGGTCATTTAGAGGAAGTAATATAATGCATCGATGAAGAACGCAGCGTCGTCTGGTAGCCTTGGTCATTTAGAGGAAGTAATATATATAGCATCGATGAAGAACGCAGCGTACTTAGATCGG
>5e3833b1631cce883a48e16dd15341ef
GGTGACTGGAGTTCAGACGTGTGCTCTTCCGATCTATGAGCCTTGGTCATTTAGAGGAAGTAAAAGTCGTAACAAGGCATCGATGAAGAACGCAGCTGACATGCATCGATGTGGAAGTAAAAGTCGTAACAAGGCATCGATGAAGAACGCAGCGTCGTCAGTCGTACGCTTGGTCATTTAGAGGAAGTAATATATATAGCATCGATGAAGAACGCAGCATGGCAGCATCGATGAAGAACGCAGCGTACTTAGATCGGAAGAGCGTCGTGTAGGGAAAGAGTGTGA
>d255d4f94371613bc90f473c9546d290
GGTCATTTAGAGGAAGTAAAAGTCGTAACAAGGCATCGATGAAGAACGCAGCGTCGTCAGTCGTACGCTTGGTCATTTAGAGGAAGTAATTGGCATCGATGAAGAACGCAGCGTCGTCACCCGCTGGTAGCCTTGGTCATTTAGAGGAAGTAATATATATAGCATCGATGAAGAACGCAGCGTCGTCAGTCGTACGCTTGGTCATTTAGAGGAAGTAATATATATAGCATCGATGAAGAACGCAGCGTCGTCTGGTAGCCTTGGTCATTTAGAGGAAGTAAGCATCGATGAAGAACGCAGCTGCCGACTGCCCATAGAGAGGATGATGCTCTTCCGATCTCGTACGCTTGGTCATTTAGAGGAAGTAAGCATCGATGAAGA
>ed191c2cc19b4bbf522acd90788d126c
GAGGAAGTAAAAGTCGTAACAAGGTCTCCGTTGGTGAACCAGCGGAGGGATCATTACCGAGTTTTCAACTCCCAAACCCACTGTGAACATATACCTTTGTTTTCGTTGCCTCGGCGGTTCGCGCCGCCGGGTGACACCTAAACCCTGATTTAATTACAGAAGTCTTTCTGAGTAAAAACATTCTAAATGAATCAAAACTTTCAACAACGGATCTCTTGGTTCTGGCATCGAT
>11ea90024b6f4bf84840f91b84c0e1ce
AAGTCGTAACAAGGTTTCCGTAGGTGAACCTGCGGAAGGATCATTACCGAGTGCAGGTCTGCCCCCGGGCAGGCCTAACCTCCCACCCGTGAATACCTGACCAACGTTGCTTCGGCGGTGCGCCCCCCCGGGGGTAGCCGCCGGAGACCACACCGAACCTCCTGTCTTTAGTGTTGTCTGAGCTTGATAGCAAACCTATTAAAACTTTCAACAATGGATCTCTTGGTTCCG
>a0bfbf39a4d4f96e7482041c0604fd87
TAGCCTTGGTCATTTAGAGGAAGTAAAAGTCGTAACAAGGTTTCCGTAGGTGAACCTGCGGAAGGATCATTAGTGATATAAGCATATAGGCCGTCAGGTCTATATGCTAACCTTCTACTATACCAACCACTGTTTAAAAATGTTACTAGAATGTCATAGTGCGCTACTTAGCCACGAAAAAGAAAGCTTTAATAAAACTTTCAGCAATGGATCTCTTGGTTCAGGCATCGATGAAGAACGCAGCAAGG
>7cb9676e010b1574768fbe0fcb63351f
TGGTAGCCTTGGTCATTTAGAGGAAGTAAAAGTCGTAACAAGGTCTCCGTAGGTGAACCTGCGGAGGGATCATTAATGAATGGCCCTCTTGGGCCTTCAACCCTCAAAAACCGTGGAATCTTTCCGTGCTTCGACGCCCTCGTGGCGTCGTATTAATGCAATCGAATTGTCTGTCTGAATCCTATCTAGAATTAAAACTTTCAACAAAGGATCCCTTGGCTCTTGCATCGATGAAGAACGCAGCAAGGAGA
>8b76c0b1bab225f17b49f933c623518c
AAGTCGTAACAAGGTTTCCGTAGGTGAACCTGCGGAAGGATCATTACCGAGTGCGGCCCCTTCGGGGTGCCAACCTCCCATCCGTGTCTCCGTACCACGTTGCTTCGGCGGGCCCGCCCCCAACCTTGGGGGCCGCCATGGGGCTTCGGCCCCCGTGCGAGCGCCCGCCGGGGACCACACGAACGCTGTCTGAAGACTGCCGTCTGAGTGGATTTCTAAAATCAGTCAAAACTTTCAACAACGGATCTCTTGGTTCCG
>d41761cb3dbb77d3aea90bc9c7b6bf30
TCCGATCTGGTAGCCTTGGTCATTTAGAGGAAGTAAAAGTCGTAACAAGGCATCGATGAAGAACGCAGCGTAGCCAGCATCGATGTGGAAGTAAAAGTCGTAACAAGGCATCGATTGAAGAACGCAGCGGAACTACATCGATGTGGAAGTAAAAGTCGTAACAAGGCATCGATGAAGAACGCAGCGCGGACATGCACCGATGTGGAAGTAAAAGTCGTAACAAGGCATCGATGAAGAACGCAGCAAGGAGAGATCGGA
>13fadaad073a50c0efce943682796993
CCTACACGACGCTCTTCCGATCTGGTAGCCTTGGTCATTTAGAGGAAGTAAAAGTCGTAACAAGGTTTCCGTAGGTGAACCTGCGGAAGGATCATTGATGAAACATCGACCTTAAAACCGAGGAAGCTAGCTGTGCTTCGACGCTCTGCGTCGCATTAATGCTGAAACGTCTGTGTCTGAATCTACAAGAATTAAAACTTTCAACAAAGGATCCCTTGGCTCTTGCATCGATGAAGAACGCAGCAAGGAGAGATCGGAAGAGCACACGTCTGA
>0dddae38eaf645d1f49648321e4dd071
CTACACGACGCTCTTCCGATCTATGAGCCTTGGTCATTTAGAGGAAGTAAAAGTCGTAACAAGGTTTCCGTAGGTGAACCTGCGGAAGGATCATTAGGGGGGAAGTGTGGGCTTGTCCATGTGGGGTATGGGAGCATGGACAGAGCACAATTTAGGCTTCTGTTGTAGTGATTGTTGGTGAGTGGAAATGGTAAATACTTTTAACAAGGGATCTCTAGGCTCTTGCATCGATGAAGAACGCAGCTCGGGAAGATCGGAAGAGCACACGTCTG
>7cf6240948ace5456a5c10d28482967f
AAGTCGTAACAAGGTCTCCGTTGGTGAACCAGCGGAGGGATCATTACCGAGTTGTAACACTCACAAACCCACTGCAAACGTACCCATTTTGGCGACTCCGGCAGGCGGCCCCAGGGCGGGGCCTCAGCCTTTTCAGGCGCCTGCCGAAGGTGCCGCAATTTTACTCTGTAAATCATGTATTCTGAGTCCTGAGACAAAATATCAAAATTTTCAATTGTGGATCTCTTGGTTCTG
>d1ec54f0d0f34aea74ee251793781c2d
AAGTCGTAACAAGGTTTCCGTAGGTGAACCTGCGGAAGGATCATTACCAAGAGAAATCTTTCAACACTGAAAGATCTTTTCCTTTGTGCTGGCTTTGACCGTATGTAATTTTGGGACTTTAAAATGGTTCGCAAGGGCCGGTCCCAAAAACAATATATCATCCTTATGAAATTTTTTCTGAACAATTAAACAAATGATTTTAATAATCTGTTTAAAACAACTTTCAACAACGGATCTCTTGGTTCTC
>439d33fcf8b9013bb19dad18567ac6d6
TACACTCGTAGTCACACTCTTTCCCTACACGACGCTCTTCCGATCTATGAGCCTTGGTCATTTAGAGGAAGTAAACGATGCCGCATTCGATTTCGAGTAATTTTTAACGAATAGTTCGTTCGATCTTCGTACCATTTGATGTGATGCTGAACAGCAAACTTTCGTAAATCATGTTTCGGCGTTTGTAAAAGTGGTCGAATTAGATAACCGTTCGCAAATTTACGGCATCGATGAAGAACGCAGCTCGGGAAGATCGGAAGAGCACACGTCTGAACTCCAGTCACCGAGTTAGATCT
>f4bc810ad5523ad29176b685cff82936
AACCTGATTATGTCATTGTTACAACGGTAGACTGTACTCACCATGAGTATATTATAAAAGCTTTGGAAGCAGGTTGTGATGTTATTTCAGAAAAACCAATGACCATTGATGCAGAAAAATGCAATGCTATTTTAGAAGCAGAGAAGAGATCAGGGAAACAAGTGCAAGTTACTTTTAACATGCGTTTTATGCCTTATATGCAAAGAGTAAAGCAGTTAATACAAGAAGGACTTGTTGGAGATATTCTGAGTATTGATCTTGAATGGCATTTGGATACAAGACATGGAGCGGATTATTTTAGAAGATG
>b796146f6289c06f23c055d537ed081c
ATCTTGGTCATTTAGAGGAAGTAAGCAGTTTTGAATACGACGAAATTTTCAAGGCAGTGGGAGCCGGGGAAATTTCTGCCGGAATGGTCACTCTTACAGCTATTTTGATTTTCATCGGAGCTGTGGGGAAATCAGGTCAGTTTCCGCTCCATTCATGGCTTCCTGATGCGATGGAAGGTCCGACTCCTGTATCTGCGTTAATCCATGCTGCCACAATGGTTGCAGCATCGATGAAGAACGCAGCGT
>d6b96d8f2f3ec61eed0b2a5776dd89a6
CTACTGATCTTGGTCATTTAGAGGAAGTAATGCTATCGGCATCAGCTCTAGGCTGGCGCACCCGGACGACGACGATCGTTTCCGACGTTTCCTTTACGCTGGCAGAGAAGGAAATGCTGGGCCTGGTGGGGCCAAACGGCTCCGGTAAATCCACGCTCTTGCGCCTCCTCGCCGGCGTAAGGGAACCGACGACCGGCGGCGCAATGCTCGGAGATCGCAATCTTGCATCGATGAAGAACGCAGCGTCGTCAG
>94a6d641b09492e975b3f22da4ef831d
GGAAGCATTGCCAGTCATCAAAAAGCTTGTCGAAGATGTCGGAGAAACGGTTCATCTCGTAATCCTGGATGGAACAGAAGTCATTTACTTGCATATAGAAGAATGCAAACAAGCGGTGCGTATCTTCAGCCATATCGGAAAGCGCAATCCCGCCTATTGCACGAGCTCCGGCAAAGCGATCCTTGCGTTCCAGAATGAAGATCGGCTCCAACAAGTCATAGACAATGGGTTGCATAAAATTAGGCCGAATACGATCACTGATCCAGAGGAATTCCGAGCACATTTGAAAGCCGTAAGGGAAAGAGGCTATTCCTTTA
>1d2001be91ea2199e2dc0dd33aeffce8
TGATCTTGGTCATTTAGAGGAAGTAATGAAGATCAACAGGCGTCAATTCGTCGGAGGTGCACTGGGAGCAACGGCCCTTTCTGCATTGCCGCTGCCAGCCATAGGACAGTCAGGACCGATCCGTATTGGCTGCGTTACCAGCCTTGTGGGCGGCTATAGCCTTTTCGGTGAAGCGCATGCCCGTGGCATGCAGATCGCTGCCGAGATGATCAATGCCGATGGCGGCATCGATGAAGAACGCAGCGTCG
>3f904cfc1c437fbaf897da1bc343d7eb
GGAAGTAAAAGTCGTAACAAGGTTTCCGTAGGTGAACCTGCGGAAGGATCATTCATAATAAGTGTTTATGGCACTTCTTAAATCCATATCCACCTTGTGTGCAATGTCAGCCGTTTTCTTTATGAAAGCGGCCAAACATCAACTTATTTTTTAACTGTCTGTCTGAAAACTATTATGAATAAACAATTCAAATACAACTTTCAACAACGGATCTCTTGGCTCTCGCATCG
>0b1959fec61c6c3fadf0d11ded58a855
CCCCCCCCCCCCCCCCCCCCCCCCCCCCCCCCCCCCCCCCCCCCCCCCTTTTCAAGCAGAAGACGGCATACGAGATCTAACTCGGTGACTGGAGTTCAGACGTGTGCTCTTCCGATCTGTTTCGCTTGGTCATTTAGAGGAAGTAAAAGTCGTAACAAGGCATCGATGAAGAACGCAGCGCTGTAAGCCGTACGCTTGGTCATTTAGAGGAAGTAATATATATAGCATCGATGAAGAACGCAGCGTCGTCAGTCGTACGCTTGGTCATTTAGAGGAAGTAATATATATAGCATCGATGAAGAACGCAGCGTCGTCAGATCGGAAGAGCGTCGTGTAGGGAAAGAGTGTTCGTCTGAGTGTAGATCTCGGTGGTCGCCGGATCATTAAAAAGGGGGGGGGGGGGGGGGGGGGGGGGGGGGGGGGGGGGGGGGGGGGGGG
>41f6e9168f279a1ebe41133c5b8bd7a7
GCACACTCTTTCCCTACACGACGCTCTTCCGATCTCGTACGCTTGGTCATTTAGAGGAAGTAAAAGTCGTAACAAGGTTTCCGTAGGTGAACCTGCGGAAGGATCATTACTGTGAATTAACTTCCACACATGCGTGAGCGCACAAAACACATAAACCGTGAGTATTTCTAGTCGAAACTTGAAAAAAAAATACAAAACTTTCAACAACGGATCTCTTGGTTCTCGCATCGATGAAGAACGCAGCGTACTTAGATCGGAAGAGCACACGTCTGAACTCCAGTCACA
>fb9b74d8cca67939cfcc55efcd847538
ATCTGTTTCGCTTGGTCATTTAGAGGAAGTAAAAGTCGTAACAAGGTTTCCGTAGGTGAACCTGCGGAAGGATCAGAGCAGAATTCCTCAATTTCTTCCGTAAGGAAGAAATTGATTGAGCACAGGGCCACGAGAGTGGTTCTGATGTTGACGCTTGCAATGTTTGACAGAGTGAGAGAAAAAAAGTAATTATACAACTTTTAACAATGGATCTCTTGGCTCTTGCATCGATGAAGAACGCAGCTCGGGAAGAT
>77f71c26f8a0ae6c4b8ea10f4111d8ab
AAGTCGTAACAAGGTTTCCGTAGGTGAACCTGCGGAAGGATCATTAACGAATAGTGAGGACTTGGTTGTAGCTGGCTTTCTCCTAGAGAGCATGTGCACACCGAGTCCAAACATTTCAACTCTTTAACCTCCTGTGCACTTTTGTGGATCGTAGATGGATAAATTTCTCAAAGTAACATTTGGTCTTGGGGTTTGCGCCTAACACGTGCTTTCTTCCCTACATCTGTCCGCGATTCATGTCTTTTTCACAAACTTTTAAATAATAACCTAGAATGCTTAATAGTTGGGAACTTTTGTAACCCTTCTTAAATCTTATACAACTTTCAACAACGGATCTCTTGGCTCTC
>859e24014aa1a58c8584067eb00c8a87
AAAAGTCGTAACAAGGTCTCCGTTGGTGAACCAGCGGAGGGATCATTACCGAGTTTACAACTCCCAAACCCCTGTGAACATACCATTCTGTTGCCTCGGCGGATCACCGCGCCCCGTAACACGGGACGGCCCGCCAGAGGACCCAAACTCTATGTCTTTATGTGTATCCTCTGAGTAACACTATAAATAAATCAAAACTTTCAACAACGGATCTCTTGGTTCTG
>dbbea1d09a869be749c2a21e5595b4b7
AAGTCGTAACAAGGTTTCCGTAGGTGAACCTGCGGAAGGATCATTAACTAGTATTGAAGTCCACGGGGATCAGGCTTTCCGAAAGGAGGGTGGGGGGATGTTTGGTTCCCCCTGCTTGGGCAGACTGGAGAGCATGGTGTAGCTATCGTAATGGTAGTTAGATTATGTTTGGCCTCTGCTGATCGAGCTTGTCACCTGAATTCTACTACCCTTGCTTTTTGCGCACCCATTGTTTCCTCGGCAGGCTTGCCTGCCAGTAGGACCCTTTAAAACCCTTTGTAATTGCAATCAGCGTCAGAAACAACGTAATCGTTACAACTTTCAACAACGGATCTCTTGGTTCTG
>bf54d8b41ddc97031cc8663c693e7351
TGGTCATTTAGAGGAAGTAAAAGTCGTAACAAGGTTTCCGTAGGTGAACCTGCGGAAGGATCATTAACAAATCTCAAAACAGTTTTGCCCATGACGAGTTTATAGACACGAAAGTATCCATAGACTCGTGATGGGTATCACACATACACATATTGATTGACACATTTCAGAAGACCAAGAACTTTAAATGTTAACAACTTTTAACAATGGATCTCTTGGCTCTTGCATCGATGAAGAACGCA
>e345fc2b2d335c11189faed8799d6c5a
CTTCCGATCTCAAAAGCTTGGTCATTTAGAGGAAGTAAAAGTCGTAACAAGGCATCGATGAAGAACGCAGCGTAGCCACAAGGCATCACGGGAAGTAAAAGTCGTAACAAGGCATCGATGAAGAACGCAGCGCGGACAGCACCGATGTGGAAGTAAAAGTCGTAACAAGGCATCGATGAAGAACGCAGCGTAGCCGTGCCAATGGAAGTAAAAGTCGTAACAAGGCATCGATGAGGAACGCAGCGGCCACAAGGCATCGATGTGGAAGTAAAAGTCGTAACAAGGCATCGATGAAGAACGCAGCTACAAGGCATCGATGAGGAAGTAAAAGTCGTAACAATGCATCGATGAAGAACGCAGCGGAACTATGCATCGATGTGGAAGTAAAAGTCGTAACAAGGCATCGATGAAGAACGCAGCCGATTAAGATCGG
>e0a567981c80490840a0fa3268f8e7e7
GACTGGAGTTCAGACGTGTGCTCTTCCGATCTACTGATCTTGGTCATTTAGAGGAAGTAATATAATGCATCGATGAAGAACGCAGCGTCGTCAGTCGTACGCTTGGTCATTTAGAGGAAGTAATATAGCATCGATGAAGAACGCAGCATCACCGACTGTCCATAGAGAGGATGATGCTCTTCCGATCTCGTACGCTTGGTCATTTAGAGGAAGTAATATATATAGCATCGATGAAGAACGCAGCGTCGTCAGTCGTACGCTTGGTCATTTAGAGGAAGTAATAGCATCGATGAAGAACGCAGCCTCACCGACTGCCCATGAGAGAGGATGATGCTCTCCCGATCCCGTACGCTTGGTCATTTAGAGGAAGTAATATAGCATCGATGAAGAACGCAGTTCGGGAAGATCGGAAGAGCACACGTCTGAACTCCAGTCACA
>7d039d8d6220e8513cbf5b46a7b341ac
AGCATGTCGGTCGGCAGTTCAATCTGCCTGTACACTGGCCTCTTGACCGTCCGCAACGTACGACGCTCGTGGTTGTACCAGACAAGCCCCGCGTCCTCGGCCACTTCATCCACTTGGATCAGCCCCGAAGGGCAGACGAAAACGAATTCGTGGCACAACGGCAGGTAGTCGAGCCACTTGTCGTCGCCGGTAAAGTCCGACCGACTCACCTTGATCTCGTAAGCCGTGATGCACGGTTGTGTCCACGACTTACGAACCGCCAAG
>5568a6db7aa0cbe915d6f83af5fb99bb
CTACACGACGCTCTTCCGATCTATGAGCCTTGGTCATTTAGAGGAAGTAAAAGTCGTAACAAGGTTTCCGTAGGTGAACCTGCGGAAGGATCATTACCGTGACACGATCACCACCCTCGGTTACGCACGCGTTGCTTTGGCGCCCGCCAATCTCACCCAACACTATTCTTTGTCGTCGGAGCACTATAACATTAAAACTTTCAACAACGGATCTCTTGGTTCTGGCATCGATGAAGAACGCAGCGTACTTAGATCGGAAGAGCACACGTCTG
>ec0c1e34668e9fc275969a0f833fd524
CAGAAGACGGCATACGAGATCTAACTCGGTGACTGGAGTTCAGACGTGTGCTCTTCCGATCTATGAGCCTTGGTCATTTAGAGGAAGTAATATAATGCATCGATGAAGAACGCAGCGTCGTCAGTCGTACGCTTGGTCATTTAGAGGAAGTAATATATATAGCATCGATGAAGAACGCAGCGAATGATGGTAGCCTTGGTCATTTAGAGGAAGTAATATATATAGCATCGATGAAGAACGCAGCGTCGTCGCATCGATGAAGAACGCAGCGTACTTAGATCGGAAGAGCGTCGTGTAGGGAAAGAGTGTGACTACGAGTGTAGATCTCGGTGGTCGCCGTATCATTAAAACCGGGGGGGGGGGGGGGGGGGGGGG
>bd15ba58baaa439a6b75b686ff8b1021
CGGTGACTGGAGTTCAGACGTGTGCTCTTCCGATCTATGAGCCTTGGTCATTTAGAGGAAGTAATATATAGCATCGATGAAGAACGCAGCCTTCGAGCATCGATGAAGAACGCAGCGCTGTATGGTAGCCTTGGTCATTTAGAGGAAGTAATATATATAGCATCGATGAAGAACGCAGCGTCGTCAGTCGTACGCTTGGTCATTTAGAGGAAGTAATATATATAGCATCGATGAAGAACGCAGCATGGCAGCATCGATGAAGAACGCAGCCTTCGAACATCGATGAAGAACGCAGCATGGCATGGTATCCTTGGTCATTTAGAGGAAGTAAGCATCGATGAAGAACGCAGCGTCGTCAGTCGTACGCTTGGTCATTTAGAGGAAGTAATATATAGCATCGATGAAGAACGCAGCGTACTTAGATCGGAAGAGCACACG
>473ac8028186bbf34ff1832fc2c8e482
AAGTCGTAACAAGGTCTCCGTTGGTGAACCAGCGGAGGGATCATTACAGAGTTGCAAAACTCCCAAACCATTGTGAACGTTACCATTATCGTTGCTTCGGCGGGCGGCGCCCAGCGCTCCCAGGCCCCCTCGCGGGGCGCCCGCCGGAGGTTACCTAACTCTTGACAACTGTATGGCCTCTCTGAGTCTCTATACTTAATAAGTTAAAACTTTCAACAACGGATCTCTTGGTTCTG
>bf165d38d147a3f686d2e13c7a39b1c9
AAGTCGTAACAAGGTCTCCGTTGGTGAACCAGCGGAGGGATCATTACCGAGTTTACAACTCCCAAACCCCTGTGAACATACCTATCGTTGCTTCGGCGGGATCGCCCCGGCGCCATCGCGGCCCGGACCCAGGCGCCCGCCGGAGGACCCAAACTCTTGAATTTATGAAGTATCTTCTGAGTAAACAAGCAAATAAATTAAAACTTTCAACAACGGATCTCTTGGTTCTG
>c35a752a9e691dcbfda165605bcfea95
AAGTCGTAACAAGGTTTCCGTAGGTGAACCTGCGGAAGGATCATTAATGAGTTAGGGTCTTCTAGGCCTGATCTCCAACCCTTTGTATAAATACCATGTTGCTTTGGCGGGACCGTCTTTAACCGGACCGCCGAAGGTTTTTTAACCTTTGGCCAGTGCTCGTCAATAGCCCACAATTAAATTCTTTCAACCATGTCAAATCTGAAAACTAGTTAAAATAAACTAAAACTTTCAACAACGGATCTCTTGGTTCTG
>d74355954aa3ca37ba14db712996abbf
AAGTCGTAACAAGGTCTCCGTTGGTGAACCAGCGGAGGGATCATTACCGAGTTTACAACTCCCAAACCCCCCTGCGAACCGTACCGAACACGTTGCCTCGGCGGGACCGCCCCGGCGCCCACGGCGGCCCGGACCCAGGCGCCCGCCGGAGGGCCCCAAGACTCCTATTGTCAGCGGCATCTCGGCGTACAAGCAAACAAATGAATCAAAACTTTCAACAACGGATCTCTTGGTTCTG
>400e95355b71e4d4abb3e3802453d3f2
AAGTCGTAACAAGGTCTCCGTTGGTGAACCAGCGGAGGGATCATTACAGAGCTTAACAACTCCCAAACCCCTGTGAACATACCACTGTTGCTTCGGCGGGCACGCCCCGGGCGCTCATCGCGTGCCCCGGAACCAGGCGCCCGCCGGGGGAAAACAAACTCTTGTCTTACTTTTGTATCGTCTGAGTGGATTATTAAATAAATCAAAACTTTCAACAACGGATCTCTTGGCTCTG
>1106254bd083eb4b59dba8bc41a3ce9e
AAGTCGTAACAAGGTTTCCGTAGGTGAACCTGCGGAAGGATCATTACTGATAGTTTTAGTTTGTTGCCTGCGCTTAATTGCGCGGCGACAAGCAAACACCTTACACACTGTGTTTTTGTTTTATTGAAAACTTGCTTTGGTTTGGCGAAAGCTGGGCCAAAGACTTACACAAACTTCAATTGCGAAATTGAATTGTTTTAAATTTTTATTGTCAATTTTGTTTGATTAATTTCAAAATAATCTTCAAAACTTTCAACAACGGATCTCTTGGTTCTC
>ba654e1015377bb1c81a1be272c2d614
AAGTCGTAACAAGGTCTCCGTTGGTGAACCAGCGGAGGGATCATTACCGAGTGAAAACTCCCAAACCCCTGTGAACATACCACTGTTGCTTCGGCGGACCACCCTCGCCTCGCCGCGGGGGCCCGCCAGAGGACCCAAAATTCAACTGTATCTTGTTTTCCAAACGCATTCTGAGTGGGATTTTTAAATCAAATCAAAACTTTCAACAACGGATCTCTTGGCTCTG
>246b7b8b2a33e201f3ce1da3d70e9b8f
AAGTCGTAACAAGGTTTCCGTAGGTGAACCTGCGGAAGGATCATTACTGAGTGCGGGCTGCCTTCGGGCGCCCAACCTCCCACCCGTGACTACCTAACACTGTTGCTTCGGCGGGGAGCCCTCTCGGGGGCGCGCCGCCGGGGACTACTGAACTTCATGCCTGAGAGTGATGCAGTCTGAGTCTGAATATAAAATCAGTCAAAACTTTCAACAATGGATCTCTTGGTTCCG
>7f332b4f573f5f1e888ca6e2e4f3e248
GCTCTTCCGATCTATGAGCCTTGGTCATTTAGAGGAAGTAATATGCATCGATGAAGAACGCAGCGCTGTGCATCGATGAAGAACGCAGCTGCCGAGCATCGATGAAGAACGCAGCGTCGTCTGGTAGCCTTGGTCATTTAGAGGAAGTAATATAATGCATCGATGAAGAACGCAGCGTCGTCTGGTAGCCTTGGTCATTTAGAGGAAGTAAAAGTCGTAACAAGGCATCGATGAAGAACGCAGCTCGGGAAGATCGGAAGAGC
>f78469ac3036165bbeb7c31962c8b8f2
AAAAGTCGTAACAAGGTCTCCGTAGGTGAACCTGCGGAGGGATCATTACTGAGTGAGGGTTTAACCGCCCGACCTCCAACCCTTTGTGAATCGTACTCGTTGCTTCGGGGGCGACCCTGCCGTCCGCGGCTGAGCGCCCCCGGGGTCAATCAAACACTGCATTCTCTGCGTCGGAGTATTAGTAAATCTAATCAAAACTTTCAACAACGGATCTCTTGGTTCTG
>214d187e875ffbf9e7cddb193288e803
GATCTAACTCGGTGACTGGAGTTCAGACGTGTGCTCTTCCGATCTATGAGCCTTGGTCATTTAGAGGAAGTAATATATATAGCATCGATGAAGAACGCAGCGTCGTCAGTCGTACGCTTGGTCATTTAGAGGAAGTACGCAGCGTCGTCAGTCGTACGCTTGGTCATTTAGAGGAAGTAAAAGTCGTAACAAGGCATCGATGAAGAACGCAGCGCGGACACAAGGCATCGATGAAGAACGCAGCTCGGGAAGATCGGAAGAGCGTCGTGTAGGGAAAGAGTGTGACTACGAGTGT
>d7c4c6a69a9dc7bf3097ebc4e165377f
CTCGGTGACTGGAGTTCAGACGTGTGCTCTTCCGATCTCGTACGCTTGGTCATTTAGAGGAAGTAATTCATATGCTGTTTCCATTTTTTGAAGCGCTAATTCCAACATGCCGTTCGATTCATAGTAATCTGCCAAAGTTAATAAAGCTTGTACATATTCTTCATCGGCTTCTGAGACATGCTCTAACAATTCGAGCGCGACTTCATCTTCACCCAATTCAAAGCGCATCGATGAAGAACGCAGCTGCCGAAGATCGGAAGAGCGTCGTGTAGGGAAAGAGTGTGACTA
>b8b62b132ccf26234fdadc5ab903e679
ATACGAGATCTAACTCGGTGACTGGAGTTCAGACGTGTGCTCTTCCGATCTCGTACGCTTGGTCATTTAGAGGAAGTAAAAGTCGTAACAAGGTTTCCGTAGGTGAACCTGCGGAAGGATCATTAAAATATACTTATTACACTGTTTTTGAAGCAAACACATACCAATTTAAATTTCAATTTCTTTAAAAATCAAAACTTTCAACAACGGATCTCTTGGTTCTCGCATCGATGAAGAACGCAGCTGCCGAAGATCGGAAGAGCGTCGTGTAGGGAAAGAGTGTGACTACGAGTGTAGATCT
>8e275c2f0c98383c3521afbd6438bf74
GTAAAAAACATGAATGAAAAACAATTTGCGATGCAAAAGGCGGCGCATCGTTTATTTAAGGAAAAAGGTTACGTCGAAACGTCGATTGCAGACATCGTCAAAGACAGCAATGTATCGAGAGGGACGTTTTACAATCACTTTGCATCGAAGGCAGCACTACTCGTTGAAATTACGCGCGCTTTTCAAGAGCATATGAAAGAGGAGCGTGCGCTGTTAACGGTGCAGC
>3317b8173b820e8b0fc85eba2c74a0c4
GCACCGCCGGCGTCCAAGCCGACGACAACAACATCATTGCGGTGAGGCTGACCACCATCACCTTCGCCGCTACTGAACGGGACGATACGCTCCATGTACCCAATGTCAAGGATTGTTCACCTTCCATCCGATCGACCACTTGCGGTCGCCCTCTTGATCGAGCAATACGATCCCGTCGGAAGCGATGACGTCAACGGTAAACCGTCCCACCCGCTCCCCTTCTCGCACGACGAAGGTTTCGTCGTCCACTTGCAATACGGCGAGACGTTTCGCCTGTTGTGACATGACGCCCCGAATGATAAACCGGGGGACGTCGTAGTCGTGAAGTAGCTGCTGAACGGCTTCCAGCTGTGCCGATGTACCCGCCACCACCACCGTCGCCAAAGCC
>afb80df8a5c61bfd9f4339fa3821723d
CCCACCACCGACATCTACACTCAGACGAACACTCTTTCCCTACACGACGCTCTTCCGATCTACTGATCTTGGTCATTTAGAGGAAGTAAAGAAAAGCAGTGTTGTCACTTCCGATGGAATGGGATTTTTAGCCAACGCGATTATTGACCAACATTTTATTATCCGTAGCCGATACAACAGACTTTTAAGTGTTTTGTCCGATCATCCGGACAAAACAGTGATCGGCATCGATGAAGAACGCAGCGTCGTCAGATCGGAAGAGCACACGTCTGAACTCCAGTCACACTGCTTGATCGCGTATGCCGTCTTCT
>70dc4c1aee2538f04dba58255ca4dce0
GCAGTGGCTGCAAGAGATCGCGCTGAATCTCAGAATAGATGTTGTCGCTGGTAAGCGGCAGCATTTGCTCTTCAAGCTGGCGGACAATGGAATCATTGGCCACGTGATAACTGATCAGGCTGGTTGCAACAAAACCTACCAGTAAAAGCACTACCAGTGAGCTAACAAAAAACCACTTCGTTTGCATAACGATAACAACAGGTAAACAGATCCGAAAAGGCCGACCAAGTGTTCAGAAGGCGTTTGCCGCTGTCTGGAGACAATGATCGAAGTCACCAGACTTGGCGCGAATAGTA
>168e5f21659a2fb7a36186bf9b71effa
AAATCGCCCCGTATGCGGAGGAGATTGATGCAACAGGGGAATACCCGACAAAGCAGCTTGCCGAACTGACGAAAATCGGGATGAACGGCTATACCGTTCCGAAAGAATACGGCGGCGCGGAAAAATCAATGATGGAACAAGTATTGGCCGCGGAAGAGCTGGCCAGGGGATGCATGTCCACCGCTGCCGTTGTGAGCATTTGGTTTTTAGGGCCGACTCCCCTTGTGATCGGGGGAAATGAGGAGCAAAAACGGAAGTACTTGCCCCTTCTTGCTTCAGGGGAGTGCGTCGCTTCCTTCGGCTTGACCGAGCCCCATGCCGGGTCGGACGCT
>b8b24cca6d8c478a9fc59397d7668ff8
AGAAGACGGCATACGAGATCAAGCAGTGTGACTGGAGTTCAGACGTGTGCTCTTCCGATCTACTGATCTTGGTCATTTAGAGGAAGTAAAGAAAAGCAGTGTTGTCACTTCCGATGGAATGGGATTTTTAGCCAACGCGATTATTGACCAACATTTTATTATCCGTAGCCGATACAACAGACTTTTAAGTGTTTTGTCCGATCATCCGGACAAAACAGTGATCGGCATCGATGAAGAACGCAGCGTCGTCAGATCGGAAGAGCGTCGTGTAGGGAAAGAGTGTTCGTCTGAGTGTAGATCTCGGTGGTCGC
>f8a7246a62527d42ee1d7f30564147e2
AATACAAAAGCCGGGAACTCGGCTCCGCAGCTGGCGATCACTTAGGGAAAATTGTGGACCTGGAATCAGCGATTTCAGCGAGTCTGGCCGACGATTCTCTGTCACCGGAAAAACGCCAAGGGTGGTCACTTCTCCATTCTGCTGTCATCAACACCAAGAGGATGCATCATGGGGTTGTGATGTTGGTCAATTATAGTCACAGATTTCACAACGATCCAAATAGGCGTTTGGTGGAA
>8ba56bd0866c307e87a55aaa78b528d0
ACACGACGCTCTTCCGATCTCGTACGCTTGGTCATTTAGAGGAAGTAAAAGTCGTAACAAGGTTTCCGTAGGTGAACCTGCGGAAGGATCATTAGAGTGACAAGATCACCACCCTCGGTTATGCACACGTTGCTTTGGCGCAGGCCAATCTCATCACACACTATTTTTTATCGTCTGAGCACTATATAACATTAAAACTTTCAACAACGGATCTCTTGGTTCTGGCATCGATGAAGAACGCAGCGTACTTAGATCGGAAGAGCACACGTC
>2f9bb2a3969a19b80628c510926a7615
AAAAAGCACTTGGCAAAGCTGATCTGCAATTAGCGGACATCGATCTTGTTGAGGCGAACGAAGCATTCGCTGCGCAGGCGATAGCGGTGGATAAAGAACTTGGATTCAATCAAGAAAAATTGAACGTCAATGGTGGTGCAATTGCACTGGGTCATCCAATCGGCGCAAGTGGCGCGCGGATTCTCGTCACATTGCTTCACGAAATGAAGCGTCGCGATGCGAAATCTGGCCTTGCAACATTGT
>21144801a26e073b25a9f9bb62c4de8d
TAGCATCGATGAAGAACGCAGCGTCGTCAGTCGTACGCTTGGTCATTTAGAGGAAGTAAAAGTGGAATTACTGGTGCGTTTTTGGCGATGAGATTTTAGTTTCAGCTACGATTAGTCACCTCGATTACGCTGCTGTGTGCTTCGTCTATATTTTAGAATATGAAACGCAACGATTTTTTGAGAAAACGATTACGTTACCCCCACTCGGCAATCGCGTCAAAATGGCTGAAGAAGTATTACAACATACGACGTGTCACGAC
>c98cf0375402e325750abd55d554a4cb
CGATCTCAAAAGCTTGGTCATTTAGAGGAAGTAATATAATGCATCGATGAAGAACGTAGCCTCGTCAGCCGTACGCTTGGTCATTTAGAGGAAGTAATATATAGCATCGATGAAGAACGCAGCGTCGTCTGGTAGCCTTGGTCATTTAGAGGAAGTAATATAGCATCGATGAAGAACGCAGCGAATGATGGTAGCCTTGGTCATTTAGAGGAAGTAATATAATAGCATCGATGAAGAACGCAGCGAATGAAGATCG
>7e8d3196991b2ecefd4415fa611bdc09
CGATCTCAAAAGCTTGGTCATTTAGAGGAAGAACGCAGCGTCGTCAGTCGTACGCTTGGTCATTTAGAGGAAGTAAAAGTCGTAACAAGGTTTCCGTAGGTGAACCTGCGGAAGGATCATAAAAAACTAATTTACACGCGATTTAAAATTGCTTACTTCAATAACCTATTAAACAATCAACCAACTAATACCAAAAACTTCCAACAACGGATCTCTTGGTTCTCGCATCGATGAAGAACGCAGCGAATGAAGATCGGAAGAGCACACGTCTGAACTCCAGTCACACCTTCGAATCTCG
>eb6597cb08cac49c9f96cd213980d692
AGACGTGTGCTCTTCCGATCTACTGATCTTGGTCATTTAGAGGAAGTAAAAGTCGTAACAAGGTTTCCGTAGGTGAACCTGCGGAAGGATCATTAGTGATGGACGCTGTGGTGGAAGCCGAGTGCCGTTGAACTTGCTCTCGCAAGAGAGTGAGCAATTGCTAGATTTTTGACATTTAACCAACAAAACATTTATTACTTTTAACAACGGATCTCTGGGCTCCCGCATCGATGAAGAACGCAGCTCGGGAAGATCGGAAGAGCGTCGTGTA
>17adfdedd3e7263519db9a97bf06847b
GCGCCAAATACAACTACTGGTACGCGACTCTCGAAGAAAATGCAGCAGTTGGGATAGCTCTTAGCTTCTAGAGGTTTACAATGCGCGATCCATGACATGATCAAAGCACAATACACAATATTGGAATAATATGTGTTGACAGGACAGTTACTGAAGTTTATAATATTACTATACTTAAGTAAGTGAATATACGGTTGGAGGTAATCATTATGGCTAAAGTAAATTGGAATGTCGACTTATCCCACAGCAGTATCGATTTCTCGGTCAAGCACATGATGATCGCGAAAGTCAAAGGCACGTTTAACAAGTTTGAAGCTAGCATCAACGCAGATCCGAACGACCTGACTTCTGCGGACATCGAATTCACAGTGGATATGGCTA
>07cc3eb35c5e7f750fd0eb3c90f921ba
TTGATCCTCTGCTAGCTGCGGTACCATTTACTTCACTGTACAATAGACCATCTTCACTAGTAGCAACGGCATTGCCATCATCATCAACTAATACATAAGAAATATCATCAAGATCAGTCGATTCAGTATCAGCAAGAGTGATAGTTGTTCCATCGTAATCTTCCATTGCCACAACATTAAATGTTCCACCATCGCTATAAAGAACTGAGTTTGAATCGGTCGAATTAGCGACTGTTCCTTCAACTGTAAACTCAGCTGAAGTAAGACCTTCAACACCCAATGCAGCGGCACGCATATCACCAATGGTCAAGCTAATGTCTTGGTTGGCATTT
>a96fbc92aa94620de7f48bd97d905d46
TGGATCGACTGAACCAGGATGACGCCGTTCAGTCCTTCCATAAAGGGAATCCGGAAGCCGAAATACTGGTTCAAAAGCAGATTGACGGTGCCATTGCGACCGAAGATCAGCGACATGGCAACCGCGCCCACGAAGGGCGGCATGATCAGGGGAATGAAGCCCAGGCTTTGGATCAGGGCCGTCCCGGCGAAGTTGAAGCGGGTCGTGATGTAGGCCAGGGGCAGGGCAATGATCGTGGCCACCACCACCGACATTGCCGACACGTAGAAGGAGTTGATGAAGCTCTGCTGAAAGAGGGTGGTGTTGAAGAAGTCCTGAAAGTTCTGGAGCGTCAGCGCCCCAGTACGC
>3df245f562300bae4594305930a6dfa8
AAGTCGTAACAAGGTCTCCGTTGGTGAACCAGCGGAGGGATCATTACTGGAATCGCAAGATCCCACAACCCCTGTGAACCTACCGAAACGTTGCCTCGGCGGGTGCCCGGCCCTGCGCCGGGCGCTGCGCCCGCCGGCGGCCCCCTACTCTTGTCTCTGCAGCGTGGCATCTCAGAGTCCCAGAAAACAAGTCAAAACTTTCAACAACGGATCTCTTGGCTCTA
>6acfddcb94f16ad5150fb68f97495508
AAGTCGTAACAAGGTCTCCGTTGGTGAACCAGCGGAGGGATCATTATAGAGTTTTCTAAACTCCCAACCCATGTGAACTTACCTTTTGTTGCCTCGGCAGAAGTTACCCGGTACCTGGAGACAGGTTACCTTGTAGCTGCTGCCGGTGGACCACTAAACTCTTGTTATTTTATGTAATCTGAGCGTCTTATTTTAATAAGTCAAAACTTTCAACAACGGATCTCTTGGTTCTG
>66c3299b99be5a7b295b0bb97c4314b7
AGACGTGTGCTCTTCCGATCTGGTAGCCTTGGTCATTTAGAGGAAGTAAAAGTCGTAACAAGGTTTCCGTAGGTGAACCTGCGGAAGGATCATTAGTGATGGACGCTGTGGTGGAAGCCGAGTGCCCTTGAACTTGCTCTCGCAAGAGAGTGAGCAATTGCTAGATTTTTGACATTTAACCAACAAAACATTAATTACTTTTAACAACGGATCTCTGGGCTCCCGCATCGATGAAGAACGCAGCAAGGAGAGATCGGAAGAGCGTCGTGTA
>928d5f0baf7bedc84c766f39b9ad2b26
AAGTCGTAACAAGGTCTCCGTTGGTGAACCAGCGGAGGGATCATTACCGAGTTTACAACTCCCAAACCCAATGTGAACATTACCTTGACGTTGCCTCGGCGGGACCGCCCCGGCGCCCTCACCGGCACCGGAACCAGGCGCCCGCCGCAGGGACCCAAACCTCTGTTTTATTATGAATTCTCCTCTGAGTGGATTTTATACAAATAAATCAAAACTTTCAACAACGGATCTCTTGGCTCTG
>c0bd5bae226e3221d76cab885b6802d0
AAGTCGTAACAAGGTTTCCGTAGGTATGTTAAGCATCGAATTCCTCTCCTGTCGTGACATTTCGCTAACTTGTGATCTCAGGTGAACCTGCGGAAGGATCATTACTGAGTTAGGGTCTTCTGGCCCGACCTCCAACCCTGTGTCTACCTTACCACGTTGCTTCGGCGGGCCTGTCGACAGGATCTGTCGGCTGCCGGCGGGCCTCAAAACCCCGCTGGACAGTGCCCGTCGATGGCCAACCTCTTAAAACTCTTGAAGAACCATGTCGTCTGAGTACCAAACTAAATAAAGTAAAAACTTTCAACAACGGATCTCTTGGTTCTG
>c02215c3ba75beeaf277d143a8fc9003
AAGTCGTAACAAGGTCTCCGTTGGTGAACCAGCGGAGGGATCATTACCGAGTTTACAACTCCCAAACCCTTATGTGAACCGTACCTATCGTTGCTTCGGCGGGAACGCCCCGGCGCCCTGCGCCCGGATCCAGGCGCCCGCCGGAGACCCCAAACTCTTGTGTTTTTTTCAGTATTCTCTGAGTGGCAAACGCAAAAATAAATCAAAACTTTTAACAACGGATCTCTTGGCTCTG
>b374a6288ed46df6f6829d2640586317
AAGTCGTAACAAGGTTTCCGTAGGTGAACCTGCGGAAGGATCATTACTGTGCCTTCGGGGGCAAGCTTTCCCTCTGGACAGCTGGAACGGCGCCTTGGCGGCCCGTTCGGGCTGGCGGCGGCGGGTTGGGGAGCCCAGCCGGCTCCCGAGCCGGCACGTCGATCGAGCTTGCCCTGTCTGAACACCTCCCTTGCTTTTTGCGTACCCCCCGTTTCCTCGGCAGGCTGGCCTGTCCGCAGGACCTTTTTAAACCCGTTGCACTGTCGTCTGCGTCGGATTTGTATCAATGGTTACAACTTTCAACAACGGATCTCTTGGTTCTG
>981f13a99ea07de1dd60333f21fa1397
TAAAAGTCGTAACAAGGTCTCCGTAGGTGAACCTGCGGAGGGATCATTACTGAGTGAGGGCGCAAGCCCGACCTCCAACCCTTTGTGAACCAACTCTGTTGCTTCGGGGGCGACCCCGCCGTTTCGGCGACGGCGCCCCCGGAGGTCATCAAACACTGCATCTTTGCGTCGGAGTCTTAAAGTAAATTTAAACAAAACTTTCAACAACGGATCTCTTGGTTCTGG
>2463972da1489b04fb1eb5faf7acbdb0
AAGTCGTAACAAGGTTTCCGTAGGTGAACCTGCGGAAGGATCATTAACGAATATCTATGGCGTTGGTTGTAGCTGGCTCCTAGGAGTATTGTGCACGCCCGTCATTCATATCATCTTTCCACCTGTGAACCATGTGTAGGCCTGGATACCCCTCGCTTTGGCAACAAAGCGGATGCAAGGATTGCCGCGTCGACAAGGCCGGCTCTCTTTGAATTTCCAGGTTCTATGTCTTTTACACACCCCATTTGAATGATTTAGAATGTAGTCAATGGGCTTTCATGCCTATAAAAAACTATACAACTTTCAGCAACGGATCTCTTGGCTCTC
>8c9f714cfd429cad82a21234f1a57c60
AAGTCGTAACAAGGTTTCCGTAGGTGAACCTGCGGAAGGATCATTAGCGAAGCGAACGCCCTCCCGGGTTGTGCCGGCGCCTCGTGCGCATGTGCACGCGCGGAGGGTCGTCCATCCTTCTCACACCTGTGCACGCGTCCCGTCGGACCCGGCGCCCCGCGCGTCGACCGACGTCCTTCCACATCAGCCCTGTAGAGTGTCGAAAAAGCATCTGCGCTTGCGCAATCGAAAACAACTTCCAACAACGGATCTCTTGGTTCTC
>7ffc9e5d85eb00213910ae1a51de764e
TGACTGGAGTTCAGACGTGTGCTCTTCCGATCTATGAGCCTTGGTCATTTAGAGGAAGTAAAAGTCGTAACAAGGCATCGATGAAGAACGCAGCATCACCGACTGCCCATAGAGAGAGGATGATGCTCTTCCGATCTATGAGCGGAAGTAAAAGTCGTAACAAGGCATCGATGAAGAACGCAGCGAATGATGGTAGCCTTGGTCATTTAGAGGAAGTAATTATAGCATCGATGAAGAACGCAGCTCGGGAAGATCGGAAGAGCGTCGTGTAGGGAAAGAGTGT
>0fe3e7ce3f95630758b371ac94e6e2e5
AAGTCGTAACAAGGTTTCCGTAGGTGAACCTGCGGAAGGATCATTACAGAGTTCATGCCCTCACGGGTAGATCTCCCACCCTTGAATATTTATACCTTCGTTGCTTTGGCAGGCCGTGGAAACACCACGGGCTTCGGCATGTGCGTGCCTGCCAGAGGAAACAAACTCTGTTTTTAGTGATGTCTGAGTACTATATAATAGTTAAAACTTTCAACAACGGATCTCTTGGTTCTG
>96dbff1ec76d6f4cc3aba4489809ddd2
GAAGCCAGCCCGCCGGCGCTCGAACCGCGCGCCCTGTTATAATTTCGTTGACGGGCGTCGAGGGTTGCCTCAGGCGAGGCGTGGATCCTTATCCCGGCGCGAACCAGTCGAGGCGATAAAGTTCGTCTCCGGCGCCAATAAATCATGTTTTTGCGCGAAGGCGGCAAACAGCCCTCTGGCAGTTTCCGCTTCGATCTCACCGCGCAGTGCTGCTCCGCACGCCTTGAGCGCGACCGAATGTGCGCTGTCTCTAAGCGCTGTCGGCCATTCTACGAGGTGTCGGTAA
>a51a09894d05c30cd4e67e066704f0cc
TGCGATAATCGGTAATTCATCAATCAATCTCGGCATGAGCGCTTCGTCTTCAATCGTTGTGCCCATTAATTGAGATGCGGTGATGATGAGATCTCCGTAAGGCTCTCCGACAGAAGTAGAACGATTGACGATTTCTACTCTTCCTCCCATCGCTTCTACGACGTCTAAAATGCCTGTGCGCGTTTCATTAAGCCCTACTTTTTTCAATGTCATTGTCCCTGCTTTTGCAATTAATGCT
>c8dabd4aca9c0b83e355bf19f0c4c646
ACACTCTTTCCCTACACGACGCTCTTCCGATCTCGTACGCTTGGTCATTTAGAGGAAGTAATGTGCACATGGAATGATATCGGGCGGTTTAAGCCGTCCCAGTACCTGATCATGCACTCGCTGATGTTCCGCACGGACGTCCTGAGAAGATCCGGCGGCTGTGTAGGATCTCTTTTACAATGCGGATCTGCTGTTTATACTTTTTGCCGGAATTCGAATGATTGGCATCGATGAAGAACGCAGCTGCCGAAGATCGGAAGAGCACACGTCTGAACTCCAGTCA
>2e4f434bc50d164df90605a9c454d287
AAGTCGTAACAAGGTTTCCGTAGGTGAACCTGCGGAAGGATCATTACTGAGTGAGGGCCCCTCGGGGTCCAACCTCCCACCCGTGTTTAACGTACCTTGTTGCTTCGGCGGGCCCGCCTCACGGCCGCCGGGGGGCATCCGCCCCCGGGCCCGCGCCCGCCGAAGCCACCTGTGAACGCTGTCTGAAGTATGCAGTCTGAGACAATTATTAAATTAATTAAAACTTTCAACAACGGATCTCTTGGTTCCG
>b09f88eaa9fd5ccbcee349c525f365fb
CTACACGACGCTCTTCCGATCTACTGATCTTGGTCATTTAGAGGAAGTAAAAGTCGTAACAAGGTTTCCGTAGGTGAACCTGCGGAAGGATCATTACCGTGACACGATCACCACCCTCGGTTACGCACGCGTTGCTTTGGCGCCCGCCAATCTCACCCAACACTATTCTTTGTCGTCGGAGCACTATAACATTAAAACTTTCAACAACGGATCTCTTGGTTCTGGCATCGATGAAGAACGCAGCGTCGTCAGATCGGAAGAGCACACGTCTG
>bf6edc12540028a37f0ec0b30bbcf976
ATAAAGGGGAGGGAGAGCCCCGCGTCGTCACCGAGGAAGAACGGATGAATCAAGGCTGGCTTATTCTTGGATTGAAAACGGATATTCGCCGGTCAGATCCCGGGCGATATGCAATGATGTTTTTCAACGGAATACTCGGCGGCTTTGTGCATTCAAAACTGTTTACAAATGTCAGGGAGAAGGCGAGTTTGGCGTATAGTGCTTCATCATCGTACAACTCAAATAAAGGACTGCTGCTCGCGTCGGCCG
>53e1fe19ecd2704f7dfe8b635e185e6a
TTCCCTACACGACGCTCTTCCGATCTACTGATCTTGGTCATTTAGAGGAAGTAATGGATCTCATCCCACTTCTTCAGCAGGTGGGGATGGATTTCTATTATCCACATGCCCCTAACAATCCACAGCTAGCGATCAATGAATTTTCACCATTTCTGTTTCAACATGGTGGGGAGTTTTATCGCCATAATGGGATCGTTTCTGATTTGGATTCACCAGAAGCACTTGCATCGATGAAGAACGCAGCGTCGTCAGATCGGAAGAGCACACGTCTGAACT
>5e7c3a3d040c5fb429a826fcbbf95264
AGCCCAGGACGTATCGTCAAGCTGCAAATAGCGGCAGCCAGCATCGTAAAATGCACGTAGCGCCTGCTTATAAGCTTGACCTAAATCATGGAAAAATTCAGCTTGATCTGTATATACTCCATCTTCGATTTCGCCGCGGAAATGGAGCATGCTAGGGCTTGGAATTGTCATTTTAGCGACGTGATCTTCTCCAGTGATGCTATGTAAATATTTATAATGCTCTA
>c6462bec356d13ebdae0134637fc739d
TCATTTAGAGGAAGTAAAGTCGGGCGCGATTGGCCTGACCTTGACGAACGATCACAATCTTGTCGATGCGCGGCGAGTGCAGCGGGAAGGTCCGCTCCACGCCTTCGTTGGCCACGATGCGACGGACCGTGAAAGTTTCCTCCAGGCCGCCGTTCTGGCGCTTGATGACCACGCCGCTGAACACCTGGACGCGCTCCTTGGCGCCTTCCACGATGCGGACATGCGCATCGATGAAGAAC
>12cc02d44cbd31c645106ecc84726242
AAGCAGTGTGACTGGAGTTCAGACGTGTGCTCTTCCGATCTACTGATCTTGGTCATTTAGAGGAAGTAACCGTTCGGCTCCACTTCCCGTGCCACTGTTAGTTCCACGAAATTACCGGCCTTGAGCGTCATACCGGTTCCACGACCTTAGCGTCAGACCAAAGTCGCTCCAAATTATAAAAATCCCGATCCTCACGATGGAAAATATGGATCACTACATCGCCCGCATCGATGAAGAACGCAGCGTCGTCAGATCGGAAGAGCGTCGTGTAGGGAAAGAGTGTTCGTCTGA
>326f426eb529e6099bbdba7180281153
TCTACTGATCTTGGTCATTTAGAGGAAGTAAAAGTCGTAACAAGGTTTCCGTAGGTGAACCTGCGGAAGGATCATTAGTGAATTGCTCTCTGAGCGTTAAACTATATCCATCTACACCTGTGAACTGTTGATTGACTTCGGTCAATTACTTTTACAAACATTGTGTAATGAACGTCATGTTATTATAACAAAAATAACTTTCAACAACGGATCTCTTGGCTCTCGCATCGATGAAGAACGCAGCGTCGTCAGA
>9bba31f5a0f50635941941e6057a48a7
CGTGTGCTCTTCCGATCTGTTTCGCTTGGTCATTTAGAGGAAGTAAAAGTCGTAACAAGGTTTCCGTAGGTGAACCTGCGGAAGGATCATTACTGTGATTTAGTACTACACTGCGTGAGCGGAACGAAAACAAAAACACCTAAAATGTGGAATATAGCATATAGTCGACAAGAGAAATCTACGAAAAACAAACAAAACTTTCAACAACGGATCTCTTGGTTCTCGCATCGATGAAGAACGCAGCGTACTTAGATCGGAAGAGCGTCGT
>c254e9a330a727c4a156589a5411941f
GGGATGGAAGGTTATATGCACGTGGATCCAGTGATGATAAGGGACAAGTATTTATGCACCTTGCTGTATTCGAAGCCTTCATGAAAACAGAAGGTAAGTTACCACTCAATGTGAAAGTTTGTATTGAAGGGGAAGAAGAAATCGGCAGTGAAAATTTATATGAAGTACTTCATGACAAAAAAGACCAATTTAATGCGGACTTTGCGGTTATCTCAGATTCTGGTATGGTTGCAAAAAACCAACCGACGATTCTTTACGGCCTAAAAGGTTTTACCGGAATTGAAATCAATGTTTCAGGTCCGGATCATGATCTACACTCAGGCATGTATGGTGGGGCAATTAGAAACCCGATCATGGCGTTAAATCATATTTTG
>512ee29ebca4c871485b5f98391d127b
AAGCAGTGTGACTGGAGTTCAGACGTGTGCTCTTCCGATCTGTTTCGCTTGGTCATTTAGAGGAAGTAAGAAAATTACTAAATAAGTAGAATAATAAAACGGGAAATTTCACGACTGGAATTTCCCGTTTTTTGCATGAAAAGATCGTTTTCCTGAGGAATTTTTATCGTTGAAATCATGGTTACCCATGAATTTGTTTCGCTTTTTCCATATTGACACGGATCGCATCGATGAAGAACGCAGCTCGGGAAGATCGGAAGAGCGTCGTGTAGGGAAAGAGTGTTCGTCTGA
>56df455429a1e6396f3c6fc717c54fb1
AGGTAGTGACTGGAGTTCAGACGTGTGCTCTTCCGATCTGTTTCGCTTGGTCATTTAGAGGAAGTAAAAGTCGTAACAAGGTTTCCGTAGGTGAACCTGCGGAAGGATCATTACTGTGATAACACCTTCACACTGTGTGGGCGTACGAAACACTGCAAACATGTAATACGGAAGTCAAGGAACTGTTAAGAATAAAACTTTCAACAACGGATCCGTTAGTTCTCGCATCGATGAAGAACGCAGCTCGGGAAGATCGGAAGAGCGTCGTGTAGGGAAAGAGTGTTCACGA
>a9c24d5331c251e912858f2407c356b7
ATAGGTATTTAAGATAATCGCCAAAAGAAATAAAAAGATAAAATAAGGAATTTTCACTCCTTTCCCTTTTCCTTTGAAAAGCAGCATAGACAGTAATGAAAGAGGGATAATCCATAAGGTTCTCGCTAATTTTACAGTGGTTGCAAACTGAAGAGCTTCTTCTCCGAAAGTATGAGCTGCACCCACAACAGAACTCGTATCGTGTATGGCAATGGCAGCCCAAAGTCCGAATTCCTGCTGATTCATTTCAAGCCAGCTTCCTAAATAAGGGAAGGTGATGAGTGCGATAGAATTCAAAAGGAAAATCACCCCAAGGGAGATGGAGATATCTTTTTCAGAA
>1c28df0a62358e10bdd1977ea7f03790
CAAGCAGTGTGACTGGAGTTCAGACGTGTGCTCTTCCGATCTACTGATCTTGGTCATTTAGAGGAAGTAAATTACCCGGCTGCTGGGGTGCGTTGGCCGGTCCTCCCTTCAGACGGGTAATTTACTGCCGATAAATGATGAGGGAAATGGAAGGTTTCCCGTCTGGCACGTCCTGACGCATCACCGCTCGTTGGGAGGCGATTCCCATCATCCTCCGAGTTCAGGCATCGATGAAGAACGCAGCTCGGGAAGATCGGAAGAGCGTCGTGTAGGGAAAGAGTGTTCGTCTGAG
>7fa878e7b4fc881c29c153b83fbc5b32
CTACACTCAGACGAACACTCTTTCCCTACACGACGCTCTTCCGATCTACTGATCTTGGTCATTTAGAGGAAGTAACAGAATTCAAAGAATGATCGATCATTCCGACGTTCTAATTACTGCCTGGATAGATGATAACATGATCGGTGTAGCGAGAGCGATAACTGATTATTCGTATTGCTGCTACTTATCGGATCTTGCGGTGGACCTTGACTATCAGAAACATGGCATCGATGAAGAACGCAGCTCGGGAAGATCGGAAGAGCACACGTCTGAACTCCAGTCACACTGCTTGATCTC
>7f039f27d37e208353a4d5b161df57b0
GAACGCAGCATGGCAGCATCGATGAAGAACGCAGCATGGCAGTCGTACGCTTGGTCATTTAGAGGAAGTAATAGCATCGATGAAGAACGCAGCGAATGATGGTAGCCTTGGTCATTTAGAGGAAGTAATATAATAGCATCGATGAAGAACGCAGCCTTCGAGCATCGATGAAGAACGCGGCGAATGATGGTAGCCTTGGTCATTTAGAGGAAGTAATATATATAGCATCGATGAAGAACGCAGCGTCGTCAGTCGTACGCTTGGTCATTTAGAGGAAGTAAGCATCGATGAAGAACGCAGCACCGTAAGTCGTACGCTTGGTCATTTAGAGGAAGTAATAGCATCGATGAAGAACGCAGCGAATGAGCATCGATGAAGAACGCGGCGAATGATGGTAGCCTTGGTCATTTAGAGGAAGTAATATATAGCATCGATGAA
>0f556ceb94a7fe867226e775b207a9eb
AAGTCGTAACAAGGTTTCCGTAGGTGAACCTGCGGAAGGATCATTCATAATTGAGTGTTTTATGGCACTCTTTAAAAAAATCCATATCCACCTTGTGTGCAACGTTTTTGAACTCTCTCTGGTATTAAAAAACCAAAGGGGTTTGATTAACTTAACACCTTTAAAGCAGTTTGTCTGAATATCTATTTCTGAATAAACATAATTCAAAAATACAACTTTCAACAACGGATCTCTTGGCTCTC
>9bf70beb22a50b3e6c79a251ceed830e
AAGTCGTAACAAGGTTTCCGTAGGTGAACCTGCGGAAGGATCATTACAGAGTAAACTTGGTGGGTTGTTGCTGGCTCTCAATTGAGCATGTGCACGCCTGTCATCTTTATCTTTCCACCATGTGCACTTTTTGTAGGTCTGGATTGGACAATAAGCCTAGCTCCTTGTGGGTTATTGGAAAGTTGCTGATTACATCGGCTCTTTCTGTTACTGGCTGTTTCTTCCTAGGCTCTACGATTTATCTATATACACCATGTATGTCAATGAACGCAATCAATGGGCCTTTAAAAGCCTATAAACCTATAATACAACTTTCAGCAACGGATCTCTTGGCTCTC
>dc45df6e64930ab9a06223428783dfda
AAGTCGTAACAAGGTTTCCGTAGGTGAACCTGCGGAAGGATCATTACAGTGCCCGCGGGGCGTCGGGTAACCCCCGCGTCCCGCGACCTGGCCACCCGTGTCTACCTTACCTTTGTTGCCTTGGCGGGCCCGTCCCGGGGGGTTCCCCCGGGACCGCCAGAGTGCGTACCCACGAGCGTGCCCACGCTCCCGGGACGGCGCCGCGGCCCGCGCCCGCCAAGTGTATCTCTGAACCCTTGCGAAGCAGTGTCGTCTGAGTTGATGTGAAATGTCACAAAACTTTCAACAACGGATCTCTTGGTTCCA
>5bf414ed5e75e17018d8d21cfa5aba01
TGTGCTCTTCCGATCTGGTAGCCTTGGTCATTTAGAGGAAGTAAAAGTCGTAACAAGGTTTCCGTAGGTGAACCTGCGGAAGGATCATTAATGATTTGGCGAACCGAGCGTTAGCGAGGTTTTGCGATCAACTTGTATTTAAAACCCAACTCTTTATAATATTTATACATAATTTTAATGATTAAAATTAAAGATCACTTTCAACAACGGATCTCTTGGCTCTCGCATCGATGAAGAACGCAGCAAGGAGAGATCGGAAGAGCGTC
>67f83148980739ecf7c0ac8a64edf682
AAGTCGTAACAAGGTTTCCGTAGGTGAACCTGCGGAAGGATCATTAATGAATGCAGATTCCTGTCGAGCTTGCTCACGGGATTTCAATCATATCCATAACACCTGTGCACTTGTTGGATGGTATAACAGAGCCCTAGTGGTGAAGTTGTCCATCTAATTTACACTAAACAATCCTGTAACAAATGTAGTCTTATTATAACATAATAAAACTTTCAACAACGGATCTCTTGGTTCTG
>53ecacb8bab3edc52aff8b23f9d71e18
GCCTTGGTCATTTAGAGGAAGTAAAAGTCGTAACAAGGTCTCCGTAGGTGAACCTGCGGAGGGATCATTAACGAATGGTCTCCTAGGCCTTCAACCCTTAAACCTGTGGAAGTGAGACGTGCTTCGGCCCTCTCTCATGGGAGGGCCGTCTCTATGCAGAATCAAGTCTTGTGTCTGAATCCAATAAAGATTTAAAACTTTCAACAAAGGATCTCTTGGCTCTTGCATCGATGAAGAACGCAGCTC
>4ab4c64664e737db92d8f1b169d1a7a6
GGAAGTAAAAGTCGTAACAAGGTTTCCGTAGGTGAACCTGCGGAAGGATCATTACCTAGAGTTGCGGGCTTTGCCTGCCATCTCTTACCCATGTCTTTTGAGTACCTTCGTTTCCTCGGCGGGTCCGCCCGCCGGTTGGACAACACTTAAACCCTTTGTAGTTGCAATCAGCGTCTGAATAAACTTAATAGTTACAACTTTCAACAACGGATCTCTTGGTTCTGGCATCG
>e40d250539b01518425077739271faf0
TATGAGCCTTGGTCATTTAGAGGAAGTAAAAGTCGTAACAAGGTCTCCGTAGGTGAACCTGCGGAGGGATCATTAATGAATGGCCCTCTTGGGCCTTCAACCCTCAAAAACCGTGGAATCTTTCCGTGCTTCGACGCCCTCGTGGCGTCGTATTAATGCAATCGAATTGTCTGTCTGAATCCTATCTAGAATTAAAACTTTCAACAAAGGATCCCTTGGCTCTTGCATCGATGAAGAACGCAGCTCGGGAA
>3bcbe9e70e2d9fccd0be5671d9437006
AAGTCGTAACAAGGTTTTCGTAGGTGAACCTGCGGAAGGATCATTAATGAATTCGGGCGCTCGACTCTGAAATATTGAGATCGGCCCCATTTCTTAATCCACTTCACACTTGTGCACATTTTTCCTACTTTCCTTCGGGAGAGTTTGAAAAGCTCTTGTGATTTTAATCAAGTCCAGGATGTGAATCCAATTTGAATAAGTTGTAAAACAACTACAAACGGTGGATCTCTTGGCTCTC
>8d210bbaa830ed592413c6c578dde590
TCTTTCCCTACACGACGCTCTTCCGATCTATGAGCCTTGGTCATTTAGAGGAAGTAATATAATGCATCGATGAAGAACGCAGCATCACCGACTGCCCATGAGAGAGGATGATGCTCTTCCGATCTCGTACGCTTGGTCATTTAGAGGAAGTAATATATAGCATCGATGAAGAACGCAGCGTCGTCAGTCGTACGCTTGGTCATTTAGAGGAAGTAATATATATAGCATCGATGAAGAACGCAGCGTCACCGACTGTCCATGAGAGAGGATGATGCTCTTCCGATCTCGTACGCTTGGTCATTTAGAGGAAGAACGCAGCGTCGTCAGTCGTACGCTTGGTCATTTAGAGGAAGTAATATATAGCATCGATGAAGAACGCAGCTCGGGAAGATCGGAAGAGCACACGTCTGAACTCCAGTCACCGAGTTAGATCTCGTA
>9200322fd33779f56f79ba28ca2d236b
AAGTCGTAACAAGGTTTCCGTAGGTGAACCTGCGGAAGGATCATTAATGAATAAACTTGGTCAAGTTGTTGCTGGTTCTTCGGGACATGTGCACACTTGCCACCAATTTTAACCACCTGTGCACCCTTTGTAGACTGGAAAAATTTTCTCGAGGCAACTCGGATTGAGAACTGCTGTGCGTAAGCTGGCTGTTCTTGTGTTTCTCAGTCTATGTTTTCATATACTCCTAATGCATGTATCTGAATGTATTGCTAGGCCTTAGTGCCTTTAAAACAAATACAACTTTCAACAACGGATCTCTTGGCTCTC
>2752732befb9b51f432c1fadbee2909c
AAGTCGTAACAAGGTTTCCGTAGGTGAACCTGCGGAAGGATCATTACCACACCAAAAAAATTTCCACGTGAATGTACTCTGTATGAGGTTTTGTGTTGCTCCATTTATGGAGCGACTAGCCGAAGGTTTCGTATGAAACCGATGTATCTTTTAATCCCTTTTTAATTTAATTACTGAAAATAATTGCAGACAGAAATGTGTGCATACAATTGAAATACAACTTTCAACAGTGGATGTCTAGGCTCGC
>e11c7710dbb3541d2206a75a97ece0dd
AAGTCGTAACAAGGTTTCCGTAGGTGAACCTGCGGAAGGATCATTATCGAAATCCAAACCGGGGTGGGGTTGTTGCTGGCTTAGGCACGTGCACGCCCCCTCCAAAACCAACACCTGTGCACTTTGGGACGGAGCCCTGGCCTGCCTTGCGGCGGTCGGGTGAAGTCCAAACTTTTACACACTCTTTTTGACATCACGAATGTGTACCTCGTTACTTAACGAAATAACAACTTTCAACAACGGATCTCTTGGCTCTC
>ad2e217af438fd85ce12bfc54b80ddcd
TCCGATCTATGAGCCTTGGTCATTTAGAGGAAGTAAAAGTCGTAACAAGGTTTCCGTAGGTGAACCTGCGGAAGGATCATTAGTGATTTGCCTTCGGGCTAAACTATATCCATAACACCTGTGAACTGTTGATTGACTTCGGTCAATATTTTTACAAACATTGTGTAATGAACGTCATGTTATAATAACAAATATAACTTTCAACAACGGATCTCTTGGCTCTCGCATCGATGAAGAACGCAGCTCGGGAAGATCGGA
>8aae49883f7572318ea63428beeee224
AAGTCGTAACAAGGTTTCCGTAGGTGAACCTGCGGAAGGATCATTACAGAGCGTGAGACTCTGCCCGGGCTCGCCCCGCGTGCAGAGTTGACCCTCCACCCGTGTTGACTTTATCATTTGTTGCTTTGGCGGGCCAGGTGCGTAGCGCCTACCGGCTTTTCGCTGGCTCGTGTCCGCCAAAGACCCAACCTAACTCGTGTTGTCGTGTAGTCTGAGGAATAACTATTGAATTGTTAAAACTTTCAACAACGGATCTCTTGGCTCTG
>7d2c523c9e1f7eca6170a58cebc754c1
GGAAGTAAAAGTCGTAACAAGGTCTCCGTAGGTGAACCTGCGGAGGGATCATTACAGAGTTTTCAACTCCTAAAACCATGTGAACTTACCACTGTTGCCTCGGTGGAAGGCATCCGAAAGGGTGCTGGAAACCGGTGGACATCTAAACTCTTGTTAATTTTTGGCATTCTGAATCATAACTAAGAAATAAGTTAAAACTTTCAACAACGGATCTCTTGGTTCTGGCATCG
>3e24b0f7141719debb37aa6aed0f5755
TTTTCAAGCAGAAGACGGCATACGAGATCTAACTCGGTGACTGGAGTTCAGACGTGTGCTCTTCCGATCTCGTACGCTTGGTCATTTAGAGGAAGTAACAACATTGGAACAAGGAACCGTTTATTCATACGGACAATGCGGTTTACCGTATGTCATTGATGGACGGATTGCGAGTGCAGAGCGTGTGATCGCACGTTCTCCCGAAACATTTCGAGACCGTTACGGCATCGATGAAGAACGCAGCTGCCGAAGATCGGAAGAGCGTCGTGTAGGGAAAGAGTGTGACTACGAGTGTAGATCTCGGTGGTCGCCGTATCATT
>22be697d5ef39c9ded4b424d6f979536
TGACTGGAGTTCAGACGTGTGCTCTTCCGATCTCGTACGCTTGGTCATTTAGAGGAAGTAATGTGCACATGGAATGATATCGGGCGGTTTAAGCCGTCCCAGTACCTGATCATGCACTCGCTGATGTTCCGCACGGACGTCCTGAGAAGATCCGGCGGCTGTGTAGGATCTCTTTTACAATGCGGATCTGCTGTTTATACTTTTTGCCGGAATTCGAATGATTGGCATCGATGAAGAACGCAGCTGCCGAAGATCGGAAGAGCGTCGTGTAGGGAAAGAGTGT
>017f9c7efe7af3dedc77d1bfc08040d0
AGGAAGTAACCAAGAAACAGCAGGCTGCTCTAGACGCGTACCGAAGGAAGTACCAGGAGATGGGCCTCAGCGACGAGGACATCGACGAGATTATGGGACTCCAGTCCAGGGTCATGAAGGACGGAAAGATTGATACCGAGGAGGCGGCCGAGATCCTTGACGCGCAGTCCAAGCAGCGCACAGTCACCTACGTCGATGACGAAGGAAACAAGCAGCAGAAGCAAGCATCGA
>84e90223fd8717fb789231807bd3fb79
CCCTACACGACGCTCTTCCGATCTACTGATCTTGGTCATTTAGAGGAAGTAAGGTGTTCGCGGACTGACGGGTGCGATCGGCAGGGCCCATACTGGATCGTGAATACTTTCGCGTTTTCTTCGGGATGAGCGCTGGGTGGATATCGGTTGGTCCGTTATGCGAAGTCTCGATATGAGTGCTTGTGGGGCAACGTGCTTGGGTGGAATCCGCGCGCTACAGTTCGGCATCGATGAAGAACGCAGCGTCGTCAGATCGGAAGAGCACACGTCTGAA
>a1fde7b88e43da9bd703bbb076573ccc
AAACCCTGATCGCCGCGCCACCGCAGGATGCGATCATTGTGGTTGAAGCGGGCGATTTGAAGAAAAGCTCGGCACTGCGCAGCGCGGTCGAAGGCGGACAGAGTGCCATGGCGCTGCCCTGCTATGCTGATGAAGGCAGATCCATCGATGGCGTGATTGATGAAATTCTCGGGCGGGAAGGTTTATCGATCGGGAGTGAAGCACGGCAGGCACTGCGTGCCAATCTGGGCGGCGACCGCTTGGCCAGCCGTAGCGAGATTGAAAAGCTGGCGCTTTACTGTCGCGGGACAGGCGAGGTTCGGCCAGAAGATGTCAGGACCATGACCGGCGATGTTTCCGGCCTTG
>7b252e9621000a2e0ec024abf515f3e6
GCCGTAGCCGGGATGGATCGCATCCGCGCCGGTGATCTCGCAGGCCGCGACCATCTGGTGGATGTTGAGATAGGAATCGCGCACCGGCGGAGGGCCGATGCACACGCTCTCGTCGGCAAGCCGCACATGCATGGCGTCGGCATCGGCGGTGGAATGCACGGCCACCGTATGGATGCCGAGCTCCTTGGCCGCGCGCAGCACCCTCAGCGCAATCTCGCCGCGATTGGCGATAAGGATTTTCTGGAACATCGCCGCGGCCTATTCGATCACCACCAGCGGCTCGCCATACTCGACCGGCTGCGCGTCCTCGAAAAGGATCGCCGTCACCGTTCCTGCGCGCGGCGCCTGGATCTGGTTCATCGTCTTCATC
>22f3679b66d6b710c05ba47579c0a83b
ATCTTGGTCATTTAGAGGAAGTAATGTTGATTTCTTCGCGCAAGTCCTCTTGCTCAACATAGGCGGAGACCGCGATGTTGTAGTCGTTCTCGGCGATCTCTTCGTTCTTGATCAGAGTGGCGAAATGATCCGAGTGCTCGCGAGCCTTGTAGGCTTCAAGGATTCTTGCGCGGTTCTCTTTTGTGAGTTTGTTCTTGTTACCTTCGCGCTTGAAGTCGTCAGAGGCATCGATGAAGAACGCAGCGT
>ce7ae84c4266b2fa551b95d64d4e8799
AGTAAGGCAGCAACAGTAGCTTTTGGCCCGTGATACTGCCTTCCTTCTTCGTAGCGACCACCTGGCCGATCACTTTTGCCAGGAACATGACTGAGTCCCTGCTTTACTTAGAGGATTTGCCAGTGGCTGGTGCCTTGGGCAAAACGCTGTCGACGTCGTCGTGCGGCCGCGCGATCACGTGCGCACTCACCACTTCGCCAAATGCACTTGCCGCCTGCGCCCCGGCA
>b4a8d4b3cfc616023e6383c581ca2dc8
CGAGATCTACACCTTCACCAACACTCTTTCCCTACACGACGCTCTTCCGATCTACTGATCTTGGTCATTTAGAGGAAGTAAAAGTCGTAACAAGGTTTCCGTAGGTGAACCTGCGGAAGGATCATTATGAATTAATAATATTTGTGAATTTACCACAGCAAACAAAAATCATACAATCAAAACAAAAATAATTAAAACTTTTAACAATGGATCTCTTGGTTCTCGCATCGATGAAGAACGCAGCGTCGTCAGATCGGAAGAGCACACGTCTGAACTCCAGTCACTGGCTCTTATCTCGTATGC
>764ad5816fa40b2a029bd60960012ee8
AAGTCGTAACAAGGTTTCCGTAGGTGAACCTGCGGAAGGATCATTATTGAAACTATGTCGCTCTCGGTGGGGTTGTAGCTGGCTCTAGCAGCATGTGCACGCTTCCCGAGGCTTCATTTTCATCCACCTGTGCACCTCTTGTAGACTCTGAGAAACGCAGTCAGTGAAAACCTGGATGTGAGGAATTGCGGGTGCGCGAGCATCTGCTCTCCTCTGTGTCTCTGAGCCTATGTTTCATATATACCCCATAGTATGTGAACGAATGTCTTTGCATGGGCTGTCAAAGGCCCTGTGATAAAACCATATACAACTTTCAGCAACGGATCTCTTGGCTCTC
>e019fe64d95b9478d98d4331881dd2b9
CCCCCCCCCCCCCCCCCCCCCCCCCCCCCCCCCCCCCCCCCCCCCCCCCCCCCCCCCCCCCCCCCCCCCCCCCCCCCCCCCCCCCCCCCCCCCCCCCCCCCCCCCCCCCCCCCTTTTCAAGCAGAAGACGGCATACGAGATAAGAGCCAGTGACTGGAGTTCAGACGTGTGCTCTTCCGATCTACTGATCTTGGTCATTTAGAGGAAGTAAAAGTCGTAACAAGGCATCGATGAAGAACGCAGCGTACTTAGATCGGAAGAGCGTCGTGTAGGGAAAGAGTGTGACTACGAGTGTAGATCTCGGTGGTCGCCGTATCATTAAAAACGGGGGGGGGGGGGGGGGGGGGGGGGGGGGGGGGGGGGGGGGGGGGGGGGGGGGGGGGGGGGGGGGGGGGGGGGGGGGGGGGGGGGGGGGGGGGGGGGGGGGGGGGGG
>58004505260d4e1cd7f781ded2d29ee5
AGCACCGCGAACGATCCGAGGTGGCCGGCCAGGATGCCGAACACGGTCAGCACCCGGTCGAACTCGTTCGCCTTTATGTCGGGACGGAGGGTGTCGCCCCCAAGGCGGGGCCGGGAATCCGTTGCTGCAGAAACCATGTGATATCCCCTTTCAGGAACAGCTCAGTTATTCACCATCGTGCCATATCCGGACCGTGTCAGTACTTCAGTCCCAGCTCACGCAGGCTGTCCAGCAGTGTGTCC
>c121331bd72b41f05282726f57dce61c
CTTGGTCATTTAGAGGAAGTAAAAGTCGTAACAAGGTCTCCGTAGGTGAACCTGCGGAGGGATCATTAACGAATGGTCTTTGTACCTTCAAAACCCCTCAAACCAGTGGACATGAAAAAGTGTGCTTCGGCGCCCCGGCGCCGCTTTTATGCCGTAACTCTGTCTTTTGTGTCTGAATGCAAAGCAAAGAATCAAAACTTTCAACAAAGGATCTCTTGGCTCTCGCATCGATGAAGAACGCAGC
>5c1932d97107b14fddd6519e5baff4dc
AAGTCGTAACAAGGTTTCCGTAGGTGAACCTGCGGAAGGATCATTATCGAGTTTTGAACGGGTTGTAGCTGGCCTCTCACGAGGCATGTGCACGCCTGGCTCATCCACTCTTAACCTCTGTGCACTTTATGTAAGAGAAAAAAATGGTGGAAGCTTCCAGGATCTCGCGAGAGGTCTTCGGTTGAACAAGCCGTTTTTCTTTCTTATGTTTTACTACAAACGCTTCAGTTATAGAATGTCAACTGTGTATAACACATTTATATACAACTTTCAGCAACGGATCTCTTGGCTCTC
>5d966e02d6932f4489bbc9f1d7e9d904
AAGTCGTAACAAGGTTTCCGTAGGTGAACCTGCGGAAGGATCATTACCTTTCAATGCAGCAGAATTGGGATGGTTGAGTATCTCGCCTCTCAGTTCTGCCTGTATTCTACCCTTGTTTGTCATATACTATTATTTCCTCGGCAGGCTTGCCTGCCGAGTGAAACCATTTATAACCTTTTTAATTTTCAATCAGCGTCTGAAAAAATTAATAATTACAACTTTCAACAACGGATCTCTTGGTTCTG
>28dfe3ea8d59c9df4a7c89609db28208
TAAAAGTCGTAACAAGGTCTCCGTTGGTGAACCAGCGGAGGGATCATTACCGAGCTCGACTCCCGAACCCCCTGTGGACGATACCTCCGCCGTTGCCTCGGCGGCGCGCCCCGGCCGGGCGCCCGCCGGAGGACCCCCGAACTCTGGCTTCCACAGTGGTTCCCCTCCGAGTGTTGCAGGCACGAAATGAGTCAAAACTTTCAACAACGGATCTCTTGGCTCTGG
>118df3121771b00783a1d2da7d14aeab
GTAGACTAGTGTGTGTCCGCTAGTCAATCAAAACGGATGAGAATGAAAGGGTGCGGCTAAGCATGGGAGCGGAATGGAAACAGTATATCCGGCAGATCATCACAGAGCCGAAACGAGTGCTGACAGAAGTGGCTGATTTGCACAGTTATGCCTTTGATGCCTCTTTTGGTCATTATTTGCCCGAGCTGGTTGTTCAACCGATCCACCGTGAGGAAGTGGTTCAGCTGGT
>0c0fc5ccd104f0335f58f1ac432b35ac
CCTACACGACGCTCTTCCGATCTACTGATCTTGGTCATTTAGAGGAAGTAATCGCAGGTTTTAACGAAGAAGGAATAAAGGATGTAACAGTAAATGATGATGGTTCTTATACTATAAGGATGTCGAAAGAGGAACATGAACAGTTACTCAATACAATGAAACAAGATATTGATGCAGATGTGAATGCGATTATAGAAGGCATGGGACCTACTTTTATTAAAGAAGCATCGATGAAGAACGCAGCTCGGGAAGATCGGAAGAGCACACGTCTGA
>210855d34c22c05dd1e0914013f41fec
CTTCCGATCTATGAGCCTTGGTCATTTAGAGGAAGTAAAAGTCGTAACAAGGTTTCCGTAGGTGAACCTGCGGAAGGATCATTATTGATTGGTCGAAAGACCTTATCAGATTCTACCACCTCTGTGAACTGTTGGACCTCCGGGTCTACAATCAAACATCAGTGTAACGAACGTAAGAGTATCTTAACGAAACAAAACTTTCAACAACGGATCTCTTGGCTCTCGCATCGATGAAGAACGCAGCGTACTTAGATCGGAAG
>8adb8c82363063d90e701a6198191538
AAGTCGTAACAAGGTTTCCGTAGGTGAACCTGCGGAAGGATCATTCAAGTATATATTAAATTATACAAACCATTGTGAATTGTAGAAATCCTTGAAAGTCTAGTCGCCTGTAGCTCTTTTGCTATGGGAGGGCTAGGCTTTCAGCAACAAACCATTTAACCCCATATCATATATATTTACTACAACAATTACCAAAAATTTTAATACAACCTTTAACAATGGATCTCTTGGTTCCT
>9ce971d6f075d894aa678f54e02e21a6
AAGTCGTAACAAGGTTTCCGTAGGTGAACCTGCGGAAGGATCATTAACGAGTTTTGTACCAATACGGTACAATCTTCATCCATAACACCTGTGAACTTTACATTAACATTTGCTTTGGCTGGACGTAAAAAACCTAGCCAAAGGATTAAACAAAACCTTTTATTTAATAACCTATTGTCTGAATTGTAATAATTTTAATTATTCAAAACTTTCAACAACGGATCTCTTGGTTCTC
>8f4810df07d9a9222f1b10d59fe409c5
AAGTCGTAACAAGGTTTCCGTAGGTGAACCTGCGGAAGGATCATTACCGAGTATTGGGTTTAACAGCCCGCACTCCAACCCTCTGTGTATCTACCCTTGTTGCTTTGGCGGGCCTGCGGGTAACACCGCTGTCGGCTCTCGCTGGCTAGTGCCCGCCGGAGGACCATCAAACTCTTGCTTTAACAGTGTCGTCTGAGTCTATTTTAATAATTAAAACTTTCAACAACGGATCTCTTGGTTCTG
>d1d35c7a4ac153f73912db1ad35c3f78
GTGTGCTCTTCCGATCTGGTAGCCTTGGTCATTTAGAGGAAGTAAAAGTCGTAACAAGGTTTCCGTAGGTGAACCTGCGGAAGGATCATTACCGAGTTAATTGTCACTTTGTGACAGTTTCTTATCCATAAACTCTTTTATTTAAAGACATGATTTTTATATAATAGTCTGAATGAAAAATTTTTAAATTTTTAAAACTTTCAACAACGGATCTCTTGGTTCTCGCATCGATGAAGAACGCAGCAAGGAGAGATCGGAAGAGCGTCG
>390820516e9c710c5c5649f509c42dfd
AAGTCGTAACAAGGTTTCCGTAGGTGAACCTGCGGAAGGATCATTACCGAGTGAGGGTCCTCGTGGCCCAACCTCCCACCCGTGACTACTGTACCACTGTTGCTTCGGCGGGCCCGCCAGCGTCCGCTGGCCGCCGGGGGGCTTCTGCCCCCGGGCCCGTGCCCGCCGGAGACCCCAACACGAACACTGTTTCTGAAAGCCTGTATGAATCCGATTCTTTGTAATCAGTTAAAACTTTCAACAATGGATCTCTTGGTTCCG
>a43ef6e81eff4dc7545c41246f14eb67
AAGTCGTAACAAGGTTTCCGTAGGTGAACCTGCGGAAGGATCATTACCGAGTTAGGGTAGTCACTCACTGCCCGACCTCCCAACCCTGTGTCTACCACACTTTGTCGTTGCTTCGGCGGACCGGTTGACCAACTAGTCATGACCGCCGGGGGCTGGCTCTGCCCCCCTGGAGAGCGTCCGCCGATGGCCCAACCACAAAACTCTTGTACTGAAACGTGTCGTCTGAATCATGTTTGAGAAATCAAAAACAAAACTTTCAACAACGGATCTCTTGGTTCTG
>bba660b3e9a1f61bad829e32c050bc61
AAGTCGTAACAAGGTTTCCGTAGGTGAACCTGCGGAAGGATCATTCATAATGAGTGTTTATGGCACTTTTAAAAATCCATACCCACCTTGTGTGCATCGTTAGTCATGTGCCTTGTTCTCTCTTGAGAGAGCGAGGAGGCAGACTTCAAATTAATCTATCTTTAACCAGTTTGTCTGAAGCAATGTATCATGAGTTAACATAATTCTAAAATACAACTTTCAACAACGGATCTCTTGGCTCTC
>0cb68d9ed762ecf53c427d839c0af40c
AAGTCGTAACAAGGTTTCCGTAGGTGAACCTGCGGAAGGATCATTAAATGAAGCAACCTAGGAGCCTGTAACAAGGCCACCGGGGTACCCTTCCACCCTTTGTCTATTACACTTTGTTGCTTTGGCAGGCCTGCCCTCGGGCTGCTGGCTCCGGCCGGCTAGTGCCTGCCAGAGGACCTTAAACTCTGTTTGTTTGTGATGTCTGAGTACTATATAATAGTTAAAACTTTCAACAACGGATCTCTTGGTTCTG
>8e64dd332db66ca47b6e9c9a4ac3bb5d
AAGTCGTAACAAGGTAACCGTAGGTGAACCTGCGGTTGGATCATTACTAAATTTCTGCTGTTGGCTGGGAAAGGCTAGCCTAGTACCGCCTCTGGCAAATTTACACCTGTGCACTTGAATGTCTTTTGGGAGTCTCTAGGGATTCCCAGCATTGATAAACACCTATTGACCACGTCTGAAAATGTATATTAAATATAAACAACTTTTGACAACGGATCTCTAGGCTCTC
>13e7b8a06495a2a02960d987f52945c4
AAGTCGTAACAAGGTTTCCGTAGGTGAACCTGCGGAAGGATCATTAAAGAGTAAGGGTGCTCAGCGCCCGACCTCCAACCCTTTGTTGTTAAAACTACCTTGTTGCTTTGGCGGGACCGCTCGGTTCCGAGCCGCTGGGGATTCGTCCCAGGCGAGTGCCCGCCAGAGTTAAACCAAACTCTTGTTATTAAACCGGTCGTCTGAGTTAAAATTTTGAATAAATCAAAACTTTCAACAACGGATCTCTTGGTTCTC
>da1c1f9067b004ee40b355ecc3ad7045
TATATATAGCATCGATGAAGAACGCAGCGTCGTCAGTCGTACGCTTGGTCATTTAGAGGAAGTAAAAGTCGTAACAAGGTCTCCGTAGGTGAACCTGCGGAGGGATCATTATCGAGCGGCCCTCGGGCCATCGAACCTTCAAACCTGTGGAAGCTGGTCGTGCTTCGGCGCCCTCGGGCGCCGCCTTCATGCTCAGAGTCTGAATGTGTCTGAATCGTCCTCAAAGATCAAAACTTTCAACAAAGGATCTCTTGGCTCTC
>9e71ab7f0190d77f018005f3bfd84213
AGTTCAGACGTGTGCTCTTCCGATCTATGAGCCTTGGTCATTTAGAGGAAGTAAAAGTCGTAACAAGGTTTCCGTAGGTGAACCTGCGGAAGGATCATTCGTGTGAGTTTTTGTTGGAGTGGCAGTTTTATTGCTGCCTAGCATAGGAAATGAGAATTGATATGGAATGGTTTGATTGAAGGTTCATTTGGTTATAACTCTTCACGATGGATATCTTGGCTCTTGCATCGATGAAGAACGCAGCTCGGGAAGATCGGAAGAGCGTCGTGTAGGGAA
>cbaa70fbceb2415be94dc8223ca1541b
TATAATGCATCGATGAAGAACGCAGCGTCGTCTGGTAGCCTTGGTCATTTAGAGGAAGTAAAAGTCGTAACAAGGTTTCCGTAGGTGAACCTGCGGAAGGATCATTAGTGAATCCGGGCAGAGATGCCCTTCACATTTTTCTAACCCTTGTGCACTGTAGATTTACATCTCACGCTGTTGAGGTTGATGGAATGTCACATCGTGATAACAAAACAGTAAAACTTTCAGCAACGGATCTCTAGGCTCTC
>b6b3cb65441ae842d9b415da6097b3d4
AAGTCGTAACAAGGTTTCCGTAGGTGAACCTGCGGAAGGATCATTAACGAATTTCAGGGGTTGTGCTGGTTCTTACAAGTGCACACCTCTTAATTCCATTCACACCCACTGTGCACTTTAAGAGACGTATTTCCCCCGTTTACGTGCCTTTATTGGCTTGGGATTTCGTCTGTTTCATACACACTTTATTTGTATTAGAATGTAATCTAGCGGAAACGCTGAAACATAAAATAACTTTCAACAACGGATCTCTTGGTTCTC
>d7d6fcd84d740a1425f00c4965b13a03
TCTATGAGCCTTGGTCATTTAGAGGAAGTAAAAGTCGTAACAAGGTCTCCGTAGGTGAACCTGCGGAGGGATCATTATCGAATGGTCTTCTGACCTTCAACCCTTTAAACCTGTGGAAGCAAAAATGTGCTTTGGCGCTCCGGCGTCATATTAATGCAAAATAGTTTTTGTGTCTGAATGATATACAAACATTAAAACTTTCAACAAAGGATCTCTTGGCTCTCGCATCGATGAAGAACGCAGCTCGGGAAGA
>5b61b8d9a6a42383dc6e6c148dc2c799
TGTGCTCTTCCGATCTCGTACGCTTGGTCATTTAGAGGAAGTAATGATCATTAAAATATTCAACAATTTCATTGAGTTCACTGCGCTCACGATCCTCTTCATGAACGCCTCGAGGGTTAGGGTTTTGAGGATCAAGAATCCCCTCCCCTTCATCAAGGACAATTTTTTCATTAAGATGAACGCGCTCTAAAGCGTAGGTTGAGAGATCTACTGACTCCAACAGAGCATCGATGAAGAACGCAGCTGCCGAAGATCGGAAGAGCGTC
>c483166d2dc885d30c7f9fe6479755a1
CCCCCCCCCCGTTTTTAATGATACGGCGACCACCGAGATCTACACTCGTAGTCACACTCTTTCCCTACACGACGCTCTTCCGATCTCGTACGCTTGGTCATTTAGAGGAAGTAAGCAGGGCGCGGGTAGTGGAAACAAATGAGCTACCGAATGAACTTGTTTTGGCAATTCACACATTTCATGAACAGTTAGGCAAAGAACTTATGGAAATGGAGACGTATTATGCATCGATGAAGAACGCAGCTGCCGAAGATCGGAAGAGCACACGTCTGAACTCCAGTCACCGAGTTAGATCTCGTATGCCGTCTTCTGCTTGAAAAAGGGGGGGGGGGGGGG
>5a4a1aa9f37c6d0ca9a5eb1837497df2
CGTACGCTTGGTCATTTAGAGGAAGTAAAATCATGAACAACATATGGTAACGAATCGTATACAAATTCGCGAGTGTCGGAACGTCGATCCATCCGATCACTGAACCGATCACCGTGACGATCGTAGCGGTTAAAATACCGTACGAAACGGTAAGAGCAGAGTAACGTAAAACCGACCACCCTTTGAAAGATGCGCCACCCATCGTATAAACGGCCCATCCTGCAGCATCGATGAAGAACGCAGCTGCCGA
>34ef1e75efcd1ff4738cd696f84be048
GCTTGGTCATTTAGAGGAAGTAAAGATGATTAGTAGAAAATTTGTTATGACCAATAAGCACGGGCTTCATGCCCGGCCAGCTAGTAGCTTTTCCAAGATTGCATCTAAATTTGAATGCGATATTGTCCTTTGGAACGGGGAAAGAAGGAGTAATCCAAAATCTTTGATTGGTATACTAACATGTGCTATCAAGTTTGGTGATGAAATACAAATAACCTGTGATGGCATCGATGAAGAACGCAGCT
>e023322ae1c78c272c6b1134b0364450
CAGACGTGTGCTCTTCCGATCTCGTACGCTTGGTCATTTAGAGGAAGTAAAAGTCGTAACAAGGTTTCCGTAGGTGAACCTGCGGAAGGATCATTAGAAATGTGCCGCAAGGCCTTATCTAACCACACACAACTGTGCACGCCTTCGGGCATAAACTATTTAACGGTAATGAATGTAACAAAGTTAACACAATACAACTTTCAACAACGGATCTCTAGGCTCTCGCATCGATGAAGAACGCAGCTGCCGAAGATCGGAAGAGCGTCGTGTAG
>5bd60f53dd4bd76fb450509c74f76bf6
GGGGCTGCGGCATTTGCTGAGCGGCATTGCTTTGCTGTGTTGCGGCCCGTTCATTCATGAGTTGTTGCTGCACGGTGACATTGCCGTACATCACCCGCATTTTGTCCGCTTCGCTCATTTCATTCAGGTTGCTTTCCAACCTTTCGCGTTGCTGACGAGCCAGCTCAGTAGAAACCTGCTCAACCAGGTTCGGGTTTTGCTCCAATAAATCCAACACCATCGGATTGGCCGGATAAGTCGCCGTCGCTGCCTCTTGCAGTCCCGGTTCGATATAGGGCACCGCGTATAATCTTGCGCCTTGCAAATAA
>011dba0a2aaafbbfd17f9ad8b420922e
GCCAGGTCCTTCACCGCCTCGGCCTCGGGGCCGAAGCGCTTGAGGAGGGCCGCCGTCTCCTCCGACAGCCCCGTCTCCTCGTGGCGCCGCACCAGGTGCTGCAGGCACTCCCAGACCGTGCGGTGGCTGTCTTCCTCCGGCGTCCAGGCAGGGTCCAGCTCCTCGCGCTGCAACAGGCGCACCTTGCCGGCGGAGCTCTCCAGGATGCCGGCGTGCTTCACGCTTTCCACCGAAATGCCGCGGGCGCGGGCCAGGTTGTCCGCCACGCCGTAGGCTCCGGGCGCCATGCCGAACTGCTCGAACCAGGTGATGGCAAAGCGCGTCTCGGCATCGAACTCCCCCTGGACACCGCCCAAGAAGTCGTCGAGCTCG
>3af54528f7e8dde71f72d07f276bfa88
TACGAGATCAAGCAGTGTGACTGGAGTTCAGACGTGTGCTCTTCCGATCTACTGATCTTGGTCATTTAGAGGAAGTAATGTTGCGCACATAGGTGACATGCGCCGTGCCAAAGATGTGCCGCAGCAACCTGAATAACACATCAAAGACGATGACGGGACGCGCATTGCCGATATGAGCAAGGTCGTAGACCGTCGGTCCGCATACATACATGCGCACATTGGTGGCATCGATGAAGAACGCAGCGTCGTCAGATCGGAAGAGCGTCGTGTAGGGAAAGAGTGTTCGTCTGAGTGTAGATC
>1729ade88e404f086ee01ab191f7b059
ACGGCATTGCCCTGAGTACGTATTTTCTGCAAACCGAGAATCTCGGTGCAGTAATGGGTTGCGGCCTCCACATCGGGCGTGCCCAGGCGCACATAACGAATATCATGCAGATTGATCATGCTGCCCCCTCTACACTGGTGGCCGGGAGAAACTTCTCGGCGAAGATGCGCGCCGAGGGCACGCCCAGAGCCAGCAGTTTTTCGCGTGCTGCATCGATCATCGGCGGCGGGCCGCACAGATAG
>b4e88d0b3199ece14de7c782f0ab52bf
TCGATCAAGTCTACCAACAGGGTTCGTCGAATACGGATTCGACGGCGGTCAAGGATTTGCTCTCAATCTTCGACAAGCATCCCTTGCTTGTCGGCAAGACAATCACTGCCGAACTCGTAAGAAATAAGATAAATCTTGATACACCGACAATTTTACTACAGCTTTCTGCAAATTTGCCGATAGATCATGGGATAAAAGCCAATATTGTTCACAAATTAGCGCAGTTGGAGAATTACTCCGAGATAAAAAAGAACGGTCTCGACATCGGTAGCACCGAATTTGTGTACACTTACGTGGATGCACCGAGCGATTTCCTG
>1a3e0436b8b2403a30dba5e011b33f36
CGATTGTGGATGGATTATTTGTAACGTTTGAAGGCGGTGAAGGTGCGGGGAAAACGACCGTCATCGAAAAGTTAGCTCGGCGTTTGGAACGTGAAGGTCACGACGTTCTCGTCACGCGAGAACCTGGTGGAATTCGTATCGCTGAGGAAATTAGACAAATTATTTTACATCCGAATCATACGGAAATGGAAGAACGAACAGAGGCGTTATTATATGCAGCTGCTAGGCGGCAGCATTTAGTAGAAAAGGTTATTCCTGCTTTACAAGCGGGGAAAATCATCTTATGTGACAGATTTATCGACAGTAGTCTCGCTTATCAAGGGTATGCAAGAGGTATCGGCATCGATGAAGAACGCAGCGTCGTCAGCCGTACGCTTGGTCATTTAGAGGAAGTAATATATATA
>504f57e0f5381eeb81f8a77bb6e6fd23
CGAATCAGGCCCAAGATGCCGTACTCGCAGCTCGCCTCGAACACTTCGTCGCTTGCTCGCTCCTGCTCCAGCCATCGCACGGCCAATTGGTTGTAGCGGTAGCGCAGCCAAGCCACTTCTCGGCCTGTCGGGGTGAGGCGGCTTTTCACAAACTCTTCCTTGCGTTGGACCCAGTTCGCCGTCTGATCGATGAACGCCCGCAGGTCGATCTCTTCGCCCTGCTGCAGCAACCGATGGCAATGGATTTGGATAAAGCGATAGAAAGCGATCAGTCCCAGGTTG
>c948691ae798d8d51f890cdaa918b6a0
TGACAAAGTGGGCGGACAGTCGATCAGAATGAAATCGTAATCGAAGCGCACCGAATCAATTGCGCGCTTCAGGCGTGCCTCGCGCTGATCCATCTGGACCAGGTCGATTTCAGCGCCGGATAGCTCTCGATTCGAAGGCAGCACGTCATAGCCGCCCGTTTCGGAACGCAACCGAGCGTCCTTGATCGATACTTCTCCAAGAAGCACCTCGTAGAGGTTGTGTTCCACTGCATTCTTGTCAACGCCACTGCCCATGGTCGCATTGCCTTGA
>5b59d4ad6951855b487767b920dd1bca
GGTCGACAGCAAGGTTGATTAGTACGTAGAACGCCGCGACCACCAGCACTATGGTTTGGATAACGGGAAAGTCGCGTTCGTAAATAGCCTGCAGGGCGAATCGGCCCATCCCGGGCCAGGCAAAGATATCTTCGATGATGACCGTGCCGCCGATCAGCGCCCCGATCTGTATGCCTATCACGGTGGTGACAGGTAGCAGCGCGTTCCGAAGTGCGTGCCTCATCACCACGACCACCCTTCCTAGGCCCTTGCCGGTGGCCGTGCGGACGAAATCGAGCCGAAGCACATCAA
>cd29194a3ad959c35be68ef2bd1d0d2c
AAAAATCCAGGATCTAGGCCGCACTCATTGAGCAATATCACCCTGGATTTTTTTGCTGCCTCATCTAATGACCGCATCTCTTCAGACACATACGACGCGGTAAGCATATGCTTGCCGAACTTGAGGTAAGTAGATGCCAAAAGAGTATGAAATATAGGGGGCAACATCGATATTACGATATCGGATTGGGCAATTAAGGACACTCTTTTTTTCTCGTTCTGTATATCTAAGGTTTCTGCTACCGCATACGAATGTCCTTGGATTTTGGCACGTGCTAGTTGTATATCGCTGTCGGCAACAGTAAGCTGCCATGCGTTTTCTTTACACGCTTCCAGTAA
>14e4ecdca32082ec6949f6e95f5d0ea4
CCGGCGTTGGCGATCCCGGAGTACGCAAGCAGGCGTTTCATATTCTTCTGCCGCAACGCCAGCGCGTTACCCACGATCATGCTGAGGGCCGCGATCACCATGAGGGCGTCGAACGCATCCAGAAACAGCGGATAACCCTCACCTTGCACACCATAGTACACGTTGTACACGATGCGGAAAATGATCGCAAAACCTGCAGCTTTGGATACGGTGGACAAATACGCTGCCACCGGCACCGCCGATCCTTGATACACGTCGGGAGCCCAGGCATGGAATGGAGCGGAAGCGATCTTCACCCCGAGCCCGGTAATCAACAGGAAGAAGCTGACGTACATCAATGCACTGT
>cebe48422427e004e5ce08ba61653ead
AAAGTCGTAACAAGGTTTCCGTAGGTGAACCTGCGGAAGGATCACTAAAGTAAACGCCCTCCGGGGCTCTCTTTAATTCACACACCCCTGTGCACTTTGGCCACCTGCCGCGCTTTACTGCGTTAGTAGGTGTGTCTTTTTAACTATACACTATATACACAAGTCATTGAATGTAAAATCGTTATAAACTAATATAACTTTCAACAACGGATCTCTTGGTTCTC
>86c743aa7256565b27121ebc8010c800
AAGTCGTAACAAGGTTTCCGTAGGTGAACCTGCGGAAGGATCATTAGTGAATTTGTAGCCTCCAAGGCTCACATTCTCTATCCTTTACACACCTGTGCACCCTTCTGAAGCGGAGAGTTATTAGGCATTAGCCGAGCGCCTCCCTTCGGTTATTATATCAAACTCAAACTACGTTTACTAGAATGTATACCGTCTTGTTGTAACGACAAGTACAATCCAATAAAACTTTCAGCAACGGATCTCTTGGCTCAG
>728969fff4f69809c2849073a74aacff
AAGTCGTAACAAGGTTTCCGTAGGTGAACCTGCGGAAGGATCATTACAGTAGTCGCCCGGGTTGCCGCAAGGCCTCCCGGGTAACCTACCACCCTTTGTTTATTACACTTTGTTGCTTTGGCAAGCCTGCCCTCGGGCTGCTGGCTCCGGCCGGCGAGCGCTTGCCAGAGGACCTAAACTCTGTTTGTCTATACTGTCTGAGTACTATATAATAGTTAAAACTTTCAACAACGGATCTCTTGGTTCTC
>a8c1ffda3fb84ce52c61befef9b71612
GAGGAAGTAAAAGTCGTAACAAGGTTTCCGTAGGTGAACCTGCGGAAGGATCATTACTGATTTGCTTAATTGCACCACATGTGTTTTTCTTTGAAACAAACTTGCTTTGGCGGTGGGCCCAGCCTGCCGCCAGAGGTCTAAACTTACAACCAATTTTTTATCAACTTGTCACACCAGATTATTACTAATAGTCAAAACTTTCAACAACGGATCTCTTGGTTCTCGCATCGAT
>c61d3709c6c648663ede036ee8314d8b
GAGATACACATCATGGAGCCATAGGCAATAAGCGTGGCTACAGCCGACCCCATATAGCTCCAAATAGGGATGAGTACGTAGTTGAATGCCAGAGTGAGGATGGCTCCGACGATGGAGATGTAAGCACCGGCCATGGTTTTGTCTCGCAATTTGTACCATACGGAAAGGTTAGTGTATATTCCTAAGCAGAAATTGGCTAAGATGATGAGAGGAACCACATCCATCGCATCCCAATATGAG
>b6f1a6ab900f088816341b03eb759101
ATGTTTTCCATACCCATGGCGGCTACGCCGGCGGCTGAACCGATGATGAGCATGCTGCCACCGGTGCCGGCCGAGTAGGCGATGAAGTGCCAGGTTACGGCATCGATAGGATAATCGTACATACCCATGGTGGCGGCGACAAGGGGCACATTGTCGATGATGGCCGAGAGCACGCCGAGCAAAAACACCACCACATTATCGTTGGGGATGGTGTGGTGTATGAGCTCGGTAGCGTAGCGGAGGGTGCCTACGGGCTGGCCATTGACGGTGCTGTATACGAGCGATTCGAGTCCGCCCACGGCCATGAGTATACCCAAGAAAAACAAAATGCTGGGCATGTCGATGCGGTGCAGGGCTTCATGGGTTTTGAGGTCGTGGTAGATTTGTTTTCCCTGT
>8ac267a507553f0405e5ffa9c10fa673
TATAATGCATCGATGAAGAACGCAGCGTCGTAAGTCGTACGCTTGGTCATTTAGAGGAAGTAAAAGTCGTAACAAGGTCTCCGTTGGTGAACCAGCGGAGGGATCATTACCGAGTTTTTACGCTCCAAACCCCATGTGAACCTATACCTACGCCGTTGCTTCGGCGGGCTTTCAAGCCCCGGGCAGCCGCCTCCCCCCCGACGCCCTCGCGCCTGGGAGGGGGAGGGCACCCGGAACCAGGCGCCCGCCGGAGGATACAACCAAAAAAACTCTTGTGTTTTCCAATGCATGTCTGAGTGGATTTTTGCAAATCAAAATGAATCAAAACTTTCAACAACGGATCTCTTGGTTCTG
>7580645d828a4255b33aebd743397dcb
TTGGTCATTTAGAGGAAGTAAGAGGCCATCCCTGCTTGGGAATTTTCCACAAGTTTTTTCGAATGTTTGAGCAGGTCTTTTTCGATCGGGTGATGACCCACTTTCCGAAACCAGTACTTCGCGTTGGAGAAATCCGGTTCACGGCGGTGCATGATTCCGTGCCAGTAGGAGCCTTCGGGGGTATCTATACGCTGACTCACCCGGTGAGAGGCATCTAGCTCGTTGCATCGATGAAGAACGCAG
>5f7029f0970d693e0d91d3be95ed5fee
GGGCAATGGGCGTTTCGCCGGCCGCGGCTGCGCGCTCGACCGCGAGCCGTAAAATGCTCGCATGTCCCTTATGCACACCGTCGAAATTGCCCACTGCTACCGCCGACCGCTGAAACAGCGGTGTTTGGGCGCGCAGCTGAGCCAAATTCAGATGCCAACGAGCCAATGCGATTCCCTCACCCGCTATGAAAATACGATGCGAGGCTGCCAGACGACTTGCTGCCC
>fa3943ae46e159c6c0e3305f8604c68b
ACGTGTGCTCTTCCGATCTACTGATCTTGGTCATTTAGAGGAAGTAACATGGGCCTCTCGTGTGCCCCCTTTCCGCGAGCAAATCGCCGACGTCTCCTAAGGGTGATTTCAGTCGTCGCCGGATGGTGTATTATACAGACGCGAGGCGGCGGCGGTGACTGCCGCGGGACGCATACAATCCGAATGTTCGCGGTTTGTGCGCCAATCGACGGTGGAAGGGAATGGCATCGATGAAGAACGCAGCTCGGGAAGATCGGAAGAGCGTCGTG
>a743ccf13a403dfee090feb47068f05a
AGGAAGTAAGTAGGGCGGTTGATTATATTGACAATGTTATCTCAGCTGACTTAATGGCTACATTAGAAGGCTATGAGCGTGAAGAGCTGGATGCTTACGGCGTTCGTTCTCATCAGCGAGCAGCCTGGGCAAGAGATAATGGTTATTTTCAGCCTTCGCTAGTTCCCGTCTATGATCAAGCAGGAAACATGCTTTTGGATCAGGATGAATTAATTAGGGATGACGCATCGA
>cf48e562717454c9b683ba5befddeec5
GAGATCAAGCAGTGTGACTGGAGTTCAGACGTGTGCTCTTCCGATCTACTGATCTTGGTCATTTAGAGGAAGTAACAGAATTCAAAGAATGATCGATCATTCCGACGTTCTAATTACTGCCTGGATAGATGATAACATGATCGGTGTAGCGAGAGCGATAACTGATTATTCGTATTGCTGCTACTTATCGGATCTTGCGGTGGACCTTGACTATCAGAAACATGGCATCGATGAAGAACGCAGCTCGGGAAGATCGGAAGAGCGTCGTGTAGGGAAAGAGTGTTCGTCTGAGTGTAG
>01aae274d0ade6c6a66a3893e46a728e
CGGTGACTGGAGTTCAGACGTGTGCTCTTCCGATCTATGAGCCTTGGTCATTTAGAGGAAGTAATGACGGTCCTTGGCATCGATGAAGAACGCAGCCTTCGAACATCGATGAAGAACGCAGCGTCGTCTGGTAGCCTTGGTCATTTAGAGGAAGTAAATATAGCATCGATGAAGAACGCAGCGCTGTAGGTAGCCTTGGTCATTTAGAGGAAGTAATATATATAGCATCGATGAAGAACGCAGCGTACTTAGATCGGAAGAGCGTCGTGTAGGGAAAGAGTGTGAC
>4c59a440b7b08d8631e000901ec76f58
GTAGTCACACTCTTTCCCTACACGACGCTCTTCCGATCTATGAGCCTTGGTCATTTAGAGGTCGTAAAAGTCGTAACAAGGTTTCCGTAGGTGAACCTGCGGAAGGATCATTACTGTGATAACACCTTCACACTGTGTGGGCGTACGAAACACTGCAAACATGTAATACGGAAGTCAAGGAACTGTTAAGAATAAAACTTTCAACAACGGATCTCTTGGTTCTCGCATCGATGAAGAACGCAGCGTACTTAGATCGGAAGAGCACACGTCTGAACTCCAGTCACCGAGT
>e32f60828c9a38ba8dc8a5633b94031d
TATAGCATCGATGAAGAACGCAGCGCTGTAGCATCGATGAAGAACGCAGCCTTCGAGCATCGATGAAGAACGCAGCGTCGTCACCCGCTGGTAGCCTTGGTCATTTAGAGGAAGTAAAAGTCGTAACAAGGTTTCCGTAGGTGAACCTGCGGAAGGATCATAAAAAACTAATTTACACGCGATTTAAAATTGCTTACTTCAATAACCTATTAAACAATCAACCAACTAATACCAAAAACTTCCAACAACGGATCTCTCGGTTCTC
>b1458eba941870c80b78d5c4ff81bd4c
AAGTCGTAACAAGGTTTCCGTAGGTGAACCTGCGGAAGGATCATTATGAATTTGAACTTGCGTGTTGGTTTGTTTCGAATGAACGTTTGAACGCCGCCGCAATTCTTTTTCTGTGAACTGTTCTTGAGCTTTTGTCAATTCATTTTGATAAAAGCTTGGGTCATTTTTGTTTTCTTGTATTATTCCACTTTATATTTCGAGTAGTTCTTGCAAAAGAATGAAAAAAATACAAAAAACCAAGACAACTTTCAGCAATGGATCTCTTGGCTCTT
>dce2486db3966e633a5aa491a1ec022f
AGTAAAAGTCGTAACAAGGTTTCCGTAGGTGAACCTGCGGAAGGATCATTCACAATAAGTGTTCAATGGCACTTTAAAATCCATTACCCACCTTGTGTGCAATGTAAGGAGGAGGGGTTGTCACAACCCCTCTTTCATTATACATACCAATCTTCTCTTGTTGTCTAACTTTTTGAGTATAAAAAACTCGAATACAACTTTCAACAACGGATCTCTTGGCTCTCGCA
>a2d736e997870a28da3fe9ff73752899
AAGTCGTAACAAGGTCTCCGTTGGTGAACCAGCGGAGGGATCATTACCGAGTGTAACAACTCCCAAACCCCTATGTGAACTTTACCTTTTTGTTGCCTCGGCGGGATCGTCCCGGGTGCGTTGCAGCCCCGGAACCAGGCGCCCGCCGCAGGAAAAAACCAAACACAACTTGTATCCAGGCAATGTTCTCCTAGTCTGCGCCTAGCGGACGAAAGACAGCAGCGCCGCAACGCCTCTGAATAAACCTCTGAAGCGCCCTAGCGGGTGCTGAAGAAATCAATTAAAACTTTCAACAACGGATCTCTTGGCTCTG
>c3a5117ccbcdc4cda75b5ea818828d59
AGCCTTGGTCATTTAGAGGAAGTAAAAGTCGTAACAAGGTCTCCGTAGGTGAACCTGCGGAGGGATCATTATTGAATGGTCTTTGACCTTCTAACCTCTCAAACCTGTGGAAGCAAAAAAATGTGCTTCGGCGTCTTTTAGACGCCGCCTTTATGCAAGAAGACTGTGTTGTCTGATCTATTGAAAAAGAATCAAAACTTTCAACAAAGGATCTCTTGGCTCTCGCATCGATGAAGAACGCAGCAAG
>bed9b86377172a56b969823b760dc8f7
TAAAAGTCGTAACAAGGTCTCCGTTGGTGAACCAGCGGAGGGATCATTACCGAGTGCCTATACTCGCAACCCTTTGTGAACCTTTATACCCGTTGCTTCGGCGGCGCGCGACCCCCGGGGAGCGTGCCCGCCGGTGTATTCAGAATCTCTGTTTGAACCCGACGTTACATCTGAGTGTTCTAAGCGAACTGTTAAAACTTTCAACAACGGATCTCTTGGCTCTAG
>a080206018aa2c814f937f6177565a1a
AAGTCGTAACAAGGTCTCCGTTGGTGAACCAGCGGAGGGATCATTACAGAGTTGAAAAACTCCCAAACCACTGTGAACATACCCGTAACCGTTGCTTCGGCGGGCGGCCCCAGGGAGGGGCCGCAGCCTCCATTGCGGAGGCGCCCGCCGGAGGACACCAAAACATACCTATATTTTTGTGGCCCTTCTGAGCGATAGCGCAAATAATTAAAACTTTCAACAACGGATCTCTTGGTTCTG
>62321e11ac330a0826eff04de17c32f1
AAGTCGTAACAAGGTTTCCGTAGGTGAACCTGCGGAAGGATCATTACAGAGAACTTGCCCTTCGGGGTAGATCTCCCACCCTTTGTTTATCATACCTTTGTTGCTTTGGCAGGCCCACCTTTTGGGGTCGTCGGCTTCGGCTGGTCAGCGCCTGCCAGAGGATCTCAAACTCTTGATTTAGTGTTGTCTGAGTACTTGATAAATAGTTAAAACTTTCAACAACGGATCTCTTGGTTCTG
>1679253371b983e1825690190f7d8aba
AAGTCGTAACAAGGTTTCCGTAGGTGAACCTGCGGAAGGATCATTACCTTTCAATGCAGCAGAATTGCGATGGTTGAGTATCTCGCCTTTCGATTCTGCCTGTATTCTACCCTTGTTTCTCTTACACTATTATTTCCTCGGTAGGCTTGCCTGCCGGGTGAAACCATTTATAACCTATTTAATTTTCAATCAGCGTCTGAAAAAATTAATAATTACAACTTTCAACAACGGATCTCTTGGTTCTG
>0359fde862048526057d10925194727f
AGGAAGTAAAAGTCGTAACAAGGTCTCCGTTGGTGAACCAGCGGAGGGATCATTACCGAGTTTACAACTCCCAAACCCCTGTGAACCATACCATATCGTTGCCTCGGCGGCGCCCCCTCGGGGGACCGCCAGAGGACCCAAACTCTTGCTTTCGTACAAGTTTGTCTGAGTGTTGCTGCAAGCAAAATAAATCAAAACTTTCAACAACGGATCTCTTGGCTCTGGCATCGA
>9296ceee870e4af84dc4abf960583b4c
AAGTCGTAACAAGGTTTCCGTTGGTGAACCAGCGGAAGGATCATTACAGAGTTCATGCCCTTCGGGGTAGACCTCCCACCCTGTTTATATACTATTGTTGCTTTGGCAGGTGCCCTCACCATGGGGCGTCCGGGTTCCGCCCGCGTCTCGCCTGCCAAAAGCCCCACTAATTCTGTGTTCTGTGTCGTCTGAGTACTATATAATAAGTTAAAACTTTCAACAACGGATCTCTTGGTTCTG
>08a8d5a94546274f86e319c5505aba2e
TATGAGCCTTGGTCATTTAGAGGAAGTAAAAGTCGTAACAAGGTTTCCGTAGGTGAACCTGCGGAAGGATCATTAAAAAAAGGTCTCAAGACCTATTTTCTACTGAAACTCTACTATCTTTTTTAGATGGTGGATGTTTCTTTAAAATCCAATAAAAATATATCGTCTTTAGACGAACCAAAAATAAATTCTAAAAACTTTCAACAATGGATCTCTTGGCTCTCGCATCGATGAAGAACGCAGCTCGGGAA
>3af259f16452c2239c2b4958a464bc2f
[truncated: 448,718 more chars]
