# Supplementary material for: Effects of Trichoderma harzianum combined with Phanerochaete chrysosporium on lignin degradation and humification during chicken manure and rice husk composting
Source: Front Microbiol. 2025 Feb 28;16:1515931. doi: 10.3389/fmicb.2025.1515931 (PMC11906335; doi:10.3389/fmicb.2025.1515931)
Supplement: Supplementary file 1 [file Data_Sheet_1.zip › 2.Feature_sequence/Sample_stats.xls]

Sample	Reads	Filtered	denoised	merged	non-chimeric	non-single	ASVsNum	EvenSeqsNum	EvenASVsNum
T2D35	53020	52774	51491	47969	43959	43,959	251	41761	251
T3D35	85504	84868	83368	82025	82005	82,004	249	41761	241
T3D1	112509	112070	110810	108030	89242	89,227	128	41761	124
CKD35	66613	66523	63848	59037	54777	54,777	609	41761	605
CKD1	123925	119239	110728	79016	65976	65,934	200	41761	195
CM0	122610	120841	113440	87928	79954	79,921	448	41761	423
T1D1	132511	132148	129750	126142	106122	106,120	325	41761	312
T1D35	78210	76917	71944	66749	65609	65,603	692	41761	677
T2D1	138231	137513	132542	127991	104969	104,968	140	41761	130
