# Supplementary material for: Effects of Trichoderma harzianum combined with Phanerochaete chrysosporium on lignin degradation and humification during chicken manure and rice husk composting
Source: Front Microbiol. 2025 Feb 28;16:1515931. doi: 10.3389/fmicb.2025.1515931 (PMC11906335; doi:10.3389/fmicb.2025.1515931)
Supplement: Supplementary file 1 [file Data_Sheet_1.zip › 3.Alpha_diversity/Alpha_diff.xls]

	All_Median	All_SD	All_p.value	All_q.value	CK0_Median	CK0_SD	CKS_Median	CKS_SD	HS_Median	HS_SD	BFS_Median	BFS_SD	BFHS_Median	BFHS_SD	CKF_Median	CKF_SD	HF_Median	HF_SD	BFF_Median	BFF_SD	BFHF_Median	BFHF_SD	CK0_CKS_p.value	CK0_CKS_q.value	CK0_HS_p.value	CK0_HS_q.value	CK0_BFS_p.value	CK0_BFS_q.value	CK0_BFHS_p.value	CK0_BFHS_q.value	CK0_CKF_p.value	CK0_CKF_q.value	CK0_HF_p.value	CK0_HF_q.value	CK0_BFF_p.value	CK0_BFF_q.value	CK0_BFHF_p.value	CK0_BFHF_q.value	CKS_HS_p.value	CKS_HS_q.value	CKS_BFS_p.value	CKS_BFS_q.value	CKS_BFHS_p.value	CKS_BFHS_q.value	CKS_CKF_p.value	CKS_CKF_q.value	CKS_HF_p.value	CKS_HF_q.value	CKS_BFF_p.value
ace	251.673861287247	207.049216110053	0.433470120366709	0.433470120366709	461.932202348133	0	209.907996053408	0	325.522137289056	0	137.563148838078	0	134.503978309205	0	626.3600389502	0	700.541521418587	0	251.673861287247	0	249.93926845939	0	0.317310507862914	0.317310507862914	0.317310507862914	0.317310507862914	0.317310507862914	0.317310507862914	0.317310507862914	0.317310507862914	0.317310507862914	0.317310507862914	0.317310507862914	0.317310507862914	0.317310507862914	0.317310507862914	0.317310507862914	0.317310507862914	0.317310507862914	0.317310507862914	0.317310507862914	0.317310507862914	0.317310507862914	0.317310507862914	0.317310507862914	0.317310507862914	0.317310507862914	0.317310507862914	0.317310507862914
chao1	251.041666666667	206.369570575	0.433470120366709	0.433470120366709	448.554054054054	0	202.738095238095	0	324.103448275862	0	135.833333333333	0	130.666666666667	0	616.430379746835	0	703.238095238095	0	251.041666666667	0	250.24	0	0.317310507862914	0.317310507862914	0.317310507862914	0.317310507862914	0.317310507862914	0.317310507862914	0.317310507862914	0.317310507862914	0.317310507862914	0.317310507862914	0.317310507862914	0.317310507862914	0.317310507862914	0.317310507862914	0.317310507862914	0.317310507862914	0.317310507862914	0.317310507862914	0.317310507862914	0.317310507862914	0.317310507862914	0.317310507862914	0.317310507862914	0.317310507862914	0.317310507862914	0.317310507862914	0.317310507862914
shannon	4.59137569730303	1.23957745562957	0.433470120366709	0.433470120366709	4.59137569730303	0	3.54970017453999	0	4.80326418154426	0	3.17197479944145	0	3.64930273686592	0	6.31791223219129	0	5.54478669406314	0	6.15129554822325	0	3.19480286601266	0	0.317310507862914	0.317310507862914	0.317310507862914	0.317310507862914	0.317310507862914	0.317310507862914	0.317310507862914	0.317310507862914	0.317310507862914	0.317310507862914	0.317310507862914	0.317310507862914	0.317310507862914	0.317310507862914	0.317310507862914	0.317310507862914	0.317310507862914	0.317310507862914	0.317310507862914	0.317310507862914	0.317310507862914	0.317310507862914	0.317310507862914	0.317310507862914	0.317310507862914	0.317310507862914	0.317310507862914
simpson	0.88031953644067	0.0663574015602951	0.433470120366709	0.433470120366709	0.878782772098598	0	0.827095831847597	0	0.917484482333453	0	0.822878057978702	0	0.88031953644067	0	0.952990235953363	0	0.89780825213417	0	0.975586238585205	0	0.766084822772574	0	0.317310507862914	0.317310507862914	0.317310507862914	0.317310507862914	0.317310507862914	0.317310507862914	0.317310507862914	0.317310507862914	0.317310507862914	0.317310507862914	0.317310507862914	0.317310507862914	0.317310507862914	0.317310507862914	0.317310507862914	0.317310507862914	0.317310507862914	0.317310507862914	0.317310507862914	0.317310507862914	0.317310507862914	0.317310507862914	0.317310507862914	0.317310507862914	0.317310507862914	0.317310507862914	0.317310507862914
pielou_e	0.526261494290724	0.116414115673668	0.433470120366709	0.433470120366709	0.526261494290724	0	0.466615754560336	0	0.579726132137474	0	0.45169590712075	0	0.524762686295651	0	0.683698181799888	0	0.589681974261161	0	0.771656769682279	0	0.403746688505415	0	0.317310507862914	0.317310507862914	0.317310507862914	0.317310507862914	0.317310507862914	0.317310507862914	0.317310507862914	0.317310507862914	0.317310507862914	0.317310507862914	0.317310507862914	0.317310507862914	0.317310507862914	0.317310507862914	0.317310507862914	0.317310507862914	0.317310507862914	0.317310507862914	0.317310507862914	0.317310507862914	0.317310507862914	0.317310507862914	0.317310507862914	0.317310507862914	0.317310507862914	0.317310507862914	0.317310507862914
[truncated: 45 more columns]
