# Supplementary material for: Effects of Trichoderma harzianum combined with Phanerochaete chrysosporium on lignin degradation and humification during chicken manure and rice husk composting
Source: Front Microbiol. 2025 Feb 28;16:1515931. doi: 10.3389/fmicb.2025.1515931 (PMC11906335; doi:10.3389/fmicb.2025.1515931)
Supplement: Supplementary file 1 [file Data_Sheet_1.zip › 3.Alpha_diversity/alpha_stats.xls]

Sample_ID	ACE	Chao1	Simpson	Shannon	Pielou_e	Goods_coverage
T2D35	251.6739	251.0417	0.9756	6.1513	0.7717	1.0
T3D35	249.9393	250.24	0.7661	3.1948	0.4037	0.9995
T3D1	134.504	130.6667	0.8803	3.6493	0.5248	0.9996
CKD35	626.36	616.4304	0.953	6.3179	0.6837	0.999
CKD1	209.908	202.7381	0.8271	3.5497	0.4666	0.9994
CM0	461.9322	448.5541	0.8788	4.5914	0.5263	0.9985
T1D1	325.5221	324.1034	0.9175	4.8033	0.5797	0.9994
T1D35	700.5415	703.2381	0.8978	5.5448	0.5897	0.9986
T2D1	137.5631	135.8333	0.8229	3.172	0.4517	0.9996
