# Supplementary material for: Effects of Trichoderma harzianum combined with Phanerochaete chrysosporium on lignin degradation and humification during chicken manure and rice husk composting
Source: Front Microbiol. 2025 Feb 28;16:1515931. doi: 10.3389/fmicb.2025.1515931 (PMC11906335; doi:10.3389/fmicb.2025.1515931)
Supplement: Supplementary file 1 [file Data_Sheet_1.zip › 4.Beta_diversity/Distance/aitchison_distance_matrix/distance-matrix.tsv]

	CKD1	CKD35	CM0	T1D1	T1D35	T2D1	T2D35	T3D1	T3D35
CKD1	0.0	88.22140169337536	71.60448613327439	77.20715491110941	86.20354832162722	56.60340863340745	73.16274846286322	56.27942736047958	68.9944154211926
CKD35	88.22140169337536	0.0	101.1576875397243	104.39371909492087	102.21800300292165	87.57484783080696	97.4324990002781	87.45332109343333	92.70808499309004
CM0	71.60448613327439	101.1576875397243	0.0	90.40371758860462	100.94948884695697	72.810582901735	87.49505348690452	72.68769210476435	83.99973181242021
T1D1	77.20715491110941	104.39371909492087	90.40371758860462	0.0	101.1932948796888	73.57222083708182	88.76557423661974	74.3479405703755	86.14124458363789
T1D35	86.20354832162722	102.21800300292165	100.94948884695697	101.1932948796888	0.0	84.26856441717457	96.79761578563226	85.46305471736098	84.45498228279793
T2D1	56.60340863340745	87.57484783080696	72.810582901735	73.57222083708182	84.26856441717457	0.0	72.72348741334108	56.41337931490174	68.19727751815067
T2D35	73.16274846286322	97.4324990002781	87.49505348690452	88.76557423661974	96.79761578563226	72.72348741334108	0.0	70.57011356661914	80.14076953601443
T3D1	56.27942736047958	87.45332109343333	72.68769210476435	74.3479405703755	85.46305471736098	56.41337931490174	70.57011356661914	0.0	68.70465070678218
T3D35	68.9944154211926	92.70808499309004	83.99973181242021	86.14124458363789	84.45498228279793	68.19727751815067	80.14076953601443	68.70465070678218	0.0
