# Supplementary material for: Effects of Trichoderma harzianum combined with Phanerochaete chrysosporium on lignin degradation and humification during chicken manure and rice husk composting
Source: Front Microbiol. 2025 Feb 28;16:1515931. doi: 10.3389/fmicb.2025.1515931 (PMC11906335; doi:10.3389/fmicb.2025.1515931)
Supplement: Supplementary file 1 [file Data_Sheet_1.zip › 4.Beta_diversity/Distance/bray_curtis_distance_matrix/distance-matrix.tsv]

	CKD1	CKD35	CM0	T1D1	T1D35	T2D1	T2D35	T3D1	T3D35
CKD1	0.0	0.9975335839659012	0.4559038337204569	0.8501712123751826	0.9894638538349178	0.7436842987476353	0.9057254376092526	0.5447666483082302	0.9988266564497976
CKD35	0.9975335839659012	0.0	0.992002107229233	0.9926007518977036	0.9350829721510501	0.9995450300519624	0.9809630995426355	0.99837168650176	0.9935585833672566
CM0	0.4559038337204569	0.992002107229233	0.0	0.8455975671080673	0.9861593352649601	0.742918033571993	0.9044084193386174	0.5806613826297263	0.9976293671128565
T1D1	0.8501712123751826	0.9926007518977036	0.8455975671080673	0.0	0.9756950264600943	0.8061588563492254	0.8955005866717751	0.8383419937262039	0.9977969876200282
T1D35	0.9894638538349178	0.9350829721510501	0.9861593352649601	0.9756950264600943	0.0	0.9882186729244989	0.9704987907377697	0.990517468451426	0.8799358252915399
T2D1	0.7436842987476353	0.9995450300519624	0.742918033571993	0.8061588563492254	0.9882186729244989	0.0	0.9270850793802831	0.7517061373051411	0.9988984938100142
T2D35	0.9057254376092526	0.9809630995426355	0.9044084193386174	0.8955005866717751	0.9704987907377697	0.9270850793802831	0.0	0.8957400445391633	0.9858240942506166
T3D1	0.5447666483082302	0.99837168650176	0.5806613826297263	0.8383419937262039	0.990517468451426	0.7517061373051411	0.8957400445391633	0.0	0.9990182227437082
T3D35	0.9988266564497976	0.9935585833672566	0.9976293671128565	0.9977969876200282	0.8799358252915399	0.9988984938100142	0.9858240942506166	0.9990182227437082	0.0
