# Supplementary material for: Effects of Trichoderma harzianum combined with Phanerochaete chrysosporium on lignin degradation and humification during chicken manure and rice husk composting
Source: Front Microbiol. 2025 Feb 28;16:1515931. doi: 10.3389/fmicb.2025.1515931 (PMC11906335; doi:10.3389/fmicb.2025.1515931)
Supplement: Supplementary file 1 [file Data_Sheet_1.zip › 4.Beta_diversity/Distance/jaccard_distance_matrix/distance-matrix.tsv]

	CKD1	CKD35	CM0	T1D1	T1D35	T2D1	T2D35	T3D1	T3D35
CKD1	0.0	0.9937106918238994	0.9682804674457429	0.9653061224489796	0.977725674091442	0.964968152866242	0.9747126436781609	0.9575163398692811	0.9836829836829837
CKD35	0.9937106918238994	0.0	0.9821782178217822	0.9878587196467992	0.9343308395677473	0.9959016393442623	0.9748502994011976	0.991701244813278	0.9904534606205251
CM0	0.9682804674457429	0.9821782178217822	0.0	0.9647887323943662	0.9814814814814815	0.975925925925926	0.9756838905775076	0.9756554307116105	0.992412746585736
T1D1	0.9653061224489796	0.9878587196467992	0.9647887323943662	0.0	0.9687174139728885	0.9451073985680191	0.9593345656192237	0.941747572815534	0.9797047970479705
T1D35	0.977725674091442	0.9343308395677473	0.9814814814814815	0.9687174139728885	0.0	0.974587039390089	0.967741935483871	0.9783163265306123	0.9387283236994219
T2D1	0.964968152866242	0.9959016393442623	0.975925925925926	0.9451073985680191	0.974587039390089	0.0	0.9730458221024259	0.9416666666666667	0.9863387978142076
T2D35	0.9747126436781609	0.9748502994011976	0.9756838905775076	0.9593345656192237	0.967741935483871	0.9730458221024259	0.0	0.9495798319327731	0.975
T3D1	0.9575163398692811	0.991701244813278	0.9756554307116105	0.941747572815534	0.9783163265306123	0.9416666666666667	0.9495798319327731	0.0	0.9861111111111112
T3D35	0.9836829836829837	0.9904534606205251	0.992412746585736	0.9797047970479705	0.9387283236994219	0.9863387978142076	0.975	0.9861111111111112	0.0
