# Supplementary material for: Effects of Trichoderma harzianum combined with Phanerochaete chrysosporium on lignin degradation and humification during chicken manure and rice husk composting
Source: Front Microbiol. 2025 Feb 28;16:1515931. doi: 10.3389/fmicb.2025.1515931 (PMC11906335; doi:10.3389/fmicb.2025.1515931)
Supplement: Supplementary file 1 [file Data_Sheet_1.zip › 4.Beta_diversity/Distance/unweighted_unifrac_distance_matrix/distance-matrix.tsv]

	CKD1	CKD35	CM0	T1D1	T1D35	T2D1	T2D35	T3D1	T3D35
CKD1	0.0	0.8807180919585201	0.8031583691924165	0.884356514348451	0.9308008124067481	0.8623198079811567	0.8417683615059087	0.7914406312249835	0.9318805033596689
CKD35	0.8807180919585201	0.0	0.7954976874309638	0.9093486115490557	0.8932608279286087	0.9189914810318618	0.8265929808621166	0.8586834756756524	0.9430681487852564
CM0	0.8031583691924165	0.7954976874309638	0.0	0.869336499257955	0.9141282118399989	0.8847289488665224	0.836177267922187	0.8220877503825991	0.9371846498672656
T1D1	0.884356514348451	0.9093486115490557	0.869336499257955	0.0	0.8659333919099558	0.8124498586208688	0.8596108997662597	0.893060666734123	0.8595638322970788
T1D35	0.9308008124067481	0.8932608279286087	0.9141282118399989	0.8659333919099558	0.0	0.9137315753343891	0.8479740614129876	0.947957296371614	0.7036436030688817
T2D1	0.8623198079811567	0.9189914810318618	0.8847289488665224	0.8124498586208688	0.9137315753343891	0.0	0.8784144251946617	0.8311113099555939	0.9037551714840184
T2D35	0.8417683615059087	0.8265929808621166	0.836177267922187	0.8596108997662597	0.8479740614129876	0.8784144251946617	0.0	0.8431490988827242	0.8616789608850377
T3D1	0.7914406312249835	0.8586834756756524	0.8220877503825991	0.893060666734123	0.947957296371614	0.8311113099555939	0.8431490988827242	0.0	0.9536034553714559
T3D35	0.9318805033596689	0.9430681487852564	0.9371846498672656	0.8595638322970788	0.7036436030688817	0.9037551714840184	0.8616789608850377	0.9536034553714559	0.0
