# Supplementary material for: Effects of Trichoderma harzianum combined with Phanerochaete chrysosporium on lignin degradation and humification during chicken manure and rice husk composting
Source: Front Microbiol. 2025 Feb 28;16:1515931. doi: 10.3389/fmicb.2025.1515931 (PMC11906335; doi:10.3389/fmicb.2025.1515931)
Supplement: Supplementary file 1 [file Data_Sheet_1.zip › 4.Beta_diversity/Distance/weighted_unifrac_distance_matrix/distance-matrix.tsv]

	CKD1	CKD35	CM0	T1D1	T1D35	T2D1	T2D35	T3D1	T3D35
CKD1	0.0	1.3194063334374762	0.23308840500457445	1.2679693107927283	1.6468008798461284	1.0826774822954577	1.3086866449603942	0.7921872311819081	1.9082241189429303
CKD35	1.3194063334374762	0.0	1.1763064024864722	1.1113027009795535	1.4320666398416382	1.1152196118916595	0.7811697184847967	1.0872031358939183	1.785899572878616
CM0	0.23308840500457445	1.1763064024864722	0.0	1.17239491588783	1.5334083361254087	0.9956855455083785	1.1842178081005637	0.7171787989596314	1.8700858982733615
T1D1	1.2679693107927283	1.1113027009795535	1.17239491588783	0.0	1.5670932211548596	0.74483044845843	0.8599286474741822	0.7079297980222926	1.948886121104465
T1D35	1.6468008798461284	1.4320666398416382	1.5334083361254087	1.5670932211548596	0.0	1.699376189910857	1.4154341955794814	1.6514167953978836	1.5871245866883938
T2D1	1.0826774822954577	1.1152196118916595	0.9956855455083785	0.74483044845843	1.699376189910857	0.0	0.9295428302965388	0.43357585745308014	2.0053446505689427
T2D35	1.3086866449603942	0.7811697184847967	1.1842178081005637	0.8599286474741822	1.4154341955794814	0.9295428302965388	0.0	0.8903308502482193	1.8044013298891168
T3D1	0.7921872311819081	1.0872031358939183	0.7171787989596314	0.7079297980222926	1.6514167953978836	0.43357585745308014	0.8903308502482193	0.0	1.969930778896091
T3D35	1.9082241189429303	1.785899572878616	1.8700858982733615	1.948886121104465	1.5871245866883938	2.0053446505689427	1.8044013298891168	1.969930778896091	0.0
