# Supplementary material for: Effects of Trichoderma harzianum combined with Phanerochaete chrysosporium on lignin degradation and humification during chicken manure and rice husk composting
Source: Front Microbiol. 2025 Feb 28;16:1515931. doi: 10.3389/fmicb.2025.1515931 (PMC11906335; doi:10.3389/fmicb.2025.1515931)
Supplement: Supplementary file 1 [file Data_Sheet_1.zip › 4.Beta_diversity/NMDS/aitchison_NMDS.result.xls]

Sample	MDS1	MDS2
CKD1	-3.56632915583175	-3.66040350755383
CKD35	-54.8497504244469	-20.3938916561652
CM0	21.4366199069116	-33.8118313094838
T1D1	48.3293241180612	-4.51537903625052
T1D35	-16.7305861808404	47.3664590550645
T2D1	-3.62862723157054	-3.61707223876301
T2D35	21.6812959860894	25.3219606405066
T3D1	-3.48379849889161	-3.46297906124436
T3D35	-9.18814851948101	-3.22686288611041
