# Supplementary material for: Effects of Trichoderma harzianum combined with Phanerochaete chrysosporium on lignin degradation and humification during chicken manure and rice husk composting
Source: Front Microbiol. 2025 Feb 28;16:1515931. doi: 10.3389/fmicb.2025.1515931 (PMC11906335; doi:10.3389/fmicb.2025.1515931)
Supplement: Supplementary file 1 [file Data_Sheet_1.zip › 4.Beta_diversity/NMDS/bray_curtis_NMDS.result.xls]

Sample	MDS1	MDS2
CKD1	-0.291528063011945	0.0375049022378328
CKD35	0.375205407787922	-0.706220383695325
CM0	-0.291435571815709	0.0375598250876353
T1D1	-0.290944147649663	0.0380779816658751
T1D35	0.684528582591712	0.23922623813483
T2D1	-0.291703152827382	0.0383084867184432
T2D35	-0.288793464265581	0.0353183191238996
T3D1	-0.291558846376709	0.0375795713883925
T3D35	0.686229255567355	0.242645059338416
