# Supplementary material for: Effects of Trichoderma harzianum combined with Phanerochaete chrysosporium on lignin degradation and humification during chicken manure and rice husk composting
Source: Front Microbiol. 2025 Feb 28;16:1515931. doi: 10.3389/fmicb.2025.1515931 (PMC11906335; doi:10.3389/fmicb.2025.1515931)
Supplement: Supplementary file 1 [file Data_Sheet_1.zip › 4.Beta_diversity/NMDS/jaccard_NMDS.result.xls]

Sample	MDS1	MDS2
CKD1	-0.404425454897412	0.0641359345470711
CKD35	0.516421724628136	-0.289607812925047
CM0	-0.226923367294408	-0.414792777945124
T1D1	-0.17801324048354	-0.104362838762056
T1D35	0.330272658425116	0.0454122951778187
T2D1	-0.264816515800193	0.271577325393719
T2D35	0.0811717592201667	-0.0319671540058244
T3D1	-0.235310536310728	0.0860505304777942
T3D35	0.381622972512862	0.373554498041649
