# Supplementary material for: Effects of Trichoderma harzianum combined with Phanerochaete chrysosporium on lignin degradation and humification during chicken manure and rice husk composting
Source: Front Microbiol. 2025 Feb 28;16:1515931. doi: 10.3389/fmicb.2025.1515931 (PMC11906335; doi:10.3389/fmicb.2025.1515931)
Supplement: Supplementary file 1 [file Data_Sheet_1.zip › 4.Beta_diversity/NMDS/unweighted_unifrac_NMDS.result.xls]

Sample	MDS1	MDS2
CKD1	-0.374577497539407	0.105770068023795
CKD35	-0.239680235229286	-0.422359307647379
CM0	-0.313007877832207	-0.145252482115392
T1D1	0.180696843764506	0.279353340378691
T1D35	0.536044478060577	-0.103230014855002
T2D1	-0.0667076910777949	0.421216520173278
T2D35	0.0648538881602111	-0.173002754210521
T3D1	-0.353159762903567	0.0915553204983691
T3D35	0.565537854596968	-0.0540506902458389
