# Supplementary material for: Effects of Trichoderma harzianum combined with Phanerochaete chrysosporium on lignin degradation and humification during chicken manure and rice husk composting
Source: Front Microbiol. 2025 Feb 28;16:1515931. doi: 10.3389/fmicb.2025.1515931 (PMC11906335; doi:10.3389/fmicb.2025.1515931)
Supplement: Supplementary file 1 [file Data_Sheet_1.zip › 4.Beta_diversity/NMDS/weighted_unifrac_NMDS.result.xls]

Sample	MDS1	MDS2
CKD1	-0.377508333410534	-0.0182734051134772
CKD35	-0.376443665281144	-0.0194597785489284
CM0	-0.37716477674605	-0.0183603715534765
T1D1	-0.377413294366902	-0.0192999436054608
T1D35	1.19884846049128	0.995802712171207
T2D1	-0.377650761202157	-0.0193322561812139
T2D35	-0.376432842247408	-0.0191438375500895
T3D1	-0.377437447272443	-0.0188535297002217
T3D35	1.44120266003535	-0.863079589918339
