# Supplementary material for: Effects of Trichoderma harzianum combined with Phanerochaete chrysosporium on lignin degradation and humification during chicken manure and rice husk composting
Source: Front Microbiol. 2025 Feb 28;16:1515931. doi: 10.3389/fmicb.2025.1515931 (PMC11906335; doi:10.3389/fmicb.2025.1515931)
Supplement: Supplementary file 1 [file Data_Sheet_1.zip › 4.Beta_diversity/PCoA/aitchison.PCoA1_diff.xls]

Group1	Group2	p.value	q.value
CK0	CKS	0.317310507862914	0.326124688636884
CK0	HS	0.317310507862914	0.326124688636884
CK0	BFS	0.317310507862914	0.326124688636884
CK0	BFHS	0.317310507862914	0.326124688636884
CK0	CKF	0.317310507862914	0.326124688636884
CK0	HF	0.317310507862914	0.326124688636884
CK0	BFF	0.317310507862914	0.326124688636884
CK0	BFHF	0.317310507862914	0.326124688636884
CKS	HS	0.317310507862914	0.326124688636884
CKS	BFS	0.317310507862914	0.326124688636884
CKS	BFHS	0.317310507862914	0.326124688636884
CKS	CKF	0.317310507862914	0.326124688636884
CKS	HF	0.317310507862914	0.326124688636884
CKS	BFF	0.317310507862914	0.326124688636884
CKS	BFHF	0.317310507862914	0.326124688636884
HS	BFS	0.317310507862914	0.326124688636884
HS	BFHS	0.317310507862914	0.326124688636884
HS	CKF	0.317310507862914	0.326124688636884
HS	HF	0.317310507862914	0.326124688636884
HS	BFF	0.317310507862914	0.326124688636884
HS	BFHF	0.317310507862914	0.326124688636884
BFS	BFHS	0.317310507862914	0.326124688636884
BFS	CKF	0.317310507862914	0.326124688636884
BFS	HF	0.317310507862914	0.326124688636884
BFS	BFF	0.317310507862914	0.326124688636884
BFS	BFHF	0.317310507862914	0.326124688636884
BFHS	CKF	0.317310507862914	0.326124688636884
BFHS	HF	0.317310507862914	0.326124688636884
BFHS	BFF	0.317310507862914	0.326124688636884
BFHS	BFHF	0.317310507862914	0.326124688636884
CKF	HF	0.317310507862914	0.326124688636884
CKF	BFF	0.317310507862914	0.326124688636884
CKF	BFHF	0.317310507862914	0.326124688636884
HF	BFF	0.317310507862914	0.326124688636884
HF	BFHF	0.317310507862914	0.326124688636884
BFF	BFHF	0.317310507862914	0.326124688636884
All Groups	All Groups	0.433470120366709	0.433470120366709
