# Supplementary material for: Effects of Trichoderma harzianum combined with Phanerochaete chrysosporium on lignin degradation and humification during chicken manure and rice husk composting
Source: Front Microbiol. 2025 Feb 28;16:1515931. doi: 10.3389/fmicb.2025.1515931 (PMC11906335; doi:10.3389/fmicb.2025.1515931)
Supplement: Supplementary file 1 [file Data_Sheet_1.zip › 4.Beta_diversity/PCoA/aitchison_PCoA.result.xls]

Sample	PCoA1	PCoA2	NA
CKD1	-9.31165907713354	-2.15675600245005	CKS
CKD35	52.8669251297616	-45.7574524934795	CKF
CM0	-24.662731629831	-11.0340570229327	CK0
T1D1	-30.7767016221184	0.00489647614509428	HS
T1D35	37.1724189619171	53.9053280553152	HF
T2D1	-8.69581220880288	-0.0559702357636068	BFS
T2D35	-11.1110411614744	-4.94785682917568	BFF
T3D1	-9.50870216538755	-2.01668863485047	BFHS
T3D35	4.02730377306918	12.0585566871917	BFHF
