# Supplementary material for: Effects of Trichoderma harzianum combined with Phanerochaete chrysosporium on lignin degradation and humification during chicken manure and rice husk composting
Source: Front Microbiol. 2025 Feb 28;16:1515931. doi: 10.3389/fmicb.2025.1515931 (PMC11906335; doi:10.3389/fmicb.2025.1515931)
Supplement: Supplementary file 1 [file Data_Sheet_1.zip › 4.Beta_diversity/PCoA/bray_curtis_PCoA.result.xls]

Sample	PCoA1	PCoA2	NA
CKD1	0.366609708643478	0.095352000932253	CKS
CKD35	-0.370805650292692	-0.422111010927962	CKF
CM0	0.354063031505207	0.0864816210143142	CK0
T1D1	0.0618628788300077	-0.161550521230204	HS
T1D35	-0.440136668446944	0.180113469034947	HF
T2D1	0.21433468587256	-0.00863596699308397	BFS
T2D35	-0.0979534595798315	-0.261951547596498	BFF
T3D1	0.336975152358227	0.0689909860415155	BFHS
T3D35	-0.424949678890012	0.423310969724716	BFHF
