# Supplementary material for: Effects of Trichoderma harzianum combined with Phanerochaete chrysosporium on lignin degradation and humification during chicken manure and rice husk composting
Source: Front Microbiol. 2025 Feb 28;16:1515931. doi: 10.3389/fmicb.2025.1515931 (PMC11906335; doi:10.3389/fmicb.2025.1515931)
Supplement: Supplementary file 1 [file Data_Sheet_1.zip › 4.Beta_diversity/PCoA/jaccard_PCoA.result.xls]

Sample	PCoA1	PCoA2	NA
CKD1	-0.169308473705513	-0.0473801030998504	CKS
CKD35	0.379778605593993	-0.325155102459771	CKF
CM0	-0.0784285300589992	-0.41352747267329	CK0
T1D1	-0.203391928620979	0.0453342099567936	HS
T1D35	0.359252870141507	0.0869488097130396	HF
T2D1	-0.254437761946791	0.113630096860085	BFS
T2D35	-0.0240860202963094	0.0195705897315041	BFF
T3D1	-0.272571317145886	0.0870021250513317	BFHS
T3D35	0.263192556038977	0.433576846920156	BFHF
