# Supplementary material for: Effects of Trichoderma harzianum combined with Phanerochaete chrysosporium on lignin degradation and humification during chicken manure and rice husk composting
Source: Front Microbiol. 2025 Feb 28;16:1515931. doi: 10.3389/fmicb.2025.1515931 (PMC11906335; doi:10.3389/fmicb.2025.1515931)
Supplement: Supplementary file 1 [file Data_Sheet_1.zip › 4.Beta_diversity/PCoA/unweighted_unifrac_PCoA.result.xls]

Sample	PCoA1	PCoA2	NA
CKD1	0.25104764143642	0.0505506622455571	CKS
CKD35	0.157902113339176	-0.370561936799346	CKF
CM0	0.242187839947576	-0.172324507862765	CK0
T1D1	-0.105186912451102	0.288862690491678	HS
T1D35	-0.435629370085574	-0.134371751277723	HF
T2D1	0.0543084041697665	0.422546033904625	BFS
T2D35	0.00258042567625313	-0.158923396894262	BFF
T3D1	0.303016615337778	0.0928150709232625	BFHS
T3D35	-0.470226757370295	-0.0185928647310265	BFHF
