# Supplementary material for: Effects of Trichoderma harzianum combined with Phanerochaete chrysosporium on lignin degradation and humification during chicken manure and rice husk composting
Source: Front Microbiol. 2025 Feb 28;16:1515931. doi: 10.3389/fmicb.2025.1515931 (PMC11906335; doi:10.3389/fmicb.2025.1515931)
Supplement: Supplementary file 1 [file Data_Sheet_1.zip › 4.Beta_diversity/PCoA/weighted_unifrac_PCoA.result.xls]

Sample	PCoA1	PCoA2	NA
CKD1	0.330354168392603	0.70915612840799	CKS
CKD35	0.0110424727518191	-0.411425514813491	CKF
CM0	0.299772689203839	0.5612069546488	CK0
T1D1	0.354221597523283	-0.371937564917531	HS
T1D35	-0.790161836865686	-0.257789211169065	HF
T2D1	0.523742958141171	-0.110528935661094	BFS
T2D35	0.114146858963923	-0.497952149643113	BFF
T3D1	0.528387970777974	0.0868412887912743	BFHS
T3D35	-1.37150687888892	0.292429004356229	BFHF
