# Supplementary material for: Effects of Trichoderma harzianum combined with Phanerochaete chrysosporium on lignin degradation and humification during chicken manure and rice husk composting
Source: Front Microbiol. 2025 Feb 28;16:1515931. doi: 10.3389/fmicb.2025.1515931 (PMC11906335; doi:10.3389/fmicb.2025.1515931)
Supplement: Supplementary file 1 [file Data_Sheet_1.zip › 6.Function/All/FunGuild/l1/anova_test.xls]

	CM0	CKD1	T1D1	T2D1	T3D1	CKD35	T1D35	T2D35	T3D35	CKF-BFF	CKF-HS	CKF-BFHS	CKF-BFS	CKF-CK0	CKF-CKS	CKF-BFHF	CKF-HF	BFF-HS	BFF-BFHS	BFF-BFS	BFF-CK0	BFF-CKS	BFF-BFHF	BFF-HF	HS-BFHS	HS-BFS	HS-CK0	HS-CKS	HS-BFHF	HS-HF	BFHS-BFS	BFHS-CK0	BFHS-CKS	BFHS-BFHF	BFHS-HF	BFS-CK0	BFS-CKS	BFS-BFHF	BFS-HF	CK0-CKS	CK0-BFHF	CK0-HF	CKS-BFHF	CKS-HF	BFHF-HF
Saprotroph	0.892512468424121	0.891490347490348	0.825163506639361	0.949692704203013	0.91391126608152	0.514215049465374	0.545098039215686	0.627758954501452	0.578288100208768	NaN	NaN	NaN	NaN	NaN	NaN	NaN	NaN	NaN	NaN	NaN	NaN	NaN	NaN	NaN	NaN	NaN	NaN	NaN	NaN	NaN	NaN	NaN	NaN	NaN	NaN	NaN	NaN	NaN	NaN	NaN	NaN	NaN	NaN	NaN	NaN
Symbiotroph	0.0300213744413498	0.00605405405405405	0.0427099160996234	0.00250297383029342	0.00377539978357581	0.336714299990007	0.313916786226686	0.170474346563408	0.27348643006263	NaN	NaN	NaN	NaN	NaN	NaN	NaN	NaN	NaN	NaN	NaN	NaN	NaN	NaN	NaN	NaN	NaN	NaN	NaN	NaN	NaN	NaN	NaN	NaN	NaN	NaN	NaN	NaN	NaN	NaN	NaN	NaN	NaN	NaN	NaN	NaN
Pathotroph	0.0774661571345294	0.102455598455598	0.132126577261016	0.0478043219666931	0.0823133341349044	0.149070650544619	0.140985174557628	0.20176669893514	0.148225469728601	NaN	NaN	NaN	NaN	NaN	NaN	NaN	NaN	NaN	NaN	NaN	NaN	NaN	NaN	NaN	NaN	NaN	NaN	NaN	NaN	NaN	NaN	NaN	NaN	NaN	NaN	NaN	NaN	NaN	NaN	NaN	NaN	NaN	NaN	NaN	NaN
