# Supplementary material for: Effects of Trichoderma harzianum combined with Phanerochaete chrysosporium on lignin degradation and humification during chicken manure and rice husk composting
Source: Front Microbiol. 2025 Feb 28;16:1515931. doi: 10.3389/fmicb.2025.1515931 (PMC11906335; doi:10.3389/fmicb.2025.1515931)
Supplement: Supplementary file 1 [file Data_Sheet_1.zip › 6.Function/All/FunGuild/l1/diff_heatmap.sample.xls]

Feature	CM0	CKD1	T1D1	T2D1	T3D1	CKD35	T1D35	T2D35	T3D35
