# Supplementary material for: Effects of Trichoderma harzianum combined with Phanerochaete chrysosporium on lignin degradation and humification during chicken manure and rice husk composting
Source: Front Microbiol. 2025 Feb 28;16:1515931. doi: 10.3389/fmicb.2025.1515931 (PMC11906335; doi:10.3389/fmicb.2025.1515931)
Supplement: Supplementary file 1 [file Data_Sheet_1.zip › 6.Function/All/FunGuild/l1/FunGuild.l1.group.relative.txt]

feature	BFF	BFHF	BFHS	BFS	CK0	CKF	CKS	HF	HS
Saprotroph	0.627758954501452	0.578288100208768	0.91391126608152	0.949692704203013	0.892512468424121	0.514215049465374	0.891490347490348	0.545098039215686	0.825163506639361
Symbiotroph	0.170474346563408	0.27348643006263	0.00377539978357581	0.00250297383029342	0.0300213744413498	0.336714299990007	0.00605405405405405	0.313916786226686	0.0427099160996234
Pathotroph	0.20176669893514	0.148225469728601	0.0823133341349044	0.0478043219666931	0.0774661571345294	0.149070650544619	0.102455598455598	0.140985174557628	0.132126577261016
