# Supplementary material for: Effects of Trichoderma harzianum combined with Phanerochaete chrysosporium on lignin degradation and humification during chicken manure and rice husk composting
Source: Front Microbiol. 2025 Feb 28;16:1515931. doi: 10.3389/fmicb.2025.1515931 (PMC11906335; doi:10.3389/fmicb.2025.1515931)
Supplement: Supplementary file 1 [file Data_Sheet_1.zip › 6.Function/All/FunGuild/l1/FunGuild.l1.group.txt]

feature	BFF	BFHF	BFHS	BFS	CK0	CKF	CKS	HF	HS
Saprotroph	25939	554	38005	38322	27559	20583	28862	5699	24981
Symbiotroph	7044	262	157	101	927	13478	196	3282	1293
Pathotroph	8337	142	3423	1929	2392	5967	3317	1474	4000
