# Supplementary material for: Effects of Trichoderma harzianum combined with Phanerochaete chrysosporium on lignin degradation and humification during chicken manure and rice husk composting
Source: Front Microbiol. 2025 Feb 28;16:1515931. doi: 10.3389/fmicb.2025.1515931 (PMC11906335; doi:10.3389/fmicb.2025.1515931)
Supplement: Supplementary file 1 [file Data_Sheet_1.zip › 6.Function/All/FunGuild/l1/FunGuild.l1.sample.relative.txt]

Function	CM0	CKD1	T1D1	T2D1	T3D1	CKD35	T1D35	T2D35	T3D35
Saprotroph	0.892512468424121	0.891490347490348	0.825163506639361	0.949692704203013	0.91391126608152	0.514215049465374	0.545098039215686	0.627758954501452	0.578288100208768
Symbiotroph	0.0300213744413498	0.00605405405405405	0.0427099160996234	0.00250297383029342	0.00377539978357581	0.336714299990007	0.313916786226686	0.170474346563408	0.27348643006263
Pathotroph	0.0774661571345294	0.102455598455598	0.132126577261016	0.0478043219666931	0.0823133341349044	0.149070650544619	0.140985174557628	0.20176669893514	0.148225469728601
