# Supplementary material for: Effects of Trichoderma harzianum combined with Phanerochaete chrysosporium on lignin degradation and humification during chicken manure and rice husk composting
Source: Front Microbiol. 2025 Feb 28;16:1515931. doi: 10.3389/fmicb.2025.1515931 (PMC11906335; doi:10.3389/fmicb.2025.1515931)
Supplement: Supplementary file 1 [file Data_Sheet_1.zip › 6.Function/All/FunGuild/l1/FunGuild.l1.sample.txt]

Function	CM0	CKD1	T1D1	T2D1	T3D1	CKD35	T1D35	T2D35	T3D35
Saprotroph	27559	28862	24981	38322	38005	20583	5699	25939	554
Symbiotroph	927	196	1293	101	157	13478	3282	7044	262
Pathotroph	2392	3317	4000	1929	3423	5967	1474	8337	142
